# Supplementary material for: Ferritin heavy chain supports stability and function of the regulatory T cell lineage
Source: EMBO J. 2024 Mar 18;43(8):4. doi: 10.1038/s44318-024-00064-x (PMC11021483; doi:10.1038/s44318-024-00064-x)
Supplement: Supplementary file 2 — Source Data Fig. 1 [file 44318_2024_64_MOESM2_ESM.zip]

Archive with 29 entries (18 files):
- Figure_1/
- Figure_1/1H/
- Figure_1/1F/
- Figure_1/1A/
- Figure_1/1G/
- Figure_1/1I/
- Figure_1/1L/
- Figure_1/1K/
- Figure_1/1D/
- Figure_1/1C/
- Figure_1/1J/
- Figure_1/1H/Figure_1H.xlsx
- Figure_1/1F/Fth.tif
- Figure_1/1F/Figure_1F.xlsx
- Figure_1/1F/h3.tif
- Figure_1/1A/Exp2_FTH.tif
- Figure_1/1A/Exp1_Actin.tif
- Figure_1/1A/Exp1_FTH.tif
- Figure_1/1A/figura 1A.pdf
- Figure_1/1A/Exp2_Actin.tif
- Figure_1/1G/Figure_1G.xlsx
- Figure_1/1I/Figure_1I.xlsx
- Figure_1/1L/Figure_1L.xlsx
- Figure_1/1K/Figure_1K.xlsx
- Figure_1/1D/Fig_1D.xlsx
- Figure_1/1C/Fig_1C.xlsx
- Figure_1/1C/fth.tif
- Figure_1/1C/h3.tif
- Figure_1/1J/Figure_1J.xlsx
