# Supplementary material for: Ferritin heavy chain supports stability and function of the regulatory T cell lineage
Source: EMBO J. 2024 Mar 18;43(8):4. doi: 10.1038/s44318-024-00064-x (PMC11021483; doi:10.1038/s44318-024-00064-x)
Supplement: Supplementary file 2 — Source Data Fig. 1 [file 44318_2024_64_MOESM2_ESM.zip › Figure_1/1H/Figure_1H.xlsx]

## Sheet: Sheet2
Percentage (line 6 and line 20) and cell numbers (line 7 and line 21) of CD4+ Foxp3-GFP+ Tregs in the Thymus
Two independent experiments are shown: experiment 1 (lines 3-7) and experiment 2 (lines 17-21)
	Foxp3 GFP-Cre	n=8 individual mice from two indenpendent experiments (columns C-F)
	Foxp3 GFP-CreFth1fl/fl	n=8 individual mice from two indenpendent experiments (columns G-J)

## Sheet: Thymus
	Experiment 1
	Gender	F	F	M	M	F	F	M	M
	Genotype	Foxp3 GFP-Cre	Foxp3 GFP-Cre	Foxp3 GFP-Cre	Foxp3 GFP-Cre	Foxp3 GFP-CreFth1fl/fl	Foxp3 GFP-CreFth1fl/fl	Foxp3 GFP-CreFth1fl/fl	Foxp3 GFP-CreFth1fl/fl
	Sample ID	20231016_Exp1_Treg_Fth1_thymus_T_001.fcs	20231016_Exp1_Treg_Fth1_thymus_T_002.fcs	20231016_Exp1_Treg_Fth1_thymus_T_003.fcs	20231016_Exp1_Treg_Fth1_thymus_T_004.fcs	20231016_Exp1_Treg_Fth1_thymus_T_005.fcs	20231016_Exp1_Treg_Fth1_thymus_T_006.fcs	20231016_Exp1_Treg_Fth1_thymus_T_007.fcs	20231016_Exp1_Treg_Fth1_thymus_T_008.fcs
CD4 TcrB+/Treg	%	2.09	1.73	2.44	2.13	1.32	1.03	1.46	1.41
	Cell Nbr.	192593	88333.8	64538	26739.5	18559.9	125905	12825.7	36200.1
	Experiment 2
	Gender	F	F	M	M	F	F	M	M
	Genotype	Foxp3 GFP-Cre	Foxp3 GFP-Cre	Foxp3 GFP-Cre	Foxp3 GFP-Cre	Foxp3 GFP-CreFth1fl/fl	Foxp3 GFP-CreFth1fl/fl	Foxp3 GFP-CreFth1fl/fl	Foxp3 GFP-CreFth1fl/fl
	Sample ID	20231106_Exp2_Treg_Fth1_thymus_T_001.fcs	20231106_Exp2_Treg_Fth1_thymus_T_002.fcs	20231106_Exp2_Treg_Fth1_thymus_T_003.fcs	20231106_Exp2_Treg_Fth1_thymus_T_004.fcs	20231106_Exp2_Treg_Fth1_thymus_T_005.fcs	20231106_Exp2_Treg_Fth1_thymus_T_006.fcs	20231106_Exp2_Treg_Fth1_thymus_T_007.fcs	20231106_Exp2_Treg_Fth1_thymus_T_008.fcs
CD4 TcrB+/Treg	%	1.67	1.71	2.03	1.94	0.91	1.15	1.25	1.36
	Cell Nbr.	97845.3	56727.5	67264	61401	24863	126201	57085	100300
