# Supplementary material for: Ferritin heavy chain supports stability and function of the regulatory T cell lineage
Source: EMBO J. 2024 Mar 18;43(8):4. doi: 10.1038/s44318-024-00064-x (PMC11021483; doi:10.1038/s44318-024-00064-x)
Supplement: Supplementary file 2 — Source Data Fig. 1 [file 44318_2024_64_MOESM2_ESM.zip › Figure_1/1F/Figure_1F.xlsx]

## Sheet: README
Densitometry analysis of FTH/H3 western blot
	Tconv (conventional T cells)	n=3 independent experiments (lines 3-5)
	iTreg (in vitro induced Tregs)	n=3 independent experiments (lines 4-7)
	Quantification of FTH signal	FTH	column C
	Quantification of H3 signal	H3	column D
	Ratio FTH/H3	ratio	column F

## Sheet: Sheet1
		Fth	H3		ratio
	Tconv 1	2839.59	20461.9		0.138775
	Tconv 2	2026.57	16627.8		0.121878
	Tconv 3	2952.1	17431.3		0.169356
	iTreg 1	8178.1	18230.1		0.448604
	iTreg 2	13074.9	21494.2		0.608302
	iTreg 3	7323.12	17591.6		0.416285
