# Supplementary material for: Ferritin heavy chain supports stability and function of the regulatory T cell lineage
Source: EMBO J. 2024 Mar 18;43(8):4. doi: 10.1038/s44318-024-00064-x (PMC11021483; doi:10.1038/s44318-024-00064-x)
Supplement: Supplementary file 2 — Source Data Fig. 1 [file 44318_2024_64_MOESM2_ESM.zip › Figure_1/1G/Figure_1G.xlsx]

## Sheet: README
	Fold difference calculated as below
	Housekeeping	Arbp0
	gene of interest (GOI)	Fth
	Tconv (conventional T cells)	n=3 independent samples (column E)
	iTreg (in vitro induced Tregs)	n=3 independent samples (column F)

## Sheet: Sheet1
				Tconv	iTreg
				0.158	0.273
				0.185	0.256
				0.152	0.232
