# Supplementary material for: Ferritin heavy chain supports stability and function of the regulatory T cell lineage
Source: EMBO J. 2024 Mar 18;43(8):4. doi: 10.1038/s44318-024-00064-x (PMC11021483; doi:10.1038/s44318-024-00064-x)
Supplement: Supplementary file 2 — Source Data Fig. 1 [file 44318_2024_64_MOESM2_ESM.zip › Figure_1/1I/Figure_1I.xlsx]

## Sheet: README
Percentage (line 6 and line 20) and cell numbers (line 7 and line 21) of CD4+ Foxp3-GFP+ Tregs in the Spleen
Three independent experiments are shown: experiment 1 (lines 3-7), experiment 2 (lines 17-21) and experiment 3 (lines 29-31)
	Foxp3 GFP-Cre	n=12 individual mice from three indenpendent experiments (columns C-F)
	Foxp3 GFP-CreFth1fl/fl	n=12 individual mice from two indenpendent experiments (columns G-J)

## Sheet: Spleen
	Experiment 1
	Gender	F	F	M	M	F	F	M	M
	Genotype	Foxp3 GFP-Cre	Foxp3 GFP-Cre	Foxp3 GFP-Cre	Foxp3 GFP-Cre	Foxp3 GFP-CreFth1fl/fl	Foxp3 GFP-CreFth1fl/fl	Foxp3 GFP-CreFth1fl/fl	Foxp3 GFP-CreFth1fl/fl
	Sample ID	20231016_Exp1_Treg_Fth1_LN_Spleen_S_001.fcs	20231016_Exp1_Treg_Fth1_LN_Spleen_S_002.fcs	20231016_Exp1_Treg_Fth1_LN_Spleen_S_003.fcs	20231016_Exp1_Treg_Fth1_LN_Spleen_S_004.fcs	20231016_Exp1_Treg_Fth1_LN_Spleen_S_005.fcs	20231016_Exp1_Treg_Fth1_LN_Spleen_S_006.fcs	20231016_Exp1_Treg_Fth1_LN_Spleen_S_007.fcs	20231016_Exp1_Treg_Fth1_LN_Spleen_S_008.fcs
CD4+/Treg	%	8.19	9.35	10.1	9.9	6.12	5.25	4.7	4.92
	Cell Nbr.	1410809	1105170	1323504	1534896	1204906	764033	681829	429811
	Experiment 2
	Gender	F	F	M	M	F	F	M	M
	Genotype	Foxp3 GFP-Cre	Foxp3 GFP-Cre	Foxp3 GFP-Cre	Foxp3 GFP-Cre	Foxp3 GFP-CreFth1fl/fl	Foxp3 GFP-CreFth1fl/fl	Foxp3 GFP-CreFth1fl/fl	Foxp3 GFP-CreFth1fl/fl
	Sample ID	20231106_Exp2_Treg_Fth1_LN_Spleen_S_001.fcs	20231106_Exp2_Treg_Fth1_LN_Spleen_S_002.fcs	20231106_Exp2_Treg_Fth1_LN_Spleen_S_003.fcs	20231106_Exp2_Treg_Fth1_LN_Spleen_S_004.fcs	20231106_Exp2_Treg_Fth1_LN_Spleen_S_005.fcs	20231106_Exp2_Treg_Fth1_LN_Spleen_S_006.fcs	20231106_Exp2_Treg_Fth1_LN_Spleen_S_007.fcs	20231106_Exp2_Treg_Fth1_LN_Spleen_S_008.fcs
CD4+/Treg	%	8.04	8.96	10.7	9.97	5	4.63	5.14	3.84
	Cell Nbr.	581935	1159648	1780694	1372271	643950	676721	465813	406426
	Experiment 3
	Genotype	Foxp3 GFP-Cre	Foxp3 GFP-Cre	Foxp3 GFP-Cre	Foxp3 GFP-Cre	Foxp3 GFP-CreFth1fl/fl	Foxp3 GFP-CreFth1fl/fl	Foxp3 GFP-CreFth1fl/fl	Foxp3 GFP-CreFth1fl/fl
CD4+/Treg	%	11.8814	10.1775	9.89277	10.0053	5.77652	5.58074	5.31401	5.09491
	Cell Nbr.	1216217	965317	1115348	931853	389456	489993	417395	357441
