# Supplementary material for: Ferritin heavy chain supports stability and function of the regulatory T cell lineage
Source: EMBO J. 2024 Mar 18;43(8):4. doi: 10.1038/s44318-024-00064-x (PMC11021483; doi:10.1038/s44318-024-00064-x)
Supplement: Supplementary file 2 — Source Data Fig. 1 [file 44318_2024_64_MOESM2_ESM.zip › Figure_1/1L/Figure_1L.xlsx]

## Sheet: Sheet2
Percentage (line 6 and line 20) and cell numbers (line 7 and line 21) of CD4+ Foxp3-GFP+ Nrp1+ or CD4+ Foxp3-GFP+ Nrp1- Tregs in MLN
Two independent experiments are shown: experiment 1 (lines 3-9) and experiment 2 (lines 15-21)
	Foxp3 GFP-Cre	n=8 individual mice from two indenpendent experiments (columns C-F)
	Foxp3 GFP-CreFth1fl/fl	n=8 individual mice from two indenpendent experiments (columns G-J)

## Sheet: MLN
	Experiment 1
	Gender		F	F	M	M	F	F	M	M
	Genotype		Foxp3 GFP-Cre	Foxp3 GFP-Cre	Foxp3 GFP-Cre	Foxp3 GFP-Cre	Foxp3 GFP-CreFth1fl/fl	Foxp3 GFP-CreFth1fl/fl	Foxp3 GFP-CreFth1fl/fl	Foxp3 GFP-CreFth1fl/fl
	Sample ID		20231016_Exp1_Treg_Fth1_LN_Spleen_LN_001.fcs	20231016_Exp1_Treg_Fth1_LN_Spleen_LN_002.fcs	20231016_Exp1_Treg_Fth1_LN_Spleen_LN_003.fcs	20231016_Exp1_Treg_Fth1_LN_Spleen_LN_004.fcs	20231016_Exp1_Treg_Fth1_LN_Spleen_LN_005.fcs	20231016_Exp1_Treg_Fth1_LN_Spleen_LN_006.fcs	20231016_Exp1_Treg_Fth1_LN_Spleen_LN_007.fcs	20231016_Exp1_Treg_Fth1_LN_Spleen_LN_008.fcs
	%	CD4 TcrB+/Treg/Nrp1-	82.7	84.5	81.9	83.4	80.9	76.4	72	76.2
		CD4 TcrB+/Treg/Nrp1+	17.3	15.5	18.1	16.6	19.1	23.6	28	23.8
	Cell Nbr.	CD4 TcrB+/Treg/Nrp1-	197345	251748	127640	293548	16975	90475	75227	77034
		CD4 TcrB+/Treg/Nrp1+	41283	46179	28208	58428	4008	27948	29255	24060
	Experiment 2
	Gender		F	F	M	M	F	F	M	M
	Genotype		Foxp3 GFP-Cre	Foxp3 GFP-Cre	Foxp3 GFP-Cre	Foxp3 GFP-Cre	Foxp3 GFP-CreFth1fl/fl	Foxp3 GFP-CreFth1fl/fl	Foxp3 GFP-CreFth1fl/fl	Foxp3 GFP-CreFth1fl/fl
	Sample ID		20231106_Exp2_Treg_Fth1_LN_Spleen_LN_001.fcs	20231106_Exp2_Treg_Fth1_LN_Spleen_LN_002.fcs	20231106_Exp2_Treg_Fth1_LN_Spleen_LN_003.fcs	20231106_Exp2_Treg_Fth1_LN_Spleen_LN_004.fcs	20231106_Exp2_Treg_Fth1_LN_Spleen_LN_005.fcs	20231106_Exp2_Treg_Fth1_LN_Spleen_LN_006.fcs	20231106_Exp2_Treg_Fth1_LN_Spleen_LN_007.fcs	20231106_Exp2_Treg_Fth1_LN_Spleen_LN_008.fcs
	%	CD4 TcrB+/Treg/Nrp1-	79.4	83.3	83.5	83.3	82.3	79.3	81.4	81.1
		CD4 TcrB+/Treg/Nrp1+	20.6	16.7	16.5	16.7	17.7	20.7	18.6	18.9
	Cell Nbr.	CD4 TcrB+/Treg/Nrp1-	262973	300831	312361	210861	162113	146326	90017	56598
		CD4 TcrB+/Treg/Nrp1+	68227	60311	61724	42273	34865	38196	20569	13190
