# Supplementary material for: Ferritin heavy chain supports stability and function of the regulatory T cell lineage
Source: EMBO J. 2024 Mar 18;43(8):4. doi: 10.1038/s44318-024-00064-x (PMC11021483; doi:10.1038/s44318-024-00064-x)
Supplement: Supplementary file 2 — Source Data Fig. 1 [file 44318_2024_64_MOESM2_ESM.zip › Figure_1/1K/Figure_1K.xlsx]

## Sheet: README
Foxp3-GFP MFI for CD4+FOXP3-GFP+ Tregs in the thymus (lines 3-5), spleen (lines 11-13) and mesenteric lymph nodes (lines 19-21)
	Foxp3 GFP-Cre	n=8 individual mice from two independent experiments (columns C-F)
	Foxp3 GFP-CreFth1fl/fl	n=8 individual mice from two independent experiments (columns G-J)

## Sheet: Sheet1
	Thymus
	Genotype	Foxp3 GFP-Cre				Foxp3 GFP-CreFth1fl/fl
FOXP3-GFP MFI	Experiment 1	3251	3049	3022	3020	2217	2131	2038	2174
	Experiment 2	3098	3135	3429	3298	2069	2279	2293	2280
	Spleen
	Genotype	Foxp3 GFP-Cre				Foxp3 GFP-CreFth1fl/fl
FOXP3-GFP MFI	Experiment 1	3528	3374	3540	3584	2554	2521	2479	2654
	Experiment 2	3333	3398	3581	3472	2487	2535	2584	2584
	MLN
	Genotype	Foxp3 GFP-Cre				Foxp3 GFP-CreFth1fl/fl
FOXP3-GFP MFI	Experiment 1	3681	3574	3686	3797	2631	2748	2760	2829
	Experiment 2	3561	3589	3761	3607	2622	2769	2770	2783
