# Supplementary material for: Ferritin heavy chain supports stability and function of the regulatory T cell lineage
Source: EMBO J. 2024 Mar 18;43(8):4. doi: 10.1038/s44318-024-00064-x (PMC11021483; doi:10.1038/s44318-024-00064-x)
Supplement: Supplementary file 2 — Source Data Fig. 1 [file 44318_2024_64_MOESM2_ESM.zip › Figure_1/1D/Fig_1D.xlsx]

## Sheet: README
Densitometry analysis of FTH/H3 western blot
		Column	Notes
Experiments	Exp I+II+III	A
	Exp IV	A
	Exp V	A
	Exp VI	A
Samples CD4+ T cells	Naive	B
	Treg	B
	Memory	B
Quantification of FTH signal	FTH	C
Quantification of H3 signal	H3	E
Ratio FTH/H3	Total	G
Naive ratio FTH/H3	NAIVE	L	For Exp1 the average of the 4 naive samples was considered
Normalized values to naive from each experiment	NORM	O	Column N identifies the experiment numer and sample type

## Sheet: Data
Exp I+II+III		FTH		H3		Total							Normalized to Naive
											NAIVE		Exp1	NORM
	Naive	21970.2		15724.6		1.39719					1.07174		Naive	1.30367
	Naive	9768.09		11936.6		0.818332							Naive	0.763556
	Naive	11448.1		13433.5		0.852204							Naive	0.795161
	Naive	22917.6		18796.9		1.21922							Naive	1.13761
	Treg	25033.6		16181.7		1.54703							Treg	1.44348
	Treg	17685.8		15589.8		1.13445							Treg	1.05851
	Memory	11539.5		17097.5		0.674927							Memory	0.62975
Exp IV		FTH		H3		Total
											NAIVE		Exp2	NORM
	Naive	4738.95		15342.6		0.308875					0.308875		Naive	1
	Treg	17684.7		19064.2		0.92764							Treg	3.00329
	Memory	6192.68		15946.5		0.38834							Memory	1.25727
Exp V		FTH		H3		Total
											NAIVE		Exp3	NORM
	Naive	7766.07		15887.8		0.488808					0.488808		Naive	1
	Treg	13808		16879.5		0.818036							Treg	1.67353
	Memory	4607.78		16196.9		0.284485							Memory	0.581997
Exp VI		FTH		H3		Total
											NAIVE		Exp4	NORM
	Naive	13808.2		26061		0.529844					0.529844		Naive	1
	Treg	31096.6		27711.5		1.12216							Treg	2.1179
	Memory	14655.7		19045		0.769532							Memory	1.45237
