# Supplementary material for: Ferritin heavy chain supports stability and function of the regulatory T cell lineage
Source: EMBO J. 2024 Mar 18;43(8):4. doi: 10.1038/s44318-024-00064-x (PMC11021483; doi:10.1038/s44318-024-00064-x)
Supplement: Supplementary file 2 — Source Data Fig. 1 [file 44318_2024_64_MOESM2_ESM.zip › Figure_1/1C/Fig_1C.xlsx]

## Sheet: README
Western blot of sorted:
TN - mouse naïve T cells (CD4+Foxp3-CD44lowCD62Lhigh
TREG - CD4+Foxp3+GFP+
TM - memory T cells (CD4+Foxp3-CD44highCD62Llow
Protein extracts were blotted with anti-FTH antibody and anti-Histone H3 antibody
