# Supplementary material for: Ferritin heavy chain supports stability and function of the regulatory T cell lineage
Source: EMBO J. 2024 Mar 18;43(8):4. doi: 10.1038/s44318-024-00064-x (PMC11021483; doi:10.1038/s44318-024-00064-x)
Supplement: Supplementary file 2 — Source Data Fig. 1 [file 44318_2024_64_MOESM2_ESM.zip › Figure_1/1J/Figure_1J.xlsx]

## Sheet: README
Percentage (line 6 and line 20) and cell numbers (line 7 and line 21) of CD4+ Foxp3-GFP+ Tregs in the mesenteric lymph nodes
Three independent experiments are shown: experiment 1 (lines 3-7), experiment 2 (lines 17-21) and experiment 3 (lines 29-31)
	Foxp3 GFP-Cre	n=12 individual mice from three indenpendent experiments (columns C-F)
	Foxp3 GFP-CreFth1fl/fl	n=12 individual mice from two indenpendent experiments (columns G-J)

## Sheet: MLN
	Experiment 1
	Gender	F	F	M	M	F	F	M	M
	Genotype	Foxp3 GFP-Cre	Foxp3 GFP-Cre	Foxp3 GFP-Cre	Foxp3 GFP-Cre	Foxp3 GFP-CreFth1fl/fl	Foxp3 GFP-CreFth1fl/fl	Foxp3 GFP-CreFth1fl/fl	Foxp3 GFP-CreFth1fl/fl
	Sample ID	20231016_Exp1_Treg_Fth1_LN_Spleen_LN_001.fcs	20231016_Exp1_Treg_Fth1_LN_Spleen_LN_002.fcs	20231016_Exp1_Treg_Fth1_LN_Spleen_LN_003.fcs	20231016_Exp1_Treg_Fth1_LN_Spleen_LN_004.fcs	20231016_Exp1_Treg_Fth1_LN_Spleen_LN_005.fcs	20231016_Exp1_Treg_Fth1_LN_Spleen_LN_006.fcs	20231016_Exp1_Treg_Fth1_LN_Spleen_LN_007.fcs	20231016_Exp1_Treg_Fth1_LN_Spleen_LN_008.fcs
CD4+/Treg	%	10.6	11.8	14	12.9	3.95	3.71	4.44	4.15
	Cell Nbr.	238627	297926	155848	351977	20982	118423	104482	101094
	Experiment 2
	Gender	F	F	M	M	F	F	M	M
	Genotype	Foxp3 GFP-Cre	Foxp3 GFP-Cre	Foxp3 GFP-Cre	Foxp3 GFP-Cre	Foxp3 GFP-CreFth1fl/fl	Foxp3 GFP-CreFth1fl/fl	Foxp3 GFP-CreFth1fl/fl	Foxp3 GFP-CreFth1fl/fl
	Sample ID	20231106_Exp2_Treg_Fth1_LN_Spleen_LN_001.fcs	20231106_Exp2_Treg_Fth1_LN_Spleen_LN_002.fcs	20231106_Exp2_Treg_Fth1_LN_Spleen_LN_003.fcs	20231106_Exp2_Treg_Fth1_LN_Spleen_LN_004.fcs	20231106_Exp2_Treg_Fth1_LN_Spleen_LN_005.fcs	20231106_Exp2_Treg_Fth1_LN_Spleen_LN_006.fcs	20231106_Exp2_Treg_Fth1_LN_Spleen_LN_007.fcs	20231106_Exp2_Treg_Fth1_LN_Spleen_LN_008.fcs
CD4+/Treg	%	12.5	12.6	14.8	12.6	3.96	3.89	3.54	3.19
	Cell Nbr.	331200	361141	374085	253134	196978	184522	110586	69788
	Experiment 3
	Genotype	Foxp3 GFP-Cre	Foxp3 GFP-Cre	Foxp3 GFP-Cre	Foxp3 GFP-Cre	Foxp3 GFP-CreFth1fl/fl	Foxp3 GFP-CreFth1fl/fl	Foxp3 GFP-CreFth1fl/fl	Foxp3 GFP-CreFth1fl/fl
CD4+/Treg	%	13.2075	13.2848	10.8352	10.5532	2.67434	3.46445	3.27326	3.21354
	Cell Nbr.	273643	240932	295805	167424	34309.7	75648.1	68081	89498
