# Supplementary material for: Ferritin heavy chain supports stability and function of the regulatory T cell lineage
Source: EMBO J. 2024 Mar 18;43(8):4. doi: 10.1038/s44318-024-00064-x (PMC11021483; doi:10.1038/s44318-024-00064-x)
Supplement: Supplementary file 3 — Source Data Fig. 2 [file 44318_2024_64_MOESM3_ESM.zip]

Archive with 3 entries (1 files):
- Figure_2/
- Figure_2/2B/
- Figure_2/2B/Fig 2B.xlsx
