# Supplementary material for: Ferritin heavy chain supports stability and function of the regulatory T cell lineage
Source: EMBO J. 2024 Mar 18;43(8):4. doi: 10.1038/s44318-024-00064-x (PMC11021483; doi:10.1038/s44318-024-00064-x)
Supplement: Supplementary file 3 — Source Data Fig. 2 [file 44318_2024_64_MOESM3_ESM.zip › Figure_2/2B/Fig 2B.xlsx]

## Sheet: README
DATA 1
Data on the column C-L correspond to normalized counts, 1 column per mouse
		Column	Notes
Ensembl ID	ensemblID	A
Gene symbol	mgi_symbol	B
Samples	Foxp3_GFP_Cre_1_sortedsam_count.txt	C	Control mice
	Foxp3_GFP_Cre_2_sortedsam_count.txt	D	Control mice
	Foxp3_GFP_Cre_3_sortedsam_count.txt	E	Control mice
	Foxp3_GFP_Cre_4_sortedsam_count.txt	F	Control mice
	Foxp3_GFP_Cre_5_sortedsam_count.txt	G	Control mice
	Foxp3_GFP_Cre_Fthlox1_sortedsam_count.txt	H	Fth deleted mice
	Foxp3_GFP_Cre_Fthlox2_sortedsam_count.txt	I	Fth deleted mice
	Foxp3_GFP_Cre_Fthlox3_sortedsam_count.txt	J	Fth deleted mice
	Foxp3_GFP_Cre_Fthlox4_sortedsam_count.txt	K	Fth deleted mice
	Foxp3_GFP_Cre_Fthlox5_sortedsam_count.txt	L	Fth deleted mice
DATA 2
Comparison between lymph nodes of Foxp3_GFP_Cre and Foxp3_GFP_Cre_Fthlox mice
Analyzed results from RNA sequencing dataset including ensemblID, baseMean, log2FoldChange, pvalue, padj, neglog_padj, and mgi_symbol
	Column
Geneid	A
Gene_name	B
KO_GFPpos_mean	C
WT_GFPpos_mean	D
baseMean	E
log2FoldChange	F
lfcSE	G
pvalue	H
padj	I

## Sheet: Data 1
ensemblID	mgi_symbol	Foxp3_GFP_Cre_1_sortedsam_count.txt	Foxp3_GFP_Cre_2_sortedsam_count.txt	Foxp3_GFP_Cre_3_sortedsam_count.txt	Foxp3_GFP_Cre_4_sortedsam_count.txt	Foxp3_GFP_Cre_5_sortedsam_count.txt	Foxp3_GFP_Cre_Fthlox1_sortedsam_count.txt	Foxp3_GFP_Cre_Fthlox2_sortedsam_count.txt	Foxp3_GFP_Cre_Fthlox3_sortedsam_count.txt	Foxp3_GFP_Cre_Fthlox4_sortedsam_count.txt	Foxp3_GFP_Cre_Fthlox5_sortedsam_count.txt
ENSMUSG00000000001	Gnai3	1013.87	1025.49	1069.17	1008.55	1155.97	1168.52	1142.78	1206.35	1002.53	1279.95
ENSMUSG00000000028	Cdc45	41.9196	49.2672	40.8775	36.1426	24.5299	96.095	118.064	88.0926	110.661	108.988
ENSMUSG00000000037	Scml2	4.87438	7.29885	1.81678	8.60539	2.04416	0.96095	2.70375	4.14554	2.19131	13.2913
ENSMUSG00000000049	Apoh	1.94975	0	0.908389	0	1.02208	1.9219	0.901249	1.03638	7.66959	2.65825
ENSMUSG00000000056	Narf	503.036	419.684	524.14	430.269	461.979	380.536	368.611	388.644	467.845	241.901
ENSMUSG00000000058	Cav2	1.94975	0.912356	0	0	0	4.80475	4.50625	1.03638	1.09566	2.65825
ENSMUSG00000000078	Klf6	1467.19	1620.34	1728.66	1228.85	1215.25	1719.14	2080.99	1773.25	1307.12	1224.12
ENSMUSG00000000085	Scmh1	180.352	163.312	162.602	157.479	178.864	102.822	82.915	89.129	67.9307	53.165
ENSMUSG00000000088	Cox5a	169.628	143.24	158.968	165.223	146.157	146.064	197.374	228.004	189.548	212.66
ENSMUSG00000000093	Tbx2	5.84925	3.64942	1.81678	6.02377	6.13247	14.4142	9.01249	11.4002	5.47828	2.65825
ENSMUSG00000000125	Wnt3	63.3669	50.1796	52.6866	42.1664	44.9714	39.3989	28.84	31.0915	18.6262	47.8485
ENSMUSG00000000127	Fer	3.8995	6.38649	6.35872	7.74485	9.1987	4.80475	6.30875	9.32746	10.9566	1.32913
ENSMUSG00000000131	Xpo6	2318.25	2314.65	2253.71	2107.46	2108.55	2084.3	1979.14	2012.66	2005.05	1717.23
ENSMUSG00000000134	Tfe3	267.116	286.48	251.624	265.046	266.762	316.153	290.202	353.407	336.366	318.99
ENSMUSG00000000142	Axin2	494.262	562.924	538.675	513.742	514.105	649.602	766.062	761.742	846.942	680.512
ENSMUSG00000000148	Brat1	214.473	249.986	253.441	284.838	274.939	163.361	162.225	164.785	176.401	236.584
ENSMUSG00000000149	Gna12	201.799	215.316	218.013	188.458	227.923	195.073	179.349	198.986	170.922	243.23
ENSMUSG00000000167	Pih1d2	4.87438	2.73707	2.72517	3.44215	3.06623	3.8438	8.11125	5.18192	3.28697	6.64563
ENSMUSG00000000168	Dlat	256.392	268.233	258.891	268.488	227.923	223.901	217.201	252.878	207.079	249.876
ENSMUSG00000000171	Sdhd	140.382	183.384	171.686	184.155	186.018	185.463	221.707	154.421	205.983	296.395
ENSMUSG00000000182	Fgf23	0	0	1.81678	0.860539	0	0.96095	2.70375	3.10915	0	11.9621
ENSMUSG00000000184	Ccnd2	7583.55	7662.88	6706.64	7077.07	7200.54	7431.99	7556.08	7272.31	7550.17	7379.31
ENSMUSG00000000194	Gpr107	655.116	608.541	634.055	633.356	606.092	653.446	537.145	647.74	677.115	615.385
ENSMUSG00000000204	Slfn4	3.8995	1.82471	0.908389	2.58162	8.17662	5.7657	10.815	6.2183	16.4348	3.98738
ENSMUSG00000000244	Tspan32	1581.25	1615.78	1700.5	1692.68	1565.82	1216.56	1064.38	1116.19	1224.94	1149.69
ENSMUSG00000000247	Lhx2	0.974875	0	0.908389	0.860539	0	3.8438	0.901249	0	1.09566	1.32913
ENSMUSG00000000248	Clec2g	32.1709	10.9483	39.9691	4.30269	31.6844	0.96095	1.8025	1.03638	0	0
ENSMUSG00000000266	Mid2	11.6985	6.38649	12.7174	5.16323	12.2649	15.3752	21.63	13.473	17.5305	22.5951
ENSMUSG00000000275	Trim25	1097.71	987.169	1090.07	1020.6	959.731	1107.98	1104.03	1011.51	1049.64	1083.24
ENSMUSG00000000276	Dgke	300.262	322.974	315.211	289.141	294.358	249.847	209.991	287.078	273.914	321.648
ENSMUSG00000000278	Scpep1	30.2211	32.8448	39.0607	44.748	29.6402	105.704	116.261	137.839	89.8438	116.963
ENSMUSG00000000282	Mnt	499.136	582.083	577.735	519.765	474.244	453.568	464.143	486.064	541.254	328.294
ENSMUSG00000000290	Itgb2	4663.8	4918.51	4516.51	4264.83	4479.77	4023.5	4201.63	4095.79	4138.29	5392.26
ENSMUSG00000000295	Hddc2	114.06	120.431	99.0144	101.544	123.671	110.509	122.57	86.0199	133.67	168.799
ENSMUSG00000000301	Pemt	4.87438	1.82471	3.63356	3.44215	1.02208	7.6876	0.901249	8.29107	1.09566	7.97475
ENSMUSG00000000303	Cdh1	4.87438	7.29885	3.63356	3.44215	7.15454	4.80475	2.70375	6.2183	4.38262	7.97475
ENSMUSG00000000317	Bcl6b	0	1.82471	0	1.72108	0	2.88285	0	5.18192	3.28697	0
ENSMUSG00000000325	Arvcf	17.5478	16.4224	11.8091	12.9081	14.3091	21.1409	12.6175	14.5094	13.1479	7.97475
ENSMUSG00000000326	Comt	181.327	188.858	154.426	216.856	195.217	237.355	207.287	242.514	292.54	276.458
ENSMUSG00000000339	Rtca	117.96	119.519	127.174	108.428	141.047	126.845	154.114	130.584	119.427	152.849
ENSMUSG00000000340	Dbt	202.774	184.296	178.953	170.387	177.841	147.986	157.719	146.13	181.879	163.482
ENSMUSG00000000346	Dazap2	754.553	819.296	825.726	839.886	771.669	873.503	988.671	1006.33	827.22	741.652
ENSMUSG00000000355	Mcts1	205.699	169.698	188.945	222.019	232.012	209.487	194.67	220.75	220.227	219.306
ENSMUSG00000000365	Rnf17	2.92463	2.73707	7.26711	7.74485	12.2649	4.80475	8.11125	5.18192	8.76525	7.97475
ENSMUSG00000000374	Trappc10	663.89	728.06	727.62	744.366	718.521	670.743	739.926	693.341	669.446	727.032
ENSMUSG00000000378	Ccm2	1548.1	1593.89	1629.65	1449.15	1581.15	1370.31	1325.74	1339.01	1444.07	1278.62
ENSMUSG00000000384	Tbrg4	247.618	267.32	244.357	269.349	227.923	211.409	228.016	255.987	182.975	227.28
ENSMUSG00000000386	Mx1	110.161	73.9008	100.831	153.176	78.7	195.073	287.499	160.64	178.592	162.153
ENSMUSG00000000392	Fap	13.6483	6.38649	20.8929	7.74485	5.11039	14.4142	18.9262	8.29107	17.5305	9.30388
ENSMUSG00000000399	Ndufa9	243.719	277.356	256.166	271.07	256.541	284.441	273.98	264.278	275.01	326.965
ENSMUSG00000000409	Lck	4107.15	4553.57	4139.53	4203.73	4204.83	3530.53	3626.63	3429.39	3654.01	4185.42
ENSMUSG00000000420	Galnt1	935.88	967.097	976.518	984.456	1030.25	959.989	921.978	1058.15	941.168	1056.65
ENSMUSG00000000439	Mkrn2	156.955	155.101	152.609	156.618	208.504	136.455	180.25	137.839	138.053	120.95
ENSMUSG00000000440	Pparg	3.8995	0	0	1.72108	4.08831	0	5.4075	9.32746	1.09566	5.3165
ENSMUSG00000000441	Raf1	875.438	940.639	947.45	939.708	831.971	955.184	909.361	902.691	925.829	943.679
ENSMUSG00000000486	2001-09-01	2205.17	2248.96	2261.89	2155.65	2414.15	1892.11	2050.34	1918.35	1996.29	2145.21
ENSMUSG00000000489	Pdgfb	26.3216	16.4224	22.7097	12.0475	21.4636	19.219	25.235	39.3826	24.1044	26.5825
ENSMUSG00000000530	Acvrl1	34.1206	55.6537	64.4956	43.0269	44.9714	53.8132	49.5687	59.0739	55.8785	47.8485
ENSMUSG00000000531	Grasp	43.8694	44.7054	46.3278	43.8875	48.0376	55.7351	73.9025	54.9284	48.2089	26.5825
ENSMUSG00000000532	Acvr1b	250.543	261.846	269.792	265.046	310.712	171.049	148.706	171.003	162.157	252.534
ENSMUSG00000000538	Tom1l2	488.412	520.043	493.255	504.276	496.73	331.528	320.845	327.497	288.158	281.775
ENSMUSG00000000552	Zfp385a	4.87438	2.73707	3.63356	2.58162	0	0	4.50625	3.10915	0	0
ENSMUSG00000000555	Itga5	115.035	123.168	80.8466	107.567	115.495	81.6807	58.5812	109.857	86.5568	54.4942
ENSMUSG00000000561	Wdr77	204.724	197.981	188.037	199.645	221.791	222.94	168.534	183.44	165.444	221.964
ENSMUSG00000000562	Adora3	1.94975	2.73707	0.908389	0.860539	1.02208	2.88285	1.8025	2.07277	1.09566	5.3165
ENSMUSG00000000563	Atp5f1	720.433	763.642	662.216	699.618	713.41	748.58	774.173	732.724	779.011	893.172
ENSMUSG00000000568	Hnrnpd	1411.62	1377.66	1412.54	1532.62	1681.32	1556.74	1697.05	1567.01	1478.04	1438.11
ENSMUSG00000000579	Dynlt1c	9.74875	10.9483	3.63356	6.88431	14.3091	4.80475	3.605	6.2183	17.5305	6.64563
ENSMUSG00000000581	C1d	117.96	116.782	149.884	157.479	156.378	151.83	137.891	115.039	106.279	152.849
ENSMUSG00000000594	Gm2a	729.207	959.798	914.748	921.637	841.17	1109.9	1225.7	1386.68	1264.39	1333.11
ENSMUSG00000000600	Krit1	1356.05	1192.45	1238.13	1233.15	1216.27	1381.85	1316.73	1274.75	1354.23	1279.95
ENSMUSG00000000605	Clcn4	606.372	647.773	682.2	604.959	616.313	651.524	680.443	624.94	570.837	547.6
ENSMUSG00000000617	Grm6	5.84925	9.12356	15.4426	12.0475	12.2649	5.7657	3.605	0	7.66959	3.98738
ENSMUSG00000000627	Sema4f	77.0151	46.5302	71.7627	78.309	63.3688	66.3055	75.705	74.6197	55.8785	67.7854
ENSMUSG00000000628	Hk2	71.1659	75.7255	96.2892	85.1933	68.4792	85.5245	119.866	82.9107	66.835	74.431
ENSMUSG00000000631	Myo18a	2363.1	2356.62	2205.57	2196.09	2306.83	2086.22	2238.7	2076.91	2101.47	2219.64
ENSMUSG00000000673	Haao	0.974875	2.73707	3.63356	0	2.04416	5.7657	0.901249	5.18192	1.09566	3.98738
ENSMUSG00000000682	Cd52	1751.85	1814.68	2196.48	2204.7	2079.93	1742.2	2158.49	2160.86	1956.84	2581.16
ENSMUSG00000000686	Abhd15	3.8995	0.912356	3.63356	6.88431	7.15454	5.7657	3.605	6.2183	5.47828	2.65825
ENSMUSG00000000693	Loxl3	0.974875	1.82471	0	0.860539	1.02208	3.8438	6.30875	7.25469	4.38262	0
ENSMUSG00000000708	Kat2b	937.83	896.846	942.908	850.212	801.309	942.692	1054.46	861.235	1009.1	914.438
ENSMUSG00000000711	Rab5b	211.548	211.667	165.327	193.621	225.879	164.322	155.015	214.532	198.314	172.786
ENSMUSG00000000731	Aire	0.974875	0	1.81678	4.30269	3.06623	0.96095	1.8025	2.07277	1.09566	1.32913
ENSMUSG00000000732	Icosl	55.5679	77.5503	101.74	76.5879	98.1194	146.064	143.299	109.857	128.192	114.305
ENSMUSG00000000738	Spg7	677.538	695.215	658.582	660.894	675.593	624.617	636.282	607.321	678.211	716.399
ENSMUSG00000000740	Rpl13	2155.45	2391.28	2323.66	2358.74	2306.83	1843.1	1889.02	1762.89	1663.21	2908.13
ENSMUSG00000000743	Chmp1a	209.598	270.057	232.548	244.393	249.387	217.175	221.707	221.786	246.523	235.255
ENSMUSG00000000751	Rpa1	1111.36	1127.67	1095.52	1085.14	1195.83	1217.52	1324.84	1307.92	1389.29	1423.49
ENSMUSG00000000753	Serpinf1	0	0.912356	0	1.72108	2.04416	4.80475	4.50625	4.14554	6.57394	27.9116
ENSMUSG00000000759	Tubgcp3	915.408	852.14	912.931	894.96	875.92	777.408	702.975	744.124	715.463	675.196
ENSMUSG00000000766	Oprm1	13.6483	18.2471	15.4426	11.187	10.2208	21.1409	9.91374	13.473	9.8609	17.2786
ENSMUSG00000000776	Polr3d	259.317	307.464	254.349	288.28	261.652	196.995	204.584	184.476	193.931	212.66
ENSMUSG00000000782	Tcf7	3962.87	4559.04	4593.72	4164.15	4217.09	4180.13	3741.09	4151.75	4131.72	3075.6
ENSMUSG00000000787	Ddx3x	2474.23	2446.03	2459.92	2739.09	2745.3	2823.27	3234.58	2465.56	2423.59	2692.81
ENSMUSG00000000791	Il12rb1	172.553	201.631	209.838	205.669	176.819	238.316	288.4	327.497	275.01	248.547
ENSMUSG00000000804	Usp32	888.111	832.981	750.329	842.467	836.059	823.534	799.408	777.288	795.446	797.475
ENSMUSG00000000811	Txnrd3	38.0201	32.8448	29.9768	44.748	40.8831	31.7113	54.075	32.1279	31.774	17.2786
ENSMUSG00000000817	Fasl	22.4221	18.2471	20.8929	23.2345	22.4857	45.1646	72.1	48.7101	31.774	15.9495
ENSMUSG00000000823	Zfp512b	482.563	551.063	568.651	573.979	450.736	524.679	488.477	449.791	488.663	433.295
ENSMUSG00000000826	Dnajc5	1302.43	1163.25	1250.85	1212.5	1199.92	1214.64	1273.47	1231.22	1187.69	1016.78
ENSMUSG00000000827	Tpd52l2	362.654	372.241	312.486	350.239	373.058	352.669	393.846	343.043	336.366	473.169
ENSMUSG00000000838	Fmr1	859.84	837.543	902.03	878.61	900.45	1055.12	1025.62	998.038	888.577	875.894
ENSMUSG00000000861	Bcl11a	4.87438	4.56178	5.45033	4.30269	7.15454	37.477	10.815	6.2183	7.66959	18.6078
ENSMUSG00000000869	Il4	0.974875	0	0	0	0	4.80475	4.50625	1.03638	9.8609	1.32913
ENSMUSG00000000876	Pxmp4	74.0905	93.0603	109.915	92.0776	87.8987	96.095	63.9887	103.638	83.2699	63.798
ENSMUSG00000000881	Dlg3	268.091	185.208	242.54	227.182	247.343	234.472	209.991	201.059	169.827	171.457
ENSMUSG00000000884	Gnb1l	47.7689	39.2313	41.7859	46.4691	52.126	24.9847	32.445	18.6549	29.5827	22.5951
ENSMUSG00000000901	Mmp11	40.9448	50.1796	55.4117	63.6799	69.5013	42.2818	28.84	33.1643	29.5827	25.2534
ENSMUSG00000000902	Smarcb1	631.719	667.845	669.483	629.054	598.937	608.281	565.083	596.957	594.941	651.272
ENSMUSG00000000903	Vpreb3	1.94975	5.47414	0	0	0	2.88285	0	0	0	0
ENSMUSG00000000915	Hip1r	740.905	739.008	736.703	780.509	737.94	1039.75	1142.78	1052.97	1249.05	1127.1
ENSMUSG00000000916	Nsun5	285.638	279.181	269.792	289.141	239.166	180.659	174.842	112.966	165.444	170.128
ENSMUSG00000000934	Top1mt	72.1408	96.7097	82.6634	118.754	84.8324	64.3836	74.8037	57.0011	79.9829	99.6844
ENSMUSG00000000957	Mmp14	24.3719	45.6178	23.6181	22.374	29.6402	18.258	24.3337	32.1279	16.4348	27.9116
ENSMUSG00000000958	Slc7a7	4.87438	4.56178	4.54194	5.16323	2.04416	9.6095	9.01249	3.10915	14.2435	5.3165
ENSMUSG00000000959	Oxa1l	447.468	448.879	467.82	473.296	421.096	459.334	439.81	472.591	493.045	435.953
ENSMUSG00000000976	Heatr6	420.171	437.931	419.676	412.198	381.235	447.803	383.031	445.645	431.688	423.991
ENSMUSG00000001014	Icam4	1.94975	1.82471	0.908389	0.860539	1.02208	0.96095	0.901249	1.03638	0	6.64563
ENSMUSG00000001016	Ilf2	420.171	387.751	421.492	398.429	436.427	338.254	372.216	275.678	272.818	308.357
ENSMUSG00000001017	Chtop	722.382	755.431	723.986	782.23	761.448	713.025	675.036	681.941	712.176	624.689
ENSMUSG00000001018	Snapin	161.829	164.224	187.128	211.692	160.466	197.956	187.46	197.949	178.592	191.394
ENSMUSG00000001020	S100a4	14.6231	13.6853	34.5188	15.4897	22.4857	52.8522	108.15	105.711	62.4524	91.7097
ENSMUSG00000001021	S100a3	2.92463	1.82471	0.908389	5.16323	0	0.96095	2.70375	4.14554	0	2.65825
ENSMUSG00000001025	S100a6	57.5176	99.4468	92.6557	112.731	85.8545	477.592	647.097	733.76	646.437	939.692
ENSMUSG00000001029	Icam2	349.005	333.01	330.654	310.654	319.91	320.957	264.967	273.605	308.975	215.318
ENSMUSG00000001034	Mapk7	177.427	173.348	147.159	147.152	175.797	162.401	185.657	202.095	185.166	194.052
ENSMUSG00000001036	Epn2	2.92463	1.82471	4.54194	6.02377	2.04416	4.80475	1.8025	2.07277	5.47828	0
ENSMUSG00000001039	B9d1	4.87438	5.47414	4.54194	5.16323	2.04416	3.8438	9.91374	8.29107	7.66959	2.65825
ENSMUSG00000001052	Sec24b	1315.11	1335.69	1408.91	1180.66	1189.7	1277.1	1279.77	1382.54	1409.01	952.983
ENSMUSG00000001053	N4bp3	38.0201	41.056	37.2439	23.2345	37.8169	51.8913	54.075	44.5645	48.2089	55.8233
ENSMUSG00000001054	Rmnd5b	206.674	239.037	188.037	221.158	221.791	199.878	199.176	188.622	225.705	227.28
ENSMUSG00000001056	Nhp2	201.799	208.017	181.678	222.879	216.68	224.862	227.115	196.913	189.548	247.217
ENSMUSG00000001062	Vps9d1	240.794	244.511	256.166	224.601	214.636	218.136	208.189	237.332	246.523	255.192
ENSMUSG00000001065	Zfp276	367.528	472.6	369.714	380.358	351.595	277.715	275.782	296.406	294.731	378.801
ENSMUSG00000001082	Mfsd10	70.191	72.9885	83.5718	71.4247	66.435	96.095	104.545	108.82	84.3655	78.4184
ENSMUSG00000001089	Luzp1	77.99	62.0402	62.6788	71.4247	82.7883	167.205	198.275	131.621	133.67	106.33
ENSMUSG00000001098	Kctd10	496.211	527.342	515.965	499.973	545.789	513.147	541.651	531.665	559.88	630.006
ENSMUSG00000001100	Poldip2	147.206	123.168	110.823	161.781	128.782	91.2902	106.347	117.111	119.427	99.6844
ENSMUSG00000001105	Ift20	194.975	273.707	259.799	242.672	209.526	221.979	258.659	187.586	237.757	221.964
ENSMUSG00000001120	Pcbp3	61.4171	69.3391	48.1446	61.9588	72.5675	33.6332	40.5562	41.4554	33.9653	41.2029
ENSMUSG00000001123	Lgals9	760.403	746.307	845.71	756.413	761.448	781.252	809.322	795.943	816.264	709.753
ENSMUSG00000001127	Araf	847.166	779.152	927.465	870.005	801.309	786.057	634.48	671.577	791.064	802.792
ENSMUSG00000001128	Cfp	54.593	36.4942	59.9537	47.3296	38.8389	63.4227	54.075	36.2734	75.6003	62.4689
ENSMUSG00000001131	Timp1	5.84925	1.82471	0.908389	0.860539	0	1.9219	2.70375	1.03638	4.38262	0
ENSMUSG00000001134	Uxt	37.0453	39.2313	42.6943	33.561	32.7065	33.6332	45.0625	26.946	36.1566	39.8738
ENSMUSG00000001138	Cnnm3	359.729	358.556	325.203	321.841	330.131	286.363	272.177	288.115	292.54	362.851
ENSMUSG00000001143	Lman2l	302.211	223.527	206.204	178.131	221.791	211.409	214.497	211.422	259.67	227.28
ENSMUSG00000001150	Mcm3ap	1113.31	1156.87	1169.1	1062.77	1089.53	1186.77	1023.82	1058.15	1208.51	1027.41
ENSMUSG00000001151	Pcnt	2187.62	2267.2	2062.95	2012.8	2158.63	2034.33	1975.54	1984.68	2087.22	2232.93
ENSMUSG00000001156	Mxd1	1274.16	1270.91	1344.42	993.062	1044.56	1827.73	2256.73	1781.54	1645.68	1621.53
ENSMUSG00000001157	Gmcl1	375.327	340.309	366.081	356.263	359.771	345.942	317.24	293.297	261.862	350.889
ENSMUSG00000001158	Snrnp27	270.04	276.444	247.99	280.536	314.8	256.574	255.955	268.423	302.401	328.294
ENSMUSG00000001166	Oas1c	94.5629	113.132	117.182	128.22	115.495	93.2121	115.36	112.966	79.9829	119.621
ENSMUSG00000001173	Ocrl	213.498	163.312	202.571	178.992	195.217	187.385	182.954	183.44	143.531	142.216
ENSMUSG00000001175	Calm1	4013.56	4267.09	3963.3	4227.83	4403.11	4705.77	5218.23	4903.13	4832.94	5230.11
ENSMUSG00000001211	Agpat3	1740.15	1686.95	1593.31	1521.43	1494.28	1472.18	1549.25	1436.43	1542.68	1511.22
ENSMUSG00000001227	Sema6b	1.94975	0	0.908389	0.860539	1.02208	0	4.50625	2.07277	0	6.64563
ENSMUSG00000001228	Uhrf1	132.583	146.889	112.64	114.452	130.826	285.402	379.426	312.988	303.497	400.067
ENSMUSG00000001229	Dpp9	510.835	541.939	501.431	449.201	489.575	465.1	438.007	403.153	463.462	385.446
ENSMUSG00000001247	Lsr	13.6483	10.9483	13.6258	10.3265	15.3312	31.7113	39.655	25.9096	19.7218	15.9495
ENSMUSG00000001248	Gramd1a	2874.91	2881.22	2747.88	2649.6	2555.19	2877.08	2783.06	2871.82	3028.39	3122.12
ENSMUSG00000001249	Hpn	9.74875	14.5977	19.0762	19.7924	20.4416	16.3361	34.2475	27.9824	9.8609	22.5951
ENSMUSG00000001270	Ckb	67.2664	69.3391	55.4117	57.6561	64.3909	35.5551	58.5812	55.9647	25.2001	53.165
ENSMUSG00000001280	Sp1	2337.75	2415.01	2478.99	2358.74	2371.22	2362.98	2273.85	2411.67	2333.75	1641.47
ENSMUSG00000001281	Itgb7	3203.44	3237.95	3223.87	3116.87	3105.07	3320.08	3405.82	3199.32	3409.68	4150.86
ENSMUSG00000001285	Myg1	157.93	154.188	167.144	176.41	187.04	111.47	111.755	118.148	136.957	195.381
ENSMUSG00000001288	Rarg	803.297	776.415	787.573	802.022	750.205	667.86	794.001	746.197	707.794	707.095
ENSMUSG00000001289	Pfdn5	907.609	968.01	949.266	976.711	1005.72	914.824	912.064	875.745	819.551	951.654
ENSMUSG00000001300	Efnb2	9.74875	8.2112	9.99228	12.9081	6.13247	18.258	11.7162	12.4366	4.38262	6.64563
ENSMUSG00000001305	Rrp15	158.905	166.049	162.602	163.502	175.797	122.041	127.977	123.33	121.618	166.141
ENSMUSG00000001313	Rnd2	0.974875	0	0.908389	0	1.02208	0	2.70375	4.14554	7.66959	2.65825
ENSMUSG00000001323	Srr	89.6885	106.746	104.465	74.8669	83.8104	55.7351	61.285	68.4013	76.6959	65.1272
ENSMUSG00000001334	Fndc5	0.974875	0.912356	0	1.72108	1.02208	0	0.901249	3.10915	0	3.98738
ENSMUSG00000001348	Acp5	387.025	404.174	392.424	418.222	389.412	329.606	316.339	310.915	334.175	385.446
ENSMUSG00000001366	Fbxo9	301.236	298.34	303.402	296.886	276.983	257.535	231.621	244.587	287.062	213.989
ENSMUSG00000001376	Vps50	336.332	312.938	317.936	291.723	303.557	300.777	293.807	297.442	313.358	247.217
ENSMUSG00000001380	Hars	412.372	407.823	404.233	419.082	471.178	436.271	495.687	401.081	359.375	481.143
ENSMUSG00000001383	Zmat2	622.945	707.988	694.009	713.386	741.006	648.641	613.751	566.902	623.428	703.107
ENSMUSG00000001403	Ube2c	4.87438	8.2112	7.26711	5.16323	5.11039	25.9456	35.1487	43.5281	41.6349	25.2534
ENSMUSG00000001415	Smg5	955.378	995.38	938.366	973.269	939.289	896.566	944.509	853.98	825.029	833.362
ENSMUSG00000001416	Cct3	1297.56	1353.02	1130.94	1242.62	1250	1145.45	1137.38	987.674	1080.32	1418.18
ENSMUSG00000001418	Glmp	284.664	331.185	286.143	296.025	308.667	337.293	327.154	396.935	379.097	425.32
ENSMUSG00000001419	Mef2d	2044.31	2064.66	2286.41	1979.24	1893.91	1673.97	1943.09	1991.93	1796.88	1484.63
ENSMUSG00000001420	Tmem79	4.87438	4.56178	6.35872	5.16323	3.06623	6.72665	3.605	4.14554	12.0522	5.3165
ENSMUSG00000001424	Snd1	1414.54	1465.24	1387.11	1328.67	1352.21	1209.84	1296.9	1295.48	1257.81	1359.7
ENSMUSG00000001435	Col18a1	6.82413	0.912356	5.45033	3.44215	1.02208	6.72665	10.815	26.946	15.3392	19.9369
ENSMUSG00000001436	Slc19a1	167.679	187.945	154.426	174.689	161.488	138.377	111.755	118.148	113.948	164.812
ENSMUSG00000001440	Kpnb1	2680.91	2865.71	2623.43	2568.71	2709.53	2615.71	2708.25	2551.58	2530.97	2605.09
ENSMUSG00000001441	Npepps	647.317	588.47	568.651	546.442	593.827	573.687	551.565	616.649	545.637	505.068
ENSMUSG00000001444	Tbx21	16.5729	24.6336	16.351	21.5135	30.6623	86.4855	92.8287	83.9471	70.122	85.064
ENSMUSG00000001445	Mrpl10	159.88	187.945	187.128	178.992	186.018	171.049	140.595	164.785	144.627	195.381
ENSMUSG00000001467	Cyp51	219.347	156.013	149.884	174.689	181.93	174.893	276.684	230.077	202.696	223.293
ENSMUSG00000001472	Tcf25	1924.4	1944.23	1992.1	1895.77	1938.88	1763.34	1832.24	1773.25	1759.62	1834.19
ENSMUSG00000001473	Tubb6	8.77388	5.47414	3.63356	5.16323	5.11039	6.72665	13.5187	5.18192	5.47828	6.64563
ENSMUSG00000001482	Def8	98.4624	94.885	83.5718	88.6355	81.7662	89.3683	82.915	104.675	66.835	91.7097
ENSMUSG00000001506	Col1a1	9.74875	3.64942	4.54194	6.88431	3.06623	8.64855	4.50625	4.14554	6.57394	7.97475
ENSMUSG00000001507	Itga3	43.8694	53.829	59.9537	42.1664	32.7065	48.0475	58.5812	80.838	75.6003	87.7223
ENSMUSG00000001517	Foxm1	49.7186	52.0043	78.1214	43.0269	40.8831	107.626	136.089	125.402	115.044	112.976
ENSMUSG00000001518	Itfg2	126.734	158.75	154.426	146.292	128.782	131.65	136.99	131.621	117.235	132.913
ENSMUSG00000001521	Tulp3	65.3166	59.3031	44.5111	67.122	59.2805	72.0712	65.7912	47.6737	82.1742	81.0767
ENSMUSG00000001524	Gtf2h4	84.8141	70.2514	68.1292	76.5879	71.5454	54.7741	57.68	63.2194	36.1566	108.988
ENSMUSG00000001525	Tubb5	3996.01	4411.24	3922.42	3945.57	4031.07	3488.25	3586.97	3457.38	3322.03	3542.12
ENSMUSG00000001542	Ell2	47.7689	63.8649	68.1292	67.9825	59.2805	83.6026	92.8287	94.311	94.2264	62.4689
ENSMUSG00000001552	Jup	6.82413	13.6853	6.35872	2.58162	10.2208	19.219	12.6175	9.32746	14.2435	22.5951
ENSMUSG00000001558	Klhl10	2.92463	2.73707	6.35872	2.58162	3.06623	0.96095	2.70375	2.07277	1.09566	0
ENSMUSG00000001569	Nom1	545.93	517.306	515.057	534.394	505.928	498.733	545.256	464.3	581.793	649.942
ENSMUSG00000001576	Ergic1	621.97	673.319	705.818	640.241	626.534	644.797	594.825	703.705	633.289	474.498
ENSMUSG00000001588	Acap1	2951.92	2922.28	3016.76	2897.43	2865.91	2382.19	2523.5	2140.13	2520.01	2434.96
ENSMUSG00000001604	Tcea3	1.94975	0.912356	1.81678	0.860539	2.04416	0.96095	1.8025	2.07277	0	1.32913
ENSMUSG00000001627	Ifrd1	339.257	382.277	397.874	299.467	309.69	531.405	1442.9	684.013	368.14	417.345
ENSMUSG00000001630	Stk38l	96.5126	109.483	98.106	100.683	100.164	74.9541	106.347	90.1654	81.0785	90.3805
ENSMUSG00000001632	Brpf1	892.011	1036.44	918.381	899.263	938.267	799.51	885.928	813.562	765.864	804.121
ENSMUSG00000001642	Akr1b3	372.402	386.839	334.287	345.076	305.601	255.613	262.264	261.169	213.653	228.61
ENSMUSG00000001663	Gstt1	0	0	0	0.860539	3.06623	0.96095	2.70375	2.07277	5.47828	0
ENSMUSG00000001665	Gstt3	2.92463	2.73707	10.9007	6.02377	9.1987	6.72665	10.815	6.2183	5.47828	0
ENSMUSG00000001666	Ddt	38.995	43.7931	35.4272	33.561	41.9052	42.2818	50.47	58.0375	52.5915	42.532
ENSMUSG00000001674	Ddx18	272.965	291.042	275.242	252.998	252.453	221.979	234.325	191.731	209.27	334.94
ENSMUSG00000001687	Ubl3	1163.03	1330.21	1260.84	1168.61	1087.49	1779.68	1976.44	1983.64	1735.52	1541.79
ENSMUSG00000001700	Gramd3	300.262	375.891	442.385	279.675	336.264	514.108	636.282	470.518	477.706	435.953
ENSMUSG00000001707	Eef1e1	94.5629	104.921	90.8389	104.125	107.318	98.9778	113.557	76.6924	93.1308	94.3679
ENSMUSG00000001729	Akt1	776.975	843.929	768.497	867.423	838.104	908.098	1038.24	1002.18	1078.13	1404.89
ENSMUSG00000001739	Cldn15	1.94975	0	2.72517	2.58162	2.04416	0	0	4.14554	0	3.98738
ENSMUSG00000001741	Il16	4274.83	4542.62	4447.47	4307	4244.69	3417.14	3433.76	3574.49	3580.6	3176.61
ENSMUSG00000001750	Tcirg1	298.312	307.464	295.226	339.052	305.601	285.402	313.635	291.224	334.175	381.459
ENSMUSG00000001751	Naglu	96.5126	142.328	105.373	108.428	112.429	106.665	76.6062	81.8743	105.183	71.7728
ENSMUSG00000001755	Coasy	123.809	124.08	115.365	120.475	128.782	113.392	87.4212	106.748	133.67	70.4437
ENSMUSG00000001761	Smo	10.7236	10.0359	6.35872	6.88431	8.17662	17.2971	7.21	13.473	15.3392	31.899
ENSMUSG00000001767	Crnkl1	860.815	886.81	803.016	844.188	916.804	836.026	893.138	878.854	850.229	788.172
ENSMUSG00000001768	Rin2	67.2664	87.5862	66.3124	62.8193	65.413	252.73	282.992	252.878	331.984	184.748
ENSMUSG00000001774	Chordc1	853.991	771.853	694.918	671.22	706.256	1011.88	1060.77	910.982	1067.17	1096.53
ENSMUSG00000001783	Rtcb	901.759	829.332	758.505	883.773	878.987	806.237	815.631	803.198	834.89	921.084
ENSMUSG00000001785	Pwp1	299.287	367.679	300.677	326.144	293.336	269.066	255.955	290.188	252.001	324.307
ENSMUSG00000001786	Fbxo7	266.141	247.248	261.616	263.325	253.475	240.237	241.535	242.514	323.219	224.622
ENSMUSG00000001794	Capns1	655.116	715.287	694.918	781.369	730.785	861.972	906.657	895.436	851.325	945.008
ENSMUSG00000001829	Clpb	181.327	178.822	183.495	155.757	183.974	137.416	162.225	143.021	126	132.913
ENSMUSG00000001833	2007-09-01	2696.5	3081.03	2828.72	2918.95	3090.76	3071.2	3284.15	2768.18	3128.1	3064.96
ENSMUSG00000001844	Zdhhc4	156.955	164.224	212.563	163.502	158.422	148.947	157.719	152.348	140.244	93.0388
ENSMUSG00000001847	Rac1	1449.64	1591.15	1474.32	1478.41	1469.75	1427.97	1473.54	1621.94	1609.52	1721.22
ENSMUSG00000001855	Nup214	1232.24	1343.9	1337.15	1181.52	1162.1	1202.15	1093.22	1084.06	1174.54	752.285
ENSMUSG00000001870	Ltbp1	11.6985	10.9483	7.26711	4.30269	5.11039	9.6095	2.70375	6.2183	5.47828	5.3165
ENSMUSG00000001891	Ugp2	310.985	270.057	229.822	282.257	280.049	332.489	294.709	327.497	289.253	309.686
ENSMUSG00000001901	Kcnh6	8.77388	3.64942	7.26711	5.16323	4.08831	6.72665	7.21	2.07277	2.19131	2.65825
ENSMUSG00000001909	Trmt1	393.85	425.158	420.584	445.759	413.941	294.051	308.227	266.351	267.34	398.738
ENSMUSG00000001910	Nacc1	833.518	947.938	843.893	848.491	825.839	913.863	991.374	963.837	885.29	1038.05
ENSMUSG00000001911	Nfix	212.523	234.475	188.945	217.716	224.857	146.064	132.484	146.13	121.618	122.28
ENSMUSG00000001918	Slc1a5	931.006	962.535	960.167	863.981	939.289	928.278	972.448	868.49	984.995	1144.38
ENSMUSG00000001924	Uba1	2367	2570.11	2389.06	2523.1	2516.36	2569.58	2674.01	2606.51	2564.93	2550.59
ENSMUSG00000001942	Siae	120.885	133.204	130.808	113.591	119.583	115.314	95.5324	120.221	87.6525	128.925
ENSMUSG00000001946	Esam	0.974875	0.912356	1.81678	3.44215	2.04416	1.9219	1.8025	0	3.28697	0
ENSMUSG00000001948	Spa17	0	4.56178	2.72517	4.30269	4.08831	3.8438	1.8025	5.18192	5.47828	3.98738
ENSMUSG00000001962	Fam50a	362.654	405.998	410.592	404.453	399.632	409.365	432.6	390.717	403.201	422.662
ENSMUSG00000001964	Emd	191.076	238.125	208.021	186.737	169.665	176.815	204.584	237.332	197.218	148.862
ENSMUSG00000001983	Taco1	64.3418	68.4267	60.8621	95.5198	93.0091	79.7588	85.6187	55.9647	46.0176	57.1524
ENSMUSG00000001986	Gria3	1.94975	1.82471	0	3.44215	0	2.88285	1.8025	0	1.09566	3.98738
ENSMUSG00000001995	Sipa1l2	348.03	379.54	369.714	336.471	353.639	401.677	379.426	440.463	404.297	340.256
ENSMUSG00000001998	Ap4e1	410.422	410.56	387.882	413.919	415.986	404.56	394.747	379.317	421.828	295.066
ENSMUSG00000001999	Blvra	157.93	144.152	139.892	144.57	155.356	167.205	180.25	160.64	144.627	215.318
ENSMUSG00000002006	Pdzd4	4.87438	3.64942	6.35872	4.30269	4.08831	2.88285	4.50625	4.14554	6.57394	13.2913
ENSMUSG00000002007	Srpk3	0.974875	0.912356	0.908389	0	2.04416	6.72665	0	6.2183	1.09566	0
ENSMUSG00000002010	Idh3g	375.327	387.751	395.149	358.845	364.882	308.465	369.512	372.062	413.062	296.395
ENSMUSG00000002012	Pnck	5.84925	3.64942	0.908389	1.72108	3.06623	0.96095	0.901249	7.25469	3.28697	0
ENSMUSG00000002014	Ssr4	348.03	367.679	359.722	357.124	336.264	297.894	309.129	347.189	312.262	372.155
ENSMUSG00000002015	Bcap31	521.558	524.605	561.384	526.65	568.275	562.156	577.701	593.848	583.985	606.081
ENSMUSG00000002017	Fam98a	160.854	180.646	161.693	158.339	196.239	165.283	157.719	191.731	164.348	163.482
ENSMUSG00000002020	Ltbp2	0	0.912356	0.908389	5.16323	2.04416	2.88285	2.70375	6.2183	3.28697	1.32913
ENSMUSG00000002028	Kmt2a	12349.7	12495.6	12306.9	10590.6	10902.5	14219.2	12576	13708.3	14052.9	9883.38
ENSMUSG00000002031	Ift46	179.377	164.224	196.212	171.247	184.996	186.424	176.645	193.804	186.262	183.419
ENSMUSG00000002032	Tmem25	2.92463	1.82471	0	0.860539	2.04416	1.9219	0.901249	9.32746	4.38262	2.65825
ENSMUSG00000002033	Cd3g	3418.89	4071.84	3492.76	3535.95	3550.7	3025.07	2990.35	3134.03	3047.02	3544.78
ENSMUSG00000002043	Trappc6a	76.0403	62.9526	77.2131	84.3328	74.6117	75.915	73.9025	80.838	44.9219	108.988
ENSMUSG00000002052	Supt6	2458.63	2574.67	2578.92	2501.59	2588.92	2497.51	2554.14	2465.56	2389.63	2280.78
ENSMUSG00000002055	Spag5	25.3468	22.8089	18.1678	14.6292	16.3532	45.1646	91.9274	94.311	89.8438	78.4184
ENSMUSG00000002058	Unc119	137.457	112.22	112.64	130.802	133.892	159.518	179.349	202.095	154.487	216.647
ENSMUSG00000002064	Sdf2	118.935	156.013	130.808	170.387	121.627	142.221	145.101	126.439	126	146.204
ENSMUSG00000002068	Ccne1	35.0955	38.3189	42.6943	49.0507	52.126	71.1103	107.249	108.82	87.6525	81.0767
ENSMUSG00000002076	Hsf2bp	15.598	2.73707	7.26711	10.3265	7.15454	9.6095	18.025	20.7277	16.4348	14.6204
ENSMUSG00000002083	Bbc3	167.679	158.75	109.915	143.71	129.804	128.767	116.261	135.766	115.044	168.799
ENSMUSG00000002102	Psmc3	942.704	1073.84	1047.37	980.153	988.349	956.145	1077.89	959.692	1005.81	1170.96
ENSMUSG00000002103	Acp2	164.754	179.734	165.327	149.734	191.129	149.908	118.965	145.094	135.861	163.482
ENSMUSG00000002104	Rapsn	3.8995	6.38649	2.72517	2.58162	3.06623	6.72665	11.7162	10.3638	7.66959	17.2786
ENSMUSG00000002105	Slc39a13	149.156	132.292	172.594	166.084	152.29	100.9	110.854	114.002	113.948	151.52
ENSMUSG00000002107	Celf2	2954.85	2549.12	2780.58	2689.18	2747.34	2910.72	2817.31	3032.46	2937.45	1973.75
ENSMUSG00000002108	Nr1h3	12.6734	13.6853	18.1678	14.6292	12.2649	11.5314	15.3212	6.2183	16.4348	18.6078
ENSMUSG00000002109	Ddb2	541.056	431.544	490.53	475.017	453.802	441.076	511.91	478.809	448.123	430.637
ENSMUSG00000002111	Spi1	3.8995	6.38649	19.9846	13.7686	10.2208	9.6095	16.2225	7.25469	12.0522	17.2786
ENSMUSG00000002129	Sf3a1	1716.75	1647.71	1599.67	1542.95	1633.28	1517.34	1665.51	1494.47	1575.55	1423.49
ENSMUSG00000002147	Stat6	2498.6	2549.12	2623.43	2412.95	2371.22	2165.02	2240.51	2051	2206.65	2203.69
ENSMUSG00000002204	Napsa	0.974875	3.64942	0.908389	1.72108	1.02208	11.5314	1.8025	5.18192	0	0
ENSMUSG00000002205	Vrk3	340.231	324.799	349.73	336.471	315.822	342.098	325.351	324.388	325.41	253.863
ENSMUSG00000002210	Smg9	361.679	401.437	407.867	361.426	353.639	280.597	334.364	329.57	363.758	333.611
ENSMUSG00000002221	Paxip1	514.734	597.593	627.697	539.558	495.708	520.835	602.035	606.285	601.515	571.524
ENSMUSG00000002222	Rmnd5a	1251.74	1053.77	1132.76	1074.81	1246.93	1263.65	1122.06	1168	1310.4	1299.88
ENSMUSG00000002227	Mov10	548.855	628.613	595.903	516.323	478.332	642.875	557.873	662.249	639.863	592.79
ENSMUSG00000002228	Ppm1j	128.684	162.399	139.892	138.547	141.047	91.2902	113.557	96.3837	78.8872	112.976
ENSMUSG00000002233	Rhoc	14.6231	10.9483	9.08389	12.9081	16.3532	31.7113	41.4575	49.7464	31.774	35.8864
ENSMUSG00000002249	Tead3	2.92463	0	0.908389	0.860539	3.06623	0	0.901249	0	2.19131	9.30388
ENSMUSG00000002250	Ppard	198.875	220.79	188.945	185.876	182.952	190.268	200.979	183.44	162.157	167.47
ENSMUSG00000002257	Def6	1528.6	1660.49	1522.46	1631.58	1819.3	1413.56	1596.11	1385.65	1505.43	2057.49
ENSMUSG00000002274	Metrn	36.0704	46.5302	35.4272	51.6323	29.6402	24.0237	30.6425	47.6737	27.3914	54.4942
ENSMUSG00000002279	Lmf1	195.95	207.105	240.723	240.09	203.393	223.901	166.731	195.877	208.175	179.432
ENSMUSG00000002280	Narfl	91.6383	122.256	122.633	114.452	96.0753	88.4074	93.7299	91.2018	105.183	95.697
ENSMUSG00000002289	Angptl4	15.598	10.9483	20.8929	25.8162	19.4195	6.72665	9.91374	12.4366	9.8609	11.9621
ENSMUSG00000002297	Dbf4	249.568	258.197	236.181	250.417	206.46	346.903	416.377	390.717	371.427	303.041
ENSMUSG00000002307	Daxx	828.644	822.033	764.863	871.726	811.53	835.065	969.744	721.323	926.925	935.704
ENSMUSG00000002308	Cd320	36.0704	27.3707	16.351	18.9318	23.5078	24.0237	32.445	35.2371	28.4871	66.4563
ENSMUSG00000002319	Ipo4	354.855	364.03	312.486	289.141	337.286	216.214	274.881	209.35	257.479	267.154
ENSMUSG00000002320	Tm9sf1	209.598	252.723	236.181	229.764	255.519	228.706	235.226	224.895	201.601	231.268
ENSMUSG00000002324	Rec8	247.618	186.121	229.822	193.621	220.769	199.878	138.792	146.13	186.262	191.394
ENSMUSG00000002325	Irf9	1361.9	1473.45	1414.36	1349.32	1224.45	1445.27	1432.09	1290.3	1368.47	1410.2
ENSMUSG00000002326	Gmpr2	124.784	126.817	128.083	133.383	130.826	108.587	110.854	109.857	120.522	122.28
ENSMUSG00000002329	Mdp1	415.297	374.066	408.775	383.8	454.825	295.012	300.116	347.189	350.61	392.092
ENSMUSG00000002332	Dhrs1	93.588	81.1997	77.2131	102.404	88.9207	122.041	122.57	128.512	106.279	116.963
ENSMUSG00000002342	Tmem161a	101.387	112.22	81.755	86.0539	117.539	92.2512	70.2975	89.129	76.6959	106.33
ENSMUSG00000002343	Armc6	36.0704	43.7931	30.8852	37.8637	35.7727	29.7894	30.6425	36.2734	46.0176	73.1019
ENSMUSG00000002345	Borcs8	268.091	331.185	322.478	280.536	328.087	320.957	282.091	307.806	300.21	273.8
ENSMUSG00000002346	Slc25a42	142.332	121.343	150.793	111.009	125.716	84.5636	67.5937	69.4377	55.8785	91.7097
ENSMUSG00000002365	Snx9	174.503	231.738	190.762	185.876	187.04	391.107	425.39	448.754	349.514	398.738
ENSMUSG00000002372	Ranbp3	642.443	674.231	580.461	649.707	606.092	588.101	585.812	589.703	613.567	711.082
ENSMUSG00000002379	Ndufa11	154.03	178.822	143.525	174.689	168.643	159.518	181.151	145.094	149.009	203.356
ENSMUSG00000002393	Nr2f6	11.6985	35.5819	12.7174	16.3502	20.4416	37.477	55.8775	49.7464	75.6003	108.988
ENSMUSG00000002395	Use1	556.654	645.036	554.117	577.421	596.893	400.716	483.971	396.935	421.828	445.257
ENSMUSG00000002396	Ocel1	298.312	281.006	261.616	246.114	286.182	232.55	173.941	193.804	277.201	366.839
ENSMUSG00000002409	Dyrk1b	295.387	271.882	294.318	236.648	252.453	214.292	192.867	244.587	260.766	252.534
ENSMUSG00000002413	Braf	765.277	674.231	734.887	677.244	677.637	713.025	697.567	783.506	695.742	481.143
ENSMUSG00000002416	Ndufb2	96.5126	83.0244	74.4879	80.0301	87.8987	100.9	82.915	141.985	76.6959	91.7097
ENSMUSG00000002428	Hltf	947.579	947.025	898.397	1020.6	1076.25	1001.31	1021.12	1003.22	997.047	999.503
ENSMUSG00000002455	Prpf6	1215.67	1265.44	1256.3	1247.78	1332.79	1253.08	1207.67	1202.21	1121.95	1248.05
ENSMUSG00000002458	Rgs19	598.573	684.267	675.841	626.472	658.218	551.585	575.898	537.883	616.854	615.385
ENSMUSG00000002477	Snrpd1	127.709	102.184	131.716	117.033	148.201	131.65	139.694	132.657	123.809	163.482
ENSMUSG00000002486	Tchp	391.9	397.787	353.363	388.963	381.235	313.27	301.017	310.915	313.358	326.965
ENSMUSG00000002489	Tiam1	2808.61	2692.36	2820.55	2490.4	2694.2	2316.85	2673.11	2430.32	2619.71	2175.78
ENSMUSG00000002496	Tsc2	626.845	572.96	564.11	546.442	559.076	438.193	507.403	500.574	612.472	409.371
ENSMUSG00000002504	Slc9a3r2	0	0	0	3.44215	1.02208	0	3.605	1.03638	0	3.98738
ENSMUSG00000002524	Puf60	1080.16	1195.19	1131.85	1147.96	1135.53	1079.15	1170.72	1086.13	989.377	1224.12
ENSMUSG00000002546	Golga2	1041.17	912.356	1041.92	1027.48	986.305	912.902	914.768	833.253	812.977	885.198
ENSMUSG00000002550	Uck1	162.804	170.611	146.251	131.662	124.693	104.744	142.397	127.475	154.487	138.229
ENSMUSG00000002565	Scin	21.4473	19.1595	28.1601	25.8162	29.6402	19.219	28.84	17.6185	28.4871	25.2534
ENSMUSG00000002578	Ikzf4	1720.65	1652.28	1602.4	1587.69	1507.56	1369.35	1358.18	1454.05	1308.21	1026.09
ENSMUSG00000002580	Mien1	99.4373	150.539	110.823	121.336	128.782	119.158	127.977	140.948	131.479	166.141
ENSMUSG00000002602	Axl	324.633	366.767	376.981	387.242	392.478	549.663	654.307	625.976	759.29	772.222
ENSMUSG00000002603	Tgfb1	1359.95	1539.14	1348.05	1415.59	1268.4	1332.84	1515.9	1521.41	1344.37	1427.48
ENSMUSG00000002608	Ccdc97	512.784	499.971	496.889	483.623	503.884	439.154	443.415	475.7	431.688	435.953
ENSMUSG00000002617	Zfp40	135.508	135.029	153.518	117.894	132.87	141.26	127.076	152.348	151.201	87.7223
ENSMUSG00000002625	Akap8l	1275.14	1246.28	1584.23	1327.81	1355.27	1033.02	1122.06	1028.09	977.325	821.4
ENSMUSG00000002635	Pdcd2l	81.8895	79.375	73.5795	75.7274	79.7221	53.8132	71.1987	73.5833	60.2611	77.0893
ENSMUSG00000002658	Gtf2f1	681.438	660.546	750.329	679.825	706.256	647.68	811.125	665.359	623.428	623.36
ENSMUSG00000002660	Clpp	135.508	138.678	162.602	153.176	120.605	102.822	99.1374	111.929	140.244	160.824
ENSMUSG00000002661	Alkbh7	41.9196	52.9166	39.0607	57.6561	60.3026	24.0237	50.47	45.6009	31.774	67.7854
ENSMUSG00000002668	Dennd1c	1553.95	1519.98	1731.39	1474.1	1468.73	1402.99	1331.15	1467.52	1419.97	1205.52
ENSMUSG00000002679	Med6	122.834	145.065	122.633	123.057	119.583	124.923	129.78	90.1654	123.809	83.7349
ENSMUSG00000002699	Lcp2	3496.88	3615.67	3818.87	3605.66	3368.77	3618.94	4160.17	3981.79	4088.99	2805.78
ENSMUSG00000002718	Cse1l	558.603	507.27	571.377	556.768	529.436	510.264	477.662	466.373	479.897	433.295
ENSMUSG00000002728	Naa20	143.307	114.044	145.342	131.662	151.267	196.034	201.88	150.276	223.514	192.723
ENSMUSG00000002731	Prkra	44.8443	41.9684	52.6866	63.6799	60.3026	53.8132	46.865	46.6373	83.2699	33.2281
ENSMUSG00000002732	Fkbp7	10.7236	11.8606	12.7174	14.6292	12.2649	11.5314	6.30875	12.4366	14.2435	9.30388
ENSMUSG00000002733	Plekha3	298.312	299.253	260.708	286.559	266.762	258.496	329.857	295.369	282.679	223.293
ENSMUSG00000002741	Ykt6	228.121	241.774	276.15	274.512	241.21	286.363	237.93	282.933	291.444	313.674
ENSMUSG00000002748	Baz1b	3909.25	3910.36	4095.93	3733.88	3788.84	4014.85	4195.32	3874	4001.34	3773.39
ENSMUSG00000002763	Pex6	302.211	294.691	301.585	290.862	328.087	264.261	222.609	215.568	254.192	390.763
ENSMUSG00000002767	Mrpl2	82.8644	90.3232	89.0221	111.87	107.318	80.7198	99.1374	71.5105	53.6871	85.064
ENSMUSG00000002768	Mea1	313.91	391.401	347.913	368.311	398.61	361.317	411.871	388.644	409.775	372.155
ENSMUSG00000002769	Gnmt	0.974875	1.82471	3.63356	0	3.06623	0.96095	0.901249	3.10915	6.57394	3.98738
ENSMUSG00000002771	Grin2d	27.2965	50.1796	34.5188	30.1189	35.7727	31.7113	26.1362	20.7277	44.9219	26.5825
ENSMUSG00000002778	Kdelr1	186.201	194.332	202.571	175.55	202.371	183.541	201.88	232.15	228.992	245.888
ENSMUSG00000002781	Tmem143	28.2714	33.7572	50.8698	43.8875	42.9273	44.2037	28.84	40.419	52.5915	41.2029
ENSMUSG00000002791	Pdxk-ps	0	1.82471	0.908389	0	3.06623	0.96095	0.901249	0	6.57394	0
ENSMUSG00000002797	Ggct	114.06	124.08	144.434	149.734	140.025	108.587	144.2	106.748	102.992	53.165
ENSMUSG00000002799	Jag2	55.5679	61.1278	44.5111	51.6323	49.0597	48.0475	56.7787	44.5645	67.9307	66.4563
ENSMUSG00000002803	Btbd6	147.206	141.415	142.617	152.315	152.29	115.314	126.175	156.494	115.044	160.824
ENSMUSG00000002804	Nudt14	71.1659	68.4267	69.9459	59.3772	79.7221	68.2274	58.5812	61.1467	66.835	110.317
ENSMUSG00000002808	Epdr1	0.974875	0	1.81678	0.860539	3.06623	0	0.901249	0	4.38262	0
ENSMUSG00000002812	Flii	1546.15	1745.34	1770.45	1616.95	1591.37	1605.75	1572.68	1541.1	1576.65	1618.88
ENSMUSG00000002814	Top3a	262.241	247.248	268.883	260.743	214.636	194.112	182.052	163.749	179.688	202.027
ENSMUSG00000002820	Atg4d	184.251	191.595	187.128	208.25	228.945	171.049	173.941	194.84	178.592	186.078
ENSMUSG00000002825	Qtrt1	89.6885	84.8491	93.5641	74.0063	91.987	71.1103	69.3962	41.4554	75.6003	66.4563
ENSMUSG00000002833	Hdgfl2	750.654	843.017	803.924	691.873	772.691	623.656	656.11	595.921	718.75	793.488
ENSMUSG00000002835	Chaf1a	71.1659	60.2155	73.5795	80.8906	83.8104	149.908	231.621	185.513	248.714	225.951
ENSMUSG00000002844	Adprh	253.468	288.304	242.54	249.556	288.226	258.496	254.152	282.933	275.01	324.307
ENSMUSG00000002845	Tmem39a	116.01	117.694	112.64	119.615	119.583	85.5245	108.15	104.675	116.14	106.33
ENSMUSG00000002846	Timmdc1	181.327	168.786	147.159	126.499	150.245	143.182	117.162	93.2746	165.444	182.09
ENSMUSG00000002870	Mcm2	621.97	692.478	575.919	603.238	599.96	661.134	930.089	821.853	703.411	902.476
ENSMUSG00000002871	Tpra1	205.699	229.914	217.105	193.621	182.952	176.815	216.3	216.604	249.81	231.268
ENSMUSG00000002881	Nab1	945.629	879.511	883.862	869.144	848.324	1014.76	1261.75	1105.82	1080.32	1048.68
ENSMUSG00000002885	Adgre5	2923.65	2845.64	3191.17	2732.21	2659.45	2638.77	2526.2	2352.59	2555.07	2135.9
ENSMUSG00000002897	Il17ra	1446.71	1394.08	1315.35	1184.96	1198.9	1432.78	1281.58	1314.14	1462.7	1519.19
ENSMUSG00000002910	Arrdc2	79.9398	83.0244	96.2892	118.754	119.583	112.431	120.767	103.638	109.566	118.292
ENSMUSG00000002944	Cd36	0	0	0	0.860539	1.02208	0.96095	3.605	0	3.28697	6.64563
ENSMUSG00000002948	Map2k7	1005.1	982.607	1013.76	875.168	905.561	860.05	920.176	848.799	769.15	790.83
ENSMUSG00000002949	Timm44	465.015	492.672	457.828	490.507	440.515	347.864	361.401	324.388	379.097	486.46
ENSMUSG00000002957	Ap2a2	569.327	676.968	596.812	604.959	613.247	664.977	637.183	591.775	569.741	599.436
ENSMUSG00000002963	Pnkp	342.181	358.556	294.318	336.471	343.418	266.183	280.289	258.06	342.94	304.37
ENSMUSG00000002968	Med25	351.93	401.437	345.188	342.494	378.169	274.832	318.141	251.841	270.627	324.307
ENSMUSG00000002980	Bcam	71.1659	85.7615	69.0376	74.0063	71.5454	42.2818	36.05	67.365	51.4958	34.5573
ENSMUSG00000002981	Clptm1	578.101	601.243	627.697	721.131	610.18	624.617	605.64	657.068	583.985	555.575
ENSMUSG00000002983	Relb	392.875	425.158	443.294	444.038	408.831	355.551	418.18	431.136	394.436	526.334
ENSMUSG00000002984	Tomm40	268.091	256.372	244.357	229.764	234.056	180.659	219.905	181.367	211.462	276.458
ENSMUSG00000002985	Apoe	153.055	156.013	182.586	156.618	171.709	209.487	236.127	203.131	223.514	334.94
ENSMUSG00000002996	Hbp1	702.885	672.406	759.413	703.06	690.924	699.572	730.012	651.886	739.568	665.892
ENSMUSG00000002997	Prkar2b	30.2211	21.8965	28.1601	37.8637	32.7065	30.7504	32.445	15.5458	43.8262	17.2786
ENSMUSG00000003031	Cdkn1b	2173	2220.67	2093.84	2068.73	1854.05	2030.49	2079.18	1894.51	2125.57	1875.4
ENSMUSG00000003032	Klf4	22.4221	44.7054	25.4349	9.46592	7.15454	19.219	72.1	41.4554	8.76525	14.6204
ENSMUSG00000003033	Ap1m1	840.342	892.284	852.977	870.005	759.404	745.697	771.47	724.432	720.942	713.74
ENSMUSG00000003037	Rab8a	1223.47	1281.86	1254.49	1343.3	1264.31	1445.27	1569.08	1446.79	1483.52	1387.61
ENSMUSG00000003038	Hmgn2	204.724	220.79	200.754	185.016	198.283	208.526	197.374	178.258	159.966	228.61
ENSMUSG00000003039	Fam32a	666.815	608.541	614.979	613.564	700.123	689.962	584.01	657.068	603.706	721.715
ENSMUSG00000003053	Cyp2c29	0	0	0.908389	0.860539	1.02208	0	0.901249	2.07277	2.19131	5.3165
ENSMUSG00000003062	Stard3nl	99.4373	100.359	97.1976	118.754	104.252	106.665	104.545	116.075	100.8	139.558
ENSMUSG00000003068	Stk11	840.342	808.347	885.679	851.073	901.472	827.378	841.767	818.743	845.846	873.236
ENSMUSG00000003070	Efna2	2.92463	0	5.45033	5.16323	1.02208	1.9219	0.901249	6.2183	13.1479	5.3165
ENSMUSG00000003072	Atp5d	545.93	713.462	694.009	607.54	535.569	581.375	712.888	687.123	597.133	748.298
ENSMUSG00000003099	Ppp5c	585.9	595.768	577.735	586.887	609.158	509.303	547.96	403.153	467.845	552.916
ENSMUSG00000003119	Cdk12	2360.17	2177.79	2373.62	2230.52	2244.48	2423.52	2301.79	2358.81	2363.33	1810.27
ENSMUSG00000003123	Lipe	168.653	218.053	212.563	211.692	228.945	166.244	156.817	138.875	124.905	155.508
ENSMUSG00000003131	Pafah1b2	657.066	707.076	658.582	605.819	653.108	627.5	660.616	698.523	666.159	723.044
ENSMUSG00000003134	Tbc1d8	16.5729	15.5101	21.8013	13.7686	14.3091	11.5314	15.3212	20.7277	7.66959	13.2913
ENSMUSG00000003135	Cnot11	306.111	295.603	257.074	255.58	296.402	296.934	301.919	300.551	336.366	398.738
ENSMUSG00000003153	Slc2a3	809.146	749.957	890.221	824.396	785.978	642.875	723.703	614.576	666.159	525.005
ENSMUSG00000003154	Foxj2	753.578	901.408	873.87	843.328	787	661.134	669.628	702.668	748.333	534.309
ENSMUSG00000003161	Sri	1031.42	1061.07	1036.47	1082.56	1161.08	1207.91	1180.64	1345.23	1273.15	1338.43
ENSMUSG00000003166	Dgcr2	444.543	442.493	419.676	364.868	438.471	371.888	323.549	377.244	330.888	353.547
ENSMUSG00000003178	NA	416.272	369.504	362.447	388.963	333.197	340.176	371.315	301.588	373.619	239.243
ENSMUSG00000003184	Irf3	746.754	772.765	803.016	778.787	741.006	651.524	658.813	659.14	697.933	867.919
ENSMUSG00000003190	Bcl2l12	77.0151	104.009	99.0144	88.6355	88.9207	83.6026	60.3837	54.9284	67.9307	112.976
ENSMUSG00000003198	Zfp959	90.6634	66.602	72.6711	90.3566	90.9649	92.2512	86.5199	87.0563	78.8872	127.596
ENSMUSG00000003199	Mpnd	238.844	249.986	284.326	239.23	269.828	207.565	241.535	201.059	200.505	308.357
ENSMUSG00000003200	Sh3gl1	503.036	575.697	573.193	534.394	549.878	470.865	485.773	466.373	467.845	568.866
ENSMUSG00000003206	Ebi3	59.4674	59.3031	48.1446	64.5404	59.2805	76.876	105.446	105.711	116.14	61.1398
ENSMUSG00000003208	Ccdc94	141.357	152.363	152.609	157.479	117.539	116.275	150.509	128.512	108.47	99.6844
ENSMUSG00000003226	Ranbp2	3781.54	3699.6	3955.13	3878.45	3872.65	4278.15	4353.94	4102.01	4449.46	4124.28
ENSMUSG00000003228	Grk5	50.6935	56.5661	50.8698	55.0745	63.3688	46.1256	68.495	65.2922	50.4002	89.0514
ENSMUSG00000003233	Dvl3	365.578	347.608	404.233	318.399	306.623	354.591	359.599	435.281	421.828	264.496
ENSMUSG00000003234	Abcf3	434.794	459.827	545.942	425.967	445.626	336.332	295.61	344.08	312.262	269.813
ENSMUSG00000003235	Eif2b5	484.513	532.816	513.24	500.833	496.73	467.983	461.44	430.099	422.923	562.22
ENSMUSG00000003269	Cyth2	323.659	326.623	328.837	333.028	311.734	325.762	355.092	327.497	298.018	348.231
ENSMUSG00000003271	Sult2b1	5.84925	1.82471	1.81678	3.44215	4.08831	0.96095	5.4075	7.25469	1.09566	2.65825
ENSMUSG00000003273	Car11	21.4473	17.3348	24.5265	24.0951	19.4195	5.7657	5.4075	5.18192	4.38262	9.30388
ENSMUSG00000003282	Plag1	58.4925	43.7931	51.7782	31.8399	37.8169	21.1409	21.63	32.1279	23.0088	17.2786
ENSMUSG00000003283	Hck	2.92463	5.47414	3.63356	6.02377	3.06623	3.8438	1.8025	2.07277	1.09566	1.32913
ENSMUSG00000003299	Mrpl4	134.533	121.343	119.907	125.639	120.605	124.923	123.471	152.348	144.627	135.571
ENSMUSG00000003308	Keap1	444.543	429.72	444.202	454.364	463.001	457.412	423.587	433.209	448.123	568.866
ENSMUSG00000003309	Ap1m2	11.6985	4.56178	9.08389	9.46592	17.3753	19.219	9.91374	3.10915	10.9566	10.633
ENSMUSG00000003316	Glg1	1659.24	1893.14	1818.59	1692.68	1678.25	1755.66	1638.47	1783.62	1719.08	1637.48
ENSMUSG00000003344	Btbd2	151.106	187.033	135.35	162.642	167.621	167.205	137.891	153.385	146.818	144.875
ENSMUSG00000003345	Csnk1g2	1317.06	1426.92	1444.34	1387.19	1439.09	1248.27	1332.95	1255.06	1318.07	1289.25
ENSMUSG00000003346	Abhd17a	164.754	221.702	154.426	177.271	177.841	148.947	175.744	162.712	142.435	265.825
ENSMUSG00000003348	Mob3a	1571.5	1777.27	1642.37	1614.37	1476.9	1441.42	1314.92	1447.83	1381.62	1431.47
ENSMUSG00000003352	Cacnb3	8.77388	22.8089	20.8929	14.6292	23.5078	37.477	27.0375	21.7641	17.5305	34.5573
ENSMUSG00000003355	Fkbp11	2.92463	5.47414	0.908389	6.88431	3.06623	4.80475	3.605	4.14554	5.47828	0
ENSMUSG00000003360	Ddx23	1328.75	1297.37	1301.72	1318.35	1442.15	1271.34	1273.47	1251.95	1254.53	1342.42
ENSMUSG00000003363	Pld3	378.252	367.679	406.05	431.13	429.273	495.85	508.305	513.01	550.019	548.929
ENSMUSG00000003378	Grik5	276.865	297.428	253.441	290.862	304.579	241.198	269.474	312.988	308.975	239.243
ENSMUSG00000003379	Cd79a	3.8995	5.47414	7.26711	7.74485	7.15454	8.64855	3.605	6.2183	3.28697	2.65825
ENSMUSG00000003380	Rabac1	216.422	226.264	228.006	222.879	248.365	128.767	145.101	166.858	150.105	277.787
ENSMUSG00000003382	Etv3	1371.65	1499	1527	1490.45	1499.39	1413.56	1521.31	1419.85	1286.3	1105.83
ENSMUSG00000003402	Prkcsh	819.87	787.363	799.382	777.927	789.044	908.098	1027.42	836.362	1041.97	1096.53
ENSMUSG00000003410	Elavl3	1.94975	0.912356	0	0.860539	1.02208	4.80475	0.901249	0	1.09566	0
ENSMUSG00000003418	St8sia6	1842.51	1827.45	1860.38	1715.05	1809.08	1300.17	1130.17	1045.71	1100.04	1281.28
ENSMUSG00000003420	Fcgrt	4.87438	0.912356	3.63356	2.58162	4.08831	9.6095	4.50625	5.18192	4.38262	6.64563
ENSMUSG00000003421	Nosip	385.076	404.174	402.416	441.456	406.787	409.365	425.39	396.935	432.784	414.687
ENSMUSG00000003423	Pih1d1	123.809	145.977	130.808	127.36	140.025	102.822	132.484	118.148	131.479	208.673
ENSMUSG00000003429	Rps11	2716	3127.56	2846.89	2759.75	2540.88	2338.95	2194.54	2274.86	2068.6	2516.03
ENSMUSG00000003435	Supt5	2361.15	2456.06	2500.79	2500.73	2505.11	2270.72	2363.98	2199.21	2198.98	2271.48
ENSMUSG00000003437	Paf1	837.418	791.925	884.771	831.28	770.646	699.572	895.842	741.015	747.237	683.171
ENSMUSG00000003438	Timm50	127.709	159.662	107.19	116.173	128.782	91.2902	107.249	111.929	82.1742	179.432
ENSMUSG00000003444	Med29	48.7438	41.056	34.5188	36.1426	24.5299	33.6332	43.26	34.2007	31.774	33.2281
ENSMUSG00000003452	Bicd1	78.9649	57.4784	82.6634	114.452	107.318	203.721	235.226	224.895	245.427	183.419
ENSMUSG00000003458	Ncstn	550.804	514.569	506.881	493.089	510.017	501.616	475.86	513.01	462.367	596.777
ENSMUSG00000003464	Pex19	190.101	200.718	195.304	181.574	216.68	153.752	172.139	138.875	207.079	172.786
ENSMUSG00000003484	Cyp4f18	1.94975	0	1.81678	0.860539	0	2.88285	1.8025	0	0	0
ENSMUSG00000003500	Impdh1	593.699	697.04	669.483	630.775	604.048	477.592	473.156	428.027	404.297	463.865
ENSMUSG00000003518	Dusp3	0	4.56178	2.72517	2.58162	7.15454	13.4533	10.815	13.473	8.76525	5.3165
ENSMUSG00000003526	Prodh	52.6433	62.9526	53.5949	45.6085	53.148	43.2427	19.8275	42.4917	31.774	30.5699
ENSMUSG00000003527	Dgcr14	245.669	338.484	285.234	273.651	270.851	246.003	240.634	224.895	232.279	288.42
ENSMUSG00000003528	Slc25a1	129.658	120.431	124.449	105.846	117.539	97.0559	127.977	95.3473	130.383	138.229
ENSMUSG00000003531	Dgcr6	42.8945	49.2672	52.6866	51.6323	39.861	49.0084	55.8775	69.4377	60.2611	67.7854
ENSMUSG00000003534	Ddr1	57.5176	67.5143	53.5949	68.8431	53.148	44.2037	45.9637	74.6197	55.8785	61.1398
ENSMUSG00000003541	Ier3	1.94975	0	0	0	2.04416	4.80475	5.4075	0	0	0
ENSMUSG00000003545	Fosb	77.99	165.136	144.434	34.4215	68.4792	72.0712	199.176	129.548	42.7306	21.266
ENSMUSG00000003546	Klc4	174.503	147.802	174.411	137.686	146.157	147.986	173.941	168.931	143.531	162.153
ENSMUSG00000003549	Ercc1	88.7136	103.096	118.091	91.2171	96.0753	73.9931	71.1987	82.9107	85.4612	62.4689
ENSMUSG00000003559	As3mt	41.9196	47.4425	38.1523	49.9112	38.8389	63.4227	54.9762	53.892	40.5393	55.8233
ENSMUSG00000003573	Homer3	39.9699	58.3908	34.5188	35.2821	25.5519	28.8285	24.3337	32.1279	18.6262	18.6078
ENSMUSG00000003575	Crtc1	338.282	327.536	287.051	304.631	305.601	283.48	237.93	243.55	257.479	241.901
ENSMUSG00000003581	Rnf215	117.96	147.802	164.418	156.618	168.643	165.283	146.904	143.021	145.722	224.622
ENSMUSG00000003585	Sec14l2	9.74875	14.5977	19.9846	20.6529	16.3532	25.9456	33.3462	27.9824	18.6262	50.5068
ENSMUSG00000003604	Aven	545.93	538.29	505.973	524.068	557.032	591.945	524.527	446.682	528.106	563.549
ENSMUSG00000003617	Cp	1.94975	2.73707	3.63356	3.44215	2.04416	8.64855	2.70375	6.2183	25.2001	0
ENSMUSG00000003623	Crot	421.146	403.261	413.317	465.551	461.979	531.405	505.601	509.901	547.828	652.601
ENSMUSG00000003644	Rps6ka1	1492.53	1718.88	1573.33	1551.55	1678.25	1557.7	1687.14	1757.71	1779.35	1759.76
ENSMUSG00000003660	Snrnp200	3104.98	3210.58	3348.32	3261.44	3155.15	2974.14	3132.74	3057.33	3065.65	2694.14
ENSMUSG00000003662	Ciao1	250.543	267.32	263.433	277.954	295.38	237.355	257.757	246.659	257.479	263.167
ENSMUSG00000003680	Taf6l	137.457	139.59	155.335	160.921	145.135	118.197	117.162	137.839	133.67	154.179
ENSMUSG00000003721	Insig2	107.236	109.483	146.251	101.544	123.671	125.884	92.8287	118.148	93.1308	136.9
ENSMUSG00000003731	Kpna6	460.141	417.859	418.767	418.222	407.809	555.429	391.142	502.646	463.462	400.067
ENSMUSG00000003746	Man1a	1740.15	1732.56	1717.76	1745.17	1766.15	2168.86	1839.45	1981.57	2042.3	2084.07
ENSMUSG00000003752	Itpkc	96.5126	123.168	110.823	128.22	122.649	124.923	102.742	87.0563	108.47	90.3805
ENSMUSG00000003762	Coq8b	120.885	117.694	144.434	151.455	156.378	98.9778	110.854	97.4201	107.374	130.254
ENSMUSG00000003778	Brd8	1712.86	1724.35	1771.36	1698.7	1692.56	1452.96	1457.32	1433.32	1473.66	1543.11
ENSMUSG00000003779	Kif20a	53.6181	56.5661	43.6027	37.8637	39.861	73.9931	100.039	76.6924	95.3221	85.064
ENSMUSG00000003808	Farsa	488.412	433.369	430.576	398.429	419.052	386.302	346.08	336.825	432.784	423.991
ENSMUSG00000003809	Gcdh	141.357	135.029	121.724	124.778	129.804	133.572	106.347	121.257	131.479	127.596
ENSMUSG00000003810	Mast2	446.493	460.74	398.783	420.803	379.191	488.163	500.193	510.937	540.158	450.574
ENSMUSG00000003812	Dnase2a	182.302	252.723	220.739	204.808	213.614	371.888	337.067	317.134	392.245	337.598
ENSMUSG00000003813	Rad23a	473.789	509.095	426.034	499.112	438.471	388.224	348.784	331.643	360.471	469.181
ENSMUSG00000003814	Calr	4464.93	5217.76	4735.43	4768.24	5088.92	5309.25	5832.89	5225.45	5149.58	5264.67
ENSMUSG00000003824	Syce2	4.87438	5.47414	7.26711	12.0475	9.1987	17.2971	18.9262	19.6913	15.3392	6.64563
ENSMUSG00000003847	Nfat5	3791.29	3270.8	3697.14	3374.17	3330.95	3811.13	3857.35	3949.66	4121.86	2457.55
ENSMUSG00000003848	Nob1	234.945	229.001	202.571	197.924	198.283	212.37	164.929	162.712	168.731	237.913
ENSMUSG00000003849	Nqo1	0	0.912356	3.63356	0.860539	1.02208	52.8522	46.865	45.6009	48.2089	33.2281
ENSMUSG00000003863	Ppfia3	0.974875	5.47414	0	0.860539	0	1.9219	0	2.07277	0	9.30388
ENSMUSG00000003865	Gys1	129.658	128.642	126.266	135.105	136.958	101.861	112.656	126.439	74.5046	78.4184
ENSMUSG00000003868	Ruvbl2	248.593	280.093	230.731	276.233	259.608	256.574	217.201	192.767	226.801	275.129
ENSMUSG00000003873	Bax	158.905	201.631	151.701	170.387	171.709	236.394	206.386	223.859	237.757	301.712
ENSMUSG00000003882	Il7r	1387.25	1512.69	2167.42	1297.69	1213.21	3487.29	2870.48	3206.57	3441.46	3244.4
ENSMUSG00000003923	Tfam	449.417	453.441	475.996	412.198	506.95	412.248	378.525	423.881	433.88	554.245
ENSMUSG00000003929	Zfp81	301.236	265.496	297.043	259.883	254.497	186.424	175.744	185.513	179.688	210.002
ENSMUSG00000003934	Efnb3	9.74875	12.773	12.7174	13.7686	11.2429	17.2971	16.2225	9.32746	13.1479	5.3165
ENSMUSG00000003948	Mmd	593.699	527.342	532.316	547.303	568.275	719.751	801.211	697.486	986.09	596.777
ENSMUSG00000003949	Hlf	10.7236	12.773	17.2594	17.2108	11.2429	5.7657	0	25.9096	10.9566	10.633
ENSMUSG00000003955	Fam162a	165.729	208.93	155.335	216.856	204.416	171.049	211.794	181.367	187.357	210.002
ENSMUSG00000003970	Rpl8	7960.83	9382.67	7794.89	8053.78	7949.72	6147.2	6667.44	5986.15	6240.86	8651.28
ENSMUSG00000003992	Ssbp2	388.975	343.958	402.416	394.127	410.875	341.137	297.412	257.023	395.532	252.534
ENSMUSG00000004018	Fancl	76.0403	69.3391	88.1137	83.4722	75.6337	71.1103	73.0012	66.3286	90.9394	135.571
ENSMUSG00000004032	Gstm5	0.974875	0	0	0	0	0	0	8.29107	0	2.65825
ENSMUSG00000004035	Gstm7	0	0	1.81678	3.44215	3.06623	4.80475	2.70375	5.18192	2.19131	0
ENSMUSG00000004040	Stat3	2561.97	2597.48	2635.24	2502.45	2414.15	2485.98	2603.71	2529.81	2623	2240.91
ENSMUSG00000004043	Stat5a	1009.97	1057.42	902.03	911.31	942.356	689.962	809.322	685.05	696.837	590.132
ENSMUSG00000004044	Cavin1	29.2463	30.1077	24.5265	18.0713	34.7506	9.6095	6.30875	5.18192	2.19131	0
ENSMUSG00000004054	Map3k11	512.784	525.517	474.179	532.673	497.752	478.553	448.822	547.211	583.985	680.512
ENSMUSG00000004056	Akt2	654.141	660.546	592.27	594.632	732.83	571.765	565.083	616.649	612.472	708.424
ENSMUSG00000004069	Dnaja3	361.679	385.927	347.005	329.586	343.418	282.519	282.992	218.677	284.871	349.56
ENSMUSG00000004070	Hmox2	561.528	627.701	575.919	613.564	605.07	569.843	610.146	516.119	510.576	578.17
ENSMUSG00000004071	Cdip1	197.9	203.455	207.113	191.9	191.129	123.963	155.916	157.53	149.009	120.95
ENSMUSG00000004085	Map3k20	7.799	8.2112	3.63356	10.3265	3.06623	26.9066	23.4325	39.3826	20.8175	17.2786
ENSMUSG00000004096	Cwc15	842.292	914.181	856.611	931.963	946.444	923.473	992.276	925.491	933.499	1020.77
ENSMUSG00000004099	Dnmt1	2097.93	2188.74	2195.58	1971.49	2117.74	2207.3	2610.92	2454.16	2215.42	2211.67
ENSMUSG00000004100	Ppan	333.407	319.325	310.669	339.913	318.888	243.12	258.659	195.877	242.14	260.509
ENSMUSG00000004105	Angptl2	135.508	105.833	135.35	180.713	129.804	258.496	383.031	437.354	365.949	255.192
ENSMUSG00000004110	Cacna1e	1.94975	0	2.72517	1.72108	1.02208	14.4142	0.901249	5.18192	0	5.3165
ENSMUSG00000004113	Cacna1b	1.94975	1.82471	0	0.860539	0	14.4142	18.9262	12.4366	10.9566	13.2913
ENSMUSG00000004127	Trmt10a	96.5126	93.9727	79.0298	100.683	122.649	81.6807	92.8287	96.3837	104.087	89.0514
ENSMUSG00000004151	Etv1	1.94975	0.912356	0.908389	3.44215	5.11039	0.96095	4.50625	4.14554	0	6.64563
ENSMUSG00000004187	Kifc2	121.859	125.905	134.442	148.873	148.201	101.861	109.051	89.129	111.757	140.887
ENSMUSG00000004207	Psap	1452.56	1600.27	1541.54	1478.41	1485.08	1579.8	1413.16	1616.76	1429.83	1666.72
ENSMUSG00000004221	Ikbkg	554.704	517.306	546.85	557.629	577.474	518.913	520.021	499.537	556.593	572.853
ENSMUSG00000004233	Wars2	116.01	93.0603	108.098	109.288	131.848	92.2512	82.0137	83.9471	54.7828	67.7854
ENSMUSG00000004263	Atn1	586.875	674.231	743.971	594.632	570.319	738.01	747.136	927.564	953.221	466.523
ENSMUSG00000004264	Phb2	586.875	694.303	630.422	635.938	589.739	563.117	624.566	502.646	510.576	703.107
ENSMUSG00000004266	Ptpn6	2272.43	2447.85	2229.19	2293.34	2339.54	2229.4	2313.51	1778.44	2023.68	2102.68
ENSMUSG00000004267	Eno2	38.0201	31.0201	39.9691	37.0032	39.861	32.6723	28.84	38.3462	35.061	51.8359
ENSMUSG00000004268	Emg1	495.237	533.728	520.507	514.602	469.134	377.653	367.71	353.407	433.88	531.65
ENSMUSG00000004270	Lpcat3	111.136	133.204	160.785	135.965	104.252	133.572	125.274	177.222	124.905	136.9
ENSMUSG00000004285	Atp6v1f	461.116	541.939	447.836	510.299	460.957	498.733	565.985	535.811	520.437	438.611
ENSMUSG00000004317	Clcn5	102.362	86.6738	79.0298	81.7512	72.5675	179.698	192.867	158.567	187.357	183.419
ENSMUSG00000004319	Clcn3	725.307	678.793	695.826	630.775	709.322	802.393	803.013	849.835	760.385	735.006
ENSMUSG00000004328	Hif3a	31.196	31.0201	34.5188	33.561	29.6402	13.4533	11.7162	18.6549	25.2001	5.3165
ENSMUSG00000004347	Pde1c	0.974875	0	4.54194	1.72108	3.06623	0.96095	0.901249	3.10915	2.19131	1.32913
ENSMUSG00000004356	Utp20	825.719	824.77	858.428	832.141	846.28	659.212	592.121	581.411	582.889	595.448
ENSMUSG00000004359	Spic	0.974875	0	3.63356	2.58162	1.02208	0.96095	2.70375	4.14554	3.28697	0
ENSMUSG00000004364	Cul3	2150.57	2009.92	2206.48	2256.33	2144.32	2317.81	2602.81	2388.87	2230.76	2130.59
ENSMUSG00000004383	Large1	17.5478	8.2112	16.351	15.4897	20.4416	17.2971	9.91374	32.1279	23.0088	42.532
ENSMUSG00000004393	Ddx56	193.025	179.734	173.502	179.853	170.687	146.064	148.706	126.439	164.348	98.3553
ENSMUSG00000004394	Tmed4	162.804	169.698	168.052	154.036	158.422	152.791	123.471	124.366	113.948	128.925
ENSMUSG00000004446	Bid	147.206	134.116	129.9	135.105	146.157	201.799	206.386	219.713	163.253	178.103
ENSMUSG00000004451	Ralb	82.8644	105.833	70.8543	79.1696	98.1194	80.7198	83.8162	105.711	74.5046	95.697
ENSMUSG00000004455	Ppp1cc	311.96	301.077	306.127	259.022	290.27	216.214	214.497	300.551	201.601	293.737
ENSMUSG00000004460	Dnajb11	618.071	618.577	619.521	686.71	657.196	758.189	857.989	709.923	719.846	889.185
ENSMUSG00000004462	Tbccd1	96.5126	107.658	103.556	118.754	88.9207	90.3293	99.1374	106.748	90.9394	49.1776
ENSMUSG00000004473	Clec11a	3.8995	14.5977	2.72517	8.60539	10.2208	2.88285	1.8025	0	8.76525	0
ENSMUSG00000004500	Zfp324	121.859	94.885	100.831	109.288	112.429	100.9	73.9025	89.129	90.9394	106.33
ENSMUSG00000004508	Gab2	3.8995	4.56178	4.54194	4.30269	1.02208	12.4923	5.4075	0	7.66959	5.3165
ENSMUSG00000004530	Coro1c	568.352	616.753	569.56	628.193	632.666	687.079	666.023	759.67	617.95	680.512
ENSMUSG00000004535	Tax1bp1	2676.03	2832.87	2969.52	2865.59	3065.21	3138.46	3132.74	3066.66	2957.18	3247.05
ENSMUSG00000004552	Ctse	163.779	168.786	175.319	152.315	174.775	147.986	147.805	165.821	192.835	93.0388
ENSMUSG00000004558	Ndrg2	108.211	102.184	97.1976	101.544	128.782	89.3683	116.261	111.929	60.2611	98.3553
ENSMUSG00000004561	Mettl17	262.241	244.511	268.883	259.022	261.652	210.448	185.657	182.404	203.792	206.014
ENSMUSG00000004562	Arhgef40	0	2.73707	1.81678	2.58162	4.08831	5.7657	7.21	8.29107	3.28697	3.98738
ENSMUSG00000004565	Pnpla6	440.644	447.967	434.21	403.593	429.273	409.365	378.525	405.226	393.34	385.446
ENSMUSG00000004567	Mcoln1	313.91	296.516	286.143	246.975	257.564	249.847	254.152	234.223	237.757	220.635
ENSMUSG00000004568	Arhgef18	2648.74	2840.16	2939.55	2575.59	2639	2723.33	2394.62	2412.7	2735.85	2664.9
ENSMUSG00000004591	Pkn2	1178.62	1032.79	1150.93	1164.31	1192.76	1134.88	1208.58	1147.28	1120.86	1069.95
ENSMUSG00000004609	Cd33	1.94975	2.73707	3.63356	3.44215	4.08831	7.6876	4.50625	3.10915	4.38262	0
ENSMUSG00000004610	Etfb	251.518	267.32	252.532	260.743	258.586	261.378	278.486	259.096	224.609	358.864
ENSMUSG00000004612	Nkg7	19.4975	24.6336	44.5111	27.5372	22.4857	59.5789	45.9637	87.0563	66.835	87.7223
ENSMUSG00000004626	Stxbp2	690.212	721.674	789.39	715.108	696.035	678.431	719.197	729.614	747.237	619.373
ENSMUSG00000004633	Chn2	138.432	100.359	120.816	99.8225	142.069	107.626	115.36	93.2746	102.992	87.7223
ENSMUSG00000004637	Wwox	138.432	109.483	122.633	122.196	125.716	168.166	136.99	168.931	153.392	120.95
ENSMUSG00000004642	Slbp	400.674	408.735	345.188	351.96	388.389	568.882	716.493	642.558	594.941	707.095
ENSMUSG00000004661	Arid3b	665.84	666.932	691.284	690.152	634.71	692.845	630.875	717.178	658.489	630.006
ENSMUSG00000004665	Cnn2	2776.44	3097.45	2899.58	2856.99	2894.52	2382.19	2438.78	2493.54	2430.16	2812.43
ENSMUSG00000004667	Polr2e	341.206	428.807	372.439	311.515	329.109	266.183	273.98	269.46	269.531	429.308
ENSMUSG00000004677	Myo9b	2435.24	2408.62	2573.47	2355.29	2340.56	2463.88	2504.57	2287.3	2568.22	2320.65
ENSMUSG00000004698	Hdac9	80.9146	80.2873	102.648	94.6592	83.8104	28.8285	19.8275	24.8732	10.9566	34.5573
ENSMUSG00000004707	Ly9	1210.79	1347.55	1198.16	1294.25	1242.85	1267.49	1180.64	1190.81	1228.23	1192.23
ENSMUSG00000004709	Cd244	4.87438	5.47414	9.08389	3.44215	3.06623	9.6095	11.7162	20.7277	17.5305	10.633
ENSMUSG00000004730	Adgre1	1.94975	0.912356	0.908389	4.30269	3.06623	0	0.901249	0	1.09566	0
ENSMUSG00000004748	Mtfp1	1.94975	2.73707	4.54194	1.72108	2.04416	8.64855	6.30875	3.10915	4.38262	1.32913
ENSMUSG00000004768	Rab23	123.809	124.08	138.984	135.965	148.201	116.275	138.792	121.257	146.818	115.634
ENSMUSG00000004771	Rab11a	276.865	284.655	282.509	271.07	274.939	365.161	309.129	317.134	264.053	429.308
ENSMUSG00000004788	Eif2b2	160.854	196.157	194.395	205.669	184.996	154.713	198.275	150.276	149.009	224.622
ENSMUSG00000004789	Dlst	615.146	659.633	652.223	707.363	659.24	680.353	676.838	623.903	655.202	596.777
ENSMUSG00000004798	Ulk2	408.473	396.875	474.179	473.296	414.963	435.31	397.451	480.882	371.427	354.877
ENSMUSG00000004815	Dgkq	290.513	266.408	262.524	251.277	265.74	234.472	228.917	208.313	196.122	257.85
ENSMUSG00000004837	Grap	913.458	979.87	984.694	957.779	997.548	958.067	969.744	1029.13	898.438	1061.97
ENSMUSG00000004843	Chmp2b	227.146	302.902	232.548	254.719	264.718	240.237	282.992	260.132	303.497	178.103
ENSMUSG00000004846	Plod3	101.387	90.3232	102.648	98.9619	79.7221	91.2902	86.5199	66.3286	93.1308	93.0388
ENSMUSG00000004849	Ap1s1	130.633	125.905	112.64	135.105	129.804	129.728	140.595	162.712	139.148	143.546
ENSMUSG00000004865	Srpk1	2720.88	2628.5	2913.2	2534.29	2649.23	2632.04	2575.77	2435.5	2731.47	2405.72
ENSMUSG00000004880	Lbr	1545.18	1540.97	1619.66	1520.57	1597.51	1634.58	1889.02	1883.11	1726.75	1626.85
ENSMUSG00000004895	Prcc	374.352	453.441	366.989	317.539	343.418	351.708	376.722	342.007	351.706	381.459
ENSMUSG00000004896	Rrnad1	370.453	301.99	339.737	293.444	332.175	287.324	240.634	249.769	270.627	269.813
ENSMUSG00000004897	Hdgf	979.749	1009.07	909.297	995.643	1045.59	1089.72	1129.27	1013.58	913.777	1104.5
ENSMUSG00000004929	Thop1	94.5629	83.0244	67.2208	86.0539	84.8324	73.0322	89.2237	70.4741	82.1742	124.938
ENSMUSG00000004931	Apba3	139.407	141.415	114.457	126.499	115.495	123.963	90.1249	126.439	121.618	164.812
ENSMUSG00000004933	Matk	238.844	220.79	222.555	223.74	230.99	306.543	337.969	399.008	339.653	261.838
ENSMUSG00000004934	Pias4	261.267	291.954	290.684	285.699	289.248	225.823	243.337	240.441	192.835	260.509
ENSMUSG00000004936	Map2k1	364.603	406.911	370.623	379.498	430.295	379.575	379.426	383.462	334.175	404.054
ENSMUSG00000004937	Sgta	286.613	316.588	307.944	290.002	274.939	275.793	304.622	257.023	267.34	308.357
ENSMUSG00000004945	Tmem242	66.2915	71.1638	87.2053	93.7987	110.384	114.353	102.742	114.002	77.7916	98.3553
ENSMUSG00000004947	Dtx2	198.875	187.945	194.395	170.387	183.974	196.995	195.571	203.131	199.409	194.052
ENSMUSG00000004951	Hspb1	2.92463	4.56178	3.63356	4.30269	5.11039	5.7657	1.8025	1.03638	5.47828	0
ENSMUSG00000004952	Rasa4	20.4724	20.9842	18.1678	18.0713	26.574	13.4533	19.8275	15.5458	17.5305	17.2786
ENSMUSG00000004980	Hnrnpa2b1	7473.39	7021.49	7108.14	7136.45	7589.95	7431.03	7620.06	7285.78	7620.29	7981.4
ENSMUSG00000004994	Ccdc130	145.256	196.157	174.411	177.271	176.819	154.713	161.324	173.076	173.114	116.963
ENSMUSG00000004996	Mri1	216.422	182.471	212.563	199.645	200.327	148.947	155.916	175.149	187.357	292.408
ENSMUSG00000005034	Prkacb	1720.65	1756.29	1934.87	1857.04	1873.47	1704.73	1729.5	1746.31	1634.72	1610.9
ENSMUSG00000005043	Sgsh	284.664	317.5	313.394	303.77	305.601	304.621	232.522	220.75	265.149	233.926
ENSMUSG00000005045	Chd5	0.974875	3.64942	1.81678	0	2.04416	0.96095	3.605	0	0	2.65825
ENSMUSG00000005054	Cstb	64.3418	77.5503	71.7627	86.0539	71.5454	109.548	85.6187	112.966	102.992	83.7349
ENSMUSG00000005057	Sh2b2	2.92463	2.73707	4.54194	6.88431	3.06623	6.72665	1.8025	5.18192	6.57394	3.98738
ENSMUSG00000005069	Pex5	170.603	177.909	171.686	166.944	175.797	173.932	195.571	160.64	155.583	225.951
ENSMUSG00000005078	Jkamp	76.0403	67.5143	94.4724	74.8669	79.7221	78.7979	56.7787	88.0926	86.5568	97.0262
ENSMUSG00000005087	Cd44	1258.56	1542.79	1490.67	1482.71	1402.29	1490.43	1617.74	1692.42	1326.84	1197.54
ENSMUSG00000005089	Slc1a2	0	1.82471	0.908389	0.860539	0	2.88285	1.8025	0	10.9566	0
ENSMUSG00000005102	Eif2ak4	299.287	280.093	329.745	273.651	306.623	213.331	287.499	289.151	230.088	301.712
ENSMUSG00000005103	Wdr1	3273.63	3622.97	3215.7	3324.26	3354.46	3386.39	3139.95	3423.18	3293.54	3510.22
ENSMUSG00000005107	Slc2a9	156.955	128.642	144.434	150.594	166.599	123.963	100.039	149.239	176.401	200.698
ENSMUSG00000005124	Wisp1	8.77388	3.64942	13.6258	7.74485	2.04416	24.0237	34.2475	49.7464	21.9131	35.8864
ENSMUSG00000005125	Ndrg1	195.95	223.527	208.021	203.948	191.129	266.183	230.72	221.786	231.183	259.18
ENSMUSG00000005142	Man2b1	842.292	868.563	862.969	722.852	873.876	857.167	914.768	913.054	898.438	902.476
ENSMUSG00000005150	Wdr83	65.3166	77.5503	97.1976	74.0063	76.6558	66.3055	61.285	77.7288	63.548	83.7349
ENSMUSG00000005161	Prdx2	265.166	291.954	267.975	294.304	293.336	278.675	337.067	340.97	292.54	396.079
ENSMUSG00000005198	Polr2a	3403.29	3728.8	4214.92	3631.47	3422.94	3768.85	3696.02	4151.75	4542.59	2642.3
ENSMUSG00000005204	Senp3	545.93	600.33	533.224	510.299	575.43	459.334	474.057	449.791	434.975	602.094
ENSMUSG00000005225	Plekha8	44.8443	41.056	73.5795	74.0063	65.413	51.8913	49.5687	59.0739	79.9829	62.4689
ENSMUSG00000005233	Spc25	9.74875	14.5977	20.8929	13.7686	21.4636	37.477	59.4825	60.1103	49.3045	67.7854
ENSMUSG00000005237	Dnah2	2.92463	0	0.908389	3.44215	0	1.9219	1.8025	2.07277	1.09566	5.3165
ENSMUSG00000005251	Ripk4	4.87438	0.912356	0.908389	0	1.02208	3.8438	0.901249	0	4.38262	2.65825
ENSMUSG00000005262	Ufd1	515.709	572.047	537.766	493.089	439.493	491.045	514.613	518.192	558.785	441.27
ENSMUSG00000005267	Zfp287	295.387	322.974	368.806	376.055	368.97	428.584	357.796	377.244	447.028	313.674
ENSMUSG00000005268	Prlr	3.8995	6.38649	1.81678	2.58162	3.06623	6.72665	0	2.07277	0	0
ENSMUSG00000005299	Letm1	756.503	835.718	814.825	769.322	760.426	780.291	927.386	857.09	815.168	871.906
ENSMUSG00000005312	Ubqln1	1224.44	1371.27	1173.64	1147.96	1215.25	1189.66	1307.71	1201.17	1153.73	1254.69
ENSMUSG00000005354	Txn2	450.392	536.465	469.637	487.065	464.023	420.896	413.674	453.936	380.193	526.334
ENSMUSG00000005360	Slc1a3	2.92463	3.64942	2.72517	6.02377	3.06623	4.80475	2.70375	1.03638	1.09566	2.65825
ENSMUSG00000005362	Crbn	740.905	673.319	748.512	745.226	741.006	791.823	814.73	726.505	809.69	806.779
ENSMUSG00000005370	Msh6	1168.88	1207.05	1117.32	1149.68	1199.92	1334.76	1400.54	1341.08	1270.96	1499.25
ENSMUSG00000005371	Fbxo11	1509.11	1498.09	1587.86	1622.12	1532.09	1619.2	1724.99	1537.99	1624.86	1221.47
ENSMUSG00000005374	Tbl2	169.628	185.208	183.495	185.016	170.687	158.557	140.595	128.512	152.296	257.85
ENSMUSG00000005378	Bud23	207.648	245.424	218.013	228.903	234.056	218.136	213.596	202.095	207.079	225.951
ENSMUSG00000005397	Nid1	0.974875	0.912356	1.81678	1.72108	1.02208	1.9219	2.70375	1.03638	1.09566	0
ENSMUSG00000005410	Mcm5	346.081	358.556	358.814	361.426	333.197	427.623	565.083	464.3	497.428	648.613
ENSMUSG00000005413	Hmox1	4.87438	11.8606	9.08389	5.16323	12.2649	204.682	203.682	271.533	241.044	204.685
ENSMUSG00000005417	Mprip	1524.7	1650.45	1831.31	1649.65	1672.12	1144.49	1224.8	1154.53	1068.26	1261.34
ENSMUSG00000005442	Cic	2649.71	2746.19	2731.53	2516.21	2468.32	2119.86	2099.01	2168.12	2373.19	2115.97
ENSMUSG00000005447	Pafah1b3	46.794	32.8448	51.7782	49.0507	59.2805	41.3208	46.865	41.4554	62.4524	27.9116
ENSMUSG00000005465	Il27ra	1639.74	1539.14	1664.17	1674.61	1528.01	1246.35	1142.78	1265.42	1263.29	1471.34
ENSMUSG00000005469	Prkaca	300.262	348.52	341.554	297.746	314.8	278.675	297.412	312.988	303.497	277.787
ENSMUSG00000005470	Asf1b	30.2211	19.1595	29.9768	38.7242	37.8169	51.8913	63.0875	67.365	58.0698	59.8107
ENSMUSG00000005474	Myl10	3.8995	6.38649	1.81678	3.44215	2.04416	2.88285	0.901249	3.10915	3.28697	0
ENSMUSG00000005481	Ddx39	525.458	560.187	508.698	496.531	501.84	453.568	511.008	434.245	431.688	633.993
ENSMUSG00000005483	Dnajb1	1126.96	957.061	703.093	567.955	598.937	700.532	851.681	880.926	792.159	608.74
ENSMUSG00000005493	Msh4	5.84925	1.82471	2.72517	4.30269	6.13247	1.9219	2.70375	7.25469	2.19131	3.98738
ENSMUSG00000005501	Usp40	378.252	374.066	394.241	391.545	383.279	412.248	355.092	405.226	370.332	402.725
ENSMUSG00000005505	Kbtbd4	189.126	190.682	164.418	180.713	166.599	196.034	207.287	186.549	184.07	194.052
ENSMUSG00000005506	Celf1	2166.17	2044.59	1889.45	1806.27	1838.72	2179.43	1922.37	2038.57	2092.7	1960.46
ENSMUSG00000005510	Ndufs3	169.628	159.662	170.777	182.434	165.577	148.947	111.755	171.003	166.54	158.166
ENSMUSG00000005514	Por	420.171	478.987	432.393	424.246	387.367	393.029	467.748	438.39	391.149	494.435
ENSMUSG00000005533	Igf1r	1392.12	1288.25	1281.74	1173.77	1339.94	1205.99	1071.59	1118.26	1253.43	1096.53
ENSMUSG00000005534	Insr	623.92	599.418	642.231	561.932	621.423	658.251	581.306	719.251	640.959	534.309
ENSMUSG00000005540	Fcer2a	2.92463	3.64942	6.35872	2.58162	1.02208	11.5314	1.8025	2.07277	4.38262	1.32913
ENSMUSG00000005566	Trim28	992.423	1101.21	985.602	974.13	920.892	852.363	821.038	928.6	842.559	1002.16
ENSMUSG00000005575	Ube2m	307.086	348.52	278.875	308.933	328.087	258.496	334.364	329.57	329.792	467.852
ENSMUSG00000005580	Adcy9	51.6684	71.1638	51.7782	51.6323	71.5454	37.477	33.3462	42.4917	47.1132	39.8738
ENSMUSG00000005583	Mef2c	14.6231	4.56178	9.08389	6.88431	5.11039	48.0475	21.63	14.5094	3.28697	14.6204
ENSMUSG00000005609	Ctr9	755.528	742.658	706.727	761.577	777.801	650.563	622.763	576.23	705.602	576.841
ENSMUSG00000005610	Eif4g2	7239.42	7792.43	7371.58	7245.73	7206.67	7339.74	7823.75	7318.94	7252.15	7480.32
ENSMUSG00000005611	Mrvi1	22.4221	16.4224	14.5342	18.0713	14.3091	17.2971	20.7287	14.5094	23.0088	18.6078
ENSMUSG00000005615	Pcyt1a	109.186	107.658	122.633	129.941	119.583	131.65	182.954	137.839	152.296	132.913
ENSMUSG00000005621	Zfp592	1833.74	1908.65	1855.84	1721.94	1678.25	1482.75	1507.79	1468.56	1455.03	1148.36
ENSMUSG00000005625	Psmd4	1260.51	1398.64	1256.3	1326.95	1196.85	1206.95	1265.35	1149.35	1175.64	1479.32
ENSMUSG00000005628	Tmod4	26.3216	21.8965	28.1601	16.3502	23.5078	9.6095	11.7162	14.5094	16.4348	5.3165
ENSMUSG00000005640	Insrr	6.82413	2.73707	7.26711	4.30269	11.2429	13.4533	5.4075	12.4366	7.66959	9.30388
ENSMUSG00000005656	Snx6	435.769	444.317	424.218	446.62	454.825	417.052	394.747	405.226	441.549	442.599
ENSMUSG00000005667	Mthfd2	352.905	379.54	376.981	370.892	376.125	389.185	450.625	421.808	449.219	341.585
ENSMUSG00000005672	Kit	32.1709	30.1077	19.0762	24.0951	24.5299	37.477	44.1612	31.0915	38.348	54.4942
ENSMUSG00000005674	Tomm40l	109.186	129.555	100.831	126.499	103.23	73.9931	91.9274	92.2382	75.6003	87.7223
ENSMUSG00000005677	Nr1i3	0	1.82471	0.908389	0.860539	1.02208	0.96095	0	0	4.38262	0
ENSMUSG00000005681	Apoa2	4.87438	2.73707	3.63356	0.860539	4.08831	10.5704	7.21	17.6185	24.1044	5.3165
ENSMUSG00000005682	Pan2	508.885	440.668	466.912	441.456	411.897	418.974	377.624	371.025	401.01	373.484
ENSMUSG00000005683	Cs	916.383	1030.96	951.992	896.681	858.545	905.215	963.436	843.617	864.473	903.805
ENSMUSG00000005686	Ampd3	281.739	293.779	297.952	291.723	269.828	192.19	195.571	205.204	140.244	89.0514
ENSMUSG00000005687	Bcas2	353.88	379.54	392.424	378.637	422.118	318.074	339.771	312.988	351.706	422.662
ENSMUSG00000005696	Sh2d1a	307.086	253.635	257.982	265.046	271.873	311.348	322.647	340.97	336.366	463.865
ENSMUSG00000005698	Ctcf	1928.3	1944.23	2012.08	1963.75	2004.29	1873.85	1900.74	1933.89	1787.01	1759.76
ENSMUSG00000005699	Pard6a	18.5226	15.5101	9.99228	11.187	21.4636	12.4923	12.6175	13.473	24.1044	11.9621
ENSMUSG00000005705	Agrp	1.94975	1.82471	1.81678	5.16323	2.04416	0.96095	0.901249	1.03638	4.38262	0
ENSMUSG00000005718	Tfap4	150.131	175.172	158.968	178.992	148.201	107.626	103.644	90.1654	98.609	132.913
ENSMUSG00000005732	Ranbp1	527.407	555.625	527.774	550.745	610.18	573.687	652.505	617.685	643.15	813.425
ENSMUSG00000005763	Cd247	1876.63	2088.38	2043.88	2039.48	1917.42	2194.81	2305.4	2080.02	2214.32	1975.08
ENSMUSG00000005774	Rfx5	607.347	593.944	589.544	671.22	655.152	576.57	583.108	614.576	580.698	507.726
ENSMUSG00000005779	Psmb4	325.608	346.695	307.035	346.797	319.91	322.879	367.71	335.788	398.819	374.813
ENSMUSG00000005802	Slc30a4	75.0654	78.4626	79.0298	73.1458	71.5454	42.2818	48.6675	37.3098	39.4436	77.0893
ENSMUSG00000005803	Sqor	79.9398	87.5862	112.64	117.894	100.164	63.4227	54.075	63.2194	50.4002	46.5194
ENSMUSG00000005804	Bloc1s6	181.327	187.945	189.853	207.39	214.636	204.682	191.966	179.294	191.74	160.824
ENSMUSG00000005813	Metap1	518.634	541.027	550.484	487.925	481.399	557.351	547.96	565.866	513.863	493.106
ENSMUSG00000005823	Gpr108	287.588	288.304	286.143	267.628	315.822	268.105	236.127	286.042	322.123	240.572
ENSMUSG00000005824	Tnfsf14	21.4473	28.283	27.2517	28.3978	31.6844	24.9847	35.1487	34.2007	10.9566	27.9116
ENSMUSG00000005846	Rsl1d1	683.387	785.538	799.382	759.856	703.189	780.291	888.632	727.542	684.785	841.337
ENSMUSG00000005871	Apc	2293.88	2120.32	2141.07	2047.22	2140.23	2489.82	2387.41	2292.48	2282.25	1709.26
ENSMUSG00000005873	Reep5	446.493	496.322	436.027	540.418	475.266	583.297	638.085	616.649	625.62	700.449
ENSMUSG00000005881	Ergic3	384.101	461.652	397.874	394.127	382.257	377.653	344.277	353.407	391.149	449.244
ENSMUSG00000005882	Uqcc1	194	240.862	229.822	207.39	184.996	184.502	185.657	211.422	176.401	179.432
ENSMUSG00000005883	Spo11	15.598	15.5101	18.1678	18.0713	29.6402	37.477	28.84	47.6737	49.3045	22.5951
ENSMUSG00000005886	Ncoa2	2959.72	3028.11	3123.04	2885.39	2844.44	3305.67	2787.56	2999.3	2868.43	2246.22
ENSMUSG00000005893	Nr2c2	1638.76	1583.85	1559.7	1493.03	1582.18	1668.21	1509.59	1527.63	1657.73	1755.78
ENSMUSG00000005897	Nr2c1	116.01	105.833	114.457	102.404	96.0753	92.2512	77.5075	84.9835	85.4612	73.1019
ENSMUSG00000005899	Smpd4	243.719	226.264	223.464	251.277	216.68	203.721	237.93	187.586	186.262	146.204
ENSMUSG00000005907	Pex1	178.402	148.714	131.716	164.363	179.886	193.151	191.966	217.641	131.479	147.533
ENSMUSG00000005917	Otx1	0	0	0	0	0	0.96095	0.901249	1.03638	0	11.9621
ENSMUSG00000005936	Kctd20	494.262	535.553	489.622	582.585	468.112	523.718	556.972	600.066	511.671	636.651
ENSMUSG00000005947	Itgae	1799.62	1752.64	1749.56	1921.58	1706.87	2904.95	3263.42	3294.66	3525.82	2925.41
ENSMUSG00000005949	Ctns	61.4171	62.9526	92.6557	85.1933	72.5675	80.7198	68.495	88.0926	51.4958	77.0893
ENSMUSG00000005950	P2rx5	3.8995	0.912356	12.7174	3.44215	3.06623	4.80475	3.605	1.03638	5.47828	0
ENSMUSG00000005951	Shpk	35.0955	33.7572	43.6027	34.4215	24.5299	24.9847	35.1487	29.0188	43.8262	15.9495
ENSMUSG00000005968	Tuft1	11.6985	16.4224	6.35872	12.9081	6.13247	14.4142	18.9262	22.8004	17.5305	25.2534
ENSMUSG00000005973	Rcn1	645.367	797.399	704.91	717.689	801.309	701.493	617.356	573.12	581.793	753.614
ENSMUSG00000005981	Trap1	806.222	778.24	799.382	784.811	751.227	676.509	673.233	645.667	559.88	676.525
ENSMUSG00000005982	Naa60	460.141	478.075	439.66	408.756	421.096	425.701	418.18	480.882	415.254	338.927
ENSMUSG00000005983	1700037C18Rik	20.4724	20.9842	32.702	31.8399	26.574	15.3752	17.1237	25.9096	16.4348	13.2913
ENSMUSG00000005986	Ankrd13d	60.4423	38.3189	48.1446	36.1426	37.8169	49.9694	39.655	63.2194	50.4002	78.4184
ENSMUSG00000006005	Tpr	7217.97	7365.45	7547.8	7234.55	7739.17	8575.52	8878.21	8593.7	8599.8	6674.87
ENSMUSG00000006010	BC003331	202.774	209.842	227.097	250.417	237.122	221.979	237.93	240.441	253.097	179.432
ENSMUSG00000006014	Prg4	602.473	637.737	786.665	703.921	650.041	454.529	696.666	446.682	670.541	308.357
ENSMUSG00000006019	Dhx34	248.593	283.743	289.776	278.815	276.983	255.613	240.634	234.223	291.444	271.142
ENSMUSG00000006021	Kptn	67.2664	68.4267	62.6788	53.3534	36.7948	62.4617	70.2975	67.365	79.9829	75.7602
ENSMUSG00000006024	Napa	433.819	475.337	457.828	449.201	404.743	419.935	495.687	381.389	359.375	384.117
ENSMUSG00000006050	Sra1	407.498	460.74	393.332	401.872	396.566	350.747	400.155	349.261	375.81	370.826
ENSMUSG00000006057	Atp5g1	70.191	78.4626	82.6634	74.0063	93.0091	52.8522	71.1987	73.5833	63.548	59.8107
ENSMUSG00000006058	Snf8	193.025	209.842	248.899	190.179	198.283	222.94	267.671	177.222	242.14	211.331
ENSMUSG00000006095	Tbcb	116.01	173.348	171.686	143.71	150.245	185.463	165.83	161.676	168.731	151.52
ENSMUSG00000006127	Inpp5k	659.016	632.263	708.543	680.686	677.637	589.062	575.898	652.922	594.941	531.65
ENSMUSG00000006134	Crkl	624.895	644.123	655.857	552.466	523.304	657.29	642.591	633.231	662.872	618.043
ENSMUSG00000006154	Eps8l1	341.206	423.333	45.4194	470.715	738.962	516.03	269.474	201.059	189.548	342.914
ENSMUSG00000006169	Clint1	3293.13	3446.88	3402.82	3034.26	3081.56	3448.85	3654.57	3391.05	3474.33	2854.96
ENSMUSG00000006179	Prss16	0	0.912356	0.908389	1.72108	6.13247	2.88285	0.901249	7.25469	1.09566	0
ENSMUSG00000006191	Cdkal1	490.362	499.971	498.706	495.67	486.509	467.022	451.526	451.863	470.036	253.863
ENSMUSG00000006205	Htra1	16.5729	9.12356	11.8091	15.4897	11.2429	13.4533	11.7162	16.5821	10.9566	19.9369
ENSMUSG00000006215	Zbtb17	359.729	373.154	314.303	306.352	304.579	341.137	428.995	361.698	407.584	417.345
ENSMUSG00000006219	Fblim1	0	0	0	1.72108	1.02208	1.9219	2.70375	0	3.28697	0
ENSMUSG00000006241	Ccdc159	0.974875	2.73707	0	6.88431	1.02208	6.72665	0.901249	0	5.47828	0
ENSMUSG00000006262	Mob1b	497.186	373.154	375.165	435.433	454.825	484.319	468.65	454.973	529.202	483.802
ENSMUSG00000006273	Atp6v1b2	413.347	409.648	384.249	369.171	369.992	404.56	385.735	371.025	411.967	425.32
ENSMUSG00000006276	Eps15l1	840.342	825.682	867.511	804.604	751.227	770.682	810.223	815.634	913.777	754.943
ENSMUSG00000006281	Tep1	559.578	541.939	644.956	534.394	588.717	612.125	545.256	631.158	571.932	525.005
ENSMUSG00000006288	Ttc5	413.347	342.133	364.264	313.236	346.484	318.074	370.414	323.352	317.74	409.371
ENSMUSG00000006289	Osgep	232.995	212.579	193.487	236.648	227.923	209.487	198.275	175.149	204.888	178.103
ENSMUSG00000006299	Aamp	773.076	847.579	747.604	751.25	773.713	732.244	824.643	719.251	732.994	950.325
ENSMUSG00000006301	Tmbim1	30.2211	37.4066	51.7782	38.7242	44.9714	106.665	115.36	162.712	75.6003	110.317
ENSMUSG00000006304	Arpc2	3151.77	3409.47	3274.74	3430.11	3367.75	3703.5	3942.97	3929.97	3849.04	3645.79
ENSMUSG00000006307	Kmt2b	2386.49	2464.27	2444.47	2265.8	2244.48	2318.77	2332.43	2283.15	2538.63	2320.65
ENSMUSG00000006310	Zbtb32	18.5226	22.8089	16.351	37.8637	30.6623	53.8132	110.854	75.656	104.087	87.7223
ENSMUSG00000006313	Upk1a	1.94975	1.82471	3.63356	0.860539	2.04416	0	1.8025	4.14554	5.47828	1.32913
ENSMUSG00000006315	Tmem147	58.4925	83.0244	49.053	75.7274	66.435	40.3599	50.47	42.4917	40.5393	63.798
ENSMUSG00000006333	Rps9	5834.63	6087.24	5675.61	5589.2	6160.06	4795.14	4824.39	4851.31	4567.79	6818.41
ENSMUSG00000006335	Tfpt	103.337	111.307	128.083	111.87	109.362	135.494	117.162	120.221	134.766	174.115
ENSMUSG00000006342	Susd2	40.9448	60.2155	58.1369	56.7955	48.0376	90.3293	93.7299	84.9835	104.087	86.3932
ENSMUSG00000006344	Ggt5	0	3.64942	3.63356	2.58162	3.06623	7.6876	7.21	10.3638	2.19131	15.9495
ENSMUSG00000006345	Ggt1	1.94975	4.56178	7.26711	6.02377	5.11039	14.4142	6.30875	9.32746	3.28697	21.266
ENSMUSG00000006356	Crip2	4.87438	6.38649	11.8091	1.72108	7.15454	7.6876	9.01249	3.10915	6.57394	5.3165
ENSMUSG00000006360	Crip1	460.141	482.636	493.255	548.163	523.304	695.728	822.841	891.29	762.577	1143.05
ENSMUSG00000006362	Cbfa2t3	7.799	12.773	9.99228	10.3265	6.13247	13.4533	9.91374	11.4002	13.1479	23.9243
ENSMUSG00000006369	Fbln1	0	2.73707	0	0.860539	5.11039	1.9219	2.70375	9.32746	1.09566	1.32913
ENSMUSG00000006373	Pgrmc1	296.362	359.468	345.188	367.45	293.336	302.699	350.586	309.879	344.036	353.547
ENSMUSG00000006378	Gcat	25.3468	31.0201	36.3356	26.6767	30.6623	21.1409	40.5562	52.8556	17.5305	41.2029
ENSMUSG00000006390	Elovl1	209.598	197.069	206.204	228.903	200.327	246.964	250.547	262.205	199.409	213.989
ENSMUSG00000006392	Med8	407.498	392.313	433.302	431.99	423.14	402.638	412.772	335.788	328.697	437.282
ENSMUSG00000006395	Hyi	143.307	140.503	168.96	147.152	141.047	94.1731	129.78	115.039	102.992	128.925
ENSMUSG00000006398	Cdc20	22.4221	21.8965	15.4426	11.187	22.4857	27.8675	39.655	41.4554	21.9131	27.9116
ENSMUSG00000006411	Nectin4	5.84925	1.82471	0.908389	2.58162	1.02208	0	0.901249	1.03638	2.19131	0
ENSMUSG00000006412	Pfdn2	269.066	310.201	260.708	278.815	272.895	250.808	248.745	232.15	222.418	206.014
ENSMUSG00000006418	Rnf114	1017.77	1097.56	1005.59	974.13	923.958	988.817	1003.09	885.072	1071.55	1172.29
ENSMUSG00000006423	C330007P06Rik	189.126	208.93	235.273	211.692	200.327	215.253	215.399	226.968	197.218	212.66
ENSMUSG00000006442	Srm	124.784	174.26	129.9	115.312	146.157	99.9388	83.8162	105.711	106.279	75.7602
ENSMUSG00000006456	Rbm14	329.508	319.325	271.608	253.859	294.358	336.332	237.029	322.315	296.923	284.433
ENSMUSG00000006457	Actn3	0	0.912356	0	1.72108	0	0.96095	4.50625	3.10915	2.19131	0
ENSMUSG00000006462	A530013C23Rik	0	1.82471	0.908389	0.860539	0	1.9219	7.21	0	0	0
ENSMUSG00000006463	Zdhhc24	50.6935	46.5302	63.5872	62.8193	51.1039	53.8132	49.5687	53.892	78.8872	74.431
ENSMUSG00000006464	Bbs1	10.7236	4.56178	4.54194	9.46592	13.287	9.6095	5.4075	8.29107	4.38262	6.64563
ENSMUSG00000006471	Ndor1	460.141	485.373	440.569	430.269	468.112	368.044	348.784	355.48	406.488	283.104
ENSMUSG00000006476	Nsmf	103.337	128.642	132.625	138.547	117.539	152.791	147.805	168.931	166.54	166.141
ENSMUSG00000006494	Pdk1	768.202	790.1	918.381	967.245	867.744	589.062	515.515	562.757	597.133	607.41
ENSMUSG00000006498	Ptbp1	1681.66	1864.86	1779.53	1769.27	1537.2	1585.57	2093.6	1888.29	1643.48	1380.96
ENSMUSG00000006517	Mvd	83.8393	75.7255	74.4879	77.4485	72.5675	69.1884	73.9025	118.148	65.7394	112.976
ENSMUSG00000006519	Cyba	618.071	675.143	516.873	620.448	569.297	713.025	721	763.815	766.959	970.262
ENSMUSG00000006526	Tmem110	102.362	91.2356	103.556	116.173	100.164	119.158	115.36	109.857	69.0263	122.28
ENSMUSG00000006527	Sfmbt1	308.061	296.516	311.577	294.304	336.264	275.793	272.177	208.313	253.097	178.103
ENSMUSG00000006529	Itih1	0.974875	0	1.81678	0	1.02208	0.96095	0.901249	0	4.38262	0
ENSMUSG00000006567	Atp7b	5.84925	1.82471	1.81678	0.860539	1.02208	1.9219	1.8025	0	0	0
ENSMUSG00000006575	Rundc3a	189.126	171.523	177.136	173.829	224.857	121.08	155.015	148.203	138.053	128.925
ENSMUSG00000006585	Cdt1	137.457	193.419	161.693	175.55	162.51	151.83	191.966	166.858	152.296	146.204
ENSMUSG00000006587	Snai3	9.74875	9.12356	13.6258	7.74485	10.2208	21.1409	16.2225	18.6549	8.76525	19.9369
ENSMUSG00000006589	Aprt	216.422	220.79	200.754	217.716	219.747	184.502	177.546	220.75	233.375	229.939
ENSMUSG00000006599	Gtf2h1	476.714	483.549	516.873	521.486	507.973	565.039	632.677	519.228	516.054	572.853
ENSMUSG00000006611	Hfe	0	0.912356	0.908389	1.72108	5.11039	0	2.70375	0	0	1.32913
ENSMUSG00000006638	Abhd1	29.2463	34.6695	47.2362	35.2821	26.574	24.9847	27.0375	17.6185	30.6784	18.6078
ENSMUSG00000006641	Slc5a6	49.7186	33.7572	41.7859	32.7005	49.0597	26.9066	22.5312	35.2371	21.9131	33.2281
ENSMUSG00000006651	Aplp1	54.593	64.7773	61.7704	54.2139	61.3247	72.0712	85.6187	94.311	72.3133	55.8233
ENSMUSG00000006673	Qrich1	1692.38	1665.96	1661.44	1648.79	1708.91	1662.44	1807.01	1638.52	1801.26	1384.95
ENSMUSG00000006675	P4htm	58.4925	52.0043	65.404	65.4009	68.4792	24.9847	29.7412	22.8004	12.0522	39.8738
ENSMUSG00000006676	Usp19	1555.9	1676	1657.81	1382.89	1438.06	1444.31	1407.75	1340.04	1521.87	1581.66
ENSMUSG00000006678	Pola1	219.347	208.93	233.456	215.995	226.901	291.168	392.945	385.535	330.888	365.51
ENSMUSG00000006699	Cdc42	1537.38	1722.53	1698.69	1783.04	1653.72	1935.35	1987.26	2013.69	1862.62	2194.39
ENSMUSG00000006705	Pknox1	582.975	604.892	574.102	566.234	570.319	571.765	500.193	578.302	501.81	528.992
ENSMUSG00000006711	D130043K22Rik	9.74875	17.3348	9.08389	12.9081	21.4636	14.4142	9.01249	16.5821	5.47828	1.32913
ENSMUSG00000006715	Gmnn	40.9448	33.7572	35.4272	50.7718	60.3026	74.9541	129.78	72.5469	73.409	94.3679
ENSMUSG00000006717	Acot13	210.573	216.228	196.212	229.764	225.879	218.136	201.88	169.967	214.749	200.698
ENSMUSG00000006724	Cyp27b1	2.92463	1.82471	3.63356	4.30269	4.08831	0.96095	3.605	1.03638	2.19131	0
ENSMUSG00000006728	Cdk4	340.231	389.576	349.73	393.266	405.765	299.816	292.005	258.06	345.132	384.117
ENSMUSG00000006731	B4galnt1	2429.39	2510.8	2617.98	2578.17	2535.77	2058.35	1926.87	2005.4	2332.65	2135.9
ENSMUSG00000006732	Mettl1	84.8141	84.8491	116.274	129.941	116.517	78.7979	73.9025	37.3098	55.8785	75.7602
ENSMUSG00000006736	Tspan31	117.96	114.957	140.8	120.475	101.186	91.2902	111.755	128.512	118.331	110.317
ENSMUSG00000006740	Kif5b	2441.09	2479.78	2389.97	2349.27	2336.47	2680.09	2824.52	2640.71	2593.42	2569.2
ENSMUSG00000006763	Saal1	261.267	249.986	281.601	251.277	255.519	203.721	172.139	191.731	198.314	184.748
ENSMUSG00000006782	Cnp	947.579	1161.43	1050.1	1030.93	1032.3	1089.72	1049.96	1039.49	1132.91	1331.78
ENSMUSG00000006784	Ttc25	0	0	0.908389	0	0	1.9219	0.901249	3.10915	4.38262	0
ENSMUSG00000006800	Sulf2	2.92463	1.82471	1.81678	5.16323	1.02208	8.64855	7.21	9.32746	4.38262	2.65825
ENSMUSG00000006818	Sod2	254.442	275.531	251.624	295.165	260.63	320.957	320.845	359.625	348.419	275.129
ENSMUSG00000006850	Tmco6	124.784	96.7097	120.816	129.081	123.671	121.08	94.6312	117.111	100.8	120.95
ENSMUSG00000006906	Stambp	129.658	126.817	118.999	129.941	133.892	122.041	147.805	111.929	119.427	148.862
ENSMUSG00000006920	Ezh1	944.654	1025.49	1033.75	950.035	964.841	930.199	883.224	1081.98	1004.72	986.211
ENSMUSG00000006930	Hap1	50.6935	44.7054	43.6027	54.2139	50.0818	40.3599	35.1487	33.1643	32.8697	29.2408
ENSMUSG00000006932	Ctnnb1	1812.29	1883.1	1734.11	1703.87	1694.6	1808.51	1818.72	1769.11	1893.29	2057.49
ENSMUSG00000006941	Eif1b	215.447	281.006	216.197	246.114	209.526	222.94	234.325	204.168	252.001	182.09
ENSMUSG00000006998	Psmd2	955.378	1079.32	1026.48	1020.6	1020.03	1078.19	1207.67	1112.04	1022.25	1274.63
ENSMUSG00000007021	Syngr3	0	2.73707	1.81678	0.860539	0	2.88285	2.70375	0	0	5.3165
ENSMUSG00000007029	Vars	1059.69	1197.92	1257.21	1119.56	1050.7	1247.31	1286.98	1128.62	1159.2	1414.19
ENSMUSG00000007030	Vwa7	10.7236	13.6853	20.8929	14.6292	12.2649	17.2971	12.6175	21.7641	16.4348	10.633
ENSMUSG00000007033	Hspa1l	2.92463	0.912356	0	0	0	1.9219	0.901249	3.10915	0	1.32913
ENSMUSG00000007035	Msh5	17.5478	7.29885	12.7174	13.7686	13.287	10.5704	4.50625	9.32746	15.3392	30.5699
ENSMUSG00000007036	Abhd16a	210.573	234.475	255.257	230.624	228.945	221.018	187.46	194.84	167.635	271.142
ENSMUSG00000007038	Neu1	426.02	393.225	362.447	372.613	360.793	319.996	328.055	388.644	384.575	435.953
ENSMUSG00000007039	Ddah2	7.799	1.82471	1.81678	3.44215	5.11039	4.80475	3.605	11.4002	4.38262	21.266
ENSMUSG00000007041	Clic1	1096.73	1282.77	1078.26	1259.83	1180.5	1347.25	1492.47	1260.24	1238.09	1459.38
ENSMUSG00000007050	Lsm2	129.658	132.292	108.098	107.567	142.069	125.884	122.57	121.257	88.7481	147.533
ENSMUSG00000007080	Pole	163.779	165.136	198.029	151.455	129.804	252.73	353.29	353.407	281.584	315.003
ENSMUSG00000007097	Atp1a2	14.6231	14.5977	9.08389	18.9318	14.3091	10.5704	14.42	6.2183	8.76525	19.9369
ENSMUSG00000007207	Stx1a	415.297	374.978	356.997	310.654	383.279	192.19	200.979	177.222	231.183	180.761
ENSMUSG00000007216	Zfp775	42.8945	50.1796	36.3356	64.5404	43.9493	52.8522	47.7662	26.946	35.061	67.7854
ENSMUSG00000007338	Mrpl49	163.779	163.312	161.693	183.295	176.819	148.947	131.582	103.638	164.348	118.292
ENSMUSG00000007379	Dennd2c	51.6684	55.6537	40.8775	45.6085	27.5961	24.0237	40.5562	20.7277	18.6262	34.5573
ENSMUSG00000007411	Mark3	876.413	893.196	857.519	825.257	843.214	748.58	883.224	885.072	827.22	822.729
ENSMUSG00000007415	Gatad1	272.965	288.304	233.456	283.978	264.718	295.973	298.314	318.17	326.505	325.636
ENSMUSG00000007458	M6pr	667.789	767.291	741.245	819.233	752.249	885.035	951.719	907.872	854.612	1020.77
ENSMUSG00000007476	Lrrc8a	132.583	117.694	117.182	134.244	113.451	162.401	118.965	153.385	147.914	134.242
ENSMUSG00000007564	Ppp2r1a	730.181	916.005	789.39	833.001	784.956	800.471	811.125	830.144	768.055	765.576
ENSMUSG00000007570	Fance	85.789	79.375	87.2053	86.9144	100.164	73.0322	66.6925	48.7101	49.3045	73.1019
ENSMUSG00000007589	Tinf2	251.518	278.269	226.189	266.767	265.74	225.823	326.252	242.514	238.853	304.37
ENSMUSG00000007591	Tssk4	19.4975	20.9842	27.2517	18.9318	21.4636	11.5314	9.91374	12.4366	13.1479	17.2786
ENSMUSG00000007603	Dus3l	259.317	260.021	280.692	267.628	278.005	227.745	231.621	209.35	202.696	267.154
ENSMUSG00000007610	Gtpbp3	192.05	145.977	170.777	163.502	167.621	158.557	155.015	125.402	126	156.837
ENSMUSG00000007613	Tgfbr1	2029.69	1780.92	1635.1	1871.67	1925.59	2075.65	1954.81	2058.26	2116.81	1694.64
ENSMUSG00000007617	Homer1	311.96	273.707	257.074	239.23	245.299	246.003	308.227	275.678	250.905	288.42
ENSMUSG00000007646	Rad51c	17.5478	8.2112	12.7174	7.74485	11.2429	14.4142	23.4325	24.8732	31.774	11.9621
ENSMUSG00000007656	Arpp19	582	595.768	654.948	647.125	722.609	762.033	721	675.722	743.95	740.323
ENSMUSG00000007659	Bcl2l1	391.9	442.493	396.058	429.409	481.399	487.202	588.516	522.338	497.428	435.953
ENSMUSG00000007670	Khsrp	1661.19	1806.46	1662.35	1709.03	1771.26	1684.55	1725.89	1635.41	1644.58	1596.28
ENSMUSG00000007682	Dio2	7.799	0	4.54194	7.74485	5.11039	7.6876	11.7162	4.14554	3.28697	7.97475
ENSMUSG00000007721	Ccdc124	333.407	369.504	356.088	347.658	394.522	361.317	423.587	331.643	385.671	420.004
ENSMUSG00000007739	Cct4	1226.39	1193.36	1117.32	1139.35	1208.1	1093.56	1010.3	1041.57	1148.25	1238.75
ENSMUSG00000007777	0610009B22Rik	6.82413	6.38649	6.35872	12.0475	7.15454	10.5704	9.91374	5.18192	9.8609	10.633
ENSMUSG00000007783	Cpt1c	0	0	0	6.88431	0	0.96095	1.8025	1.03638	6.57394	2.65825
ENSMUSG00000007812	Zfp655	565.428	567.485	541.4	590.329	624.489	606.359	695.765	685.05	554.402	554.245
ENSMUSG00000007815	Rhoa	2133.03	2287.28	2189.22	2384.55	2270.03	2194.81	2220.68	2159.82	2172.69	2193.06
ENSMUSG00000007817	Zmiz1	2195.42	2141.3	2262.8	2009.36	2004.29	2229.4	2476.63	2354.66	2254.86	1278.62
ENSMUSG00000007827	Ankrd26	377.277	418.771	386.065	404.453	390.434	386.302	411.871	366.88	314.453	345.573
ENSMUSG00000007833	Aldh16a1	162.804	125.905	169.869	145.431	145.135	157.596	170.336	172.04	166.54	156.837
ENSMUSG00000007836	Hnrnpa0	991.448	1023.66	933.824	967.245	1133.48	929.239	997.683	875.745	872.142	1306.53
ENSMUSG00000007837	Prrg2	3.8995	11.8606	7.26711	6.88431	10.2208	9.6095	4.50625	9.32746	4.38262	14.6204
ENSMUSG00000007850	Hnrnph1	3963.84	3439.58	3616.3	3598.77	3696.85	3291.25	3923.14	3626.31	3337.37	3035.72
ENSMUSG00000007867	Ift43	1.94975	8.2112	5.45033	3.44215	5.11039	12.4923	5.4075	3.10915	12.0522	1.32913
ENSMUSG00000007872	Id3	300.262	351.257	246.173	350.239	341.374	331.528	214.497	268.423	242.14	374.813
ENSMUSG00000007880	Arid1a	8774.85	9105.31	9141.12	8259.45	7799.47	7954.74	8069.79	8267.24	8480.38	5285.93
ENSMUSG00000007891	Ctsd	867.639	924.217	856.611	877.749	839.126	990.739	908.459	967.983	966.369	1133.74
ENSMUSG00000007892	Rplp1	3629.46	4088.27	3768.91	3589.31	3711.16	2669.52	2876.79	2646.92	2693.12	4973.59
ENSMUSG00000007950	Abhd8	260.292	291.042	272.517	297.746	288.226	211.409	205.485	269.46	252.001	342.914
ENSMUSG00000007987	Ift22	20.4724	21.8965	29.0684	20.6529	21.4636	23.0628	13.5187	33.1643	15.3392	14.6204
ENSMUSG00000008028	1700008O03Rik	3.8995	0	0.908389	0.860539	0	0.96095	0.901249	0	0	7.97475
ENSMUSG00000008035	Mid1ip1	60.4423	93.0603	69.9459	98.1014	83.8104	93.2121	102.742	112.966	63.548	79.7475
ENSMUSG00000008036	Ap2s1	216.422	257.284	233.456	234.066	209.526	261.378	264.066	218.677	265.149	350.889
ENSMUSG00000008090	Fgfrl1	11.6985	11.8606	4.54194	6.88431	7.15454	6.72665	7.21	9.32746	7.66959	15.9495
ENSMUSG00000008129	4930432K21Rik	15.598	28.283	34.5188	30.1189	19.4195	13.4533	10.815	18.6549	7.66959	11.9621
ENSMUSG00000008136	Fhl2	26.3216	27.3707	31.7936	38.7242	28.6182	33.6332	11.7162	24.8732	18.6262	10.633
ENSMUSG00000008140	Emc10	316.834	356.731	329.745	366.589	354.661	261.378	252.35	346.152	276.105	378.801
ENSMUSG00000008167	Fbxw9	21.4473	19.1595	23.6181	20.6529	35.7727	22.1018	22.5312	18.6549	13.1479	35.8864
ENSMUSG00000008193	Spib	1.94975	2.73707	8.1755	4.30269	3.06623	12.4923	8.11125	2.07277	1.09566	2.65825
ENSMUSG00000008200	Fnbp4	2128.15	1969.78	2119.27	2004.19	1936.84	1997.81	2324.32	1897.62	2117.9	1697.29
ENSMUSG00000008206	Cers4	565.428	493.585	568.651	562.792	618.357	612.125	681.345	669.504	645.341	562.22
ENSMUSG00000008226	Scrn3	58.4925	53.829	41.7859	49.9112	52.126	52.8522	47.7662	68.4013	76.6959	41.2029
ENSMUSG00000008301	Phax	408.473	416.947	436.935	444.898	423.14	430.506	540.75	388.644	511.671	396.079
ENSMUSG00000008305	Tle1	155.005	166.049	137.167	129.941	133.892	118.197	103.644	77.7288	106.279	142.216
ENSMUSG00000008307	1700109H08Rik	166.704	178.822	138.075	115.312	154.334	166.244	165.83	145.094	138.053	204.685
ENSMUSG00000008318	Relt	219.347	219.878	169.869	219.437	181.93	165.283	155.916	151.312	132.574	200.698
ENSMUSG00000008333	Snrpb2	269.066	251.81	257.982	346.797	327.065	363.239	371.315	342.007	306.784	341.585
ENSMUSG00000008348	Ubc	824.744	890.459	1010.13	907.868	796.198	1065.69	1368.1	1166.97	1098.94	1121.78
ENSMUSG00000008373	Prpf31	602.473	620.402	617.704	643.683	685.814	539.093	572.293	518.192	501.81	652.601
ENSMUSG00000008384	Sertad1	102.362	115.869	84.4802	124.778	103.23	91.2902	128.879	98.4565	101.896	130.254
ENSMUSG00000008393	Carhsp1	34.1206	29.1954	32.702	41.3059	32.7065	104.744	125.274	116.075	144.627	108.988
ENSMUSG00000008398	Elk3	576.151	561.099	570.468	641.101	615.291	715.908	621.862	871.599	802.02	680.512
ENSMUSG00000008429	Herpud2	467.94	464.389	441.477	453.504	455.847	478.553	465.946	421.808	516.054	366.839
ENSMUSG00000008435	Rdh13	102.362	111.307	92.6557	91.2171	82.7883	66.3055	68.495	48.7101	70.122	47.8485
ENSMUSG00000008438	Adam21	2.92463	0.912356	1.81678	0.860539	3.06623	1.9219	0.901249	0	0	0
ENSMUSG00000008450	Nutf2	59.4674	79.375	57.2285	62.8193	40.8831	66.3055	45.0625	49.7464	60.2611	67.7854
ENSMUSG00000008475	Arpc5	828.644	901.408	810.283	903.566	839.126	957.106	1049.05	1117.22	987.186	1246.72
ENSMUSG00000008496	Pou2f2	1938.05	1949.7	1869.46	1870.81	1840.76	1463.53	1498.78	1487.21	1584.32	902.476
ENSMUSG00000008540	Mgst1	0.974875	2.73707	1.81678	2.58162	3.06623	2.88285	2.70375	14.5094	21.9131	15.9495
ENSMUSG00000008604	Ubqln4	548.855	530.991	520.507	457.807	465.045	403.599	337.969	394.862	359.375	361.522
ENSMUSG00000008668	Rps18	2522	2808.23	2625.24	2719.3	2586.88	1961.3	1899.83	1876.89	1882.34	3018.44
ENSMUSG00000008682	Rpl10	1874.68	2058.27	2003.91	2035.17	2030.87	1623.04	1577.19	1525.56	1486.81	1573.68
ENSMUSG00000008683	Rps15a	2416.72	2358.44	2491.71	2653.04	2698.28	2062.2	2003.48	1927.67	1983.14	3188.57
ENSMUSG00000008690	Ncaph2	693.136	673.319	671.299	672.941	650.041	592.906	616.455	577.266	614.663	782.855
ENSMUSG00000008730	Hipk1	3103.03	3005.3	2971.34	2854.41	2910.88	2997.2	3001.16	2999.3	3059.07	2621.04
ENSMUSG00000008734	Gprc5b	67.2664	58.3908	58.1369	53.3534	71.5454	79.7588	41.4575	46.6373	59.1654	70.4437
ENSMUSG00000008763	Man1a2	1288.78	1233.51	1170.91	1245.2	1214.23	1229.05	1204.07	1131.73	1267.67	1031.4
ENSMUSG00000008822	Acyp1	58.4925	67.5143	60.8621	87.7749	72.5675	53.8132	64.89	47.6737	64.6437	111.647
ENSMUSG00000008855	Hdac5	341.206	384.102	392.424	391.545	393.5	404.56	362.302	397.971	407.584	434.624
ENSMUSG00000008859	Rala	354.855	404.174	400.6	443.177	433.361	409.365	380.327	376.207	426.21	423.991
ENSMUSG00000008892	Vdac3	112.111	93.0603	79.0298	93.7987	102.208	147.025	127.076	118.148	126	144.875
ENSMUSG00000008958	Vps72	431.87	424.246	462.37	482.762	488.553	389.185	392.044	443.572	486.471	332.281
ENSMUSG00000008976	Gabpa	841.317	899.583	823	840.746	846.28	882.152	949.016	925.491	913.777	882.539
ENSMUSG00000008999	Bmp7	117.96	176.085	146.251	152.315	144.113	214.292	223.51	273.605	272.818	168.799
ENSMUSG00000009013	Dynll1	699.96	716.199	560.476	580.003	539.657	590.984	620.06	616.649	579.602	542.283
ENSMUSG00000009030	Pdcl	279.789	252.723	267.975	282.257	318.888	262.339	280.289	235.259	230.088	256.521
ENSMUSG00000009035	Tmem184b	298.312	338.484	311.577	334.75	282.093	330.567	368.611	352.371	431.688	311.015
ENSMUSG00000009073	Nf2	659.016	704.339	690.376	691.012	644.931	787.018	831.853	840.507	878.716	699.12
ENSMUSG00000009076	Zmat5	92.6131	109.483	106.282	99.8225	96.0753	88.4074	76.6062	86.0199	132.574	59.8107
ENSMUSG00000009079	Ewsr1	2270.48	2383.99	2568.92	2399.18	2242.44	2465.8	2697.44	2722.58	2636.15	2201.03
ENSMUSG00000009090	Ap1b1	767.227	809.26	898.397	746.947	785.978	792.784	825.545	758.633	829.412	794.817
ENSMUSG00000009092	Derl3	4.87438	8.2112	5.45033	1.72108	4.08831	2.88285	4.50625	9.32746	5.47828	1.32913
ENSMUSG00000009112	Bcl2l13	370.453	410.56	399.691	356.263	358.749	392.068	388.439	400.044	305.688	345.573
ENSMUSG00000009145	Dqx1	117.96	99.4468	124.449	98.1014	109.362	79.7588	87.4212	68.4013	88.7481	82.4058
ENSMUSG00000009185	Ccl8	0	0.912356	0	2.58162	2.04416	3.8438	2.70375	0	2.19131	7.97475
ENSMUSG00000009207	Lnpk	215.447	199.806	194.395	211.692	214.636	176.815	178.447	195.877	196.122	216.647
ENSMUSG00000009210	Prr29	0.974875	1.82471	0.908389	6.02377	1.02208	1.9219	0	0	0	0
ENSMUSG00000009281	Rarres2	0.974875	0	0	0	5.11039	0.96095	0	2.07277	1.09566	0
ENSMUSG00000009291	Pttg1ip	358.754	349.432	372.439	398.429	386.345	355.551	358.697	349.261	384.575	509.055
ENSMUSG00000009292	Trpm2	3.8995	2.73707	1.81678	1.72108	0	0.96095	3.605	1.03638	8.76525	5.3165
ENSMUSG00000009293	Ube2g2	125.759	122.256	115.365	129.941	109.362	123.963	174.842	130.584	169.827	127.596
ENSMUSG00000009406	Elk1	198.875	179.734	183.495	212.553	196.239	187.385	189.262	169.967	167.635	167.47
ENSMUSG00000009418	Nav1	15.598	31.0201	30.8852	19.7924	18.3974	20.1799	21.63	19.6913	21.9131	3.98738
ENSMUSG00000009470	Tnpo1	1466.21	1396.82	1502.48	1505.08	1497.34	1566.35	1471.74	1451.97	1419.97	1577.67
ENSMUSG00000009535	Rnmt	448.443	400.524	450.561	447.48	471.178	396.872	396.55	379.317	516.054	422.662
ENSMUSG00000009549	Srp14	551.779	678.793	603.17	641.962	660.262	568.882	739.926	582.448	625.62	873.236
ENSMUSG00000009555	Cdk9	398.724	390.488	387.882	382.94	385.323	382.458	415.476	402.117	398.819	442.599
ENSMUSG00000009563	Tor2a	183.277	146.889	178.953	153.176	180.908	145.103	143.299	166.858	181.879	166.141
ENSMUSG00000009566	Fpgs	82.8644	96.7097	101.74	86.9144	84.8324	37.477	57.68	45.6009	27.3914	31.899
ENSMUSG00000009569	Mkl2	691.186	665.107	691.284	667.778	672.527	737.049	662.418	713.032	636.576	467.852
ENSMUSG00000009575	Cbx5	825.719	752.694	847.527	862.26	916.804	938.848	1095.02	989.747	946.647	862.603
ENSMUSG00000009585	Apobec3	2072.58	2064.66	2391.79	2190.07	1988.96	2946.27	2516.29	2656.25	3001	2663.57
ENSMUSG00000009614	Sardh	16.5729	23.7213	16.351	19.7924	20.4416	20.1799	9.01249	19.6913	16.4348	30.5699
ENSMUSG00000009621	Vav2	1014.84	884.985	897.488	734.039	891.252	777.408	752.543	779.361	662.872	766.906
ENSMUSG00000009628	Tex15	16.5729	11.8606	19.9846	23.2345	18.3974	12.4923	41.4575	36.2734	19.7218	22.5951
ENSMUSG00000009630	Ppp2cb	311.96	326.623	328.837	346.797	322.977	328.645	378.525	353.407	289.253	406.712
ENSMUSG00000009633	G0s2	10.7236	11.8606	19.0762	21.5135	15.3312	4.80475	3.605	4.14554	3.28697	5.3165
ENSMUSG00000009640	Dmap1	152.081	151.451	148.976	136.826	156.378	133.572	132.484	130.584	123.809	166.141
ENSMUSG00000009647	Mcu	298.312	297.428	259.799	271.07	269.828	302.699	328.956	300.551	322.123	309.686
ENSMUSG00000009654	Oit3	0.974875	0	0.908389	0	0	3.8438	0.901249	6.2183	4.38262	0
ENSMUSG00000009681	Bcr	403.598	428.807	431.485	399.29	389.412	476.631	502.897	457.045	510.576	467.852
ENSMUSG00000009687	Fxyd5	3053.31	3685.92	3535.45	3403.43	3281.89	3543.98	3947.47	3821.15	3805.21	2955.98
ENSMUSG00000009731	Kcnd1	23.397	23.7213	33.6104	18.9318	27.5961	33.6332	21.63	22.8004	26.2957	33.2281
ENSMUSG00000009733	Tfcp2	76.0403	83.9367	74.4879	73.1458	86.8766	79.7588	62.1862	80.838	40.5393	71.7728
ENSMUSG00000009739	Pou6f1	269.066	262.759	297.952	238.369	295.38	170.088	182.954	191.731	195.027	172.786
ENSMUSG00000009741	Ubp1	1089.91	1074.76	1085.52	996.504	987.327	1009.96	991.374	1094.42	1113.19	986.211
ENSMUSG00000009772	Nuak2	29.2463	54.7414	53.5949	46.4691	39.861	46.1256	60.3837	51.8192	73.409	37.2155
ENSMUSG00000009828	Ick	182.302	189.77	190.762	186.737	222.813	144.142	132.484	173.076	200.505	115.634
ENSMUSG00000009863	Sdhb	390.925	444.317	373.348	434.572	454.825	471.826	462.341	467.409	506.193	507.726
ENSMUSG00000009894	Snap47	206.674	222.615	188.945	225.461	224.857	176.815	157.719	175.149	190.644	221.964
ENSMUSG00000009905	Kdsr	405.548	421.508	375.165	401.011	426.206	408.404	381.229	407.299	360.471	372.155
ENSMUSG00000009907	Vps4b	949.528	935.165	940.183	998.225	1026.17	1010.92	1056.26	1032.24	999.238	1085.9
ENSMUSG00000009927	Rps25	1170.82	1012.72	1197.26	1139.35	1272.49	926.356	985.967	912.018	903.916	902.476
ENSMUSG00000009941	Nxf2	1.94975	1.82471	4.54194	2.58162	5.11039	0	0.901249	0	0	0
ENSMUSG00000009995	Taz	377.277	375.891	388.79	372.613	357.727	246.964	270.375	275.678	340.749	326.965
ENSMUSG00000010021	Kif19a	1.94975	1.82471	1.81678	1.72108	1.02208	6.72665	3.605	5.18192	5.47828	0
ENSMUSG00000010025	Aldh3a2	305.136	304.727	342.463	345.076	276.983	339.215	328.956	288.115	301.305	329.623
ENSMUSG00000010044	Zmynd10	13.6483	10.0359	10.9007	8.60539	14.3091	7.6876	7.21	9.32746	9.8609	5.3165
ENSMUSG00000010045	Tmem115	138.432	161.487	146.251	167.805	173.753	136.455	143.299	146.13	150.105	156.837
ENSMUSG00000010047	Hyal2	27.2965	30.1077	38.1523	33.561	38.8389	26.9066	22.5312	26.946	8.76525	34.5573
ENSMUSG00000010048	Ifrd2	108.211	128.642	117.182	104.125	111.406	69.1884	77.5075	74.6197	71.2176	87.7223
ENSMUSG00000010051	Hyal1	18.5226	7.29885	16.351	20.6529	15.3312	3.8438	9.01249	21.7641	15.3392	5.3165
ENSMUSG00000010054	Tusc2	94.5629	105.833	81.755	100.683	106.296	89.3683	70.2975	77.7288	59.1654	97.0262
ENSMUSG00000010057	Nprl2	118.935	149.626	147.159	131.662	127.76	137.416	97.3349	110.893	109.566	120.95
ENSMUSG00000010064	Slc38a3	0.974875	0	0	0.860539	0	0	0	3.10915	5.47828	0
ENSMUSG00000010066	Cacna2d2	26.3216	22.8089	21.8013	26.6767	19.4195	20.1799	25.235	17.6185	21.9131	9.30388
ENSMUSG00000010067	Rassf1	337.307	338.484	402.416	394.987	355.683	369.005	413.674	399.008	331.984	392.092
ENSMUSG00000010095	Slc3a2	436.744	522.78	466.004	473.296	436.427	495.85	709.283	522.338	424.019	471.84
ENSMUSG00000010097	Nxf1	1724.55	1555.57	1674.16	1610.07	1565.82	1407.79	1469.04	1420.88	1493.38	1275.96
ENSMUSG00000010110	Stx5a	553.729	596.681	638.597	592.911	587.695	578.492	695.765	595.921	711.081	513.043
ENSMUSG00000010142	Tnfrsf13b	444.543	499.059	498.706	506.857	404.743	519.874	501.095	557.575	555.498	410.7
ENSMUSG00000010175	Prox1	7.799	13.6853	6.35872	9.46592	16.3532	23.0628	43.26	43.5281	40.5393	19.9369
ENSMUSG00000010205	Raver1	1086.99	1176.94	1133.67	1085.14	1065	1079.15	1184.24	1085.09	1066.07	945.008
ENSMUSG00000010277	2610507B11Rik	2161.3	2148.6	2258.25	2189.21	2074.82	2238.05	2189.13	2030.28	2093.8	2078.75
ENSMUSG00000010290	AI597479	194	208.93	165.327	198.784	188.062	195.073	203.682	153.385	191.74	175.445
ENSMUSG00000010307	Tmem86a	7.799	24.6336	19.0762	17.2108	5.11039	11.5314	12.6175	11.4002	20.8175	6.64563
ENSMUSG00000010342	Tex14	10.7236	12.773	9.99228	14.6292	18.3974	19.219	9.91374	19.6913	12.0522	13.2913
ENSMUSG00000010358	Ifi35	367.528	405.998	342.463	367.45	286.182	369.966	370.414	293.297	363.758	494.435
ENSMUSG00000010362	Rdm1	84.8141	60.2155	98.106	70.5642	75.6337	82.6417	76.6062	90.1654	99.7047	134.242
ENSMUSG00000010376	Nedd8	309.035	299.253	343.371	293.444	345.462	351.708	395.649	331.643	288.158	378.801
ENSMUSG00000010392	Gosr1	563.478	535.553	528.682	561.071	565.209	574.648	474.958	568.975	478.802	487.789
ENSMUSG00000010406	Mrpl52	523.508	623.139	580.461	602.377	561.121	435.31	526.33	444.609	471.132	606.081
ENSMUSG00000010453	Kansl3	957.327	918.742	906.572	802.022	808.463	926.356	990.473	972.128	908.299	1027.41
ENSMUSG00000010492	Uckl1os	0.974875	1.82471	5.45033	6.02377	3.06623	1.9219	5.4075	1.03638	4.38262	2.65825
ENSMUSG00000010517	Faf1	408.473	395.05	418.767	437.154	432.339	436.271	400.155	374.135	394.436	475.827
ENSMUSG00000010538	Tsacc	8.77388	13.6853	6.35872	6.88431	9.1987	7.6876	10.815	6.2183	4.38262	6.64563
ENSMUSG00000010554	Mettl16	426.995	466.214	433.302	438.875	409.853	411.287	399.254	338.898	378.001	443.928
ENSMUSG00000010607	Pigyl	47.7689	50.1796	49.9614	49.9112	34.7506	38.438	54.075	52.8556	50.4002	54.4942
ENSMUSG00000010608	Rbm25	5857.05	5147.51	5502.11	5293.17	5408.83	5397.66	5532.77	5105.23	5348.99	4883.21
ENSMUSG00000010609	Psen2	455.267	533.728	566.835	487.925	565.209	574.648	683.147	663.286	597.133	588.803
ENSMUSG00000010651	Acaa1b	0	0.912356	0	2.58162	0	7.6876	0.901249	1.03638	0	2.65825
ENSMUSG00000010660	Plcd1	5.84925	16.4224	8.1755	12.0475	5.11039	23.0628	16.2225	21.7641	13.1479	18.6078
ENSMUSG00000010663	Fads1	98.4624	83.9367	70.8543	79.1696	78.7	68.2274	67.5937	79.8016	77.7916	73.1019
ENSMUSG00000010721	Lmbr1	36.0704	30.1077	36.3356	34.4215	31.6844	15.3752	26.1362	34.2007	23.0088	2.65825
ENSMUSG00000010751	Tnfrsf22	95.5378	107.658	100.831	99.8225	97.0974	129.728	127.076	111.929	131.479	118.292
ENSMUSG00000010755	Cars	257.367	275.531	291.593	262.464	281.071	238.316	269.474	223.859	203.792	341.585
ENSMUSG00000010911	Apip	45.8191	43.7931	34.5188	43.8875	27.5961	33.6332	66.6925	33.1643	44.9219	45.1903
ENSMUSG00000010914	Pdhx	149.156	136.853	107.19	142.849	158.422	128.767	117.162	154.421	104.087	123.609
ENSMUSG00000010936	Vac14	449.417	455.266	441.477	396.708	412.919	358.434	407.365	365.844	344.036	353.547
ENSMUSG00000011008	Mcoln2	4.87438	6.38649	2.72517	8.60539	9.1987	19.219	29.7412	25.9096	28.4871	34.5573
ENSMUSG00000011052	1700049J03Rik	0.974875	2.73707	2.72517	1.72108	0	2.88285	0.901249	1.03638	3.28697	0
ENSMUSG00000011096	Akt1s1	160.854	151.451	143.525	144.57	147.179	110.509	119.866	105.711	149.009	135.571
ENSMUSG00000011114	Tbrg1	593.699	669.669	614.979	642.822	629.6	711.103	698.468	705.778	704.507	746.969
ENSMUSG00000011148	Adssl1	7.799	7.29885	8.1755	6.88431	9.1987	3.8438	10.815	8.29107	1.09566	5.3165
ENSMUSG00000011158	Brf1	924.182	818.383	874.779	829.559	857.523	709.181	755.247	677.795	704.507	890.514
ENSMUSG00000011171	Vipr2	3.8995	1.82471	1.81678	0.860539	1.02208	2.88285	3.605	3.10915	2.19131	0
ENSMUSG00000011179	Odc1	274.915	308.376	330.654	278.815	269.828	415.13	618.257	476.737	315.549	442.599
ENSMUSG00000011254	Thg1l	58.4925	70.2514	62.6788	77.4485	58.2584	60.5398	46.865	69.4377	64.6437	39.8738
ENSMUSG00000011256	Adam19	1886.38	1638.59	1592.41	1417.31	1581.15	1635.54	1693.45	1950.47	1745.38	1519.19
ENSMUSG00000011257	Pabpc4	366.553	356.731	379.707	347.658	372.036	421.857	449.723	390.717	373.619	431.966
ENSMUSG00000011267	Zfp296	5.84925	3.64942	8.1755	13.7686	13.287	8.64855	10.815	6.2183	4.38262	19.9369
ENSMUSG00000011306	Sugp1	426.02	468.039	492.347	427.688	494.686	430.506	476.761	482.955	451.41	361.522
ENSMUSG00000011382	Dhdh	26.3216	23.7213	20.8929	19.7924	40.8831	42.2818	54.075	62.183	47.1132	49.1776
ENSMUSG00000011427	Zfp790	328.533	342.133	331.562	345.076	356.705	324.801	284.795	324.388	326.505	284.433
ENSMUSG00000011658	Fuz	233.97	277.356	257.074	249.556	259.608	155.674	138.792	163.749	178.592	186.078
ENSMUSG00000011751	Sptbn4	13.6483	11.8606	9.08389	8.60539	14.3091	12.4923	9.91374	8.29107	15.3392	21.266
ENSMUSG00000011752	Pgam1	49.7186	60.2155	43.6027	42.1664	36.7948	67.2665	64.89	53.892	39.4436	78.4184
ENSMUSG00000011831	Evi5	79.9398	41.056	63.5872	62.8193	71.5454	76.876	65.7912	70.4741	46.0176	18.6078
ENSMUSG00000011832	Evi5l	162.804	158.75	168.052	166.944	183.974	115.314	128.879	173.076	138.053	126.267
ENSMUSG00000011837	Snapc2	62.392	74.8132	52.6866	74.8669	59.2805	61.5008	64.89	55.9647	61.3567	82.4058
ENSMUSG00000011877	Git1	582.975	704.339	656.765	598.074	589.739	572.726	625.467	585.557	601.515	563.549
ENSMUSG00000011884	Gltp	592.724	627.701	625.88	617.006	622.445	562.156	552.466	641.522	602.611	644.626
ENSMUSG00000011958	Bnip2	662.915	655.984	654.04	658.312	693.991	706.298	775.976	716.141	825.029	810.767
ENSMUSG00000011960	Ccnt1	1259.54	1190.62	1255.39	1160.87	1202.99	1214.64	1111.24	1354.55	989.377	984.882
ENSMUSG00000012076	Brms1l	154.03	149.626	135.35	142.849	127.76	173.932	150.509	150.276	134.766	180.761
ENSMUSG00000012114	Med15	1320.96	1281.86	1408.91	1247.78	1107.93	1520.22	1790.78	1707.96	1670.88	1051.34
ENSMUSG00000012117	Dhdds	223.246	226.264	234.364	213.414	203.393	180.659	213.596	181.367	175.305	220.635
ENSMUSG00000012123	Crybg2	44.8443	50.1796	48.1446	59.3772	68.4792	52.8522	45.9637	53.892	48.2089	49.1776
ENSMUSG00000012126	Ubxn11	188.151	187.945	202.571	175.55	159.444	151.83	176.645	168.931	120.522	210.002
ENSMUSG00000012187	Mogat1	4.87438	2.73707	4.54194	7.74485	3.06623	3.8438	15.3212	10.3638	4.38262	0
ENSMUSG00000012211	Tex22	2.92463	8.2112	5.45033	2.58162	7.15454	4.80475	2.70375	1.03638	0	0
ENSMUSG00000012296	Tjap1	179.377	190.682	180.769	177.271	188.062	193.151	191.966	122.293	168.731	239.243
ENSMUSG00000012350	Ehf	1.94975	3.64942	2.72517	2.58162	4.08831	2.88285	0.901249	1.03638	1.09566	3.98738
ENSMUSG00000012405	Rpl15	313.91	352.169	350.638	341.634	371.014	316.153	316.339	314.024	231.183	478.485
ENSMUSG00000012422	Tmem167	421.146	384.102	360.63	402.732	425.184	404.56	365.006	396.935	408.68	212.66
ENSMUSG00000012429	Mplkip	191.076	197.981	211.655	208.25	260.63	177.776	161.324	172.04	213.653	221.964
ENSMUSG00000012443	Kif11	54.593	53.829	87.2053	62.8193	45.9935	215.253	301.919	235.259	266.244	296.395
ENSMUSG00000012483	Rpa3	48.7438	41.056	62.6788	62.8193	59.2805	52.8522	50.47	55.9647	47.1132	63.798
ENSMUSG00000012519	Mlkl	15.598	5.47414	16.351	12.9081	10.2208	40.3599	53.1737	42.4917	33.9653	21.266
ENSMUSG00000012535	Tnpo3	968.051	866.738	969.251	951.756	953.598	986.896	942.707	953.473	948.838	871.906
ENSMUSG00000012609	Ttll5	277.839	299.253	305.219	274.512	309.69	295.012	309.129	331.643	325.41	292.408
ENSMUSG00000012640	Zfp715	358.754	356.731	357.905	377.776	357.727	442.998	381.229	417.663	428.401	361.522
ENSMUSG00000012819	Cdh23	22.4221	12.773	14.5342	13.7686	17.3753	26.9066	24.3337	40.419	17.5305	22.5951
ENSMUSG00000012848	Rps5	3414.01	3875.69	3901.53	3615.98	3643.71	2586.88	2678.51	2681.13	2700.79	3841.17
ENSMUSG00000012889	Podnl1	191.076	176.085	174.411	203.948	194.195	282.519	316.339	374.135	427.306	333.611
ENSMUSG00000013033	Adgrl1	1188.37	1178.76	981.968	976.711	1092.6	953.262	871.508	947.255	900.629	983.553
ENSMUSG00000013076	Amotl1	0	0	2.72517	5.16323	2.04416	20.1799	27.9387	31.0915	30.6784	30.5699
ENSMUSG00000013089	Etv5	77.99	108.57	72.6711	57.6561	77.6779	93.2121	57.68	74.6197	112.853	94.3679
ENSMUSG00000013150	Gfod2	34.1206	42.8807	31.7936	40.4453	22.4857	25.9456	34.2475	18.6549	30.6784	33.2281
ENSMUSG00000013155	Enkd1	7.799	2.73707	9.08389	5.16323	4.08831	9.6095	10.815	8.29107	7.66959	0
ENSMUSG00000013160	Atp6v0d1	207.648	239.95	224.372	194.482	212.592	263.3	238.831	222.823	232.279	304.37
ENSMUSG00000013236	Ptprs	791.599	825.682	730.345	764.158	709.322	776.448	706.58	706.814	686.976	610.069
ENSMUSG00000013275	Slc41a1	523.508	510.007	545.033	465.551	440.515	503.538	565.083	546.174	643.15	457.219
ENSMUSG00000013367	Iglon5	11.6985	9.12356	19.9846	12.0475	9.1987	11.5314	14.42	6.2183	28.4871	9.30388
ENSMUSG00000013419	Zfp651	8.77388	8.2112	5.45033	5.16323	10.2208	9.6095	15.3212	1.03638	12.0522	14.6204
ENSMUSG00000013465	Nelfb	474.764	457.09	446.019	445.759	495.708	440.115	443.415	430.099	432.784	546.271
ENSMUSG00000013495	Tmem175	178.402	183.384	223.464	219.437	188.062	139.338	112.656	125.402	153.392	123.609
ENSMUSG00000013523	Bcas1	22.4221	29.1954	21.8013	19.7924	22.4857	28.8285	33.3462	31.0915	24.1044	35.8864
ENSMUSG00000013539	Tango2	229.096	244.511	247.99	231.485	239.166	246.964	203.682	225.932	254.192	186.078
ENSMUSG00000013584	Aldh1a2	18.5226	7.29885	9.08389	17.2108	18.3974	15.3752	7.21	4.14554	10.9566	13.2913
ENSMUSG00000013593	Ndufs2	751.629	717.112	802.107	721.992	672.527	691.884	741.728	658.104	657.394	938.363
ENSMUSG00000013622	Atraid	71.1659	93.0603	79.0298	82.6117	72.5675	82.6417	82.0137	78.7652	78.8872	82.4058
ENSMUSG00000013629	Cad	702.885	840.28	685.834	652.288	652.085	513.147	551.565	535.811	494.141	636.651
ENSMUSG00000013646	Sh3bp5l	217.397	199.806	174.411	185.016	200.327	174.893	157.719	159.603	186.262	211.331
ENSMUSG00000013662	Atad1	508.885	502.708	513.24	499.973	553.966	547.741	602.035	543.065	533.584	556.904
ENSMUSG00000013663	Pten	1445.74	1419.63	1413.45	1542.95	1561.73	1691.27	1667.31	1687.23	1582.13	1674.7
ENSMUSG00000013698	Pea15a	300.262	373.154	326.112	361.426	374.08	338.254	375.821	380.353	409.775	397.409
ENSMUSG00000013701	Timm23	68.2413	66.602	66.3124	60.2377	58.2584	82.6417	51.3712	57.0011	51.4958	73.1019
ENSMUSG00000013707	Tnfaip8l2	426.995	418.771	371.531	454.364	420.074	330.567	344.277	396.935	356.088	447.915
ENSMUSG00000013736	Trnt1	369.478	390.488	360.63	384.661	427.228	369.005	432.6	387.608	341.845	429.308
ENSMUSG00000013787	Ehmt2	1174.72	1114.9	1110.05	1105.79	1154.95	1143.53	1214.88	1206.35	1304.93	1282.61
ENSMUSG00000013822	Elof1	83.8393	101.272	68.1292	78.309	75.6337	92.2512	98.2362	78.7652	77.7916	107.659
ENSMUSG00000013833	Med16	166.704	145.065	154.426	160.06	162.51	118.197	138.792	159.603	139.148	187.407
ENSMUSG00000013846	St3gal1	708.734	687.916	661.307	690.152	690.924	707.259	689.456	731.687	702.315	552.916
ENSMUSG00000013858	Tmem259	684.362	698.865	618.613	629.914	645.953	551.585	542.552	495.392	557.689	653.93
ENSMUSG00000013878	Rnf170	100.412	102.184	107.19	100.683	119.583	112.431	98.2362	94.311	96.4177	99.6844
ENSMUSG00000013921	Clip3	49.7186	37.4066	57.2285	41.3059	52.126	55.7351	54.9762	65.2922	47.1132	35.8864
ENSMUSG00000013928	Thap8	0	2.73707	0	0.860539	0	3.8438	0	4.14554	4.38262	0
ENSMUSG00000013973	Dedd	275.89	275.531	257.982	257.301	288.226	274.832	237.93	224.895	254.192	251.205
ENSMUSG00000013997	Nit1	190.101	201.631	194.395	186.737	170.687	179.698	164.027	141.985	154.487	148.862
ENSMUSG00000014030	Pax5	20.4724	9.12356	17.2594	12.0475	17.3753	67.2665	42.3587	30.0551	5.47828	38.5446
ENSMUSG00000014039	Prdm15	508.885	472.6	407.867	360.566	392.478	438.193	495.687	433.209	485.376	467.852
ENSMUSG00000014074	Rnf168	310.01	312.938	299.768	349.379	367.948	425.701	369.512	403.153	334.175	394.75
ENSMUSG00000014075	Tctex1d2	3.8995	2.73707	2.72517	1.72108	4.08831	5.7657	0.901249	3.10915	0	1.32913
ENSMUSG00000014077	Chp1	259.317	252.723	258.891	286.559	255.519	302.699	279.387	298.479	303.497	312.345
ENSMUSG00000014158	Trpv4	3.8995	4.56178	6.35872	6.88431	8.17662	5.7657	3.605	3.10915	15.3392	1.32913
ENSMUSG00000014164	Klhl3	187.176	173.348	228.914	191.04	210.548	128.767	138.792	138.875	93.1308	180.761
ENSMUSG00000014177	Tvp23b	137.457	112.22	127.174	130.802	124.693	128.767	155.916	140.948	129.287	159.495
ENSMUSG00000014195	Dnajc7	1705.06	1740.78	1882.18	1718.5	1807.03	1724.91	1657.4	1710.03	1705.94	1662.74
ENSMUSG00000014226	Cacybp	572.252	541.027	447.836	410.477	429.273	591.945	520.021	525.447	530.297	570.195
ENSMUSG00000014232	Cluap1	286.613	232.651	318.845	286.559	295.38	249.847	217.201	224.895	226.801	206.014
ENSMUSG00000014243	Zswim7	10.7236	9.12356	16.351	9.46592	16.3532	12.4923	7.21	11.4002	19.7218	26.5825
ENSMUSG00000014245	Pigl	103.337	97.6221	96.2892	105.846	84.8324	98.0169	105.446	90.1654	154.487	105.001
ENSMUSG00000014294	Ndufa2	250.543	256.372	237.09	256.441	274.939	228.706	221.707	263.242	247.618	390.763
ENSMUSG00000014301	Pam16	18.5226	31.0201	25.4349	33.561	27.5961	24.0237	32.445	23.8368	26.2957	19.9369
ENSMUSG00000014303	Glis2	4.87438	6.38649	9.99228	8.60539	9.1987	12.4923	9.01249	8.29107	9.8609	0
ENSMUSG00000014313	Cox6c	714.583	825.682	704.91	703.921	623.467	738.97	756.148	707.85	746.142	838.678
ENSMUSG00000014349	Ube2z	581.026	628.613	598.628	579.142	572.363	620.774	660.616	674.686	746.142	727.032
ENSMUSG00000014353	Tmem87b	420.171	386.839	407.867	412.198	411.897	352.669	374.019	361.698	308.975	251.205
ENSMUSG00000014355	Anapc1	1618.29	1672.35	1734.11	1541.22	1647.59	1517.34	1591.61	1591.89	1399.15	1286.59
ENSMUSG00000014361	Mertk	1.94975	0.912356	0.908389	1.72108	4.08831	1.9219	1.8025	2.07277	0	5.3165
ENSMUSG00000014402	Tsg101	256.392	239.037	250.715	283.117	279.027	268.105	251.449	273.605	296.923	288.42
ENSMUSG00000014418	Hps5	495.237	436.106	495.072	475.017	437.449	413.208	444.316	420.772	520.437	386.776
ENSMUSG00000014426	Map3k4	776.001	724.411	738.52	689.291	719.543	656.329	650.702	692.305	701.22	591.461
ENSMUSG00000014444	Piezo1	938.805	915.093	1078.26	922.497	875.92	908.098	1051.76	965.91	902.821	930.388
ENSMUSG00000014453	Blk	0	0	7.26711	7.74485	2.04416	5.7657	7.21	3.10915	6.57394	14.6204
ENSMUSG00000014470	Rnf166	413.347	443.405	402.416	450.062	409.853	393.029	414.575	392.79	405.393	393.421
ENSMUSG00000014496	Ankrd28	412.372	350.345	381.523	408.756	384.301	344.02	376.722	345.116	322.123	361.522
ENSMUSG00000014498	Ankrd52	882.262	839.367	836.626	847.631	844.236	795.667	816.532	895.436	932.403	639.309
ENSMUSG00000014503	Pkd2l2	5.84925	6.38649	9.99228	5.16323	10.2208	2.88285	2.70375	2.07277	10.9566	0
ENSMUSG00000014504	Srp19	329.508	302.902	376.073	370.032	399.632	375.731	373.117	356.516	363.758	350.889
ENSMUSG00000014547	Wdfy2	92.6131	81.1997	117.182	86.9144	95.0532	94.1731	113.557	121.257	92.0351	101.014
ENSMUSG00000014550	Rbsn	349.005	364.03	395.149	354.542	421.096	333.45	391.142	321.279	395.532	365.51
ENSMUSG00000014551	Mrps25	328.533	354.906	248.899	304.631	263.696	279.636	282.992	297.442	285.966	280.446
ENSMUSG00000014554	Dguok	161.829	182.471	150.793	152.315	148.201	140.299	108.15	139.912	192.835	171.457
ENSMUSG00000014592	Camta1	143.307	132.292	119.907	131.662	139.003	144.142	123.471	146.13	158.87	93.0388
ENSMUSG00000014599	Csf1	178.402	177.909	179.861	166.944	142.069	225.823	271.276	286.042	216.94	210.002
ENSMUSG00000014601	Strip1	426.02	485.373	518.69	491.368	447.67	457.412	426.291	425.954	404.297	442.599
ENSMUSG00000014606	Slc25a11	277.839	338.484	335.196	280.536	337.286	261.378	271.276	229.041	268.436	281.775
ENSMUSG00000014609	Chrne	2.92463	0.912356	3.63356	3.44215	2.04416	3.8438	11.7162	3.10915	4.38262	6.64563
ENSMUSG00000014633	Cmc2	33.1458	31.0201	33.6104	30.1189	30.6623	32.6723	47.7662	43.5281	42.7306	70.4437
ENSMUSG00000014668	Chfr	721.408	698.865	751.238	717.689	713.41	838.909	895.842	796.979	884.194	878.552
ENSMUSG00000014686	Ceacam16	3.8995	0.912356	1.81678	3.44215	6.13247	15.3752	12.6175	22.8004	13.1479	9.30388
ENSMUSG00000014748	Tex261	414.322	430.632	415.134	451.783	413.941	414.169	382.13	376.207	425.115	405.383
ENSMUSG00000014763	Fam120b	530.332	500.883	599.537	571.398	579.518	555.429	497.49	557.575	580.698	623.36
ENSMUSG00000014767	Tbp	422.121	420.596	415.134	439.735	469.134	412.248	387.537	425.954	419.636	401.396
ENSMUSG00000014769	Psmb1	798.423	945.201	892.946	922.497	940.311	933.082	986.868	961.764	940.073	1289.25
ENSMUSG00000014771	Pdcd2	234.945	245.424	244.357	225.461	209.526	233.511	195.571	195.877	252.001	277.787
ENSMUSG00000014773	Dll1	0	2.73707	7.26711	2.58162	3.06623	1.9219	1.8025	0	2.19131	3.98738
ENSMUSG00000014778	Fhod1	329.508	348.52	305.219	341.634	309.69	324.801	389.34	298.479	354.993	414.687
ENSMUSG00000014782	Plekhg4	0	2.73707	0.908389	0	0	0.96095	0.901249	2.07277	3.28697	3.98738
ENSMUSG00000014786	Slc9a5	27.2965	10.9483	9.08389	14.6292	25.5519	30.7504	27.9387	35.2371	43.8262	22.5951
ENSMUSG00000014791	Elmo3	88.7136	79.375	83.5718	88.6355	65.413	76.876	73.0012	54.9284	123.809	119.621
ENSMUSG00000014837	4931428F04Rik	17.5478	17.3348	17.2594	19.7924	18.3974	22.1018	26.1362	32.1279	15.3392	33.2281
ENSMUSG00000014846	Tppp3	1.94975	3.64942	1.81678	2.58162	2.04416	1.9219	0.901249	2.07277	4.38262	0
ENSMUSG00000014850	Msh3	585.9	518.218	550.484	543	553.966	631.344	604.738	585.557	623.428	531.65
ENSMUSG00000014856	Tmem208	201.799	190.682	198.029	162.642	180.908	162.401	165.83	186.549	156.679	247.217
ENSMUSG00000014859	E2f4	619.046	688.829	620.43	615.285	650.041	591.945	609.245	639.449	693.55	788.172
ENSMUSG00000014867	Surf4	620.995	716.199	683.108	706.502	684.792	686.118	733.617	818.743	696.837	711.082
ENSMUSG00000014873	Surf2	428.945	382.277	384.249	399.29	389.412	279.636	274.881	228.004	304.592	243.23
ENSMUSG00000014905	Dnajb9	184.251	208.93	159.876	181.574	149.223	217.175	271.276	226.968	189.548	128.925
ENSMUSG00000014907	Naf1	183.277	163.312	162.602	159.2	127.76	149.908	137.891	139.912	106.279	154.179
ENSMUSG00000014932	Yes1	16.5729	10.9483	9.99228	17.2108	17.3753	24.9847	27.9387	35.2371	24.1044	6.64563
ENSMUSG00000014956	Ppp1cb	1684.58	1714.32	1527.91	1629.86	1593.42	1860.4	1824.13	1759.78	1667.59	1819.57
ENSMUSG00000014959	Gorasp2	349.98	418.771	427.851	396.708	388.389	429.545	436.205	417.663	382.384	377.472
ENSMUSG00000014980	Tsen15	70.191	86.6738	77.2131	71.4247	88.9207	92.2512	75.705	70.4741	113.948	81.0767
ENSMUSG00000015002	Efr3a	1664.11	1584.76	1684.15	1635.88	1799.88	1750.85	1611.43	1666.51	1685.12	1765.08
ENSMUSG00000015013	Trappc2l	51.6684	70.2514	66.3124	64.5404	66.435	54.7741	73.9025	46.6373	53.6871	49.1776
ENSMUSG00000015016	Acsf3	81.8895	78.4626	76.3047	68.8431	80.7441	57.657	67.5937	72.5469	67.9307	65.1272
ENSMUSG00000015023	Ddx19a	396.774	405.086	432.393	418.222	388.389	398.794	456.032	413.517	415.254	304.37
ENSMUSG00000015027	Galns	149.156	113.132	136.258	131.662	105.274	184.502	172.139	150.276	144.627	122.28
ENSMUSG00000015083	C8g	0.974875	3.64942	0	0	0	0.96095	0.901249	3.10915	4.38262	0
ENSMUSG00000015087	Rabl6	802.322	853.965	855.702	822.675	796.198	682.274	816.532	732.724	725.324	697.791
ENSMUSG00000015092	Edf1	852.041	939.727	848.435	914.753	884.097	903.293	953.522	866.417	951.029	1139.06
ENSMUSG00000015093	Clic3	0.974875	1.82471	1.81678	1.72108	1.02208	1.9219	1.8025	0	0	0
ENSMUSG00000015094	Npdc1	1.94975	0.912356	4.54194	3.44215	1.02208	0	2.70375	1.03638	1.09566	2.65825
ENSMUSG00000015095	Fbxw5	351.93	400.524	379.707	339.913	356.705	306.543	296.511	283.969	360.471	370.826
ENSMUSG00000015112	Slc25a13	38.0201	28.283	34.5188	43.0269	30.6623	44.2037	69.3962	53.892	51.4958	81.0767
ENSMUSG00000015120	Ube2i	1250.76	1244.45	1237.23	1269.29	1277.6	1236.74	1291.49	1218.79	1286.3	1277.29
ENSMUSG00000015126	Tsr3	118.935	120.431	125.358	131.662	104.252	157.596	152.311	135.766	165.444	128.925
ENSMUSG00000015127	Unkl	303.186	262.759	284.326	250.417	275.961	305.582	305.524	326.461	333.079	364.18
ENSMUSG00000015133	Lrrk1	16.5729	20.0718	37.2439	29.2583	22.4857	35.5551	27.0375	46.6373	21.9131	23.9243
ENSMUSG00000015143	Actn1	2056.01	2295.49	2409.05	2057.55	2280.26	1765.26	1516.8	1577.38	1574.46	1400.9
ENSMUSG00000015149	Sirt2	323.659	371.329	378.798	335.61	314.8	356.512	391.142	449.791	358.28	378.801
ENSMUSG00000015165	Hnrnpl	2874.91	2788.16	2989.51	2802.77	2696.24	2708.92	2839.84	2722.58	2825.7	2493.44
ENSMUSG00000015176	Nolc1	1107.46	1186.06	1122.77	1059.32	1066.03	923.473	1138.28	898.545	837.081	765.576
ENSMUSG00000015189	Casd1	343.156	311.113	337.012	350.239	372.036	340.176	282.091	292.26	333.079	268.483
ENSMUSG00000015202	Cnksr3	291.488	309.289	229.822	245.253	267.784	206.604	224.411	193.804	198.314	228.61
ENSMUSG00000015214	Mtmr1	329.508	290.129	347.005	341.634	298.447	363.239	339.771	353.407	383.48	261.838
ENSMUSG00000015217	Hmgb3	21.4473	21.8965	25.4349	41.3059	24.5299	35.5551	52.2725	32.1279	52.5915	55.8233
ENSMUSG00000015222	Map2	24.3719	30.1077	26.3433	34.4215	40.8831	49.0084	52.2725	74.6197	71.2176	67.7854
ENSMUSG00000015243	Abca1	704.835	651.422	838.443	734.039	663.328	392.068	310.931	254.95	387.862	402.725
ENSMUSG00000015247	Nipsnap3b	100.412	88.4985	97.1976	104.986	90.9649	110.509	100.94	99.4929	107.374	82.4058
ENSMUSG00000015289	Lage3	38.995	34.6695	30.8852	32.7005	25.5519	36.5161	29.7412	38.3462	38.348	26.5825
ENSMUSG00000015290	Ubl4a	130.633	144.152	119.907	129.081	121.627	106.665	126.175	127.475	105.183	123.609
ENSMUSG00000015291	Gdi1	918.332	995.38	1029.2	1056.74	911.693	872.543	895.842	857.09	853.516	765.576
ENSMUSG00000015305	Sash1	9.74875	7.29885	8.1755	3.44215	10.2208	8.64855	7.21	8.29107	7.66959	11.9621
ENSMUSG00000015312	Gadd45b	105.287	101.272	113.549	140.268	87.8987	175.854	679.542	273.605	181.879	176.774
ENSMUSG00000015314	Slamf6	1794.74	1618.52	1776.81	1614.37	1614.88	2758.89	2949.79	3051.11	2961.56	2242.24
ENSMUSG00000015316	Slamf1	998.272	988.994	925.648	849.352	880.009	982.091	1008.5	966.946	924.734	750.956
ENSMUSG00000015335	Zdhhc12	57.5176	63.8649	79.9382	64.5404	68.4792	66.3055	51.3712	61.1467	42.7306	90.3805
ENSMUSG00000015337	Endog	23.397	29.1954	27.2517	34.4215	37.8169	17.2971	21.63	27.9824	24.1044	41.2029
ENSMUSG00000015340	Cybb	329.508	261.846	312.486	332.168	374.08	305.582	316.339	269.46	303.497	276.458
ENSMUSG00000015341	Golga7	195.95	216.228	168.052	172.108	180.908	197.956	172.139	219.713	146.818	241.901
ENSMUSG00000015342	Xk	57.5176	32.8448	39.0607	38.7242	52.126	42.2818	40.5562	53.892	41.6349	38.5446
ENSMUSG00000015355	Cd48	620.995	624.964	634.055	644.543	624.489	715.908	729.111	771.07	602.611	668.55
ENSMUSG00000015357	Clpx	273.94	290.129	327.02	318.399	287.204	324.801	276.684	299.515	288.158	341.585
ENSMUSG00000015363	Trabd	421.146	438.843	439.66	467.272	442.56	444.92	406.464	434.245	452.506	602.094
ENSMUSG00000015377	Dennd6b	164.754	169.698	163.51	173.829	150.245	98.0169	94.6312	86.0199	115.044	108.988
ENSMUSG00000015396	Cd83	718.483	771.853	665.849	741.784	722.609	794.706	930.991	662.249	856.803	660.575
ENSMUSG00000015437	Gzmb	40.9448	61.1278	65.404	55.0745	33.7286	319.996	366.809	596.957	349.514	213.989
ENSMUSG00000015451	C4a	5.84925	7.29885	4.54194	16.3502	9.1987	5.7657	9.91374	11.4002	7.66959	6.64563
ENSMUSG00000015452	Ager	113.086	130.467	87.2053	104.986	87.8987	86.4855	102.742	63.2194	115.044	103.672
ENSMUSG00000015461	Atf6b	359.729	380.452	368.806	367.45	363.86	268.105	282.992	314.024	288.158	437.282
ENSMUSG00000015467	Egfl8	24.3719	20.9842	25.4349	25.8162	18.3974	12.4923	14.42	18.6549	8.76525	22.5951
ENSMUSG00000015468	Notch4	3.8995	4.56178	3.63356	9.46592	8.17662	4.80475	4.50625	4.14554	3.28697	7.97475
ENSMUSG00000015474	Ppt2	26.3216	24.6336	25.4349	16.3502	30.6623	22.1018	27.9387	30.0551	27.3914	37.2155
ENSMUSG00000015476	Prrt1	73.1156	54.7414	99.9228	98.1014	49.0597	27.8675	33.3462	48.7101	35.061	31.899
ENSMUSG00000015478	Rnf5	57.5176	61.1278	65.404	61.0982	55.1922	51.8913	48.6675	72.5469	40.5393	54.4942
ENSMUSG00000015488	Cacfd1	176.452	156.925	143.525	154.036	162.51	174.893	153.212	139.912	102.992	170.128
ENSMUSG00000015501	Hivep2	3810.79	3893.02	3761.64	3236.49	3482.22	4024.46	3918.63	3991.12	3827.13	3261.67
ENSMUSG00000015522	Arnt	841.317	902.32	917.473	911.31	890.23	735.127	818.335	871.599	817.359	782.855
ENSMUSG00000015533	Itga2	16.5729	22.8089	19.9846	20.6529	35.7727	48.0475	58.5812	72.5469	41.6349	49.1776
ENSMUSG00000015536	Mocs2	134.533	98.5344	105.373	117.894	114.473	107.626	115.36	115.039	105.183	115.634
ENSMUSG00000015542	Nat9	34.1206	33.7572	31.7936	35.2821	30.6623	23.0628	32.445	30.0551	29.5827	41.2029
ENSMUSG00000015568	Lpl	0	0	0	0	1.02208	0.96095	0.901249	0	5.47828	6.64563
ENSMUSG00000015575	Atp6v0e	313.91	369.504	343.371	375.195	323.999	372.849	346.08	383.462	314.453	506.397
ENSMUSG00000015597	Zfp318	698.985	655.072	723.986	654.87	728.741	504.499	459.637	459.118	479.897	469.181
ENSMUSG00000015599	Ttbk1	31.196	38.3189	45.4194	36.1426	28.6182	68.2274	114.459	117.111	134.766	75.7602
ENSMUSG00000015605	Srf	530.332	612.191	535.949	512.881	532.502	483.358	532.638	510.937	567.55	635.322
ENSMUSG00000015619	Gata3	1257.59	1355.76	1320.8	1237.45	1288.84	1983.4	1879.11	1945.29	1890.01	1408.87
ENSMUSG00000015647	Lama5	32.1709	22.8089	32.702	17.2108	13.287	44.2037	31.5437	60.1103	28.4871	23.9243
ENSMUSG00000015656	Hspa8	7605.97	8600.78	7145.39	5789.7	5553.97	8303.57	8372.61	7871.34	8692.93	8878.56
ENSMUSG00000015659	Serac1	47.7689	48.3549	39.9691	51.6323	38.8389	36.5161	53.1737	38.3462	30.6784	54.4942
ENSMUSG00000015668	Pdzd11	58.4925	59.3031	74.4879	69.7036	64.3909	67.2665	76.6062	87.0563	79.9829	75.7602
ENSMUSG00000015671	Psma2	582	622.227	593.178	656.591	658.218	658.251	819.236	680.904	728.611	853.299
ENSMUSG00000015672	Mrpl32	167.679	200.718	192.578	188.458	161.488	175.854	192.867	200.022	144.627	186.078
ENSMUSG00000015697	Setdb1	732.131	659.633	672.208	666.917	639.821	839.87	778.68	734.796	740.663	729.69
ENSMUSG00000015702	Anxa9	9.74875	13.6853	1.81678	7.74485	9.1987	1.9219	2.70375	10.3638	18.6262	11.9621
ENSMUSG00000015709	Arnt2	46.794	53.829	70.8543	61.0982	35.7727	108.587	147.805	141.985	87.6525	155.508
ENSMUSG00000015711	Prune1	51.6684	74.8132	57.2285	65.4009	72.5675	50.9303	70.2975	66.3286	33.9653	50.5068
ENSMUSG00000015714	Cers2	556.654	577.521	530.499	575.7	526.37	545.82	559.676	612.503	672.733	489.118
ENSMUSG00000015733	Capza2	1188.37	1124.02	1117.32	1299.41	1309.28	1331.88	1499.68	1432.28	1432.02	1326.47
ENSMUSG00000015745	Plekho1	80.9146	83.9367	75.3963	103.265	101.186	98.0169	128.879	128.512	142.435	120.95
ENSMUSG00000015747	Vps45	194	164.224	152.609	149.734	143.091	157.596	153.212	184.476	185.166	120.95
ENSMUSG00000015748	Prpf3	554.704	555.625	513.24	520.626	490.597	511.225	540.75	502.646	509.48	501.08
ENSMUSG00000015749	Anp32e	857.89	782.801	792.115	884.634	987.327	1052.24	1163.51	1074.73	1071.55	1182.92
ENSMUSG00000015750	Aph1a	68.2413	62.9526	47.2362	64.5404	47.0156	47.0865	60.3837	87.0563	56.9741	42.532
ENSMUSG00000015755	Tab2	1648.51	1717.97	1774.99	1758.94	1597.51	1849.83	1971.03	2025.09	1892.2	1470.01
ENSMUSG00000015757	Ppil4	1043.12	1064.72	1072.81	1080.84	1090.56	951.34	1093.22	954.51	963.082	899.818
ENSMUSG00000015759	Cnih1	185.226	172.435	178.044	170.387	176.819	180.659	146.002	161.676	113.948	151.52
ENSMUSG00000015766	Eps8	0	0	0	0.860539	0	2.88285	1.8025	4.14554	5.47828	2.65825
ENSMUSG00000015776	Med22	160.854	135.941	106.282	171.247	155.356	152.791	132.484	158.567	152.296	138.229
ENSMUSG00000015790	Surf1	182.302	212.579	224.372	288.28	234.056	218.136	218.102	238.368	199.409	295.066
ENSMUSG00000015804	Med28	347.056	420.596	348.821	341.634	361.815	319.996	342.475	360.662	365.949	309.686
ENSMUSG00000015806	Qdpr	155.98	166.049	166.235	177.271	173.753	122.041	158.62	133.694	140.244	216.647
ENSMUSG00000015812	Gnrh1	11.6985	15.5101	6.35872	15.4897	7.15454	16.3361	11.7162	13.473	8.76525	17.2786
ENSMUSG00000015829	Tnr	2.92463	0.912356	3.63356	0.860539	0	0	2.70375	4.14554	0	0
ENSMUSG00000015837	Sqstm1	1094.78	1293.72	1190.9	1147.96	1195.83	1490.43	1651.99	1627.12	1507.62	1662.74
ENSMUSG00000015839	Nfe2l2	251.518	268.233	268.883	283.117	297.425	369.005	378.525	385.535	364.853	396.079
ENSMUSG00000015843	Rxrg	0	0.912356	3.63356	1.72108	0	1.9219	0	0	3.28697	1.32913
ENSMUSG00000015846	Rxra	203.749	272.794	232.548	234.066	221.791	323.84	401.056	457.045	382.384	374.813
ENSMUSG00000015850	Adamtsl4	120.885	166.961	121.724	98.1014	127.76	118.197	99.1374	132.657	117.235	95.697
ENSMUSG00000015854	Cd5l	0.974875	0.912356	2.72517	0.860539	0	2.88285	1.8025	6.2183	4.38262	0
ENSMUSG00000015869	Prpsap1	344.131	311.113	338.829	327.005	318.888	301.738	320.845	283.969	312.262	268.483
ENSMUSG00000015879	Fam184b	0	1.82471	0	0	1.02208	5.7657	0.901249	3.10915	4.38262	26.5825
ENSMUSG00000015880	Ncapg	33.1458	34.6695	40.8775	33.561	40.8831	119.158	143.299	140.948	119.427	106.33
ENSMUSG00000015882	Lcorl	418.221	382.277	361.539	390.685	409.853	450.686	456.032	477.773	537.967	388.105
ENSMUSG00000015889	Lta4h	1439.89	1647.71	1557.89	1456.89	1446.24	1174.28	1184.24	1193.91	1216.18	1143.05
ENSMUSG00000015890	Amdhd1	1.94975	0.912356	0	1.72108	3.06623	1.9219	0.901249	4.14554	0	5.3165
ENSMUSG00000015932	Dstn	86.7639	102.184	69.9459	89.496	100.164	144.142	174.842	165.821	155.583	187.407
ENSMUSG00000015937	H2afy	2561.97	2520.84	2452.65	2293.34	2370.2	2628.2	2464.92	2544.32	2597.8	2529.33
ENSMUSG00000015942	Gtf2ird2	211.548	210.754	174.411	172.108	200.327	249.847	232.522	198.986	195.027	206.014
ENSMUSG00000015943	Bola1	42.8945	21.8965	37.2439	43.8875	44.9714	28.8285	28.84	24.8732	39.4436	45.1903
ENSMUSG00000015944	Gatsl2	279.789	349.432	294.318	297.746	318.888	342.098	310.931	339.934	347.323	374.813
ENSMUSG00000015947	Fcgr1	0	3.64942	1.81678	0	1.02208	0.96095	0.901249	0	0	1.32913
ENSMUSG00000015950	Ncf1	289.538	343.958	221.647	304.631	286.182	406.482	324.45	365.844	335.271	252.534
ENSMUSG00000015961	Adss	963.177	874.037	941.091	1052.44	1121.22	1203.11	1286.98	1171.11	1300.54	1334.44
ENSMUSG00000015966	Il17rb	47.7689	53.829	47.2362	62.8193	31.6844	104.744	111.755	126.439	120.522	75.7602
ENSMUSG00000015968	Cacna1d	19.4975	17.3348	13.6258	19.7924	12.2649	59.5789	51.3712	73.5833	41.6349	71.7728
ENSMUSG00000015970	Chdh	111.136	147.802	141.709	184.155	140.025	350.747	301.017	280.86	335.271	338.927
ENSMUSG00000015971	Actr8	205.699	249.986	286.143	246.975	254.497	250.808	254.152	211.422	249.81	257.85
ENSMUSG00000015980	Lrrc27	17.5478	15.5101	17.2594	14.6292	8.17662	12.4923	7.21	14.5094	15.3392	15.9495
ENSMUSG00000015981	Stk32c	13.6483	13.6853	8.1755	8.60539	11.2429	11.5314	18.9262	21.7641	15.3392	19.9369
ENSMUSG00000015994	Fnta	281.739	302.902	297.043	336.471	271.873	280.597	305.524	246.659	264.053	295.066
ENSMUSG00000016018	Skiv2l2	977.8	935.165	984.694	928.521	1075.23	1052.24	937.299	961.764	1038.68	950.325
ENSMUSG00000016024	Lbp	18.5226	10.0359	8.1755	5.16323	10.2208	1.9219	0.901249	0	1.09566	3.98738
ENSMUSG00000016028	Celsr1	1631.94	1652.28	1625.11	1450.01	1619.99	1415.48	1369	1355.59	1338.89	1144.38
ENSMUSG00000016087	Fli1	1042.14	1007.24	1070.08	986.177	1011.86	1236.74	1225.7	1246.77	1247.95	1159
ENSMUSG00000016181	Diexf	391.9	369.504	348.821	302.91	325.021	270.027	266.77	246.659	271.723	265.825
ENSMUSG00000016194	Hsd11b1	255.417	272.794	252.532	271.07	254.497	255.613	265.869	288.115	215.844	269.813
ENSMUSG00000016200	Syt14	4.87438	13.6853	5.45033	4.30269	5.11039	12.4923	3.605	0	5.47828	1.32913
ENSMUSG00000016206	H2-M3	288.563	311.113	307.944	378.637	319.91	335.372	311.832	273.605	331.984	382.788
ENSMUSG00000016239	Lonrf3	0.974875	0.912356	2.72517	4.30269	2.04416	1.9219	1.8025	8.29107	4.38262	3.98738
ENSMUSG00000016252	Atp5e	271.99	269.145	288.868	251.277	272.895	267.144	267.671	327.497	302.401	616.714
ENSMUSG00000016253	Nelfcd	218.372	216.228	247.99	205.669	258.586	235.433	234.325	212.459	210.366	243.23
ENSMUSG00000016256	Ctsz	208.623	219.878	203.479	219.437	253.475	261.378	260.461	333.716	249.81	308.357
ENSMUSG00000016257	Prelid3b	195.95	216.228	185.311	200.505	211.57	223.901	248.745	265.314	275.01	208.673
ENSMUSG00000016262	Sertad4	0	0	0	0	0	0	0	1.03638	0	14.6204
ENSMUSG00000016283	H2-M2	2.92463	0.912356	2.72517	5.16323	4.08831	8.64855	5.4075	4.14554	0	15.9495
ENSMUSG00000016308	Ube2a	145.256	130.467	138.075	150.594	133.892	153.752	146.904	173.076	162.157	150.191
ENSMUSG00000016319	Slc25a5	759.428	781.889	689.467	725.434	698.079	784.135	776.877	765.888	768.055	841.337
ENSMUSG00000016344	Ppdpf	85.789	88.4985	107.19	108.428	85.8545	89.3683	101.841	77.7288	121.618	119.621
ENSMUSG00000016356	Col20a1	67.2664	55.6537	82.6634	58.5166	53.148	57.657	35.1487	27.9824	54.7828	54.4942
ENSMUSG00000016382	Pls3	1.94975	3.64942	7.26711	3.44215	3.06623	5.7657	2.70375	5.18192	5.47828	21.266
ENSMUSG00000016409	Nkap	380.201	318.412	329.745	332.168	365.904	364.2	345.179	337.861	367.045	365.51
ENSMUSG00000016427	Ndufa1	79.9398	114.044	97.1976	122.196	89.9428	113.392	112.656	125.402	122.713	120.95
ENSMUSG00000016477	E2f3	108.211	93.0603	99.0144	123.918	103.23	189.307	218.102	183.44	200.505	132.913
ENSMUSG00000016481	Cr1l	670.714	657.809	739.429	734.039	730.785	715.908	611.047	686.086	788.872	802.792
ENSMUSG00000016487	Ppfibp1	141.357	156.013	170.777	169.526	182.952	257.535	295.61	265.314	232.279	289.749
ENSMUSG00000016493	Cd46	52.6433	43.7931	65.404	47.3296	51.1039	52.8522	45.0625	48.7101	38.348	25.2534
ENSMUSG00000016495	Plgrkt	648.292	602.155	691.284	647.125	677.637	631.344	577.701	606.285	645.341	481.143
ENSMUSG00000016496	Cd274	617.096	578.434	626.788	596.353	540.679	725.517	903.052	720.287	709.985	497.093
ENSMUSG00000016498	Pdcd1lg2	92.6131	104.921	116.274	90.3566	103.23	123.963	142.397	133.694	95.3221	126.267
ENSMUSG00000016503	Gtf3a	426.02	456.178	436.935	472.436	396.566	355.551	379.426	353.407	373.619	474.498
ENSMUSG00000016510	Mtif3	30.2211	52.9166	40.8775	42.1664	51.1039	24.0237	15.3212	25.9096	8.76525	26.5825
ENSMUSG00000016520	Lnx2	738.955	701.602	656.765	624.751	606.092	843.714	837.261	868.49	940.073	630.006
ENSMUSG00000016528	Mapkapk2	819.87	927.866	820.275	783.09	787	965.755	925.583	960.728	857.899	1119.12
ENSMUSG00000016529	Il10	19.4975	32.8448	21.8013	18.0713	17.3753	68.2274	146.904	114.002	65.7394	50.5068
ENSMUSG00000016534	Lamp2	216.422	230.826	218.013	236.648	194.195	361.317	346.08	372.062	356.088	336.269
ENSMUSG00000016541	Atxn10	666.815	717.112	664.941	635.077	670.483	668.821	615.553	656.031	613.567	731.019
ENSMUSG00000016552	Foxred2	94.5629	93.0603	90.8389	111.009	96.0753	55.7351	58.5812	90.1654	60.2611	74.431
ENSMUSG00000016554	Eif3d	1366.77	1595.71	1466.14	1510.25	1438.06	1394.34	1355.48	1289.26	1197.55	1439.44
ENSMUSG00000016559	H3f3b	909.558	1090.27	839.351	1005.97	995.504	1116.62	1244.63	1184.59	1031.01	1265.33
ENSMUSG00000016619	Nup50	756.503	796.487	751.238	728.016	701.145	771.643	911.163	812.525	763.672	890.514
ENSMUSG00000016624	Phf21b	29.2463	46.5302	31.7936	32.7005	34.7506	38.438	38.7537	36.2734	63.548	26.5825
ENSMUSG00000016637	Ift27	61.4171	80.2873	89.9305	80.8906	74.6117	73.0322	85.6187	66.3286	84.3655	111.647
ENSMUSG00000016664	Pacsin2	290.513	269.145	358.814	295.165	325.021	426.662	410.97	468.446	494.141	413.358
ENSMUSG00000016756	Cmah	1074.31	1137.71	1059.18	959.501	995.504	1570.19	1326.64	1542.14	1652.25	1307.86
ENSMUSG00000016757	Ttll12	180.352	187.033	160.785	177.271	158.422	191.229	230.72	197.949	168.731	215.318
ENSMUSG00000016758	Bik	0	2.73707	0	0.860539	3.06623	0	1.8025	1.03638	0	0
ENSMUSG00000016831	Tox4	579.076	636.824	613.163	601.516	554.988	721.673	768.766	728.578	667.254	649.942
ENSMUSG00000016833	Mrps18c	41.9196	43.7931	49.053	57.6561	44.9714	51.8913	61.285	57.0011	38.348	65.1272
ENSMUSG00000016918	Sulf1	3.8995	2.73707	2.72517	0	0	0	0.901249	1.03638	0	0
ENSMUSG00000016921	Srsf6	2324.1	2262.64	2158.33	2167.7	2201.56	2076.61	2252.22	1967.06	2001.76	2248.88
ENSMUSG00000016933	Plcg1	4718.4	4603.75	4796.29	4270.85	4369.38	4313.7	4345.82	4352.81	4464.8	4125.61
ENSMUSG00000016940	Kctd2	282.714	316.588	310.669	314.097	350.573	242.159	229.819	247.696	223.514	316.332
ENSMUSG00000016942	Tmprss6	0.974875	0	0	0.860539	0	2.88285	0	0	1.09566	7.97475
ENSMUSG00000016946	Kctd5	114.06	126.817	111.732	166.084	171.709	113.392	134.286	125.402	133.67	183.419
ENSMUSG00000016984	Etaa1	407.498	418.771	330.654	387.242	360.793	433.388	437.106	397.971	408.68	546.271
ENSMUSG00000017002	Slpi	1.94975	0	0	0	2.04416	0	2.70375	0	0	11.9621
ENSMUSG00000017009	Sdc4	226.171	224.44	218.922	292.583	299.469	155.674	177.546	179.294	147.914	215.318
ENSMUSG00000017057	Il13ra1	0.974875	3.64942	5.45033	5.16323	2.04416	11.5314	13.5187	11.4002	12.0522	7.97475
ENSMUSG00000017119	Nbr1	1199.1	1185.15	1177.27	1184.1	1088.51	1201.19	1118.45	1177.33	1199.74	1007.48
ENSMUSG00000017132	Cyth1	2664.33	2518.1	2659.76	2511.05	2657.4	2536.91	2545.13	2460.38	2530.97	2598.44
ENSMUSG00000017144	Rnd3	2.92463	1.82471	0	2.58162	0	0	1.8025	5.18192	0	0
ENSMUSG00000017146	Brca1	81.8895	72.0761	124.449	86.0539	120.605	150.869	164.027	194.84	173.114	231.268
ENSMUSG00000017167	Cntnap1	6.82413	13.6853	5.45033	9.46592	7.15454	7.6876	10.815	7.25469	5.47828	21.266
ENSMUSG00000017176	Nt5c3b	416.272	397.787	396.966	371.753	353.639	308.465	334.364	308.842	287.062	299.053
ENSMUSG00000017188	Coa3	116.985	82.112	82.6634	87.7749	70.5234	83.6026	60.3837	62.183	65.7394	135.571
ENSMUSG00000017195	Zpbp2	9.74875	22.8089	17.2594	18.0713	17.3753	20.1799	22.5312	22.8004	9.8609	26.5825
ENSMUSG00000017210	Med24	379.226	426.07	401.508	396.708	439.493	357.473	365.006	339.934	338.558	337.598
ENSMUSG00000017221	Psmd3	538.131	582.083	604.987	576.561	537.613	501.616	584.911	537.883	555.498	616.714
ENSMUSG00000017264	Exosc10	965.126	1022.75	1058.27	957.779	982.217	862.933	805.717	792.834	750.524	786.842
ENSMUSG00000017286	Glod4	270.04	274.619	266.158	276.233	259.608	278.675	313.635	259.096	247.618	397.409
ENSMUSG00000017288	Vps53	444.543	409.648	432.393	367.45	437.449	489.123	459.637	485.028	513.863	346.902
ENSMUSG00000017291	Taok1	2780.34	2589.27	2677.02	2583.34	2720.77	3002.01	2848.85	3036.61	2894.72	2316.67
ENSMUSG00000017299	Dnttip1	254.442	267.32	305.219	280.536	253.475	273.871	281.19	250.805	281.584	248.547
ENSMUSG00000017307	Acot8	123.809	122.256	99.9228	123.918	128.782	148.947	111.755	121.257	129.287	127.596
ENSMUSG00000017314	Mpp2	15.598	16.4224	19.0762	28.3978	20.4416	36.5161	57.68	34.2007	30.6784	21.266
ENSMUSG00000017344	Vtn	0	0	0	0	0	2.88285	1.8025	7.25469	5.47828	0
ENSMUSG00000017376	Nlk	691.186	718.936	696.734	682.407	709.322	690.923	630.875	685.05	706.698	622.031
ENSMUSG00000017386	Traf4	225.196	260.021	236.181	215.135	221.791	197.956	265.869	229.041	224.609	253.863
ENSMUSG00000017390	Aldoc	15.598	22.8089	11.8091	14.6292	15.3312	18.258	42.3587	36.2734	24.1044	17.2786
ENSMUSG00000017400	Stac2	0.974875	0.912356	0	0	2.04416	3.8438	1.8025	0	1.09566	0
ENSMUSG00000017404	Rpl19	2491.78	2564.63	2419.95	2389.72	2521.47	2065.08	2015.19	1948.4	1943.69	3216.48
ENSMUSG00000017405	Nek8	54.593	51.0919	46.3278	46.4691	48.0376	50.9303	54.9762	43.5281	56.9741	45.1903
ENSMUSG00000017412	Cacnb4	0.974875	0	0.908389	1.72108	3.06623	27.8675	24.3337	32.1279	25.2001	9.30388
ENSMUSG00000017417	Plxdc1	14.6231	4.56178	3.63356	13.7686	3.06623	64.3836	78.4087	81.8743	73.409	81.0767
ENSMUSG00000017418	Arl5b	264.191	246.336	269.792	277.954	252.453	314.231	443.415	396.935	388.958	241.901
ENSMUSG00000017421	Zfp207	2475.21	2237.1	2193.76	2439.63	2468.32	2618.59	2525.3	2744.35	2936.36	2453.57
ENSMUSG00000017428	Psmd11	499.136	567.485	525.049	586.027	567.253	565.039	571.392	518.192	560.976	495.764
ENSMUSG00000017453	Pipox	4.87438	3.64942	3.63356	0	5.11039	1.9219	2.70375	0	4.38262	1.32913
ENSMUSG00000017466	Timp2	396.774	449.791	459.645	550.745	447.67	661.134	711.987	700.596	705.602	603.423
ENSMUSG00000017478	Zc3h18	986.574	1051.03	1070.08	967.245	1012.88	1055.12	1220.29	1159.71	1057.31	988.87
ENSMUSG00000017485	Top2b	4856.83	4876.54	4967.98	4977.36	5348.53	5096.88	4933.44	4573.56	4985.23	5372.33
ENSMUSG00000017493	Igfbp4	981.699	1155.04	1147.3	1117.84	1036.39	1143.53	1292.39	1283.04	1206.32	1358.37
ENSMUSG00000017499	Cdc6	25.3468	24.6336	29.0684	22.374	23.5078	79.7588	110.854	110.893	72.3133	120.95
ENSMUSG00000017548	Suz12	1104.53	1063.81	1066.45	1073.09	1276.57	1309.77	1391.53	1277.86	1174.54	1297.23
ENSMUSG00000017550	Atad5	192.05	188.858	208.021	209.971	217.703	237.355	315.437	338.898	271.723	179.432
ENSMUSG00000017561	Crlf3	1591.97	1447	1633.28	1400.1	1399.22	1722.02	1572.68	1652	1741	2154.51
ENSMUSG00000017607	Tns4	1.94975	3.64942	1.81678	0.860539	3.06623	1.9219	3.605	2.07277	8.76525	2.65825
ENSMUSG00000017615	Tnfaip1	158.905	185.208	172.594	159.2	156.378	174.893	163.126	198.986	147.914	156.837
ENSMUSG00000017631	Abr	762.352	877.686	927.465	904.426	890.23	1157.94	1151.8	1207.39	1101.13	1002.16
ENSMUSG00000017639	Rab11fip4	641.468	730.797	702.185	752.971	705.234	729.361	916.571	877.817	819.551	917.097
ENSMUSG00000017652	Cd40	6.82413	10.0359	16.351	6.02377	11.2429	14.4142	14.42	8.29107	12.0522	2.65825
ENSMUSG00000017664	Slc35c2	170.603	170.611	179.861	214.274	199.305	146.064	129.78	138.875	163.253	187.407
ENSMUSG00000017670	Elmo2	329.508	322.974	323.386	263.325	315.822	262.339	271.276	303.661	331.984	455.89
ENSMUSG00000017677	Wsb1	480.613	459.827	492.347	509.439	528.414	516.991	713.79	584.521	502.906	580.828
ENSMUSG00000017679	Ttpal	619.046	582.995	587.728	578.282	550.9	694.767	664.221	690.232	738.472	727.032
ENSMUSG00000017686	Rhot1	449.417	433.369	405.141	429.409	411.897	392.068	371.315	433.209	354.993	485.131
ENSMUSG00000017692	Rhbdl3	34.1206	18.2471	27.2517	18.9318	29.6402	23.0628	21.63	21.7641	10.9566	22.5951
ENSMUSG00000017697	Ada	48.7438	57.4784	40.8775	61.9588	55.1922	56.696	61.285	54.9284	56.9741	51.8359
ENSMUSG00000017707	Serinc3	2636.06	2577.41	3162.1	2694.35	2481.6	5089.19	4928.93	5388.16	5342.42	4463.2
ENSMUSG00000017713	Tha1	44.8443	53.829	66.3124	68.8431	58.2584	110.509	91.9274	111.929	122.713	122.28
ENSMUSG00000017715	Pgs1	414.322	405.998	369.714	361.426	391.456	316.153	344.277	364.807	414.158	441.27
ENSMUSG00000017716	Birc5	16.5729	20.0718	17.2594	29.2583	22.4857	85.5245	118.064	93.2746	102.992	158.166
ENSMUSG00000017718	Afmid	61.4171	58.3908	58.1369	41.3059	50.0818	48.0475	34.2475	40.419	53.6871	54.4942
ENSMUSG00000017721	Pigt	539.106	572.96	519.598	562.792	505.928	483.358	425.39	475.7	475.515	413.358
ENSMUSG00000017723	Wfdc2	3.8995	6.38649	2.72517	3.44215	6.13247	1.9219	2.70375	2.07277	3.28697	0
ENSMUSG00000017724	Etv4	2.92463	0.912356	0.908389	0	1.02208	3.8438	3.605	5.18192	3.28697	0
ENSMUSG00000017734	Dbndd2	44.8443	24.6336	23.6181	32.7005	24.5299	10.5704	13.5187	25.9096	18.6262	41.2029
ENSMUSG00000017737	Mmp9	28.2714	26.4583	39.0607	29.2583	26.574	27.8675	13.5187	32.1279	15.3392	22.5951
ENSMUSG00000017740	Slc12a5	5.84925	6.38649	0.908389	4.30269	3.06623	1.9219	3.605	9.32746	0	0
ENSMUSG00000017747	Ghdc	46.794	55.6537	58.1369	63.6799	45.9935	41.3208	49.5687	47.6737	35.061	54.4942
ENSMUSG00000017754	Pltp	0.974875	0.912356	1.81678	1.72108	1.02208	3.8438	4.50625	3.10915	1.09566	7.97475
ENSMUSG00000017756	Slc12a7	1142.55	1219.82	1181.81	1132.47	1036.39	1071.46	940.904	1059.18	1075.93	950.325
ENSMUSG00000017760	Ctsa	485.488	513.656	505.973	500.833	438.471	619.813	609.245	671.577	646.437	564.878
ENSMUSG00000017764	Zswim1	77.0151	60.2155	41.7859	57.6561	81.7662	61.5008	53.1737	57.0011	51.4958	35.8864
ENSMUSG00000017765	Slc12a4	141.357	138.678	135.35	143.71	119.583	91.2902	102.742	108.82	104.087	75.7602
ENSMUSG00000017767	Spata25	0	0	0	0	0	0.96095	0	0	0	14.6204
ENSMUSG00000017774	Myo1c	417.247	393.225	425.126	385.521	397.588	552.546	585.812	566.902	597.133	527.663
ENSMUSG00000017776	Crk	668.764	590.294	575.01	586.027	607.114	559.273	535.342	682.977	587.272	538.296
ENSMUSG00000017778	Cox7c	117.96	123.168	160.785	134.244	120.605	130.689	186.559	151.312	132.574	192.723
ENSMUSG00000017781	Pitpna	1269.29	1252.66	1203.62	1271.02	1387.98	1372.24	1432.99	1404.3	1308.21	1512.55
ENSMUSG00000017801	Mlx	310.01	353.082	320.661	298.607	259.608	268.105	283.894	302.624	254.192	259.18
ENSMUSG00000017802	Retreg3	729.207	811.997	743.971	700.478	744.072	774.526	729.111	718.214	735.185	746.969
ENSMUSG00000017830	Dhx58	270.04	241.774	256.166	267.628	215.658	248.886	305.524	225.932	241.044	236.584
ENSMUSG00000017831	Rab5a	347.056	374.978	327.928	370.032	342.396	383.419	429.896	364.807	409.775	317.661
ENSMUSG00000017832	Hspb9	0.974875	1.82471	3.63356	0.860539	3.06623	0.96095	0	1.03638	0	0
ENSMUSG00000017837	Nkiras2	91.6383	93.9727	97.1976	72.2852	110.384	116.275	93.7299	86.0199	122.713	140.887
ENSMUSG00000017843	Ppp2r5c	2003.37	1988.02	2067.49	2063.57	1975.68	2085.26	2033.22	2090.39	2189.12	1984.38
ENSMUSG00000017858	Ift52	209.598	216.228	205.296	252.138	230.99	219.097	158.62	204.168	220.227	257.85
ENSMUSG00000017861	Mybl2	42.8945	22.8089	39.0607	41.3059	33.7286	68.2274	120.767	79.8016	79.9829	99.6844
ENSMUSG00000017897	Eya2	78.9649	100.359	118.091	123.057	97.0974	45.1646	49.5687	46.6373	64.6437	27.9116
ENSMUSG00000017929	B4galt5	253.468	246.336	211.655	238.369	210.548	336.332	390.241	385.535	405.393	370.826
ENSMUSG00000017999	Ddx27	1087.96	1049.21	1105.51	1026.62	1175.39	891.762	1024.72	871.599	987.186	854.628
ENSMUSG00000018001	Cyth3	1338.5	1178.76	1199.07	1124.72	1204.01	885.996	819.236	903.727	828.316	841.337
ENSMUSG00000018008	Cyth4	2539.55	2553.68	2478.08	2542.89	2615.5	2226.52	2344.15	2056.19	2163.92	2248.88
ENSMUSG00000018012	Rac3	5.84925	6.38649	0.908389	6.02377	3.06623	3.8438	3.605	3.10915	7.66959	1.32913
ENSMUSG00000018040	Rrp7a	406.523	399.612	386.065	375.195	348.528	319.996	352.389	320.243	323.219	384.117
ENSMUSG00000018042	Cyb5r3	292.463	310.201	300.677	335.61	338.308	329.606	397.451	389.68	328.697	285.762
ENSMUSG00000018068	Ints2	238.844	229.001	224.372	241.811	247.343	235.433	245.14	219.713	218.036	187.407
ENSMUSG00000018076	Med13l	2204.19	2380.34	2352.73	2146.18	2227.11	2190	1874.6	1953.58	1940.41	1843.5
ENSMUSG00000018102	Hist1h2bc	74.0905	71.1638	80.8466	70.5642	73.5896	111.47	101.841	136.803	98.609	162.153
ENSMUSG00000018126	Baiap2l2	6.82413	4.56178	2.72517	2.58162	8.17662	1.9219	9.91374	2.07277	0	9.30388
ENSMUSG00000018143	Mafk	275.89	292.866	272.517	231.485	282.093	344.981	495.687	337.861	288.158	315.003
ENSMUSG00000018160	Med1	1723.58	1758.11	1681.43	1673.75	1626.13	1611.51	1543.84	1525.56	1402.44	1165.64
ENSMUSG00000018166	Erbb3	113.086	122.256	103.556	115.312	128.782	155.674	162.225	203.131	179.688	136.9
ENSMUSG00000018167	Stard3	181.327	208.017	182.586	179.853	193.173	183.541	174.842	183.44	191.74	237.913
ENSMUSG00000018168	Ikzf3	3732.8	3466.04	3867.92	3566.93	3421.92	4624.09	4133.13	4907.28	4895.39	3762.75
ENSMUSG00000018169	Mfng	414.322	398.7	450.561	392.406	388.389	405.521	349.685	386.571	408.68	540.954
ENSMUSG00000018171	Vmp1	617.096	572.96	655.857	797.719	743.05	897.527	861.594	951.401	1038.68	907.793
ENSMUSG00000018189	Uchl5	205.699	209.842	198.029	214.274	213.614	246.003	241.535	273.605	207.079	231.268
ENSMUSG00000018196	Glrx2	219.347	194.332	220.739	234.927	262.674	270.027	210.892	251.841	294.731	182.09
ENSMUSG00000018199	Trove2	108.211	130.467	93.5641	111.009	120.605	64.3836	81.1125	97.4201	87.6525	139.558
ENSMUSG00000018209	Stk4	4200.74	3952.33	4240.36	3963.64	4105.69	4364.63	4303.47	4290.63	4261.01	4297.06
ENSMUSG00000018238	Gdf9	0	0	0	3.44215	7.15454	0.96095	0.901249	0	3.28697	0
ENSMUSG00000018239	Zcchc10	81.8895	87.5862	63.5872	87.7749	75.6337	102.822	100.039	54.9284	60.2611	74.431
ENSMUSG00000018286	Psmb6	413.347	429.72	383.34	425.967	425.184	392.068	452.427	395.899	395.532	462.536
ENSMUSG00000018287	Spag7	277.839	249.986	257.982	275.372	302.535	316.153	270.375	291.224	329.792	349.56
ENSMUSG00000018293	Pfn1	5820	6837.2	5770.99	6337.87	6077.27	5955.01	5529.17	6214.16	6023.92	6910.12
ENSMUSG00000018322	Tomm34	825.719	808.347	877.504	815.791	772.691	830.261	859.792	808.38	827.22	793.488
ENSMUSG00000018326	Ywhab	1606.59	1752.64	1715.04	1735.71	1659.85	1723.94	1684.44	1754.6	1725.66	1653.43
ENSMUSG00000018334	Ksr1	478.664	469.863	511.423	441.456	459.935	470.865	538.046	551.356	451.41	466.523
ENSMUSG00000018339	Gpx3	0.974875	0.912356	6.35872	0	3.06623	0.96095	1.8025	4.14554	1.09566	5.3165
ENSMUSG00000018340	Anxa6	2203.22	2458.8	2308.22	2361.32	2339.54	2899.19	3210.25	3185.84	3013.05	3566.04
ENSMUSG00000018341	Il12rb2	3.8995	9.12356	2.72517	6.88431	4.08831	26.9066	6.30875	13.473	10.9566	11.9621
ENSMUSG00000018347	Zkscan6	257.367	269.145	267.975	225.461	258.586	211.409	247.844	232.15	244.331	224.622
ENSMUSG00000018362	Kpna2	65.3166	71.1638	62.6788	66.2615	71.5454	76.876	92.8287	95.3473	92.0351	97.0262
ENSMUSG00000018363	Smurf2	1009.97	868.563	838.443	839.025	851.391	895.605	987.769	906.836	1027.73	883.869
ENSMUSG00000018372	Cep95	555.679	530.991	591.361	493.089	544.767	467.983	448.822	412.481	428.401	370.826
ENSMUSG00000018377	Vezf1	977.8	1021.84	1034.65	1005.11	999.592	898.488	1003.99	992.856	894.055	829.374
ENSMUSG00000018378	Cuedc1	77.99	72.0761	83.5718	92.0776	78.7	47.0865	37.8525	43.5281	40.5393	46.5194
ENSMUSG00000018379	Srsf1	2625.34	2300.05	2408.14	2819.98	2991.62	2646.46	2719.97	2670.76	2851.99	3207.18
ENSMUSG00000018381	Abi3	344.131	299.253	316.119	314.957	350.573	176.815	200.979	209.35	222.418	253.863
ENSMUSG00000018395	Kif3a	46.794	36.4942	39.9691	63.6799	40.8831	57.657	61.285	73.5833	69.0263	81.0767
ENSMUSG00000018398	2008-09-01	91.6383	73.9008	88.1137	92.9382	96.0753	71.1103	83.8162	116.075	124.905	99.6844
ENSMUSG00000018401	Mtmr4	450.392	482.636	423.309	459.528	500.818	476.631	462.341	439.427	470.036	491.776
ENSMUSG00000018405	Mrm1	65.3166	78.4626	56.3201	59.3772	91.987	45.1646	38.7537	60.1103	58.0698	73.1019
ENSMUSG00000018412	Kansl1	1966.32	1938.76	1940.32	1848.44	1840.76	1845.98	1911.55	1836.47	2042.3	1731.85
ENSMUSG00000018415	Gid4	260.292	272.794	298.86	264.185	332.175	230.628	225.312	214.532	225.705	188.736
ENSMUSG00000018425	Dhx40	568.352	597.593	642.231	608.401	663.328	704.376	735.42	653.958	644.246	641.968
ENSMUSG00000018427	Ypel2	346.081	310.201	275.242	222.019	246.321	270.988	261.362	317.134	261.862	307.028
ENSMUSG00000018428	Akap1	38.995	31.0201	25.4349	24.0951	32.7065	29.7894	35.1487	18.6549	19.7218	18.6078
ENSMUSG00000018433	Nol11	488.412	499.971	555.934	546.442	471.178	410.326	440.711	407.299	386.767	342.914
ENSMUSG00000018442	Derl2	379.226	363.118	385.157	393.266	404.743	436.271	301.919	367.916	399.914	474.498
ENSMUSG00000018446	C1qbp	373.377	454.353	430.576	397.569	420.074	305.582	329.857	290.188	306.784	458.548
ENSMUSG00000018449	Rpain	102.362	105.833	100.831	66.2615	82.7883	105.704	81.1125	105.711	102.992	81.0767
ENSMUSG00000018451	6330403K07Rik	32.1709	24.6336	23.6181	30.9794	25.5519	35.5551	44.1612	19.6913	28.4871	65.1272
ENSMUSG00000018470	Kcnab3	7.799	12.773	10.9007	8.60539	5.11039	3.8438	3.605	12.4366	6.57394	1.32913
ENSMUSG00000018474	Chd3	14328.7	14446.2	14043.7	12649.1	13775.6	13429.3	13078.9	12716.4	13071.2	12449.9
ENSMUSG00000018476	Kdm6b	2250.99	2233.45	2310.94	1996.45	1965.46	2065.08	2898.42	2387.83	2145.29	1551.09
ENSMUSG00000018481	Appbp2	598.573	581.171	618.613	611.843	667.417	623.656	721	634.267	679.307	679.183
ENSMUSG00000018501	Ncor1	7855.54	7730.39	8233.64	7697.52	7762.68	8700.44	8595.22	8342.89	8429.98	6331.95
ENSMUSG00000018507	Trpv2	487.438	503.62	544.125	548.163	463.001	584.258	588.516	706.814	676.02	672.538
ENSMUSG00000018509	Cenpv	5.84925	8.2112	5.45033	7.74485	4.08831	8.64855	13.5187	7.25469	10.9566	7.97475
ENSMUSG00000018537	Pcgf2	18.5226	24.6336	24.5265	24.9556	24.5299	39.3989	43.26	52.8556	38.348	41.2029
ENSMUSG00000018541	Cwc25	352.905	312.026	362.447	333.889	380.213	350.747	456.032	346.152	345.132	324.307
ENSMUSG00000018543	1700001P01Rik	4.87438	1.82471	0.908389	3.44215	2.04416	0	1.8025	0	1.09566	0
ENSMUSG00000018547	Pip4k2b	839.367	922.392	896.58	900.123	931.113	832.183	804.816	838.435	740.663	773.551
ENSMUSG00000018548	Trim37	177.427	191.595	168.052	182.434	223.835	231.589	274.881	270.496	244.331	318.99
ENSMUSG00000018559	Ctdnep1	296.362	312.938	289.776	296.025	316.844	249.847	264.967	243.55	252.001	259.18
ENSMUSG00000018565	Elp5	117.96	106.746	117.182	106.707	118.561	105.704	108.15	88.0926	85.4612	98.3553
ENSMUSG00000018567	Gabarap	513.759	556.537	527.774	585.166	485.487	568.882	619.158	544.102	665.063	728.361
ENSMUSG00000018570	2810408A11Rik	20.4724	16.4224	17.2594	21.5135	21.4636	18.258	13.5187	5.18192	12.0522	9.30388
ENSMUSG00000018572	Phf23	500.111	492.672	441.477	527.51	493.663	429.545	436.205	461.191	462.367	518.359
ENSMUSG00000018574	Acadvl	307.086	328.448	304.31	338.192	316.844	290.207	324.45	297.442	316.645	344.244
ENSMUSG00000018581	Dnah11	9.74875	10.9483	9.08389	7.74485	12.2649	11.5314	9.01249	8.29107	4.38262	2.65825
ENSMUSG00000018583	G3bp1	1758.67	1847.52	1599.67	1723.66	1679.27	1444.31	1569.08	1446.79	1363	1796.98
ENSMUSG00000018585	Atox1	86.7639	91.2356	100.831	80.8906	104.252	118.197	120.767	144.057	130.383	97.0262
ENSMUSG00000018599	Mief2	54.593	61.1278	69.9459	51.6323	72.5675	70.1493	62.1862	84.9835	64.6437	98.3553
ENSMUSG00000018648	Dusp14	7.799	5.47414	20.8929	8.60539	9.1987	20.1799	18.025	25.9096	19.7218	18.6078
ENSMUSG00000018651	Tada2a	76.0403	93.0603	91.7473	81.7512	83.8104	82.6417	75.705	69.4377	69.0263	58.4815
ENSMUSG00000018654	Ikzf1	3509.55	3620.23	3424.63	3443.01	3558.87	3346.99	3333.72	3409.7	3328.6	3370.66
ENSMUSG00000018659	Pnpo	89.6885	116.782	92.6557	86.0539	98.1194	77.8369	115.36	81.8743	82.1742	131.583
ENSMUSG00000018661	Cog1	548.855	617.665	652.223	610.982	578.496	543.898	520.922	515.083	548.924	584.815
ENSMUSG00000018666	Cbx1	630.744	639.562	644.048	590.329	602.004	620.774	597.528	618.721	690.263	612.727
ENSMUSG00000018669	Cdk5rap3	268.091	292.866	252.532	306.352	333.197	268.105	253.251	212.459	267.34	329.623
ENSMUSG00000018677	Slc25a39	150.131	170.611	168.052	164.363	135.936	104.744	182.954	216.604	184.07	231.268
ENSMUSG00000018678	Sp2	449.417	489.023	502.339	491.368	472.2	458.373	463.242	495.392	453.602	353.547
ENSMUSG00000018697	Aatf	666.815	652.334	654.04	673.802	638.798	550.624	527.231	524.41	557.689	703.107
ENSMUSG00000018707	Dync1h1	8093.41	8348.06	8642.41	7964.28	8274.74	8612.99	8038.24	7811.23	8552.69	8709.76
ENSMUSG00000018733	Pex12	61.4171	47.4425	59.0453	54.2139	55.1922	34.5942	43.26	43.5281	36.1566	54.4942
ENSMUSG00000018736	Ndel1	364.603	331.185	373.348	414.78	345.462	372.849	450.625	343.043	363.758	400.067
ENSMUSG00000018740	Slc25a35	56.5428	41.9684	44.5111	43.8875	53.148	40.3599	36.05	62.183	46.0176	34.5573
ENSMUSG00000018750	Zbtb4	1005.1	1014.54	1041.01	1077.39	1031.28	684.196	629.072	748.269	777.916	648.613
ENSMUSG00000018761	Mpdu1	103.337	122.256	136.258	119.615	114.473	95.134	173.941	134.73	96.4177	207.344
ENSMUSG00000018765	Fxr2	489.387	514.569	476.904	484.483	473.222	471.826	466.847	459.118	457.984	552.916
ENSMUSG00000018770	Atp5g3	342.181	362.205	397.874	362.287	325.021	426.662	406.464	475.7	428.401	499.751
ENSMUSG00000018774	Cd68	20.4724	20.0718	15.4426	22.374	19.4195	21.1409	33.3462	27.9824	21.9131	13.2913
ENSMUSG00000018796	Acsl1	126.734	139.59	141.709	129.081	126.738	129.728	144.2	136.803	109.566	122.28
ENSMUSG00000018800	Abca5	20.4724	20.0718	26.3433	31.8399	29.6402	27.8675	16.2225	16.5821	19.7218	33.2281
ENSMUSG00000018809	Smyd4	141.357	116.782	118.999	132.523	126.738	128.767	164.929	119.184	143.531	138.229
ENSMUSG00000018819	Lsp1	3694.78	3922.22	3785.26	3608.24	3687.66	4346.38	4186.3	4365.25	4270.87	4245.23
ENSMUSG00000018820	Zfyve27	472.814	437.931	426.034	408.756	460.957	346.903	397.451	356.516	413.062	543.612
ENSMUSG00000018821	Avpi1	2.92463	14.5977	7.26711	13.7686	7.15454	5.7657	8.11125	4.14554	2.19131	9.30388
ENSMUSG00000018830	Myh11	0.974875	2.73707	1.81678	0.860539	7.15454	0.96095	5.4075	3.10915	5.47828	0
ENSMUSG00000018841	Rad51d	224.221	230.826	218.922	180.713	265.74	209.487	188.361	206.24	209.27	167.47
ENSMUSG00000018846	Pank3	639.518	574.784	558.659	607.54	665.373	632.305	671.431	666.395	563.167	717.728
ENSMUSG00000018848	Rars	444.543	499.059	509.606	458.667	511.039	432.427	523.626	431.136	438.262	479.814
ENSMUSG00000018849	Wwc1	1.94975	3.64942	4.54194	1.72108	2.04416	0	0	1.03638	0	0
ENSMUSG00000018858	Mrpl58	215.447	275.531	292.501	280.536	294.358	278.675	242.436	245.623	227.896	264.496
ENSMUSG00000018861	Fdxr	131.608	158.75	133.533	144.57	121.627	149.908	167.632	152.348	161.061	151.52
ENSMUSG00000018882	Mrpl45	150.131	176.085	149.884	167.805	157.4	147.986	126.175	168.931	132.574	172.786
ENSMUSG00000018899	Irf1	2004.34	2012.66	1781.35	1949.98	1826.45	2188.08	2874.99	2204.39	2181.45	2244.89
ENSMUSG00000018900	Slc22a5	279.789	310.201	366.989	221.158	219.747	212.37	158.62	138.875	177.496	163.482
ENSMUSG00000018906	P4ha2	0	0	0	2.58162	1.02208	4.80475	1.8025	1.03638	0	1.32913
ENSMUSG00000018909	Arrb1	1208.85	1276.39	1258.12	1262.41	1251.02	1009	910.262	818.743	926.925	980.895
ENSMUSG00000018916	Csf2	4.87438	0	0.908389	0.860539	0	0.96095	2.70375	7.25469	0	0
ENSMUSG00000018919	Tm4sf5	1.94975	2.73707	2.72517	0	0	2.88285	7.21	1.03638	0	0
ENSMUSG00000018920	Cxcl16	7.799	6.38649	21.8013	18.9318	15.3312	14.4142	18.9262	21.7641	23.0088	30.5699
ENSMUSG00000018921	Pelp1	445.518	414.21	378.798	415.64	425.184	346.903	401.957	300.551	316.645	337.598
ENSMUSG00000018923	Med11	127.709	161.487	123.541	123.057	123.671	120.119	126.175	104.675	123.809	179.432
ENSMUSG00000018924	Alox15	0.974875	1.82471	3.63356	1.72108	1.02208	1.9219	0.901249	0	0	1.32913
ENSMUSG00000018925	Heatr9	2.92463	3.64942	3.63356	1.72108	5.11039	8.64855	9.91374	3.10915	7.66959	10.633
ENSMUSG00000018927	Ccl6	0.974875	0	0.908389	0	0	1.9219	0.901249	0	9.8609	5.3165
ENSMUSG00000018930	Ccl4	0	0.912356	1.81678	3.44215	1.02208	3.8438	3.605	4.14554	0	0
ENSMUSG00000018931	Natd1	108.211	118.606	132.625	104.986	101.186	143.182	136.99	165.821	177.496	93.0388
ENSMUSG00000018932	Map2k3	152.081	210.754	170.777	166.944	147.179	404.56	480.366	476.737	397.723	388.105
ENSMUSG00000018965	Ywhah	624.895	716.199	614.071	640.241	706.256	824.495	844.471	835.326	965.273	816.083
ENSMUSG00000018974	Sart3	792.573	739.921	827.542	720.271	759.404	685.157	675.937	701.632	667.254	950.325
ENSMUSG00000018983	E2f2	355.829	329.36	333.379	327.005	352.617	492.006	533.54	584.521	494.141	632.664
ENSMUSG00000018986	Slfn3	108.211	97.6221	106.282	136.826	104.252	122.041	113.557	89.129	126	176.774
ENSMUSG00000018995	Nars2	98.4624	121.343	82.6634	101.544	93.0091	103.783	106.347	109.857	104.087	98.3553
ENSMUSG00000018999	Slc35b4	457.216	472.6	435.118	410.477	451.758	451.646	448.822	448.754	391.149	392.092
ENSMUSG00000019027	Dnah1	0.974875	0	0	0	1.02208	0.96095	0	2.07277	7.66959	0
ENSMUSG00000019039	Dalrd3	232.995	270.97	263.433	264.185	212.592	159.518	146.904	150.276	144.627	148.862
ENSMUSG00000019054	Fis1	295.387	333.01	268.883	278.815	272.895	312.309	321.746	362.734	335.271	433.295
ENSMUSG00000019055	Plod1	106.261	130.467	89.9305	77.4485	85.8545	90.3293	87.4212	107.784	111.757	98.3553
ENSMUSG00000019066	Rab3d	58.4925	73.9008	69.9459	67.122	58.2584	63.4227	76.6062	59.0739	62.4524	45.1903
ENSMUSG00000019080	Mfsd3	18.5226	7.29885	5.45033	14.6292	9.1987	16.3361	10.815	7.25469	12.0522	10.633
ENSMUSG00000019082	Slc25a22	226.171	207.105	234.364	209.111	190.106	185.463	167.632	145.094	178.592	194.052
ENSMUSG00000019087	Atp6ap1	358.754	376.803	380.615	376.916	317.866	366.122	355.092	384.498	361.566	358.864
ENSMUSG00000019088	Dnase1l1	25.3468	37.4066	29.0684	30.9794	34.7506	31.7113	21.63	29.0188	24.1044	15.9495
ENSMUSG00000019132	BC005537	1823.99	1843.87	1874.01	2011.08	2012.47	1949.77	1931.38	2133.91	1945.89	1927.23
ENSMUSG00000019139	Isyna1	271.99	320.237	314.303	330.447	288.226	292.129	335.265	286.042	318.836	431.966
ENSMUSG00000019143	Hars2	231.045	239.037	253.441	201.366	237.122	224.862	205.485	138.875	250.905	247.217
ENSMUSG00000019158	Tmem160	62.392	60.2155	46.3278	69.7036	54.1701	45.1646	73.9025	92.2382	75.6003	138.229
ENSMUSG00000019173	Rab5c	881.287	919.655	912.931	931.963	888.185	831.222	839.063	846.726	756.003	825.387
ENSMUSG00000019178	Styxl1	4.87438	0.912356	7.26711	10.3265	6.13247	2.88285	1.8025	3.10915	4.38262	5.3165
ENSMUSG00000019179	Mdh2	1147.43	1192.45	1036.47	1107.51	1101.8	1098.37	1114.85	1144.17	1143.86	1148.36
ENSMUSG00000019188	H13	1868.84	1877.63	1863.11	1716.77	1792.72	1748.93	1786.28	1928.71	1661.01	1796.98
ENSMUSG00000019189	Rnf145	921.257	939.727	872.962	971.548	1010.83	789.901	715.592	705.778	854.612	846.653
ENSMUSG00000019194	Scn1b	3.8995	5.47414	3.63356	5.16323	0	0	6.30875	5.18192	5.47828	0
ENSMUSG00000019210	Atp6v1e1	327.558	436.106	355.18	363.147	373.058	459.334	451.526	415.59	449.219	451.903
ENSMUSG00000019214	Chtf18	28.2714	36.4942	33.6104	20.6529	43.9493	32.6723	36.9512	42.4917	41.6349	58.4815
ENSMUSG00000019235	Rps6kl1	0.974875	1.82471	1.81678	2.58162	1.02208	7.6876	2.70375	0	1.09566	0
ENSMUSG00000019254	Ppp1r12c	1004.12	986.257	990.144	985.317	941.333	986.896	1006.7	892.327	1013.48	1193.55
ENSMUSG00000019256	Ahr	275.89	284.655	316.119	241.811	318.888	424.74	538.947	554.465	483.184	413.358
ENSMUSG00000019261	Map1s	214.473	303.815	242.54	263.325	293.336	240.237	194.67	229.041	241.044	257.85
ENSMUSG00000019295	Tmem129	123.809	107.658	80.8466	109.288	116.517	94.1731	82.915	94.311	101.896	110.317
ENSMUSG00000019297	Nop9	187.176	187.033	203.479	171.247	182.952	163.361	180.25	167.894	196.122	210.002
ENSMUSG00000019301	Hsd17b1	2.92463	8.2112	1.81678	6.02377	6.13247	1.9219	1.8025	2.07277	4.38262	7.97475
ENSMUSG00000019302	Atp6v0a1	271.015	237.213	280.692	248.696	253.475	201.799	203.682	203.131	196.122	166.141
ENSMUSG00000019303	Psmc3ip	37.0453	37.4066	27.2517	37.0032	42.9273	38.438	39.655	23.8368	19.7218	41.2029
ENSMUSG00000019312	Grb7	31.196	30.1077	21.8013	24.0951	27.5961	78.7979	68.495	71.5105	82.1742	99.6844
ENSMUSG00000019320	Noxo1	9.74875	12.773	8.1755	10.3265	11.2429	8.64855	5.4075	15.5458	12.0522	10.633
ENSMUSG00000019326	Aoc3	1.94975	0.912356	0.908389	4.30269	2.04416	0.96095	0	0	0	0
ENSMUSG00000019338	Zfp687	639.518	626.789	627.697	610.122	645.953	585.218	551.565	622.867	590.559	591.461
ENSMUSG00000019362	D8Ertd738e	506.935	533.728	486.896	480.181	526.37	459.334	569.59	497.464	525.915	554.245
ENSMUSG00000019370	Calm3	1119.16	1355.76	1122.77	1422.47	1332.79	1424.13	1527.62	1471.67	1555.83	1847.48
ENSMUSG00000019373	Cops3	348.03	341.221	374.256	323.563	342.396	288.285	331.66	234.223	291.444	305.699
ENSMUSG00000019428	Fkbp8	1005.1	1031.87	950.175	971.548	1037.41	910.02	948.114	913.054	910.49	1198.87
ENSMUSG00000019432	Ddx39b	2023.84	2176.88	2210.11	2054.97	2023.71	1691.27	1724.99	1539.03	1733.33	1891.35
ENSMUSG00000019433	Gipc1	131.608	156.925	136.258	124.778	123.671	108.587	136.089	134.73	120.522	132.913
ENSMUSG00000019437	Tlcd1	88.7136	121.343	131.716	97.2409	118.561	107.626	103.644	90.1654	98.609	71.7728
ENSMUSG00000019461	Plscr3	105.287	102.184	89.0221	84.3328	88.9207	63.4227	73.9025	72.5469	67.9307	61.1398
ENSMUSG00000019464	Ptger1	12.6734	11.8606	21.8013	21.5135	23.5078	11.5314	11.7162	11.4002	3.28697	15.9495
ENSMUSG00000019467	Arhgef25	3.8995	0	1.81678	6.02377	1.02208	7.6876	0.901249	0	3.28697	2.65825
ENSMUSG00000019470	Xab2	712.634	766.379	794.84	734.039	704.211	606.359	654.307	554.465	654.107	604.752
ENSMUSG00000019471	Cdc37	1976.07	2196.04	2079.3	2136.72	2028.82	1909.41	2191.84	1855.13	1998.48	2328.63
ENSMUSG00000019478	Rab4a	6.82413	12.773	7.26711	9.46592	7.15454	62.4617	31.5437	38.3462	53.6871	57.1524
ENSMUSG00000019487	Trip10	21.4473	25.546	21.8013	13.7686	13.287	32.6723	35.1487	43.5281	31.774	63.798
ENSMUSG00000019494	Cops6	406.523	417.859	402.416	388.963	460.957	360.356	457.835	402.117	383.48	385.446
ENSMUSG00000019505	Ubb	2134	2011.74	1984.83	2049.8	1840.76	2104.48	2262.14	1865.49	1929.45	2189.07
ENSMUSG00000019518	Ap4m1	165.729	158.75	191.67	206.529	181.93	175.854	170.336	140.948	167.635	166.141
ENSMUSG00000019528	Gyg	126.734	113.132	158.968	147.152	129.804	202.76	162.225	203.131	203.792	151.52
ENSMUSG00000019539	Rcn3	20.4724	18.2471	22.7097	24.0951	15.3312	18.258	26.1362	19.6913	20.8175	5.3165
ENSMUSG00000019558	Slc6a8	2.92463	10.0359	4.54194	7.74485	8.17662	6.72665	12.6175	4.14554	5.47828	2.65825
ENSMUSG00000019564	Arid3a	201.799	243.599	211.655	217.716	207.482	254.652	285.696	283.969	351.706	259.18
ENSMUSG00000019578	Ubxn6	344.131	402.349	370.623	363.147	382.257	282.519	291.104	295.369	271.723	309.686
ENSMUSG00000019579	Mydgf	147.206	131.379	123.541	140.268	140.025	127.806	98.2362	112.966	100.8	191.394
ENSMUSG00000019590	Cyb561	0	0	0	1.72108	1.02208	5.7657	2.70375	6.2183	1.09566	6.64563
ENSMUSG00000019659	Ccdc12	249.568	286.48	248.899	262.464	300.491	243.12	319.944	333.716	267.34	344.244
ENSMUSG00000019689	Fmc1	20.4724	13.6853	19.0762	18.0713	12.2649	17.2971	14.42	11.4002	8.76525	11.9621
ENSMUSG00000019699	Akt3	969.026	900.495	947.45	981.875	1068.07	1030.14	965.238	1118.26	1109.9	1065.96
ENSMUSG00000019710	Mrpl24	643.418	610.366	708.543	654.009	624.489	571.765	584.01	482.955	602.611	603.423
ENSMUSG00000019715	Gle1	519.608	520.043	483.263	487.065	522.282	463.178	483.07	477.773	439.358	388.105
ENSMUSG00000019726	Lyst	870.563	884.985	867.511	795.998	784.956	1148.34	980.559	1107.89	1047.45	1031.4
ENSMUSG00000019731	Slc35e1	456.242	592.119	530.499	492.228	553.966	504.499	530.836	534.774	554.402	560.891
ENSMUSG00000019732	Calr3	0	2.73707	0	1.72108	4.08831	0.96095	6.30875	1.03638	0	0
ENSMUSG00000019734	Tmc4	160.854	126.817	160.785	138.547	136.958	149.908	104.545	125.402	138.053	77.0893
ENSMUSG00000019737	Syne4	76.0403	56.5661	39.9691	37.8637	45.9935	39.3989	35.1487	19.6913	61.3567	61.1398
ENSMUSG00000019738	Polr2i	44.8443	70.2514	51.7782	64.5404	60.3026	63.4227	44.1612	50.7828	30.6784	66.4563
ENSMUSG00000019761	Krt10	10.7236	5.47414	10.9007	10.3265	17.3753	4.80475	4.50625	1.03638	4.38262	1.32913
ENSMUSG00000019763	Rmnd1	198.875	226.264	230.731	219.437	204.416	172.971	164.027	182.404	146.818	233.926
ENSMUSG00000019767	Ccdc170	0.974875	2.73707	6.35872	1.72108	7.15454	8.64855	2.70375	0	5.47828	2.65825
ENSMUSG00000019768	Esr1	38.0201	35.5819	53.5949	48.1902	47.0156	56.696	49.5687	36.2734	48.2089	45.1903
ENSMUSG00000019773	Fbxo5	61.4171	61.1278	69.0376	63.6799	64.3909	39.3989	84.7175	98.4565	77.7916	90.3805
ENSMUSG00000019774	Mtrf1l	250.543	178.822	191.67	259.883	267.784	216.214	212.695	172.04	226.801	164.812
ENSMUSG00000019777	Hdac2	648.292	604.892	626.788	664.336	628.578	540.054	601.133	589.703	457.984	490.447
ENSMUSG00000019782	Rwdd1	349.005	365.855	314.303	340.773	272.895	370.927	367.71	306.77	361.566	535.638
ENSMUSG00000019790	Stxbp5	779.9	730.797	781.214	779.648	806.419	733.205	824.643	799.052	820.646	630.006
ENSMUSG00000019791	Hint3	100.412	93.0603	97.1976	102.404	94.0311	125.884	87.4212	118.148	111.757	107.659
ENSMUSG00000019792	Trmt11	188.151	157.838	150.793	177.271	194.195	133.572	160.422	193.804	124.905	154.179
ENSMUSG00000019794	Katna1	468.915	476.25	464.187	424.246	412.919	441.076	439.81	450.827	440.454	431.966
ENSMUSG00000019795	Pcmt1	313.91	275.531	247.082	281.396	267.784	320.957	292.906	262.205	265.149	342.914
ENSMUSG00000019796	Lrp11	4.87438	10.0359	13.6258	12.9081	5.11039	10.5704	7.21	5.18192	14.2435	18.6078
ENSMUSG00000019797	1700021F05Rik	53.6181	67.5143	41.7859	74.0063	77.6779	41.3208	52.2725	41.4554	52.5915	54.4942
ENSMUSG00000019802	Sec63	1047.99	946.113	981.06	937.127	973.018	1009.96	1096.82	1079.91	1032.11	843.995
ENSMUSG00000019804	Snx3	815.97	950.675	824.817	781.369	837.082	909.059	847.175	876.781	868.855	1064.63
ENSMUSG00000019806	Aig1	215.447	186.121	195.304	180.713	200.327	152.791	194.67	165.821	182.975	164.812
ENSMUSG00000019808	Adat2	38.0201	52.0043	51.7782	51.6323	63.3688	39.3989	54.9762	43.5281	64.6437	37.2155
ENSMUSG00000019809	Pex3	161.829	132.292	169.869	181.574	189.084	158.557	137.891	140.948	118.331	171.457
ENSMUSG00000019810	Fuca2	90.6634	69.3391	90.8389	82.6117	108.34	174.893	199.176	194.84	204.888	195.381
ENSMUSG00000019813	Cep57l1	261.267	220.79	257.074	271.93	272.895	290.207	255.054	257.023	296.923	236.584
ENSMUSG00000019814	Ltv1	240.794	331.185	297.952	325.284	283.115	274.832	343.376	238.368	230.088	289.749
ENSMUSG00000019817	Plagl1	228.121	226.264	242.54	215.995	207.482	100.9	119.866	87.0563	108.47	103.672
ENSMUSG00000019818	Cd164	1117.21	1132.23	1187.26	1205.61	1121.22	1156.02	1117.55	1267.5	1192.07	899.818
ENSMUSG00000019820	Utrn	14849.3	13429.9	13680.3	12623.2	13696.9	14501.7	13320.5	14105.2	15345.8	13095.9
ENSMUSG00000019822	Smpd2	63.3669	61.1278	73.5795	70.5642	68.4792	54.7741	58.5812	70.4741	83.2699	62.4689
ENSMUSG00000019823	Mical1	1055.79	1016.36	1078.26	1152.26	1174.37	1069.54	1094.12	1195.99	1118.66	1262.67
ENSMUSG00000019826	Zbtb24	296.362	308.376	294.318	332.168	342.396	299.816	270.375	262.205	296.923	228.61
ENSMUSG00000019831	Wasf1	0	0	0.908389	1.72108	1.02208	2.88285	1.8025	2.07277	1.09566	0
ENSMUSG00000019832	Rab32	20.4724	26.4583	15.4426	21.5135	20.4416	33.6332	32.445	33.1643	25.2001	31.899
ENSMUSG00000019837	Gtf3c6	273.94	304.727	253.441	322.702	312.756	278.675	264.066	243.55	273.914	299.053
ENSMUSG00000019838	Slc16a10	17.5478	22.8089	18.1678	16.3502	23.5078	26.9066	36.05	25.9096	28.4871	37.2155
ENSMUSG00000019841	Rev3l	1727.48	1564.69	1641.46	1606.63	1601.6	1638.42	1554.66	1720.4	1709.22	1531.15
ENSMUSG00000019842	Traf3ip2	405.548	395.05	413.317	425.967	367.948	393.989	426.291	407.299	476.61	361.522
ENSMUSG00000019843	Fyn	3931.67	3966.92	4030.52	4014.41	3999.39	4142.65	4183.6	4083.35	4221.56	4031.24
ENSMUSG00000019845	Tube1	23.397	24.6336	23.6181	19.7924	30.6623	20.1799	21.63	32.1279	40.5393	35.8864
ENSMUSG00000019849	Prep	331.458	321.149	320.661	306.352	282.093	286.363	289.301	312.988	364.853	392.092
ENSMUSG00000019850	Tnfaip3	1613.42	2003.53	2457.19	1425.05	1221.38	2426.4	7078.41	2488.36	1464.89	1369
ENSMUSG00000019851	Perp	1.94975	5.47414	0.908389	0	1.02208	3.8438	4.50625	3.10915	3.28697	31.899
ENSMUSG00000019852	Arfgef3	12.6734	5.47414	13.6258	6.88431	20.4416	14.4142	18.025	23.8368	9.8609	34.5573
ENSMUSG00000019854	Reps1	927.106	924.217	941.091	851.933	908.627	899.449	990.473	1024.98	994.856	800.134
ENSMUSG00000019857	Asf1a	121.859	76.6379	118.999	132.523	142.069	98.0169	120.767	106.748	81.0785	146.204
ENSMUSG00000019861	Gopc	491.337	463.477	503.247	470.715	473.222	435.31	452.427	458.082	393.34	382.788
ENSMUSG00000019863	Qrsl1	104.312	89.4109	133.533	114.452	118.561	79.7588	108.15	96.3837	85.4612	105.001
ENSMUSG00000019864	Rtn4ip1	83.8393	73.9008	108.098	114.452	105.274	87.4464	94.6312	89.129	96.4177	89.0514
ENSMUSG00000019866	Crybg1	1350.2	1439.7	1449.79	1271.88	1280.66	1862.32	1711.47	1485.14	1762.91	1646.79
ENSMUSG00000019868	Vta1	223.246	191.595	259.799	271.93	267.784	256.574	305.524	271.533	244.331	217.977
ENSMUSG00000019872	Smpdl3a	716.533	711.638	753.054	741.784	751.227	662.094	601.133	709.923	630.002	664.563
ENSMUSG00000019873	Reep3	571.277	701.602	654.948	696.176	653.108	811.042	902.151	906.836	918.16	692.474
ENSMUSG00000019876	Pkib	6.82413	0.912356	4.54194	4.30269	1.02208	6.72665	9.91374	7.25469	8.76525	2.65825
ENSMUSG00000019877	Serinc1	867.639	864.001	839.351	857.957	886.141	836.026	961.633	921.345	883.099	853.299
ENSMUSG00000019878	Hsf2	139.407	126.817	131.716	133.383	127.76	161.44	148.706	132.657	156.679	140.887
ENSMUSG00000019883	Echdc1	134.533	142.328	114.457	121.336	131.848	138.377	129.78	151.312	128.192	114.305
ENSMUSG00000019889	Ptprk	0	0	0	1.72108	0	4.80475	0	1.03638	5.47828	5.3165
ENSMUSG00000019897	Ccdc59	497.186	482.636	492.347	524.929	496.73	466.061	526.33	503.683	425.115	450.574
ENSMUSG00000019907	Ppp1r12a	4307	4506.13	4366.63	4111.65	4249.8	5189.13	5190.3	5025.43	5187.93	4350.23
ENSMUSG00000019916	P4ha1	916.383	863.089	872.053	691.873	723.631	781.252	819.236	711.996	946.647	816.083
ENSMUSG00000019917	2010-09-01	9.74875	10.9483	7.26711	7.74485	12.2649	14.4142	22.5312	15.5458	6.57394	7.97475
ENSMUSG00000019920	Lims1	538.131	480.812	455.103	505.997	545.789	622.696	610.146	630.122	650.82	652.601
ENSMUSG00000019923	Zwint	477.689	523.692	438.752	549.884	507.973	626.539	617.356	611.467	599.324	604.752
ENSMUSG00000019927	Ube2d1	337.307	310.201	342.463	296.025	256.541	262.339	247.844	311.952	367.045	229.939
ENSMUSG00000019935	Slc17a8	0	0.912356	4.54194	4.30269	3.06623	12.4923	5.4075	11.4002	26.2957	9.30388
ENSMUSG00000019942	Cdk1	6.82413	16.4224	22.7097	15.4897	8.17662	24.0237	62.1862	50.7828	55.8785	35.8864
ENSMUSG00000019943	Atp2b1	2242.21	2008.1	2201.03	2212.44	2287.41	2686.82	2497.36	2680.09	2812.55	2452.24
ENSMUSG00000019944	Rhobtb1	0	1.82471	2.72517	0	3.06623	0.96095	0.901249	6.2183	0	2.65825
ENSMUSG00000019945	Cabcoco1	6.82413	3.64942	12.7174	6.88431	10.2208	13.4533	13.5187	11.4002	17.5305	18.6078
ENSMUSG00000019947	Arid5b	1379.45	1461.59	1570.6	1396.65	1252.05	1838.3	1619.55	1689.31	1722.37	1217.48
ENSMUSG00000019948	Actr6	140.382	135.029	135.35	128.22	139.003	103.783	102.742	97.4201	115.044	71.7728
ENSMUSG00000019951	Uhrf1bp1l	581.026	635	595.903	591.19	625.511	709.181	746.235	749.306	736.281	622.031
ENSMUSG00000019952	Poc1b	178.402	197.069	168.052	166.944	203.393	170.088	155.916	140.948	151.201	164.812
ENSMUSG00000019960	Dusp6	155.005	161.487	176.227	185.876	188.062	188.346	146.002	156.494	138.053	142.216
ENSMUSG00000019961	Tmpo	1710.91	1750.81	1778.63	1651.37	1783.53	1547.13	1720.49	1766	1596.37	2034.89
ENSMUSG00000019966	Kitl	1.94975	1.82471	1.81678	6.02377	4.08831	5.7657	1.8025	1.03638	2.19131	5.3165
ENSMUSG00000019969	Psen1	806.222	822.033	788.482	777.066	766.558	974.403	987.769	986.638	1043.06	792.159
ENSMUSG00000019970	Sgk1	123.809	119.519	83.5718	83.4722	85.8545	156.635	250.547	196.913	131.479	102.343
ENSMUSG00000019971	Cep290	199.849	145.065	174.411	177.271	213.614	141.26	148.706	145.094	177.496	138.229
ENSMUSG00000019975	Ikbip	18.5226	12.773	32.702	39.5848	29.6402	42.2818	50.47	32.1279	26.2957	25.2534
ENSMUSG00000019977	Hbs1l	422.121	385.014	439.66	351.1	389.412	516.03	491.181	479.846	361.566	422.662
ENSMUSG00000019978	Epb41l2	1145.48	1223.47	1039.2	1083.42	1037.41	1184.85	1095.02	1049.86	1135.1	943.679
ENSMUSG00000019979	Apaf1	329.508	374.066	365.172	351.96	365.904	462.217	474.958	533.738	531.393	438.611
ENSMUSG00000019982	Myb	639.518	691.566	649.498	642.822	576.452	1073.38	1070.68	1054	882.003	1057.98
ENSMUSG00000019984	Med23	528.382	480.812	535.041	537.837	550.9	430.506	483.07	431.136	491.95	337.598
ENSMUSG00000019986	Ahi1	267.116	236.3	230.731	215.135	248.365	239.277	305.524	244.587	244.331	260.509
ENSMUSG00000019987	Arg1	0	0.912356	0.908389	2.58162	6.13247	6.72665	8.11125	7.25469	8.76525	9.30388
ENSMUSG00000019988	Nedd1	148.181	208.93	200.754	186.737	207.482	186.424	201.88	190.695	184.07	178.103
ENSMUSG00000019990	Pde7b	2.92463	0.912356	7.26711	5.16323	4.08831	1.9219	4.50625	2.07277	4.38262	0
ENSMUSG00000019992	Mtfr2	4.87438	6.38649	3.63356	3.44215	3.06623	11.5314	16.2225	17.6185	13.1479	18.6078
ENSMUSG00000019996	Map7	211.548	231.738	237.998	208.25	209.526	208.526	209.991	195.877	197.218	239.243
ENSMUSG00000019998	Stx7	168.653	139.59	165.327	174.689	179.886	160.479	184.756	206.24	204.888	160.824
ENSMUSG00000020003	Pex7	72.1408	51.0919	82.6634	83.4722	72.5675	87.4464	70.2975	93.2746	85.4612	107.659
ENSMUSG00000020009	Ifngr1	1640.71	1790.04	2250.08	1548.97	1589.33	1599.02	1747.52	1781.54	1619.38	1782.36
ENSMUSG00000020014	Cfap54	18.5226	11.8606	17.2594	11.187	17.3753	148.947	95.5324	117.111	98.609	93.0388
ENSMUSG00000020015	Cdk17	1940	1682.38	1739.56	1658.26	1685.41	1872.89	1944	1834.4	1930.55	1687.99
ENSMUSG00000020017	Hal	24.3719	20.9842	26.3433	15.4897	20.4416	9.6095	9.91374	6.2183	14.2435	3.98738
ENSMUSG00000020018	Snrpf	605.397	717.112	743.971	691.012	675.593	647.68	800.31	607.321	696.837	704.437
ENSMUSG00000020019	Ntn4	125.759	109.483	99.9228	99.8225	96.0753	69.1884	54.075	39.3826	67.9307	41.2029
ENSMUSG00000020021	Fgd6	241.769	235.388	249.807	275.372	223.835	284.441	308.227	296.406	279.392	261.838
ENSMUSG00000020022	Ndufa12	251.518	215.316	222.555	265.046	240.188	287.324	340.672	257.023	283.775	229.939
ENSMUSG00000020023	Tmcc3	39.9699	36.4942	39.0607	46.4691	38.8389	50.9303	34.2475	40.419	50.4002	21.266
ENSMUSG00000020024	Cep83	334.382	297.428	316.119	383.8	341.374	390.146	438.007	376.207	365.949	527.663
ENSMUSG00000020027	Socs2	475.739	603.98	457.828	467.272	484.465	877.347	779.581	801.125	798.733	861.273
ENSMUSG00000020029	Nudt4	423.096	406.911	416.951	396.708	443.582	454.529	501.996	436.318	582.889	527.663
ENSMUSG00000020032	Nuak1	3.8995	5.47414	2.72517	0.860539	5.11039	1.9219	0.901249	3.10915	0	17.2786
ENSMUSG00000020034	Tcp11l2	416.272	466.214	483.263	484.483	490.597	465.1	444.316	462.227	443.741	425.32
ENSMUSG00000020038	Cry1	286.613	275.531	287.051	263.325	237.122	341.137	315.437	279.824	236.662	291.079
ENSMUSG00000020042	Btbd11	321.709	326.623	316.119	354.542	338.308	181.62	185.657	131.621	185.166	207.344
ENSMUSG00000020048	Hsp90b1	3415.96	3734.27	3530.91	3589.31	4065.82	4339.65	4677.48	4330.01	4397.96	4909.79
ENSMUSG00000020053	Igf1	1.94975	6.38649	6.35872	3.44215	1.02208	12.4923	7.21	7.25469	13.1479	7.97475
ENSMUSG00000020056	Washc3	226.171	208.017	243.448	196.203	239.166	230.628	236.127	219.713	214.749	210.002
ENSMUSG00000020057	Dram1	4.87438	6.38649	1.81678	0	4.08831	4.80475	5.4075	9.32746	10.9566	2.65825
ENSMUSG00000020063	Sirt1	381.176	342.133	406.05	379.498	380.213	367.083	416.377	395.899	301.305	281.775
ENSMUSG00000020064	Herc4	1525.68	1371.27	1543.35	1392.35	1393.09	1365.51	1323.03	1360.77	1535.01	1480.65
ENSMUSG00000020069	Hnrnph3	331.458	326.623	331.562	351.96	367.948	341.137	307.326	319.206	311.166	240.572
ENSMUSG00000020070	Rufy2	578.101	537.378	592.27	598.074	529.436	519.874	487.576	521.301	558.785	409.371
ENSMUSG00000020072	Pbld2	4.87438	7.29885	5.45033	7.74485	5.11039	11.5314	3.605	3.10915	6.57394	27.9116
ENSMUSG00000020074	Ccar1	1756.72	1738.04	1770.45	1695.26	1641.46	2043.94	1957.51	1809.53	2005.05	1617.55
ENSMUSG00000020075	Ddx21	2777.42	2922.28	2894.13	2777.82	2770.85	2894.38	3174.2	2917.42	2789.54	2970.6
ENSMUSG00000020076	Ddx50	629.769	576.609	633.147	599.795	626.534	582.336	570.491	637.376	594.941	720.386
ENSMUSG00000020077	Srgn	1774.27	1884.93	1824.95	2005.92	1972.61	3037.56	3669.89	3428.36	3511.58	3459.71
ENSMUSG00000020078	Vps26a	320.734	330.273	347.005	418.222	387.367	441.076	432.6	458.082	365.949	454.561
ENSMUSG00000020079	Supv3l1	190.101	212.579	212.563	235.788	205.438	186.424	155.015	136.803	141.34	143.546
ENSMUSG00000020083	Fam241b	1.94975	3.64942	0.908389	3.44215	2.04416	7.6876	8.11125	14.5094	6.57394	6.64563
ENSMUSG00000020085	Aifm2	1.94975	6.38649	7.26711	2.58162	6.13247	12.4923	17.1237	16.5821	9.8609	22.5951
ENSMUSG00000020087	Tysnd1	100.412	104.921	96.2892	120.475	106.296	78.7979	84.7175	69.4377	105.183	175.445
ENSMUSG00000020088	Sar1a	442.593	450.704	445.111	507.718	504.906	471.826	497.49	457.045	448.123	590.132
ENSMUSG00000020089	Ppa1	266.141	325.711	228.006	277.093	306.623	336.332	393.846	332.679	329.792	304.37
ENSMUSG00000020091	Eif4ebp2	570.302	594.856	519.598	476.738	473.222	558.312	520.021	579.339	548.924	511.713
ENSMUSG00000020097	Sgpl1	432.845	570.222	516.873	531.813	558.054	505.46	563.281	625.976	508.384	566.208
ENSMUSG00000020100	Slc29a3	202.774	206.192	202.571	208.25	236.1	175.854	207.287	218.677	211.462	163.482
ENSMUSG00000020101	Vsir	1623.17	1778.18	1651.45	1694.4	1740.6	1625.93	1510.49	1685.16	1643.48	1621.53
ENSMUSG00000020102	Slc16a7	1.94975	0	4.54194	5.16323	1.02208	4.80475	3.605	4.14554	1.09566	0
ENSMUSG00000020105	Lrig3	0.974875	4.56178	4.54194	2.58162	0	2.88285	1.8025	0	1.09566	1.32913
ENSMUSG00000020107	Anapc16	471.84	375.891	452.378	400.15	390.434	404.56	367.71	354.443	411.967	478.485
ENSMUSG00000020108	Ddit4	824.744	698.865	667.666	598.935	583.606	571.765	489.378	571.048	569.741	808.108
ENSMUSG00000020109	Dnajb12	495.237	610.366	515.057	545.581	502.862	523.718	560.577	506.792	542.35	461.207
ENSMUSG00000020111	Micu1	463.066	413.297	427.851	395.848	399.632	502.577	452.427	482.955	536.871	506.397
ENSMUSG00000020114	Cand1	1217.62	1238.98	1149.11	1146.24	1290.88	1251.16	1256.34	1168	1180.02	1299.88
ENSMUSG00000020115	Tbk1	876.413	790.1	937.457	848.491	815.618	917.707	999.486	925.491	979.516	724.373
ENSMUSG00000020116	Pno1	107.236	135.941	99.0144	132.523	108.34	137.416	152.311	116.075	104.087	106.33
ENSMUSG00000020120	Plek	21.4473	34.6695	42.6943	26.6767	28.6182	72.0712	78.4087	62.183	92.0351	67.7854
ENSMUSG00000020121	Srgap1	17.5478	12.773	21.8013	14.6292	18.3974	3.8438	3.605	9.32746	16.4348	7.97475
ENSMUSG00000020122	Egfr	2.92463	2.73707	0.908389	0.860539	0	3.8438	0.901249	13.473	3.28697	11.9621
ENSMUSG00000020123	Avpr1a	0	7.29885	3.63356	1.72108	8.17662	0.96095	0	4.14554	5.47828	1.32913
ENSMUSG00000020124	Usp15	948.553	838.455	945.633	972.409	942.356	920.59	991.374	942.073	995.951	800.134
ENSMUSG00000020128	Vps54	2616.56	2221.59	2433.57	2387.13	2374.29	3769.81	3903.31	3954.84	3798.64	3148.7
ENSMUSG00000020130	Tbc1d15	734.081	661.458	704.001	664.336	728.741	701.493	679.542	632.194	677.115	586.144
ENSMUSG00000020131	Pcsk4	50.6935	41.9684	49.053	51.6323	40.8831	30.7504	19.8275	11.4002	24.1044	25.2534
ENSMUSG00000020132	Rab21	639.518	560.187	571.377	583.445	589.739	658.251	666.925	627.012	630.002	728.361
ENSMUSG00000020133	2310011J03Rik	184.251	145.977	140.8	141.989	141.047	129.728	130.681	129.548	170.922	199.369
ENSMUSG00000020134	Peli1	3908.27	3745.22	3700.78	3276.93	3596.69	3396	3468.01	3455.3	3681.4	3454.4
ENSMUSG00000020135	Apc2	2.92463	4.56178	5.45033	2.58162	3.06623	5.7657	7.21	5.18192	7.66959	0
ENSMUSG00000020137	Thap2	149.156	109.483	125.358	141.989	148.201	154.713	139.694	177.222	152.296	126.267
ENSMUSG00000020140	Lgr5	1.94975	0.912356	2.72517	2.58162	3.06623	0	3.605	2.07277	0	10.633
ENSMUSG00000020142	Slc1a4	5.84925	5.47414	0.908389	5.16323	1.02208	6.72665	5.4075	7.25469	2.19131	1.32913
ENSMUSG00000020143	Dock2	11337.8	10909	11341.2	10442.6	10220.8	12288.6	11991.1	13054.3	13457.9	11629.8
ENSMUSG00000020149	Rab1a	632.694	613.103	584.094	647.986	680.704	725.517	833.656	743.087	771.342	760.26
ENSMUSG00000020150	Gamt	0.974875	0.912356	0.908389	0.860539	3.06623	0.96095	0.901249	8.29107	6.57394	0
ENSMUSG00000020152	Actr2	2340.67	2407.71	2370.9	2473.19	2493.87	2799.25	2729.88	2873.89	2888.15	2894.84
ENSMUSG00000020153	Ndufs7	260.292	307.464	252.532	259.883	275.961	201.799	247.844	214.532	241.044	374.813
ENSMUSG00000020156	Mum1	1008.02	978.046	1075.53	961.222	1034.34	756.268	755.247	705.778	713.272	858.615
ENSMUSG00000020160	Meis1	2.92463	4.56178	6.35872	0.860539	4.08831	1.9219	1.8025	2.07277	4.38262	0
ENSMUSG00000020163	Uqcr11	121.859	125.905	118.091	129.081	119.583	142.221	118.064	106.748	98.609	166.141
ENSMUSG00000020166	Cnot2	939.78	974.396	967.434	925.079	905.561	1078.19	1003.99	960.728	941.168	766.906
ENSMUSG00000020167	Tcf3	845.217	883.161	723.986	781.369	787	669.782	730.913	726.505	634.385	680.512
ENSMUSG00000020170	Frs2	545.93	467.126	468.729	456.946	530.458	541.976	481.267	503.683	537.967	389.434
ENSMUSG00000020171	Yeats4	328.533	378.628	351.547	400.15	419.052	357.473	408.266	322.315	388.958	485.131
ENSMUSG00000020173	Cobl	0.974875	0	0.908389	3.44215	0	3.8438	9.01249	6.2183	6.57394	1.32913
ENSMUSG00000020175	Rab36	4.87438	4.56178	4.54194	3.44215	3.06623	4.80475	4.50625	4.14554	8.76525	0
ENSMUSG00000020176	Grb10	0	1.82471	0	0	1.02208	1.9219	2.70375	2.07277	0	2.65825
ENSMUSG00000020178	Adora2a	211.548	219.878	208.021	192.761	186.018	323.84	396.55	374.135	335.271	368.168
ENSMUSG00000020180	Snrpd3	409.448	359.468	356.088	380.358	401.676	390.146	299.215	347.189	283.775	425.32
ENSMUSG00000020182	Ddc	10.7236	10.9483	15.4426	5.16323	14.3091	4.80475	15.3212	5.18192	3.28697	7.97475
ENSMUSG00000020183	Cpm	311.96	283.743	311.577	259.883	251.431	396.872	442.513	423.881	425.115	402.725
ENSMUSG00000020184	Mdm2	883.237	847.579	863.878	851.933	902.495	1091.64	1277.07	1206.35	1116.47	1003.49
ENSMUSG00000020185	E2f7	16.5729	11.8606	19.9846	13.7686	7.15454	48.0475	73.0012	87.0563	75.6003	43.8611
ENSMUSG00000020186	Csrp2	9.74875	14.5977	12.7174	15.4897	8.17662	11.5314	24.3337	18.6549	17.5305	18.6078
ENSMUSG00000020189	Osbpl8	1627.07	1627.64	1549.71	1583.39	1728.33	1651.87	1625.85	1626.09	1588.7	1891.35
ENSMUSG00000020190	Mknk2	1683.61	1767.23	1657.81	1672.89	1702.78	1577.88	1699.76	1728.69	1631.43	2000.33
ENSMUSG00000020191	Spata48	0.974875	6.38649	4.54194	0.860539	1.02208	4.80475	1.8025	5.18192	2.19131	0
ENSMUSG00000020193	Zpbp	22.4221	18.2471	36.3356	19.7924	23.5078	22.1018	11.7162	16.5821	25.2001	27.9116
ENSMUSG00000020196	Cabin1	1217.62	1125.85	1256.3	1134.19	1055.81	1101.25	1177.03	1070.58	1193.17	1249.38
ENSMUSG00000020198	Ap3d1	1437.94	1383.13	1529.73	1433.66	1458.5	1493.32	1624.05	1467.52	1487.9	1411.53
ENSMUSG00000020205	Phlda1	140.382	147.802	108.098	115.312	110.384	159.518	266.77	238.368	156.679	148.862
ENSMUSG00000020211	Sf3a2	345.106	375.891	353.363	364.868	329.109	327.684	305.524	301.588	299.114	275.129
ENSMUSG00000020212	Mdm1	57.5176	46.5302	46.3278	64.5404	60.3026	57.657	78.4087	58.0375	47.1132	65.1272
ENSMUSG00000020219	Timm13	147.206	141.415	129.9	152.315	176.819	107.626	153.212	133.694	157.774	223.293
ENSMUSG00000020220	Vps13d	4269.95	4099.22	3923.33	3677.08	3895.14	3753.47	3351.75	3494.69	3869.86	3496.93
ENSMUSG00000020224	Llph	173.528	170.611	163.51	193.621	197.261	201.799	180.25	177.222	120.522	229.939
ENSMUSG00000020225	Tmbim4	126.734	138.678	138.984	145.431	145.135	141.26	183.855	147.167	132.574	139.558
ENSMUSG00000020227	Irak3	76.0403	113.132	108.098	96.3803	97.0974	67.2665	49.5687	57.0011	46.0176	26.5825
ENSMUSG00000020228	Helb	678.513	615.84	647.681	641.962	644.931	613.086	628.171	726.505	580.698	538.296
ENSMUSG00000020230	Prmt2	82.8644	99.4468	96.2892	76.5879	90.9649	99.9388	85.6187	115.039	104.087	102.343
ENSMUSG00000020231	Dip2a	133.558	135.941	126.266	130.802	136.958	151.83	125.274	177.222	135.861	195.381
ENSMUSG00000020232	Hmg20b	245.669	293.779	250.715	244.393	258.586	225.823	249.646	298.479	249.81	264.496
ENSMUSG00000020234	4930404N11Rik	17.5478	24.6336	26.3433	24.0951	19.4195	16.3361	14.42	4.14554	31.774	25.2534
ENSMUSG00000020235	Fzr1	294.412	314.763	275.242	315.818	329.109	274.832	282.091	270.496	290.349	312.345
ENSMUSG00000020238	Ncln	960.252	1085.7	1005.59	854.515	903.517	744.736	740.827	669.504	798.733	942.35
ENSMUSG00000020246	Hcfc2	295.387	215.316	285.234	262.464	255.519	271.949	240.634	248.732	244.331	277.787
ENSMUSG00000020248	Nfyb	620.995	627.701	582.277	586.027	613.247	618.852	666.023	544.102	658.489	542.283
ENSMUSG00000020250	Txnrd1	523.508	571.135	485.988	484.483	527.392	1058.01	1135.57	1089.24	1039.78	1151.02
ENSMUSG00000020251	Glt8d2	9.74875	8.2112	9.08389	10.3265	7.15454	8.64855	5.4075	2.07277	4.38262	7.97475
ENSMUSG00000020253	Ppm1m	344.131	353.082	402.416	390.685	378.169	240.237	291.104	255.987	281.584	401.396
ENSMUSG00000020255	D10Wsu102e	417.247	408.735	428.76	438.875	412.919	337.293	369.512	397.971	295.827	297.724
ENSMUSG00000020257	Wdr82	2465.46	2564.63	2498.07	2134.14	2200.53	2436.01	2173.81	2220.97	2335.94	2264.83
ENSMUSG00000020258	Glyctk	100.412	114.044	89.9305	89.496	83.8104	56.696	42.3587	58.0375	60.2611	70.4437
ENSMUSG00000020260	Pofut2	172.553	165.136	163.51	148.873	142.069	123.963	116.261	139.912	163.253	167.47
ENSMUSG00000020261	Slc36a1	194.975	213.491	229.822	184.155	187.04	247.925	254.152	265.314	313.358	198.04
ENSMUSG00000020262	Adarb1	77.0151	52.0043	58.1369	72.2852	64.3909	58.6179	54.075	57.0011	51.4958	38.5446
ENSMUSG00000020263	Appl2	35.0955	72.0761	59.9537	55.0745	50.0818	122.041	118.064	161.676	143.531	118.292
ENSMUSG00000020265	Sumo3	405.548	425.158	375.165	409.616	420.074	437.232	476.761	464.3	411.967	392.092
ENSMUSG00000020267	Hint1	539.106	572.96	522.324	621.309	563.165	786.057	813.828	667.431	831.603	1035.39
ENSMUSG00000020268	Lyrm7	34.1206	25.546	25.4349	37.0032	26.574	34.5942	16.2225	17.6185	18.6262	14.6204
ENSMUSG00000020271	Fbxw11	543.98	543.764	540.491	530.952	477.31	585.218	625.467	630.122	643.15	453.232
ENSMUSG00000020272	Stk10	6603.8	6248.73	6673.02	5695.04	6169.26	6045.34	5920.31	6014.14	6046.93	4927.07
ENSMUSG00000020273	Papolg	846.192	821.12	802.107	862.26	921.914	910.02	921.978	765.888	875.429	656.588
ENSMUSG00000020275	Rel	1677.76	1677.82	1745.02	1652.23	1688.47	1719.14	1937.69	1742.16	1671.97	1318.49
ENSMUSG00000020277	Pfkl	415.297	417.859	406.05	450.922	437.449	336.332	409.167	386.571	383.48	431.966
ENSMUSG00000020279	Il9r	38.995	47.4425	73.5795	69.7036	51.1039	85.5245	136.99	109.857	106.279	102.343
ENSMUSG00000020280	Pus10	217.397	204.368	204.388	196.203	203.393	177.776	221.707	185.513	208.175	225.951
ENSMUSG00000020282	Rhbdf1	7.799	1.82471	1.81678	5.16323	1.02208	7.6876	2.70375	13.473	4.38262	9.30388
ENSMUSG00000020283	Pex13	160.854	143.24	128.083	142.849	140.025	141.26	136.99	127.475	124.905	154.179
ENSMUSG00000020284	1810043G02Rik	21.4473	38.3189	33.6104	40.4453	42.9273	35.5551	33.3462	34.2007	30.6784	26.5825
ENSMUSG00000020287	Mpg	124.784	150.539	138.075	146.292	148.201	130.689	145.101	110.893	149.009	107.659
ENSMUSG00000020288	Ahsa2	327.558	288.304	237.998	219.437	212.592	302.699	341.574	322.315	335.271	267.154
ENSMUSG00000020289	Nprl3	200.824	192.507	212.563	197.924	241.21	163.361	167.632	192.767	132.574	156.837
ENSMUSG00000020290	Xpo1	2056.01	2138.56	2059.32	2210.72	2177.03	2367.78	2566.76	2304.92	2592.32	2275.46
ENSMUSG00000020297	Nsg2	1530.55	1546.44	1445.25	1423.33	1416.6	1229.05	1149.99	1171.11	1068.26	1180.26
ENSMUSG00000020300	Cpeb4	598.573	593.944	591.361	574.84	575.43	722.634	705.678	754.488	757.098	542.283
ENSMUSG00000020303	Stc2	0	4.56178	0.908389	0	3.06623	8.64855	6.30875	3.10915	10.9566	7.97475
ENSMUSG00000020305	Asb3	247.618	243.599	247.082	242.672	218.725	221.018	209.09	263.242	291.444	220.635
ENSMUSG00000020307	Cdc34	156.955	144.152	143.525	160.921	139.003	129.728	138.792	149.239	159.966	188.736
ENSMUSG00000020308	Tpgs1	70.191	83.0244	65.404	75.7274	71.5454	68.2274	62.1862	76.6924	69.0263	105.001
ENSMUSG00000020309	Chac2	23.397	20.0718	12.7174	22.374	22.4857	9.6095	18.9262	11.4002	21.9131	5.3165
ENSMUSG00000020310	Madcam1	0	0.912356	0.908389	0.860539	0	0	1.8025	6.2183	1.09566	0
ENSMUSG00000020311	Erlec1	305.136	297.428	335.196	353.681	322.977	279.636	300.116	321.279	289.253	257.85
ENSMUSG00000020315	Sptbn1	7676.17	7658.32	7919.33	7342.12	7527.6	8073.9	7811.13	7616.39	7589.61	7039.05
ENSMUSG00000020319	Wdpcp	26.3216	18.2471	19.9846	15.4897	12.2649	9.6095	16.2225	20.7277	8.76525	7.97475
ENSMUSG00000020321	Mdh1	536.181	594.856	585.002	576.561	561.121	537.171	686.752	561.72	651.915	668.55
ENSMUSG00000020325	Fstl3	0.974875	0.912356	0.908389	0	0	3.8438	0	3.10915	0	0
ENSMUSG00000020326	Ccng1	1118.18	1277.3	1199.98	1241.76	1317.46	1520.22	1545.64	1456.12	1639.1	1725.21
ENSMUSG00000020328	Nudcd2	140.382	149.626	122.633	138.547	125.716	147.025	197.374	172.04	109.566	217.977
ENSMUSG00000020329	Polrmt	325.608	328.448	316.119	325.284	289.248	246.964	255.054	251.841	241.044	301.712
ENSMUSG00000020330	Hmmr	15.598	12.773	24.5265	14.6292	7.15454	49.0084	74.8037	79.8016	60.2611	55.8233
ENSMUSG00000020331	Hcn2	0	2.73707	0.908389	2.58162	1.02208	7.6876	6.30875	3.10915	2.19131	6.64563
ENSMUSG00000020333	Acsl6	0	0	0.908389	1.72108	2.04416	2.88285	8.11125	4.14554	1.09566	11.9621
ENSMUSG00000020340	Cyfip2	3959.94	4038.09	4083.21	3802.72	3793.95	4325.24	4389.99	4607.76	4560.12	3439.78
ENSMUSG00000020346	Mgat1	405.548	424.246	376.073	419.943	422.118	416.091	404.661	440.463	466.749	587.474
ENSMUSG00000020349	Ppp2ca	2017.99	2099.33	1858.56	1925.02	1867.34	1931.51	2372.09	1927.67	2024.77	2117.3
ENSMUSG00000020358	Hnrnpab	3374.04	3579.17	3327.43	3247.67	3247.14	3197.08	3853.74	3197.24	3284.78	3952.82
ENSMUSG00000020359	Phykpl	114.06	113.132	152.609	138.547	135.936	126.845	108.15	135.766	126	103.672
ENSMUSG00000020361	Hspa4	2464.48	2494.38	2330.93	2363.9	2631.85	2671.44	3109.31	2545.36	2466.32	2579.83
ENSMUSG00000020362	Cnot6	1233.22	1141.36	1184.54	1202.17	1303.15	1287.67	1323.03	1343.15	1212.89	1190.9
ENSMUSG00000020363	Gfpt2	27.2965	16.4224	23.6181	24.0951	27.5961	22.1018	20.7287	12.4366	26.2957	3.98738
ENSMUSG00000020366	Mapk9	561.528	542.852	665.849	623.03	603.026	598.672	577.701	515.083	575.219	491.776
ENSMUSG00000020368	Canx	2833.96	3091.97	2908.66	2947.34	3037.61	3199	3299.47	3250.1	3022.91	3091.55
ENSMUSG00000020372	Rack1	7187.75	8053.37	6069.85	6809.44	6427.85	5731.11	5407.5	5616.17	5534.16	7751.46
ENSMUSG00000020375	Rufy1	332.432	326.623	331.562	299.467	374.08	295.012	325.351	333.716	316.645	235.255
ENSMUSG00000020376	Rnf130	95.5378	122.256	132.625	162.642	141.047	75.915	73.0012	86.0199	83.2699	54.4942
ENSMUSG00000020380	Rad50	1153.28	1050.12	986.51	1038.67	1066.03	1005.15	1136.48	929.637	965.273	721.715
ENSMUSG00000020381	Mrnip	18.5226	20.0718	32.702	25.8162	23.5078	22.1018	22.5312	22.8004	23.0088	10.633
ENSMUSG00000020385	Clk4	1424.29	1274.56	1493.39	1353.63	1320.52	1302.09	1422.17	1427.1	1287.4	1267.99
ENSMUSG00000020386	Sar1b	186.201	151.451	217.105	175.55	153.312	193.151	204.584	204.168	215.844	192.723
ENSMUSG00000020387	Jade2	1847.39	1832.92	1949.4	2043.78	1971.59	1432.78	1538.43	1472.7	1427.64	1481.98
ENSMUSG00000020388	Pdlim4	0.974875	0.912356	3.63356	0.860539	3.06623	7.6876	10.815	4.14554	6.57394	14.6204
ENSMUSG00000020389	Cdkl3	56.5428	38.3189	41.7859	46.4691	52.126	41.3208	51.3712	55.9647	49.3045	37.2155
ENSMUSG00000020390	Ube2b	599.548	580.258	552.3	532.673	566.231	639.032	629.072	582.448	626.715	566.208
ENSMUSG00000020392	Cdkn2aipnl	309.035	369.504	340.646	347.658	392.478	312.309	374.019	327.497	296.923	397.409
ENSMUSG00000020393	Kremen1	268.091	277.356	310.669	263.325	275.961	245.042	239.732	289.151	214.749	182.09
ENSMUSG00000020395	Itk	3209.29	3320.98	3425.53	2845.8	2786.18	2975.1	2845.24	2679.05	2618.62	2428.31
ENSMUSG00000020396	Nefh	240.794	287.392	267.066	234.927	247.343	210.448	229.819	149.239	186.262	179.432
ENSMUSG00000020397	Med7	143.307	155.101	175.319	148.013	198.283	156.635	170.336	173.076	167.635	172.786
ENSMUSG00000020399	Havcr2	34.1206	24.6336	39.9691	43.8875	22.4857	145.103	141.496	181.367	144.627	83.7349
ENSMUSG00000020400	Tnip1	2848.58	3129.38	3024.94	2635.83	2824	2706.03	2941.68	2565.05	2917.73	2577.17
ENSMUSG00000020401	Fam71b	2.92463	5.47414	4.54194	4.30269	6.13247	38.438	44.1612	38.3462	35.061	38.5446
ENSMUSG00000020402	Vdac1	461.116	495.409	437.843	431.99	418.03	447.803	489.378	451.863	474.419	457.219
ENSMUSG00000020407	Upp1	0	1.82471	0	0	0	2.88285	2.70375	2.07277	0	5.3165
ENSMUSG00000020409	Slu7	1357.03	1603.01	1573.33	1445.7	1505.52	1490.43	1608.73	1331.75	1371.76	1452.73
ENSMUSG00000020411	Nipal4	1.94975	0.912356	0	0	1.02208	0	2.70375	1.03638	3.28697	0
ENSMUSG00000020412	Ascc2	645.367	671.494	704.91	658.312	554.988	700.532	754.346	625.976	719.846	742.981
ENSMUSG00000020413	Hus1	116.01	74.8132	127.174	115.312	115.495	130.689	91.0262	102.602	98.609	95.697
ENSMUSG00000020415	Pttg1	130.633	145.977	159.876	180.713	171.709	131.65	146.904	171.003	129.287	171.457
ENSMUSG00000020419	Hormad2	0	0	2.72517	0	2.04416	4.80475	5.4075	7.25469	9.8609	1.32913
ENSMUSG00000020420	Zfp607a	179.377	190.682	191.67	159.2	204.416	172.01	173.941	153.385	190.644	166.141
ENSMUSG00000020422	Tns3	2.92463	4.56178	5.45033	10.3265	2.04416	10.5704	4.50625	7.25469	19.7218	21.266
ENSMUSG00000020423	Btg2	2348.47	2435.08	2128.36	2220.19	1859.16	1795.05	2339.64	1818.85	1456.13	1427.48
ENSMUSG00000020424	Gatsl3	67.2664	64.7773	90.8389	85.1933	75.6337	77.8369	95.5324	110.893	66.835	116.963
ENSMUSG00000020430	Pes1	533.257	514.569	493.255	476.738	498.774	454.529	451.526	405.226	403.201	421.333
ENSMUSG00000020431	Adcy1	5.84925	3.64942	7.26711	7.74485	3.06623	5.7657	4.50625	4.14554	0	2.65825
ENSMUSG00000020432	Tcn2	98.4624	93.9727	86.2969	111.009	78.7	123.963	110.854	140.948	143.531	118.292
ENSMUSG00000020437	Myo1g	2117.43	2327.42	2241.9	2151.35	2163.74	2610.9	2860.57	2768.18	2693.12	2691.48
ENSMUSG00000020439	Smtn	3.8995	10.9483	10.9007	9.46592	10.2208	17.2971	35.1487	49.7464	56.9741	35.8864
ENSMUSG00000020440	Arf5	318.784	426.983	344.279	353.681	374.08	393.989	394.747	460.155	440.454	615.385
ENSMUSG00000020441	2310033P09Rik	287.588	304.727	271.608	309.794	300.491	228.706	280.289	196.913	188.453	237.913
ENSMUSG00000020444	Guk1	126.734	136.853	151.701	148.013	132.87	129.728	124.372	130.584	123.809	184.748
ENSMUSG00000020447	Npc1l1	0	0	0	2.58162	0	0.96095	4.50625	1.03638	0	0
ENSMUSG00000020448	Rnf185	110.161	137.766	145.342	115.312	118.561	115.314	122.57	145.094	134.766	108.988
ENSMUSG00000020451	Limk2	625.87	718.024	678.567	629.914	602.004	725.517	675.036	732.724	857.899	753.614
ENSMUSG00000020453	Patz1	471.84	433.369	465.095	490.507	390.434	372.849	275.782	393.826	364.853	353.547
ENSMUSG00000020454	Eif4enif1	882.262	873.125	902.03	888.076	939.289	914.824	1022.02	998.038	1028.82	1039.38
ENSMUSG00000020455	Trim11	607.347	607.629	624.063	546.442	518.193	500.655	505.601	466.373	474.419	602.094
ENSMUSG00000020456	Ogdh	1452.56	1549.18	1476.13	1396.65	1353.23	1531.75	1564.57	1678.94	1430.93	1536.47
ENSMUSG00000020457	Drg1	400.674	387.751	384.249	407.035	397.588	353.63	327.154	323.352	335.271	457.219
ENSMUSG00000020458	Rtn4	791.599	771.853	766.68	854.515	837.082	823.534	815.631	847.762	898.438	874.565
ENSMUSG00000020459	Mtif2	411.397	385.927	375.165	372.613	405.765	406.482	423.587	365.844	411.967	477.156
ENSMUSG00000020460	Rps27a	3003.59	3143.98	2602.53	2840.64	2646.16	2233.25	2450.5	2192.99	2041.21	2323.31
ENSMUSG00000020461	Clhc1	11.6985	10.9483	17.2594	13.7686	19.4195	20.1799	14.42	4.14554	21.9131	5.3165
ENSMUSG00000020462	Cfap36	226.171	194.332	168.96	238.369	267.784	225.823	231.621	235.259	214.749	239.243
ENSMUSG00000020463	Ppp4r3b	1390.17	1339.34	1408.91	1549.83	1570.93	1503.89	1488.86	1576.34	1535.01	1597.61
ENSMUSG00000020464	Pnpt1	479.639	431.544	434.21	417.361	435.405	453.568	497.49	389.68	442.645	441.27
ENSMUSG00000020471	Pold2	144.282	180.646	167.144	178.992	130.826	117.236	135.187	128.512	107.374	122.28
ENSMUSG00000020472	Zkscan17	355.829	411.473	340.646	382.079	365.904	299.816	304.622	323.352	323.219	288.42
ENSMUSG00000020473	Aebp1	10.7236	15.5101	8.1755	10.3265	6.13247	9.6095	8.11125	9.32746	5.47828	9.30388
ENSMUSG00000020474	Polm	266.141	289.217	317.028	266.767	259.608	240.237	262.264	282.933	253.097	293.737
ENSMUSG00000020476	Dbnl	1193.25	1319.27	1269.02	1351.05	1374.69	1309.77	1218.49	1125.51	1307.12	1528.49
ENSMUSG00000020477	Mrps24	202.774	257.284	200.754	231.485	204.416	190.268	237.029	165.821	191.74	309.686
ENSMUSG00000020482	Ccdc117	493.287	410.56	334.287	305.491	288.226	503.538	636.282	555.502	576.315	517.03
ENSMUSG00000020483	Dynll2	258.342	312.026	260.708	283.978	303.557	310.387	345.179	305.733	341.845	374.813
ENSMUSG00000020484	Xbp1	452.342	552.888	505.064	520.626	488.553	647.68	657.912	602.139	510.576	639.309
ENSMUSG00000020485	Supt4a	351.93	338.484	342.463	319.26	275.961	309.426	301.919	301.588	352.801	433.295
ENSMUSG00000020486	2004-09-01	11.6985	10.9483	7.26711	6.88431	12.2649	0.96095	2.70375	4.14554	6.57394	2.65825
ENSMUSG00000020491	2810021J22Rik	106.261	114.957	135.35	117.033	115.495	108.587	112.656	89.129	102.992	87.7223
ENSMUSG00000020492	Ska2	43.8694	50.1796	38.1523	43.0269	50.0818	55.7351	56.7787	54.9284	72.3133	42.532
ENSMUSG00000020493	Prr11	2.92463	4.56178	5.45033	6.88431	5.11039	19.219	27.9387	29.0188	15.3392	26.5825
ENSMUSG00000020495	Smg8	174.503	173.348	150.793	172.108	173.753	184.502	213.596	197.949	164.348	192.723
ENSMUSG00000020496	Rnf187	743.83	902.32	829.359	838.165	899.428	665.938	694.863	680.904	745.046	1050.01
ENSMUSG00000020513	Tubd1	57.5176	42.8807	50.8698	55.0745	55.1922	43.2427	34.2475	53.892	41.6349	66.4563
ENSMUSG00000020514	Mrpl22	75.0654	70.2514	85.3886	60.2377	68.4792	38.438	46.865	71.5105	56.9741	50.5068
ENSMUSG00000020515	Cnot8	620.021	650.51	635.872	557.629	558.054	537.171	600.232	486.064	585.08	655.259
ENSMUSG00000020516	Rps6kb1	691.186	644.123	639.506	651.428	654.13	635.188	599.331	614.576	611.376	572.853
ENSMUSG00000020519	Sap30l	223.246	228.089	232.548	240.09	242.232	194.112	221.707	215.568	182.975	257.85
ENSMUSG00000020520	Galnt10	1029.47	1108.51	1006.49	987.898	1023.1	833.144	897.644	792.834	831.603	956.97
ENSMUSG00000020521	Rnft1	239.819	205.28	232.548	250.417	233.034	219.097	209.991	211.422	227.896	183.419
ENSMUSG00000020522	Mfap3	406.523	384.102	400.6	383.8	394.522	389.185	336.166	391.753	444.836	381.459
ENSMUSG00000020523	Fam114a2	700.935	645.948	643.139	623.03	621.423	662.094	565.083	573.12	646.437	713.74
ENSMUSG00000020525	Ppm1d	233.97	290.129	223.464	242.672	281.071	308.465	319.042	266.351	276.105	389.434
ENSMUSG00000020526	Znhit3	56.5428	64.7773	51.7782	54.2139	57.2363	26.9066	51.3712	51.8192	21.9131	47.8485
ENSMUSG00000020527	Myo19	150.131	128.642	110.823	112.731	103.23	134.533	125.274	138.875	138.053	105.001
ENSMUSG00000020528	Prpsap2	119.91	123.168	130.808	122.196	131.848	129.728	111.755	108.82	107.374	111.647
ENSMUSG00000020530	Ggnbp2	1514.96	1473.45	1496.12	1453.45	1533.12	1624.01	1697.95	1524.52	1550.35	1404.89
ENSMUSG00000020532	Acaca	238.844	227.177	205.296	212.553	196.239	243.12	238.831	224.895	225.705	191.394
ENSMUSG00000020534	Shmt1	116.985	120.431	93.5641	111.87	122.649	94.1731	110.854	134.73	93.1308	83.7349
ENSMUSG00000020536	Llgl1	263.216	339.396	293.41	290.002	282.093	245.042	268.572	249.769	221.323	309.686
ENSMUSG00000020537	Drg2	211.548	166.049	211.655	186.737	191.129	150.869	175.744	165.821	199.409	166.141
ENSMUSG00000020538	Srebf1	615.146	661.458	611.346	635.938	656.174	457.412	538.046	582.448	516.054	676.525
ENSMUSG00000020544	Cox11	70.191	70.2514	52.6866	55.0745	80.7441	46.1256	54.075	47.6737	54.7828	66.4563
ENSMUSG00000020546	Stxbp4	50.6935	59.3031	46.3278	57.6561	54.1701	29.7894	45.0625	41.4554	30.6784	50.5068
ENSMUSG00000020547	Bzw2	621.97	709.813	673.116	667.778	655.152	538.132	567.787	394.862	480.993	590.132
ENSMUSG00000020549	Elac2	417.247	468.039	457.828	381.219	391.456	369.966	407.365	344.08	391.149	417.345
ENSMUSG00000020553	Pctp	29.2463	35.5819	30.8852	28.3978	24.5299	50.9303	70.2975	40.419	58.0698	69.1145
ENSMUSG00000020561	Twistnb	317.809	342.133	310.669	314.097	369.992	319.996	362.302	320.243	317.74	396.079
ENSMUSG00000020564	Atxn7l1	1705.06	1623.08	1800.43	1570.48	1657.81	1868.09	1687.14	1738.02	1828.65	1237.42
ENSMUSG00000020570	Sypl	293.437	293.779	310.669	361.426	382.257	319.996	310.03	294.333	363.758	276.458
ENSMUSG00000020571	Pdia6	620.021	707.988	632.239	642.822	693.991	623.656	697.567	664.322	634.385	745.64
ENSMUSG00000020572	Nampt	429.92	422.421	431.485	518.044	415.986	537.171	686.752	480.882	531.393	624.689
ENSMUSG00000020573	Pik3cg	591.749	590.294	592.27	577.421	588.717	637.11	590.318	641.522	563.167	619.373
ENSMUSG00000020576	Nbas	608.322	492.672	586.819	495.67	541.701	444.92	480.366	465.336	473.323	425.32
[truncated: 15,740 more rows]

## Sheet: Data 2
ensemblID	baseMean	log2FoldChange	pvalue	padj	neglog_padj	mgi_symbol
ENSMUSG00000024661	1052.619409	-2.999023164	7.69E-257	1.23E-252	251.9098979	Fth1
ENSMUSG00000097636	368.2711374	2.472070397	3.54E-128	2.83E-124	123.5479706	Mirt1
ENSMUSG00000020914	772.809733	1.961763038	3.05E-99	1.63E-95	94.78822402	Top2a
ENSMUSG00000071552	589.7610656	2.012179082	9.70E-94	3.88E-90	89.41095955	Tigit
ENSMUSG00000028599	3212.344946	1.173995661	2.59E-85	8.28E-82	81.08209496	Tnfrsf1b
ENSMUSG00000005413	116.8874057	4.712457514	3.55E-80	9.46E-77	76.02395814	Hmox1
ENSMUSG00000036093	1555.098287	1.315105899	2.71E-65	6.19E-62	61.208625	Arl5a
ENSMUSG00000033209	863.4515382	-1.000768287	2.58E-62	5.16E-59	58.28754178	Ttc28
ENSMUSG00000020250	806.6126194	1.078279769	9.99E-61	1.78E-57	56.7507296	Txnrd1
ENSMUSG00000032231	251.4648753	1.923515561	3.79E-60	6.06E-57	56.21738272	Anxa2
ENSMUSG00000055435	2745.389962	1.257227111	8.30E-60	1.21E-56	55.91795306	Maf
ENSMUSG00000024300	609.794141	1.954867097	4.94E-58	6.58E-55	54.1814815	Myo1f
ENSMUSG00000091679	134.634135	2.483418542	5.09E-56	6.26E-53	52.20316943	Vmn2r96
ENSMUSG00000031652	1035.183927	1.031573307	3.49E-55	3.99E-52	51.39906168	N4bp1
ENSMUSG00000033577	201.5741083	2.169858782	9.10E-54	9.71E-51	50.01288811	Myo6
ENSMUSG00000027330	676.6443989	1.36727627	2.35E-53	2.35E-50	49.62909294	Cdc25b
ENSMUSG00000032712	7652.701807	1.147956005	6.32E-52	5.95E-49	48.22556351	2810474O19Rik
ENSMUSG00000058773	208.9742497	2.623926872	2.71E-50	2.41E-47	46.61806086	Hist1h1b
ENSMUSG00000047898	571.9739424	1.335930937	2.28E-48	1.92E-45	44.71608969	Ccr4
ENSMUSG00000039126	66.7253821	4.982349364	4.57E-46	3.65E-43	42.43726506	Prune2
ENSMUSG00000050708	389.2388041	1.325369823	1.98E-45	1.51E-42	41.82226959	Ftl1
ENSMUSG00000020077	2656.977886	0.854130307	2.22E-45	1.62E-42	41.79145057	Srgn
ENSMUSG00000057406	908.4184026	1.026397408	3.79E-45	2.64E-42	41.57839505	Nsd2
ENSMUSG00000040274	1354.658014	1.227513612	4.40E-44	2.93E-41	40.53243815	Cdk6
ENSMUSG00000026950	6023.672975	2.146903179	4.88E-43	3.13E-40	39.50500626	Neb
ENSMUSG00000053158	70.50300842	3.132925394	5.91E-42	3.64E-39	38.43903608	Fes
ENSMUSG00000026483	1759.325618	0.918158371	2.37E-41	1.41E-38	37.85170902	Fam129a
ENSMUSG00000039959	158.5828493	1.926151761	2.49E-41	1.42E-38	37.84655876	Hip1
ENSMUSG00000025809	2159.799436	0.959275382	2.19E-40	1.21E-37	36.91769726	Itgb1
ENSMUSG00000030786	65.56446994	3.163645223	3.14E-40	1.67E-37	36.77668262	Itgam
ENSMUSG00000012443	161.9510103	2.104846572	3.65E-40	1.88E-37	36.72489045	Kif11
ENSMUSG00000001025	389.2783179	2.939017035	4.67E-40	2.34E-37	36.63150221	S100a6
ENSMUSG00000024222	678.7142783	1.072025337	5.53E-40	2.63E-37	36.58045321	Fkbp5
ENSMUSG00000031004	2030.937967	2.270389654	5.58E-40	2.63E-37	36.58045321	Mki67
ENSMUSG00000075602	414.3795654	1.323791737	1.56E-39	7.15E-37	36.14543472	Ly6a
ENSMUSG00000027469	93.83409811	2.086633819	4.13E-39	1.84E-36	35.73600326	Tpx2
ENSMUSG00000005947	2484.453163	0.833538542	5.76E-39	2.49E-36	35.60325979	Itgae
ENSMUSG00000020978	407.8142291	1.012906032	1.30E-38	5.43E-36	35.26555004	Klhdc2
ENSMUSG00000029822	937.2845104	0.991904245	1.32E-38	5.43E-36	35.26555004	Osbpl3
ENSMUSG00000097415	964.8766157	1.431127318	1.97E-38	7.88E-36	35.1034175	AU020206
ENSMUSG00000032350	588.1129738	0.931438134	2.19E-38	8.56E-36	35.06771168	Gclc
ENSMUSG00000024424	252.6960078	1.459774059	1.99E-37	7.58E-35	34.12047803	Ttc39c
ENSMUSG00000038058	640.975963	-0.894603847	1.70E-36	6.31E-34	33.19973836	Nod1
ENSMUSG00000051341	393.878642	1.32764782	1.89E-36	6.88E-34	33.162613	Zfp52
ENSMUSG00000032089	1015.861816	0.972356289	2.76E-36	9.82E-34	33.00782132	Il10ra
ENSMUSG00000047415	505.9589955	1.155734501	1.13E-35	3.94E-33	32.4042884	Gpr68
ENSMUSG00000038151	390.655718	1.327370998	1.89E-35	6.44E-33	32.19110645	Prdm1
ENSMUSG00000026009	1686.197454	1.262436621	2.02E-35	6.72E-33	32.17255002	Icos
ENSMUSG00000078484	261.5877527	-1.350792491	2.08E-35	6.79E-33	32.16821509	NA
ENSMUSG00000051747	6763.601381	1.145581906	3.47E-35	1.11E-32	31.95465487	Ttn
ENSMUSG00000054072	1239.513076	0.989720152	4.22E-35	1.32E-32	31.87828542	Iigp1
ENSMUSG00000024754	211.3004053	1.223528899	5.02E-35	1.54E-32	31.81151919	Tmem2
ENSMUSG00000017707	3876.342732	0.895713466	8.16E-35	2.46E-32	31.6085129	Serinc3
ENSMUSG00000020014	62.94438748	2.872545139	1.06E-34	3.15E-32	31.50103509	Cfap54
ENSMUSG00000029438	242.4340328	-1.29915261	1.42E-34	4.14E-32	31.3825612	Bcl7a
ENSMUSG00000034792	158.2635547	1.891813507	1.84E-34	5.25E-32	31.28003262	Gna15
ENSMUSG00000001768	165.4729315	1.904448621	2.42E-34	6.80E-32	31.16741477	Rin2
ENSMUSG00000027907	247.9886936	1.675669209	2.76E-34	7.62E-32	31.11776897	S100a11
ENSMUSG00000018932	299.5225855	1.341111509	6.33E-34	1.72E-31	30.76553321	Map2k3
ENSMUSG00000024610	470.9431494	1.026678867	2.32E-33	6.18E-31	30.20921953	Cd74
ENSMUSG00000087380	44.77937407	3.457823597	2.78E-33	7.28E-31	30.13788964	2210408F21Rik
ENSMUSG00000046591	88.36214097	2.069963306	2.92E-33	7.54E-31	30.12265787	Ticrr
ENSMUSG00000099413	49.13959642	3.683503718	3.26E-33	8.27E-31	30.08246211	Gm17767
ENSMUSG00000068220	598.9785827	1.30866585	4.99E-33	1.25E-30	29.90371496	Lgals1
ENSMUSG00000032238	714.6528407	1.154058576	5.20E-33	1.28E-30	29.89285183	Rora
ENSMUSG00000036768	129.4532555	1.907900919	5.50E-33	1.33E-30	29.87534778	Kif15
ENSMUSG00000020649	126.8956079	1.993975847	6.13E-33	1.46E-30	29.83431844	Rrm2
ENSMUSG00000034353	330.408017	-1.119963606	6.71E-33	1.58E-30	29.80181323	Ramp1
ENSMUSG00000041238	265.3971914	1.114893431	2.35E-32	5.44E-30	29.2644903	Rbbp8
ENSMUSG00000042489	153.0159072	1.805783625	2.39E-32	5.47E-30	29.26173274	Clspn
ENSMUSG00000033952	109.2331761	1.885542884	3.49E-32	7.86E-30	29.1047465	Aspm
ENSMUSG00000090942	140.0290619	1.889682326	7.95E-32	1.77E-29	28.75295364	F830016B08Rik
ENSMUSG00000026605	156.6734739	1.968835791	8.58E-32	1.88E-29	28.72566592	Cenpf
ENSMUSG00000031765	62.97919283	6.384075046	1.07E-31	2.28E-29	28.64274918	Mt1
ENSMUSG00000046876	995.6255996	0.911296601	1.05E-31	2.28E-29	28.64274918	Atxn1
ENSMUSG00000069833	10376.10686	0.510020178	1.72E-31	3.62E-29	28.44174168	Ahnak
ENSMUSG00000074813	74.8939387	2.614473992	3.26E-31	6.78E-29	28.16904092	Gm14005
ENSMUSG00000038943	102.5291815	1.952706311	5.23E-31	1.07E-28	27.96929955	Prc1
ENSMUSG00000001228	231.8769761	1.398443303	2.49E-30	5.04E-28	27.29716341	Uhrf1
ENSMUSG00000027778	4260.540301	-0.700430258	1.32E-29	2.63E-27	26.5794088	Ift80
ENSMUSG00000071064	658.3326084	-0.788319409	1.50E-29	2.97E-27	26.52689104	Zfp827
ENSMUSG00000037606	281.2050409	1.122779451	1.85E-29	3.62E-27	26.44170105	Osbpl5
ENSMUSG00000028691	575.9205821	0.983212423	2.39E-29	4.61E-27	26.33648436	Prdx1
ENSMUSG00000026069	446.5857453	1.494037348	3.13E-29	5.97E-27	26.22395105	Il1rl1
ENSMUSG00000046329	131.1109018	-1.733860939	3.19E-29	6.01E-27	26.22135553	Slc25a23
ENSMUSG00000030114	124.2995238	2.041480797	4.91E-29	9.13E-27	26.03929722	Klrg1
ENSMUSG00000027326	108.8590706	2.067911595	1.55E-28	2.86E-26	25.54398941	Knl1
ENSMUSG00000041481	357.3543061	1.268079718	5.33E-28	9.69E-26	25.01386873	Serpina3g
ENSMUSG00000024014	2112.46116	0.87550644	1.64E-27	2.95E-25	24.53024655	Pim1
ENSMUSG00000024079	894.9225166	0.773414865	1.75E-27	3.11E-25	24.50757449	Eif2ak2
ENSMUSG00000025001	333.2296913	1.095301594	2.66E-27	4.67E-25	24.33076648	Hells
ENSMUSG00000028211	4233.076417	0.502506279	2.88E-27	5.00E-25	24.30074966	Trp53inp1
ENSMUSG00000028124	199.3739765	1.238094914	3.16E-27	5.38E-25	24.26953277	Gclm
ENSMUSG00000038560	249.1520205	-1.399928389	3.15E-27	5.38E-25	24.26953277	Sp6
ENSMUSG00000015880	81.22981263	1.7881675	3.96E-27	6.66E-25	24.17642752	Ncapg
ENSMUSG00000020728	123.1178714	2.023479121	5.91E-27	9.85E-25	24.00635492	Cep112
ENSMUSG00000039899	444.4162009	1.350785959	6.43E-27	1.06E-24	23.97441361	Fgl2
ENSMUSG00000039782	301.2032333	0.98568222	8.14E-27	1.33E-24	23.8764251	Cpeb2
ENSMUSG00000017417	41.88056158	3.244402326	1.10E-26	1.78E-24	23.7487958	Plxdc1
ENSMUSG00000037434	344.703889	0.928854009	1.68E-26	2.69E-24	23.57021282	Slc30a1
ENSMUSG00000033147	289.2878983	1.077742395	1.94E-26	3.07E-24	23.5133254	Slc22a15
ENSMUSG00000057137	154.0984655	1.571041048	2.25E-26	3.53E-24	23.4526189	Tmem140
ENSMUSG00000031628	211.0133664	1.34315572	2.31E-26	3.60E-24	23.44423027	Casp3
ENSMUSG00000008393	76.97374755	1.816377889	5.62E-26	8.65E-24	23.06282602	Carhsp1
ENSMUSG00000017716	66.36685182	2.389343835	7.23E-26	1.10E-23	22.95789017	Birc5
ENSMUSG00000002365	298.3421854	1.053951269	1.26E-25	1.90E-23	22.72104189	Snx9
ENSMUSG00000050232	145.9250944	1.856589541	1.93E-25	2.89E-23	22.53858874	Cxcr3
ENSMUSG00000024812	199.7910418	1.462584749	2.19E-25	3.25E-23	22.48829498	Tjp2
ENSMUSG00000022982	1072.395421	0.777832066	3.02E-25	4.44E-23	22.35279403	Sod1
ENSMUSG00000032327	85.39282806	-2.041826098	3.56E-25	5.18E-23	22.28604848	Stra6
ENSMUSG00000034394	98.73926062	1.89934839	3.96E-25	5.70E-23	22.24385696	Lif
ENSMUSG00000037474	125.047754	1.712493336	9.49E-25	1.36E-22	21.86761864	Dtl
ENSMUSG00000026014	357.3987953	1.256902038	9.79E-25	1.39E-22	21.8581219	Raph1
ENSMUSG00000046179	66.74918645	2.495481225	1.02E-24	1.43E-22	21.84345823	E2f8
ENSMUSG00000028392	43.42789709	2.870964169	1.07E-24	1.49E-22	21.82798043	Bspry
ENSMUSG00000049690	53.63161437	2.213110606	1.28E-24	1.76E-22	21.75331824	Nckap5
ENSMUSG00000040204	57.23156991	2.409945296	1.86E-24	2.54E-22	21.59480041	Pclaf
ENSMUSG00000028367	247.4266336	0.937983485	3.40E-24	4.61E-22	21.33613358	Txn1
ENSMUSG00000031328	9156.799627	0.454112503	3.97E-24	5.33E-22	21.273107	Flna
ENSMUSG00000027715	66.36631781	2.416619215	5.43E-24	7.25E-22	21.13990988	Ccna2
ENSMUSG00000028268	1718.939853	0.660459919	5.51E-24	7.29E-22	21.13756253	Gbp3
ENSMUSG00000053199	292.9097099	-1.26565725	9.96E-24	1.31E-21	20.8839612	Arhgap20
ENSMUSG00000060791	409.1434352	0.782630753	1.04E-23	1.36E-21	20.8677939	Gmfg
ENSMUSG00000048852	202.2113379	1.187375414	2.47E-23	3.19E-21	20.49627616	Gm12185
ENSMUSG00000028927	160.7178447	1.347020841	3.36E-23	4.30E-21	20.36689426	Padi2
ENSMUSG00000081534	248.7282817	1.088283485	4.81E-23	6.11E-21	20.21410709	Slc48a1
ENSMUSG00000049539	130.1080285	1.917574146	6.27E-23	7.88E-21	20.10357467	Hist1h1a
ENSMUSG00000079110	328.4491835	-0.819317575	6.30E-23	7.88E-21	20.10357467	Capn3
ENSMUSG00000026355	1437.540842	0.70391852	6.98E-23	8.66E-21	20.06272753	Mcm6
ENSMUSG00000054717	483.9416448	1.15223135	8.40E-23	1.03E-20	19.98537119	Hmgb2
ENSMUSG00000030651	439.2419457	-0.95623782	1.43E-22	1.75E-20	19.75773546	Art2b
ENSMUSG00000039153	232.0315215	1.057977151	1.68E-22	2.03E-20	19.69169284	Runx2
ENSMUSG00000061787	1751.612127	-0.581218766	1.75E-22	2.11E-20	19.6762601	Rps17
ENSMUSG00000093963	108.5905064	1.894936985	2.12E-22	2.53E-20	19.59693473	Gm21909
ENSMUSG00000079363	2182.598821	0.478810756	2.46E-22	2.92E-20	19.53467721	Gbp4
ENSMUSG00000063450	393.1874803	0.904146667	4.15E-22	4.88E-20	19.31181273	Syne2
ENSMUSG00000029516	139.8597701	1.372729812	4.30E-22	5.02E-20	19.29943224	Cit
ENSMUSG00000019817	164.0365719	-1.105331877	5.31E-22	6.16E-20	19.21039398	Plagl1
ENSMUSG00000002835	141.1369174	1.493220499	5.66E-22	6.52E-20	19.18581749	Chaf1a
ENSMUSG00000027293	123.6001341	1.304880528	7.56E-22	8.64E-20	19.06351195	Ehd4
ENSMUSG00000034903	131.1772603	1.681603254	9.86E-22	1.12E-19	18.95127887	Cobll1
ENSMUSG00000030530	940.1452769	0.72214168	1.40E-21	1.58E-19	18.80216885	Furin
ENSMUSG00000017499	61.96999456	1.982310226	1.68E-21	1.89E-19	18.72466477	Cdc6
ENSMUSG00000040229	207.589463	-1.108291214	1.90E-21	2.11E-19	18.67604615	Gpr34
ENSMUSG00000024660	476.6824436	0.892574481	2.02E-21	2.23E-19	18.65147432	Incenp
ENSMUSG00000015437	210.3545194	2.847837035	2.23E-21	2.44E-19	18.61207468	Gzmb
ENSMUSG00000020399	86.1424842	2.075032043	2.27E-21	2.47E-19	18.60789174	Havcr2
ENSMUSG00000027087	1060.62033	0.58827004	2.83E-21	3.06E-19	18.51414075	Itgav
ENSMUSG00000044770	665.0401197	-0.693657893	3.43E-21	3.68E-19	18.43363916	Scml4
ENSMUSG00000039232	304.6330114	1.035419437	3.68E-21	3.93E-19	18.4060542	Stx11
ENSMUSG00000042105	1147.321815	-0.666958451	3.80E-21	4.03E-19	18.39474457	Inpp5f
ENSMUSG00000015970	233.164786	1.144061795	4.59E-21	4.83E-19	18.31634643	Chdh
ENSMUSG00000022021	160.1368129	1.127789588	4.66E-21	4.87E-19	18.31260657	Diaph3
ENSMUSG00000003418	1491.183322	-0.629124257	4.72E-21	4.87E-19	18.31211478	St8sia6
ENSMUSG00000030064	216.5179589	1.115396029	4.70E-21	4.87E-19	18.31211478	Frmd4b
ENSMUSG00000025223	2592.721145	-0.523624555	4.83E-21	4.95E-19	18.30541003	Ldb1
ENSMUSG00000026490	42.79857113	-2.397522815	6.61E-21	6.74E-19	18.17152685	Cdc42bpa
ENSMUSG00000040084	100.0966323	1.424805584	8.11E-21	8.21E-19	18.08545623	Bub1b
ENSMUSG00000019982	833.791105	0.682884714	9.56E-21	9.62E-19	18.01686679	Myb
ENSMUSG00000027306	57.57247374	2.09595629	9.71E-21	9.71E-19	18.01276149	Nusap1
ENSMUSG00000041959	1743.14426	0.804492317	9.86E-21	9.80E-19	18.00895202	S100a10
ENSMUSG00000022636	130.1254851	1.347042365	1.05E-20	1.03E-18	17.98573451	Alcam
ENSMUSG00000079071	298.4474522	-0.998393975	1.30E-20	1.28E-18	17.8929354	Gm14085
ENSMUSG00000001444	52.81805991	1.938839235	1.57E-20	1.53E-18	17.81555415	Tbx21
ENSMUSG00000045328	207.3790791	1.50503015	1.78E-20	1.73E-18	17.76293918	Cenpe
ENSMUSG00000000278	74.31265192	1.675786356	2.18E-20	2.10E-18	17.67690453	Scpep1
ENSMUSG00000015314	2238.291047	0.730767225	2.24E-20	2.14E-18	17.66887462	Slamf6
ENSMUSG00000052565	475.1416282	1.214282435	2.90E-20	2.76E-18	17.55903736	Hist1h1d
ENSMUSG00000020128	3060.844286	0.627180569	3.00E-20	2.84E-18	17.5460863	Vps54
ENSMUSG00000023008	1013.785647	-0.545554846	3.04E-20	2.86E-18	17.54371144	Fmnl3
ENSMUSG00000000915	934.670994	0.586374161	3.74E-20	3.50E-18	17.45601478	Hip1r
ENSMUSG00000032688	1535.400077	0.679307834	4.11E-20	3.83E-18	17.41721793	Malt1
ENSMUSG00000058297	381.0017622	0.842617329	5.38E-20	4.97E-18	17.30346583	Spock2
ENSMUSG00000042759	87.18604381	1.560520771	7.06E-20	6.46E-18	17.18982742	Apobr
ENSMUSG00000096807	53.0959523	1.922499459	7.04E-20	6.46E-18	17.18982742	NA
ENSMUSG00000000538	405.2517808	-0.68691523	7.19E-20	6.54E-18	17.18436317	Tom1l2
ENSMUSG00000032177	69.30917848	1.677640819	8.39E-20	7.58E-18	17.12028753	Pde4a
ENSMUSG00000034311	59.37654692	2.393127078	2.29E-19	2.06E-17	16.68658409	Kif4
ENSMUSG00000015243	534.0603889	-1.041655497	2.42E-19	2.16E-17	16.66497279	Abca1
ENSMUSG00000019810	141.0971606	1.136933398	2.59E-19	2.31E-17	16.63711162	Fuca2
ENSMUSG00000029687	677.7544398	0.63836109	4.30E-19	3.80E-17	16.4201076	Ezh2
ENSMUSG00000021356	1386.41943	0.658177502	4.48E-19	3.92E-17	16.40663235	Irf4
ENSMUSG00000041439	332.1771229	0.715553873	4.48E-19	3.92E-17	16.40663235	Mfsd6
ENSMUSG00000061607	1198.867728	-0.7838473	5.27E-19	4.58E-17	16.33881342	Mdc1
ENSMUSG00000031246	856.9499748	0.598097036	6.97E-19	5.99E-17	16.22227432	Sh3bgrl
ENSMUSG00000037405	593.7392056	0.765508315	6.95E-19	5.99E-17	16.22227432	Icam1
ENSMUSG00000042029	135.6531557	1.381142145	7.07E-19	6.05E-17	16.21851516	Ncapg2
ENSMUSG00000067220	36.75758373	2.726343688	7.37E-19	6.27E-17	16.20251478	Cnga1
ENSMUSG00000004642	512.4916478	0.769381359	8.24E-19	6.98E-17	16.15618895	Slbp
ENSMUSG00000020178	281.618855	0.820163428	9.37E-19	7.89E-17	16.1027293	Adora2a
ENSMUSG00000028937	389.689184	0.856501225	9.68E-19	8.11E-17	16.09098646	Acot7
ENSMUSG00000087107	535.8060627	0.722816957	1.19E-18	9.94E-17	16.00248625	AI662270
ENSMUSG00000106847	386.3093028	-0.751425739	1.25E-18	1.03E-16	15.98506486	Peg13
ENSMUSG00000020027	660.734344	0.725486893	1.32E-18	1.09E-16	15.96423585	Socs2
ENSMUSG00000040253	2627.499004	0.603589085	1.33E-18	1.09E-16	15.96138375	Gbp7
ENSMUSG00000000244	1392.779683	-0.499825215	1.78E-18	1.45E-16	15.83827984	Tspan32
ENSMUSG00000002602	520.9560054	0.860194331	1.79E-18	1.46E-16	15.83672164	Axl
ENSMUSG00000056724	1874.41563	0.468688727	1.92E-18	1.55E-16	15.80871878	Nbeal2
ENSMUSG00000021591	206.3295684	1.408655784	2.79E-18	2.24E-16	15.64981948	Glrx
ENSMUSG00000078853	1754.39157	0.620095755	3.20E-18	2.56E-16	15.59198306	Igtp
ENSMUSG00000028080	3619.182021	0.672168986	3.57E-18	2.84E-16	15.54677154	Lrba
ENSMUSG00000004317	132.4292493	1.094727482	4.02E-18	3.18E-16	15.49697848	Clcn5
ENSMUSG00000004698	56.13625302	-1.909853185	4.12E-18	3.25E-16	15.48871015	Hdac9
ENSMUSG00000007207	282.3540194	-0.903680453	4.77E-18	3.74E-16	15.42741503	Stx1a
ENSMUSG00000037129	35.06789739	2.771952626	4.95E-18	3.85E-16	15.41477645	Tmprss13
ENSMUSG00000105504	1268.6226	0.449143104	4.95E-18	3.85E-16	15.41477645	Gbp5
ENSMUSG00000051166	332.9572374	-0.840519123	5.54E-18	4.28E-16	15.36855823	Eml5
ENSMUSG00000003849	23.31836483	5.127349284	5.56E-18	4.28E-16	15.36850789	Nqo1
ENSMUSG00000026024	242.6648948	0.826805904	5.63E-18	4.31E-16	15.36519878	Als2
ENSMUSG00000033454	2330.561898	0.396346845	5.82E-18	4.43E-16	15.35330453	Zbtb1
ENSMUSG00000104213	114.0525759	1.296019151	6.08E-18	4.61E-16	15.33620731	Ighd
ENSMUSG00000026622	26.30062938	3.017799178	7.00E-18	5.28E-16	15.27698616	Nek2
ENSMUSG00000047126	3339.498104	0.344036777	8.61E-18	6.47E-16	15.1892602	Cltc
ENSMUSG00000024989	38.52841357	2.281994793	8.81E-18	6.59E-16	15.18120015	Cep55
ENSMUSG00000035021	2309.893133	0.508182834	1.13E-17	8.39E-16	15.07601137	Baz1a
ENSMUSG00000032218	43.33140169	2.254532574	1.25E-17	9.29E-16	15.0318656	Ccnb2
ENSMUSG00000032295	288.3084737	-0.746920301	1.31E-17	9.68E-16	15.0142843	Man2c1
ENSMUSG00000032254	74.95226634	1.940015496	1.41E-17	1.04E-15	14.98434112	Kif23
ENSMUSG00000028832	90.38244723	1.371001921	1.66E-17	1.21E-15	14.91744282	Stmn1
ENSMUSG00000021109	3537.256053	0.465952681	1.68E-17	1.23E-15	14.91171306	Hif1a
ENSMUSG00000051510	283.173901	0.882085478	1.89E-17	1.37E-15	14.86437702	Mafg
ENSMUSG00000028668	1066.09047	0.594332922	1.93E-17	1.39E-15	14.85769448	Eloa
ENSMUSG00000028793	740.440495	0.700438187	1.93E-17	1.39E-15	14.85769448	Rnf19b
ENSMUSG00000058756	232.4439655	-1.04932344	2.29E-17	1.64E-15	14.78616906	Thra
ENSMUSG00000024737	52.40509553	1.955072232	2.34E-17	1.67E-15	14.77809872	Slc15a3
ENSMUSG00000031557	1087.23377	0.458354645	2.57E-17	1.82E-15	14.74084366	Plekha2
ENSMUSG00000077394	406.8589211	0.746353463	2.58E-17	1.82E-15	14.7394491	Gm24339
ENSMUSG00000029094	358.1598285	-0.94829107	3.03E-17	2.13E-15	14.67190133	Afap1
ENSMUSG00000020042	254.8708255	-0.899021696	3.23E-17	2.26E-15	14.64640527	Btbd11
ENSMUSG00000020401	21.79269298	3.063335912	3.32E-17	2.30E-15	14.63813163	Fam71b
ENSMUSG00000063021	137.4402322	1.480680992	3.31E-17	2.30E-15	14.63813163	Hist1h2ak
ENSMUSG00000046410	88.20724839	1.286274646	3.86E-17	2.66E-15	14.57450168	Kcnk6
ENSMUSG00000041219	120.2855045	1.166512559	4.21E-17	2.89E-15	14.53852501	Arhgap11a
ENSMUSG00000078485	100.8982143	-1.350551497	5.55E-17	3.80E-15	14.42074502	Plekhn1
ENSMUSG00000044768	301.1714311	0.818081552	6.40E-17	4.35E-15	14.36102424	D1Ertd622e
ENSMUSG00000018750	865.7387031	-0.567968896	7.13E-17	4.84E-15	14.31540181	Zbtb4
ENSMUSG00000030413	148.4634363	1.256367537	8.38E-17	5.65E-15	14.24760585	Pglyrp1
ENSMUSG00000041992	50.85266177	1.747838272	9.09E-17	6.11E-15	14.21372312	Rapgef5
ENSMUSG00000021313	90.31344773	-2.149160363	1.03E-16	6.92E-15	14.15971157	Ryr2
ENSMUSG00000003452	153.3565583	1.311648813	1.07E-16	7.15E-15	14.14547479	Bicd1
ENSMUSG00000038733	3563.643507	0.409736368	1.08E-16	7.15E-15	14.14547479	Wdr26
ENSMUSG00000020644	182.3484017	1.087376634	1.11E-16	7.33E-15	14.13463678	Id2
ENSMUSG00000029472	1102.164659	-0.484741042	1.18E-16	7.76E-15	14.1100478	Anapc5
ENSMUSG00000029833	936.1497336	0.53132404	1.31E-16	8.59E-15	14.06593011	Trim24
ENSMUSG00000029366	302.5193695	0.898159677	1.60E-16	1.05E-14	13.98070028	Dck
ENSMUSG00000029217	149.1136762	0.968498831	1.85E-16	1.21E-14	13.91856111	Tec
ENSMUSG00000063415	21.2761285	-3.764391295	1.89E-16	1.23E-14	13.91164293	Cyp26b1
ENSMUSG00000021190	131.3731554	1.238600278	2.00E-16	1.29E-14	13.8892935	Lgmn
ENSMUSG00000026478	870.2134206	0.730938869	2.26E-16	1.45E-14	13.83746145	Lamc1
ENSMUSG00000028452	983.8791379	0.44444292	2.44E-16	1.56E-14	13.80693592	Vcp
ENSMUSG00000057409	650.3104318	0.761140593	2.78E-16	1.77E-14	13.75212406	Zfp53
ENSMUSG00000028514	2872.662213	-0.421459833	3.34E-16	2.12E-14	13.67286108	Usp24
ENSMUSG00000002055	49.69710703	2.039789981	3.56E-16	2.25E-14	13.64805838	Spag5
ENSMUSG00000029414	73.19675574	1.791473381	3.77E-16	2.37E-14	13.62490701	Kntc1
ENSMUSG00000015597	583.3986826	-0.544105165	4.04E-16	2.53E-14	13.59628839	Zfp318
ENSMUSG00000038264	58.93242451	1.507248637	4.15E-16	2.59E-14	13.5859391	Sema7a
ENSMUSG00000039396	25.21567685	2.852944078	4.21E-16	2.62E-14	13.58180312	Neil3
ENSMUSG00000058290	36.44049951	1.977800459	4.38E-16	2.72E-14	13.56611918	Espl1
ENSMUSG00000031389	2730.309007	-0.321278445	4.55E-16	2.81E-14	13.55135437	Arhgap4
ENSMUSG00000073555	129.0160678	1.500841178	4.65E-16	2.86E-14	13.54367165	Gm4951
ENSMUSG00000048327	47.25773362	1.715793145	4.74E-16	2.91E-14	13.53676601	Ckap2l
ENSMUSG00000033161	2759.740124	0.516028908	4.93E-16	3.01E-14	13.52101344	Atp1a1
ENSMUSG00000028995	377.3978957	0.689589012	5.09E-16	3.10E-14	13.50909637	Fam126a
ENSMUSG00000034266	422.0641686	0.725408386	5.43E-16	3.29E-14	13.48265485	Batf
ENSMUSG00000038807	63.17442045	1.452005676	5.67E-16	3.42E-14	13.46589527	Rap1gap2
ENSMUSG00000028212	39.9518911	1.84402849	6.38E-16	3.84E-14	13.41606053	Ccne2
ENSMUSG00000016534	286.7920318	0.691609664	6.90E-16	4.14E-14	13.38320831	Lamp2
ENSMUSG00000102151	188.0997613	1.083788565	7.69E-16	4.59E-14	13.33831342	Gm37472
ENSMUSG00000018983	443.5061342	0.686272308	8.51E-16	5.06E-14	13.29572424	E2f2
ENSMUSG00000105827	67.36990089	1.60546579	8.54E-16	5.06E-14	13.29572424	Hist2h2bb
ENSMUSG00000032300	443.817658	0.736634497	9.28E-16	5.48E-14	13.26123503	1700017B05Rik
ENSMUSG00000038241	2121.02404	0.38810832	9.47E-16	5.55E-14	13.25569115	Cep250
ENSMUSG00000050335	26.30078481	2.520525727	9.46E-16	5.55E-14	13.25569115	Lgals3
ENSMUSG00000060227	153.5656459	-1.059832721	9.99E-16	5.84E-14	13.23391787	Casc4
ENSMUSG00000034855	48.32667418	3.113910478	1.25E-15	7.29E-14	13.13737216	Cxcl10
ENSMUSG00000004105	238.7229668	1.30712976	1.29E-15	7.47E-14	13.12657354	Angptl2
ENSMUSG00000023015	139.2553989	1.225805905	1.32E-15	7.63E-14	13.11767096	Racgap1
ENSMUSG00000031933	2882.909167	-0.416546025	1.45E-15	8.35E-14	13.07825558	Izumo1r
ENSMUSG00000026068	205.3754107	1.308674945	1.51E-15	8.68E-14	13.06158924	Il18rap
ENSMUSG00000025959	422.8622467	-0.795972739	1.59E-15	9.10E-14	13.0408781	Klf7
ENSMUSG00000074570	62.96411233	1.657696784	1.63E-15	9.30E-14	13.03162383	Cass4
ENSMUSG00000018001	1032.368288	-0.497862543	1.76E-15	9.98E-14	13.00104435	Cyth3
ENSMUSG00000038900	3249.600241	-0.487215293	2.01E-15	1.14E-13	12.94418474	Rpl12
ENSMUSG00000022667	297.6899212	0.898065822	2.09E-15	1.18E-13	12.92857603	Cd200r1
ENSMUSG00000034906	72.85411999	1.398427307	2.12E-15	1.19E-13	12.92507009	Ncaph
ENSMUSG00000061991	51.2970244	2.385990802	2.14E-15	1.20E-13	12.92103399	Hist1h2af
ENSMUSG00000053411	1612.474396	-0.600783287	2.43E-15	1.35E-13	12.86876288	Cbx7
ENSMUSG00000033987	129.6163837	-1.073541833	2.52E-15	1.40E-13	12.85386568	Dnah17
ENSMUSG00000005417	1418.166587	-0.509470522	2.57E-15	1.42E-13	12.84674675	Mprip
ENSMUSG00000032402	935.1689429	0.570103862	2.61E-15	1.44E-13	12.84205946	Smad3
ENSMUSG00000062906	267.263353	-0.682915734	2.66E-15	1.46E-13	12.83517498	Hdac10
ENSMUSG00000000028	71.46377037	1.432081521	2.73E-15	1.50E-13	12.82515008	Cdc45
ENSMUSG00000019312	53.54582307	1.566181028	2.77E-15	1.51E-13	12.81987387	Grb7
ENSMUSG00000032737	178.4648785	0.875883237	2.95E-15	1.61E-13	12.79390011	Inppl1
ENSMUSG00000004356	719.8418735	-0.47469081	3.20E-15	1.74E-13	12.76024046	Utp20
ENSMUSG00000020185	39.69075921	2.237966365	3.25E-15	1.76E-13	12.75557505	E2f7
ENSMUSG00000043683	467.1262191	-0.632109965	3.42E-15	1.84E-13	12.73605024	Fem1a
ENSMUSG00000048279	2220.476979	0.441934768	3.42E-15	1.84E-13	12.73605024	Sacs
ENSMUSG00000033538	285.1778229	0.963696734	3.54E-15	1.90E-13	12.722385	Casp4
ENSMUSG00000033502	568.1402633	0.617957529	3.64E-15	1.94E-13	12.71148261	Cdc14a
ENSMUSG00000033350	241.4214214	1.063762872	4.21E-15	2.24E-13	12.65038033	Chst2
ENSMUSG00000045362	246.2822022	0.859674778	4.24E-15	2.25E-13	12.64866885	Tnfrsf26
ENSMUSG00000058173	114.0477577	1.150257426	4.28E-15	2.26E-13	12.64610796	Smco4
ENSMUSG00000028270	1803.197849	0.676784495	4.33E-15	2.28E-13	12.6426095	Gbp2
ENSMUSG00000040952	2690.200483	-0.471964223	4.35E-15	2.28E-13	12.6415138	Rps19
ENSMUSG00000022440	81.26113363	1.373492363	4.63E-15	2.42E-13	12.61573347	C1qtnf6
ENSMUSG00000026728	4844.141186	0.574258569	5.26E-15	2.74E-13	12.56222483	Vim
ENSMUSG00000029401	457.1790286	0.959096555	5.66E-15	2.94E-13	12.5312878	Rilpl2
ENSMUSG00000103168	25.53063376	-3.070256062	7.29E-15	3.78E-13	12.42296984	Gm30948
ENSMUSG00000017929	304.8702522	0.701618714	7.79E-15	4.01E-13	12.39721026	B4galt5
ENSMUSG00000024948	3219.93693	-0.366694341	7.78E-15	4.01E-13	12.39721026	Map4k2
ENSMUSG00000056394	558.5199563	0.670125939	8.03E-15	4.12E-13	12.38525555	Lig1
ENSMUSG00000019478	28.66759188	2.470068173	8.09E-15	4.14E-13	12.38323237	Rab4a
ENSMUSG00000024451	40.35128861	2.13549072	8.57E-15	4.35E-13	12.36140077	Arap3
ENSMUSG00000041235	1328.556632	0.633882036	8.56E-15	4.35E-13	12.36140077	Chd7
ENSMUSG00000029622	1599.769363	0.388622186	8.76E-15	4.44E-13	12.35288218	Arpc1b
ENSMUSG00000020330	39.43792638	2.091653941	9.18E-15	4.63E-13	12.33422285	Hmmr
ENSMUSG00000066363	33.254363	1.944868102	1.01E-14	5.09E-13	12.292983	Serpina3f
ENSMUSG00000021728	596.048115	0.51059264	1.16E-14	5.84E-13	12.23333429	Emb
ENSMUSG00000045038	326.7754303	-0.664015501	1.20E-14	6.00E-13	12.22191846	Prkce
ENSMUSG00000048503	37.26327656	-1.893487748	1.24E-14	6.20E-13	12.20792097	Tmem136
ENSMUSG00000012889	267.362211	0.88209267	1.34E-14	6.66E-13	12.17648375	Podnl1
ENSMUSG00000106867	20.13616948	4.066737103	1.62E-14	8.05E-13	12.09425487	Gm43800
ENSMUSG00000020387	1699.860636	-0.391281157	1.75E-14	8.64E-13	12.0634354	Jade2
ENSMUSG00000028718	33.39669913	2.264532612	1.77E-14	8.70E-13	12.0605497	Stil
ENSMUSG00000024590	967.5493113	0.672754858	2.00E-14	9.81E-13	12.00853421	Lmnb1
ENSMUSG00000020732	610.1610442	-0.709816815	2.02E-14	9.88E-13	12.00502737	Rab37
ENSMUSG00000023048	1073.307393	0.564242076	2.15E-14	1.05E-12	11.97994778	Prr13
ENSMUSG00000027238	71.50063753	1.634615201	2.20E-14	1.07E-12	11.97120456	Frmd5
ENSMUSG00000026463	1149.076657	0.80683297	2.21E-14	1.07E-12	11.97087778	Atp2b4
ENSMUSG00000021065	369.7247128	0.729705852	2.25E-14	1.09E-12	11.96380126	Fut8
ENSMUSG00000024750	499.6818704	0.69615048	2.44E-14	1.18E-12	11.92875728	Zfand5
ENSMUSG00000044934	131.1948744	1.065006106	2.81E-14	1.35E-12	11.8692264	Zfp367
ENSMUSG00000039942	1248.600523	0.45286306	2.96E-14	1.42E-12	11.84898371	Ptger4
ENSMUSG00000022280	808.2992639	0.448177906	3.31E-14	1.58E-12	11.80063975	Rnf19a
ENSMUSG00000026669	63.74270016	1.798131881	3.59E-14	1.71E-12	11.76743548	Mcm10
ENSMUSG00000035329	500.6654029	0.578392908	4.04E-14	1.92E-12	11.71664014	Fbxo33
ENSMUSG00000038587	334.8478798	0.637806224	4.76E-14	2.25E-12	11.64690276	Akap12
ENSMUSG00000030257	38.20545041	1.777708987	5.24E-14	2.47E-12	11.6065112	Srgap3
ENSMUSG00000020641	94.17284675	1.499420567	5.70E-14	2.67E-12	11.57285691	Rsad2
ENSMUSG00000037318	3677.526326	-0.358916603	5.69E-14	2.67E-12	11.57285691	Traf3ip3
ENSMUSG00000102561	233.6196505	1.20432226	5.74E-14	2.69E-12	11.57066116	Gm37039
ENSMUSG00000034484	737.729765	0.540052404	5.81E-14	2.71E-12	11.56709708	Snx2
ENSMUSG00000024789	1851.730867	0.418005913	6.42E-14	2.99E-12	11.52471994	Jak2
ENSMUSG00000024772	283.849857	0.859254612	6.45E-14	2.99E-12	11.52394216	Ehd1
ENSMUSG00000054619	39.11998194	1.731203929	7.07E-14	3.27E-12	11.48573912	Mettl7a1
ENSMUSG00000001687	1502.724983	0.586114408	9.16E-14	4.22E-12	11.37449516	Ubl3
ENSMUSG00000047557	140.9273381	0.955797808	9.30E-14	4.27E-12	11.36917679	Lxn
ENSMUSG00000007080	236.4215804	0.943843966	9.79E-14	4.49E-12	11.34806784	Pole
ENSMUSG00000076617	5213.298101	0.664940932	1.03E-13	4.71E-12	11.3270772	Ighm
ENSMUSG00000062593	58.29567992	2.107283998	1.19E-13	5.43E-12	11.26549195	Lilrb4a
ENSMUSG00000008682	1778.918571	-0.361280373	1.29E-13	5.85E-12	11.23280633	Rpl10
ENSMUSG00000052040	2750.213931	-0.36251083	1.33E-13	6.02E-12	11.2206841	Klf13
ENSMUSG00000046879	1005.632937	0.607870974	1.39E-13	6.30E-12	11.20085723	Irgm1
ENSMUSG00000001741	3899.920405	-0.343984618	1.45E-13	6.55E-12	11.18343985	Il16
ENSMUSG00000032577	758.7765475	0.42931585	1.54E-13	6.93E-12	11.15952879	Mapkapk3
ENSMUSG00000055629	92.76430451	1.092591611	1.55E-13	6.93E-12	11.15908243	B4galnt4
ENSMUSG00000047534	34.6445998	2.084849651	1.56E-13	6.98E-12	11.15617229	Mis18bp1
ENSMUSG00000052609	40.49594372	1.698739165	1.59E-13	7.10E-12	11.14904275	Plekhg3
ENSMUSG00000051457	6643.228999	0.308375093	1.65E-13	7.34E-12	11.13434341	Spn
ENSMUSG00000040785	1910.451756	-0.490441143	1.71E-13	7.58E-12	11.12035393	Ttc3
ENSMUSG00000006494	718.3548636	-0.588763973	1.74E-13	7.67E-12	11.11522015	Pdk1
ENSMUSG00000056749	170.3309251	1.426530173	1.84E-13	8.13E-12	11.09011354	Nfil3
ENSMUSG00000045394	108.6835705	1.218092158	1.86E-13	8.19E-12	11.08697723	Epcam
ENSMUSG00000001020	52.16780619	2.062535627	1.90E-13	8.35E-12	11.07834985	S100a4
ENSMUSG00000043833	44.44228018	-1.643759311	2.01E-13	8.80E-12	11.05557447	2900005J15Rik
ENSMUSG00000018340	2754.546562	0.442870953	2.35E-13	1.02E-11	10.99176886	Anxa6
ENSMUSG00000020263	93.58849075	1.281413105	2.35E-13	1.02E-11	10.99176886	Appl2
ENSMUSG00000023994	734.1632932	-0.53108987	2.34E-13	1.02E-11	10.99176886	Nfya
ENSMUSG00000068606	119.3802564	1.389178295	2.36E-13	1.02E-11	10.99071418	Gm4841
ENSMUSG00000000085	123.8568658	-1.073135227	2.49E-13	1.07E-11	10.96963155	Scmh1
ENSMUSG00000015968	38.0456511	1.842618413	2.68E-13	1.15E-11	10.93773115	Cacna1d
ENSMUSG00000039621	2687.330807	0.318849141	2.71E-13	1.16E-11	10.93479529	Prex1
ENSMUSG00000064373	1006.862118	0.481790406	2.83E-13	1.21E-11	10.91656934	Selenop
ENSMUSG00000028873	57.86988115	1.347821046	2.96E-13	1.26E-11	10.89807041	Cdca8
ENSMUSG00000041859	780.6030493	0.671283577	3.17E-13	1.35E-11	10.87047017	Mcm3
ENSMUSG00000021806	36.47105398	1.787717093	3.24E-13	1.38E-11	10.86102036	Nid2
ENSMUSG00000030432	1526.990897	-0.421868761	3.38E-13	1.43E-11	10.84484546	Rpl28
ENSMUSG00000069793	579.3812029	1.810600612	3.66E-13	1.55E-11	10.81072422	Slfn9
ENSMUSG00000036777	33.03854544	2.322448021	3.86E-13	1.63E-11	10.78881777	Anln
ENSMUSG00000036943	2266.51986	0.374123779	4.03E-13	1.69E-11	10.77174878	Rab8b
ENSMUSG00000072653	147.9894317	-0.918695147	4.39E-13	1.84E-11	10.73584113	Zfp783
ENSMUSG00000020740	603.5522623	-0.574077803	4.73E-13	1.97E-11	10.70465292	Gga3
ENSMUSG00000035455	56.59080496	1.62011752	4.74E-13	1.97E-11	10.70465292	Fignl1
ENSMUSG00000022723	92.66508294	1.209638665	4.77E-13	1.98E-11	10.7024	Crybg3
ENSMUSG00000022416	15.32596482	4.731656796	5.24E-13	2.17E-11	10.66334793	Cacna1i
ENSMUSG00000075010	1119.93644	0.485981444	5.79E-13	2.39E-11	10.62113613	AW112010
ENSMUSG00000033107	202.3593195	1.119247397	6.17E-13	2.55E-11	10.5943106	Rnf125
ENSMUSG00000028245	1204.148748	0.467681109	6.27E-13	2.58E-11	10.58841888	Nsmaf
ENSMUSG00000063873	26.60374915	2.353042352	6.52E-13	2.67E-11	10.57291055	Slc24a3
ENSMUSG00000021262	2337.229958	-0.525591956	6.94E-13	2.84E-11	10.54663888	Evl
ENSMUSG00000042851	339.5435089	-0.825513599	7.09E-13	2.89E-11	10.53878456	Zc3h6
ENSMUSG00000035047	941.4116296	-0.496576402	7.21E-13	2.93E-11	10.53242244	Kri1
ENSMUSG00000015143	1893.31496	-0.501253665	7.36E-13	2.99E-11	10.52444965	Actn1
ENSMUSG00000085385	306.3350676	-0.622263236	7.49E-13	3.04E-11	10.51773642	Snhg17
ENSMUSG00000006301	77.37568992	1.491489631	8.10E-13	3.27E-11	10.48498538	Tmbim1
ENSMUSG00000038780	564.7688977	-0.510296019	8.66E-13	3.49E-11	10.45716155	Smurf1
ENSMUSG00000057133	1935.143742	-0.44265882	8.88E-13	3.57E-11	10.44726522	Chd6
ENSMUSG00000073702	1502.697134	-0.473359014	9.48E-13	3.80E-11	10.41994442	Rpl31
ENSMUSG00000013076	15.03910147	3.779235975	9.56E-13	3.82E-11	10.41764017	Amotl1
ENSMUSG00000025473	66.56418157	1.293259521	9.59E-13	3.83E-11	10.41714931	Adam8
ENSMUSG00000078439	41.12835145	1.665939432	1.12E-12	4.47E-11	10.34981394	Smim24
ENSMUSG00000048534	65.13646542	1.534110498	1.33E-12	5.29E-11	10.27669925	Jaml
ENSMUSG00000025321	643.6794649	0.578560326	1.39E-12	5.50E-11	10.25946637	Itgb8
ENSMUSG00000033470	60.88016511	1.305134092	1.41E-12	5.57E-11	10.25424028	Cysltr2
ENSMUSG00000023505	39.62912946	1.923993638	1.44E-12	5.67E-11	10.24634229	Cdca3
ENSMUSG00000043230	134.8187611	0.900926525	1.50E-12	5.91E-11	10.22838038	Fam124b
ENSMUSG00000017774	484.8763215	0.489401346	1.52E-12	5.95E-11	10.2257257	Myo1c
ENSMUSG00000019256	385.205845	0.751818611	1.53E-12	6.00E-11	10.22208566	Ahr
ENSMUSG00000026764	133.7587528	0.945991526	1.54E-12	6.01E-11	10.22136493	Kif5c
ENSMUSG00000041921	176.8291944	-0.800736386	1.58E-12	6.15E-11	10.2112536	Metap1d
ENSMUSG00000024330	272.1290948	-0.914305959	1.66E-12	6.44E-11	10.19114349	Col11a2
ENSMUSG00000032657	323.3426198	-0.601651937	1.81E-12	7.01E-11	10.15414419	Fam189b
ENSMUSG00000043384	734.9006734	-0.532726683	1.86E-12	7.20E-11	10.14254089	Gprasp1
ENSMUSG00000051627	1031.132504	0.767402264	2.26E-12	8.71E-11	10.05999208	Hist1h1e
ENSMUSG00000079227	89.68510598	1.285977391	2.26E-12	8.71E-11	10.05999208	Ccr5
ENSMUSG00000028680	314.5378003	0.824956572	2.44E-12	9.35E-11	10.02895752	Plk3
ENSMUSG00000022034	30.11939704	2.384536443	2.47E-12	9.47E-11	10.02350807	Esco2
ENSMUSG00000021453	127.9833208	1.094374652	2.61E-12	9.96E-11	10.00162533	Gadd45g
ENSMUSG00000003812	283.0116318	0.708394092	2.62E-12	9.96E-11	10.00157916	Dnase2a
ENSMUSG00000022246	22.56273125	2.13481941	2.62E-12	9.96E-11	10.00157916	Rai14
ENSMUSG00000028678	23.50099377	2.231506864	2.72E-12	1.03E-10	9.986453245	Kif2c
ENSMUSG00000027423	1117.498267	0.420810744	2.81E-12	1.06E-10	9.974242421	Snx5
ENSMUSG00000037458	707.0855209	0.513188844	2.81E-12	1.06E-10	9.974242421	Azin1
ENSMUSG00000006310	55.83410774	1.772918398	2.88E-12	1.08E-10	9.965460551	Zbtb32
ENSMUSG00000042700	1481.342447	-0.454618304	2.96E-12	1.11E-10	9.953307355	Sipa1l1
ENSMUSG00000015837	1386.309784	0.422238007	3.14E-12	1.18E-10	9.92904074	Sqstm1
ENSMUSG00000019039	199.4360804	-0.731384853	3.20E-12	1.20E-10	9.921623602	Dalrd3
ENSMUSG00000029093	478.3122561	-0.741996025	3.25E-12	1.21E-10	9.916319192	Sorcs2
ENSMUSG00000001403	20.21371315	2.484592433	3.34E-12	1.24E-10	9.90607903	Ube2c
ENSMUSG00000029204	3315.438547	-0.375398638	3.39E-12	1.26E-10	9.89956297	Rhoh
ENSMUSG00000006360	682.29827	0.780646434	3.51E-12	1.30E-10	9.885792251	Crip1
ENSMUSG00000029797	99.45165536	1.118580969	3.68E-12	1.36E-10	9.866662083	Sspo
ENSMUSG00000049608	195.5805636	1.003303904	3.76E-12	1.38E-10	9.858689012	Gpr55
ENSMUSG00000015599	69.00185611	1.504532711	3.82E-12	1.41E-10	9.852134231	Ttbk1
ENSMUSG00000003882	2382.84377	1.100346959	4.02E-12	1.48E-10	9.830687709	Il7r
ENSMUSG00000057219	445.3378136	-0.506926183	4.05E-12	1.48E-10	9.828556658	Armc7
ENSMUSG00000024516	803.5321595	0.515907688	4.25E-12	1.55E-10	9.808477996	Sec11c
ENSMUSG00000023830	3815.283039	-0.401508683	4.29E-12	1.56E-10	9.80575364	Igf2r
ENSMUSG00000018909	1090.260513	-0.430364049	4.33E-12	1.57E-10	9.803693975	Arrb1
ENSMUSG00000095217	38.83720326	1.714779166	4.33E-12	1.57E-10	9.803693975	Hist1h2bn
ENSMUSG00000052760	351.855102	0.763694607	4.52E-12	1.64E-10	9.786054002	A630001G21Rik
ENSMUSG00000016529	55.49697649	2.028429788	4.71E-12	1.70E-10	9.769280623	Il10
ENSMUSG00000041498	38.49817014	1.829679387	4.82E-12	1.74E-10	9.76017591	Kif14
ENSMUSG00000022360	981.3929947	0.436951775	5.43E-12	1.95E-10	9.709133055	Atad2
ENSMUSG00000015846	310.408707	0.734132084	5.55E-12	1.99E-10	9.700601428	Rxra
ENSMUSG00000098912	117.4163545	0.996472948	5.66E-12	2.03E-10	9.693473583	1500004A13Rik
ENSMUSG00000038244	65.91764236	1.387377626	5.92E-12	2.11E-10	9.674702123	Mical2
ENSMUSG00000033629	983.2812687	0.571768076	6.49E-12	2.31E-10	9.635662494	Hacd3
ENSMUSG00000021143	428.8485888	-0.536724106	6.71E-12	2.38E-10	9.622566766	Pacs2
ENSMUSG00000091562	85.92921479	1.148651338	6.96E-12	2.47E-10	9.607183137	Crybg3
ENSMUSG00000006678	287.0673869	0.677058326	7.42E-12	2.63E-10	9.580578436	Pola1
ENSMUSG00000041028	723.4332974	0.415162155	7.67E-12	2.71E-10	9.567255075	Ghitm
ENSMUSG00000034329	63.05716051	1.368644003	7.78E-12	2.74E-10	9.561937765	Brip1
ENSMUSG00000059824	244.2369947	-0.637578843	8.09E-12	2.84E-10	9.546153271	Dbp
ENSMUSG00000023079	267.8496578	0.798385791	8.13E-12	2.85E-10	9.544852571	Gtf2ird1
ENSMUSG00000030677	57.46155885	1.480650985	9.25E-12	3.24E-10	9.489603136	Kif22
ENSMUSG00000025888	203.3450772	0.962829544	9.44E-12	3.30E-10	9.481830892	Casp1
ENSMUSG00000030921	1454.460835	0.442196962	1.01E-11	3.52E-10	9.453588792	Trim30a
ENSMUSG00000089672	32.60402172	2.014138269	1.08E-11	3.74E-10	9.427178762	NA
ENSMUSG00000040710	2535.905048	-0.379106582	1.14E-11	3.96E-10	9.402132823	St8sia4
ENSMUSG00000028602	120.3422929	0.955244351	1.49E-11	5.18E-10	9.285984093	Tnfrsf8
ENSMUSG00000001517	86.08914822	1.178453693	1.62E-11	5.61E-10	9.250841811	Foxm1
ENSMUSG00000027901	1016.687897	-0.385585179	1.67E-11	5.75E-10	9.240039045	Dennd2d
ENSMUSG00000031245	342.4190068	0.746474849	1.68E-11	5.75E-10	9.240007557	Hmgn5
ENSMUSG00000046947	132.5917979	-0.78343919	1.68E-11	5.75E-10	9.240007557	Adck2
ENSMUSG00000060675	610.0852324	0.555209486	1.68E-11	5.77E-10	9.238716102	Pla2g16
ENSMUSG00000021998	7468.520522	0.268141143	1.73E-11	5.91E-10	9.228252475	Lcp1
ENSMUSG00000093739	26.78574817	-2.137552512	1.85E-11	6.31E-10	9.199782016	Gm20692
ENSMUSG00000025757	469.3368784	0.659505813	1.93E-11	6.58E-10	9.181585334	Hspa4l
ENSMUSG00000032578	2320.863159	0.504253559	1.96E-11	6.64E-10	9.177649736	Cish
ENSMUSG00000034853	172.3724803	0.943628404	2.01E-11	6.81E-10	9.167160694	Acot11
ENSMUSG00000020608	2898.414406	-0.363081421	2.08E-11	7.05E-10	9.151888685	Smc6
ENSMUSG00000026335	122.566238	-0.998694971	2.10E-11	7.08E-10	9.150239703	Pam
ENSMUSG00000016487	216.1112027	0.707950213	2.22E-11	7.47E-10	9.126637614	Ppfibp1
ENSMUSG00000005233	35.46313517	1.765670899	2.39E-11	8.05E-10	9.09432408	Spc25
ENSMUSG00000003500	544.1980674	-0.507725663	2.46E-11	8.26E-10	9.08280501	Impdh1
ENSMUSG00000097113	57.09688689	1.341141276	2.70E-11	9.04E-10	9.043811938	Gm19705
ENSMUSG00000032109	98.64053579	0.881054161	2.72E-11	9.08E-10	9.041791137	Nlrx1
ENSMUSG00000021061	142.0854092	-0.78689572	3.11E-11	1.04E-09	8.984736005	Sptb
ENSMUSG00000097589	390.7581921	0.786880387	3.21E-11	1.07E-09	8.971136987	Dleu2
ENSMUSG00000033826	3752.907262	0.528831346	3.29E-11	1.09E-09	8.961964287	Dnah8
ENSMUSG00000040966	20.98647891	-2.187705976	3.37E-11	1.12E-09	8.95251542	Slc22a2
ENSMUSG00000020743	432.8255955	0.455248826	3.44E-11	1.14E-09	8.944524272	Mif4gd
ENSMUSG00000025747	138.0073077	0.947225217	3.47E-11	1.14E-09	8.941528574	Tyms
ENSMUSG00000025047	947.9547565	-0.417268349	3.57E-11	1.18E-09	8.929324793	Pdcd11
ENSMUSG00000015932	127.6349503	0.88245746	3.70E-11	1.22E-09	8.915289948	Dstn
ENSMUSG00000027456	142.07979	0.830461565	3.72E-11	1.22E-09	8.913365243	Sdcbp2
ENSMUSG00000031762	14.5487928	5.262023928	3.87E-11	1.26E-09	8.897923889	Mt2
ENSMUSG00000036499	1322.160039	0.675756074	3.89E-11	1.27E-09	8.895897069	Eea1
ENSMUSG00000027381	884.7271337	0.682070153	3.93E-11	1.28E-09	8.893056482	Bcl2l11
ENSMUSG00000026073	109.7026025	1.233819007	4.00E-11	1.30E-09	8.88595791	Il1r2
ENSMUSG00000021271	82.78109711	0.974468327	4.03E-11	1.31E-09	8.883556256	Zfp839
ENSMUSG00000030867	33.99992021	1.688883084	4.12E-11	1.33E-09	8.874534253	Plk1
ENSMUSG00000022607	50.39036871	-1.464144177	4.57E-11	1.48E-09	8.830116614	Ptk2
ENSMUSG00000042129	41.87279479	1.417946222	4.74E-11	1.53E-09	8.815476284	Rassf4
ENSMUSG00000039982	211.644963	-0.776221192	4.80E-11	1.55E-09	8.811042683	Dtx4
ENSMUSG00000043391	132.8465718	-0.843485802	4.90E-11	1.57E-09	8.803206021	2510009E07Rik
ENSMUSG00000040747	1783.812729	0.343368436	4.95E-11	1.59E-09	8.799148752	Cd53
ENSMUSG00000029101	59.10336644	1.173222834	5.20E-11	1.66E-09	8.778997274	Rgs12
ENSMUSG00000055723	492.7988625	0.474359772	5.21E-11	1.66E-09	8.7788791	Rras2
ENSMUSG00000035448	46.18466574	1.552581124	5.35E-11	1.71E-09	8.767957163	Ccr3
ENSMUSG00000028459	225.1535828	-0.772999783	5.47E-11	1.74E-09	8.759287304	Cd72
ENSMUSG00000060636	1004.545626	-0.479066278	5.54E-11	1.75E-09	8.755765927	Rpl35a
ENSMUSG00000068923	746.7413154	0.510335003	5.53E-11	1.75E-09	8.755765927	Syt11
ENSMUSG00000020437	2462.608744	0.308596638	6.01E-11	1.90E-09	8.720797544	Myo1g
ENSMUSG00000020183	350.9700309	0.560695194	6.03E-11	1.90E-09	8.720191972	Cpm
ENSMUSG00000074886	2342.283958	-0.412191295	6.66E-11	2.10E-09	8.678218104	Grk6
ENSMUSG00000027379	22.2155541	2.156018661	6.69E-11	2.10E-09	8.677325178	Bub1
ENSMUSG00000028849	933.3770945	0.546480955	7.06E-11	2.22E-09	8.654538519	Map7d1
ENSMUSG00000022372	2539.438586	0.383310146	7.52E-11	2.35E-09	8.62825208	Sla
ENSMUSG00000103869	99.7864601	1.109720849	8.06E-11	2.52E-09	8.598573594	Gm37420
ENSMUSG00000030084	181.1291083	-0.882615981	8.14E-11	2.54E-09	8.595135352	Plxna1
ENSMUSG00000069300	29.57689486	2.006861311	8.22E-11	2.56E-09	8.59171273	Hist1h2bj
ENSMUSG00000065954	2256.49401	0.296378448	8.37E-11	2.60E-09	8.585028422	Tacc1
ENSMUSG00000021703	325.7238432	0.60050055	8.84E-11	2.74E-09	8.561906506	Serinc5
ENSMUSG00000050379	2634.127542	-0.318016249	9.35E-11	2.89E-09	8.538719494	Sep-06
ENSMUSG00000016756	1262.528538	0.50207088	9.53E-11	2.94E-09	8.530934361	Cmah
ENSMUSG00000031144	99.39210994	-0.939515897	9.76E-11	3.00E-09	8.52260326	Syp
ENSMUSG00000039891	42.17097393	1.616623618	9.74E-11	3.00E-09	8.52260326	Txlnb
ENSMUSG00000066406	18964.07034	0.412803384	9.78E-11	3.00E-09	8.522241327	Akap13
ENSMUSG00000068855	255.1407053	0.647471446	1.04E-10	3.18E-09	8.498009822	Hist2h2ac
ENSMUSG00000097431	71.52631643	1.013786187	1.09E-10	3.33E-09	8.477952173	Gm26782
ENSMUSG00000031428	94.5040951	0.895961496	1.10E-10	3.35E-09	8.47462417	Zcchc18
ENSMUSG00000043336	912.1818179	-0.646730866	1.19E-10	3.62E-09	8.440874385	Filip1l
ENSMUSG00000049103	347.5987875	1.059187548	1.19E-10	3.62E-09	8.440874385	Ccr2
ENSMUSG00000046027	148.2585814	-0.747051944	1.19E-10	3.63E-09	8.440373363	Stard5
ENSMUSG00000017412	12.55037299	4.194440129	1.21E-10	3.66E-09	8.436642665	Cacnb4
ENSMUSG00000041609	793.0948169	-0.541611784	1.21E-10	3.67E-09	8.43549158	Bicdl1
ENSMUSG00000083773	21.17182705	-7.768337157	1.23E-10	3.70E-09	8.431500025	Gm13394
ENSMUSG00000037563	2249.605273	-0.469310395	1.24E-10	3.73E-09	8.428430648	Rps16
ENSMUSG00000022500	102.5589966	0.926911243	1.25E-10	3.76E-09	8.424969721	Litaf
ENSMUSG00000040940	11240.20106	-0.374353445	1.25E-10	3.76E-09	8.424969721	Arhgef1
ENSMUSG00000038065	419.9161083	-0.501316508	1.26E-10	3.78E-09	8.422498169	Mturn
ENSMUSG00000050936	62.77186827	1.472715141	1.29E-10	3.85E-09	8.414696638	Gm42743
ENSMUSG00000048922	47.7921636	1.564946121	1.29E-10	3.85E-09	8.4141785	Cdca2
ENSMUSG00000037313	92.63002502	1.013075399	1.32E-10	3.94E-09	8.404248642	Tacc3
ENSMUSG00000044345	244.7721491	-0.690340101	1.34E-10	3.98E-09	8.399903599	Marveld1
ENSMUSG00000000594	1068.633759	0.531871171	1.37E-10	4.07E-09	8.390917671	Gm2a
ENSMUSG00000042228	39.78666132	1.555066682	1.39E-10	4.12E-09	8.384625433	Lyn
ENSMUSG00000027339	2352.869266	-0.428814956	1.57E-10	4.64E-09	8.333832042	Rassf2
ENSMUSG00000046999	134.3676166	-0.819284509	1.63E-10	4.81E-09	8.317935869	1110032F04Rik
ENSMUSG00000039219	3390.878343	0.419549189	1.69E-10	4.97E-09	8.304011083	Arid4b
ENSMUSG00000024712	285.1232357	0.56347312	1.75E-10	5.15E-09	8.287834977	Rfk
ENSMUSG00000014873	331.4516472	-0.57411297	1.81E-10	5.31E-09	8.275240958	Surf2
ENSMUSG00000050410	79.29149606	1.146633358	1.87E-10	5.49E-09	8.260045037	Tcf19
ENSMUSG00000059288	404.9644712	0.672555835	1.93E-10	5.65E-09	8.247912725	Cdyl
ENSMUSG00000000916	216.6956896	-0.761809303	1.96E-10	5.72E-09	8.242864229	Nsun5
ENSMUSG00000025357	8405.070281	-0.336943275	1.98E-10	5.76E-09	8.239833759	Dgka
ENSMUSG00000026683	33.75076781	1.700720458	2.00E-10	5.83E-09	8.234107823	Nuf2
ENSMUSG00000037544	102.7472899	1.077845908	2.05E-10	5.94E-09	8.225945521	Dlgap5
ENSMUSG00000075031	64.28533911	1.47261688	2.08E-10	6.02E-09	8.220410392	Hist1h2bb
ENSMUSG00000070031	208.5905404	0.719587746	2.13E-10	6.17E-09	8.209363179	Sp140
ENSMUSG00000015709	90.98853408	1.250290386	2.32E-10	6.70E-09	8.173810415	Arnt2
ENSMUSG00000035133	458.5021388	-0.69271067	2.33E-10	6.71E-09	8.173265327	Arhgap5
ENSMUSG00000017466	568.736681	0.553783712	2.41E-10	6.94E-09	8.158397642	Timp2
ENSMUSG00000015889	1346.028701	-0.352497363	2.45E-10	7.04E-09	8.152590953	Lta4h
ENSMUSG00000024270	270.2322117	0.641360995	2.51E-10	7.20E-09	8.14241209	Slc39a6
ENSMUSG00000069309	23.17913944	2.702354715	2.66E-10	7.61E-09	8.118433552	Hist1h2an
ENSMUSG00000072082	31.26650417	1.823884706	2.71E-10	7.73E-09	8.111640394	Ccnf
ENSMUSG00000092274	2257.834262	0.481292434	2.73E-10	7.78E-09	8.109057584	Neat1
ENSMUSG00000031373	31.96956647	1.638176006	2.75E-10	7.83E-09	8.106091396	Car5b
ENSMUSG00000020156	884.6342295	-0.418528453	2.78E-10	7.89E-09	8.102810978	Mum1
ENSMUSG00000022962	575.3533211	-0.433046321	2.78E-10	7.90E-09	8.102625675	Gart
ENSMUSG00000056413	185.463177	0.718160859	2.85E-10	8.06E-09	8.093666365	Adap1
ENSMUSG00000038936	61.92518746	1.221222757	2.96E-10	8.37E-09	8.077083711	Sccpdh
ENSMUSG00000063354	83.47032087	0.992168088	3.23E-10	9.11E-09	8.040515882	Slc39a4
ENSMUSG00000090733	4922.409665	-0.448262989	3.24E-10	9.12E-09	8.039809375	Rps27
ENSMUSG00000030346	26.36168837	1.944530591	3.32E-10	9.33E-09	8.030225482	Rad51ap1
ENSMUSG00000073102	91.35405239	1.136611866	3.33E-10	9.34E-09	8.029778943	Drc1
ENSMUSG00000035042	64.26649069	1.367556129	3.76E-10	1.05E-08	7.976849916	Ccl5
ENSMUSG00000029994	87.12064243	0.902629772	4.19E-10	1.17E-08	7.931727889	Anxa4
ENSMUSG00000031932	1410.303779	-0.575903652	4.19E-10	1.17E-08	7.931727889	Gpr83
ENSMUSG00000039264	2707.202956	-0.380558937	4.20E-10	1.17E-08	7.931598536	Gimap3
ENSMUSG00000078945	169.5238677	0.762926357	4.32E-10	1.20E-08	7.919607373	Naip2
ENSMUSG00000001911	174.7092035	-0.685042614	4.39E-10	1.22E-08	7.913801459	Nfix
ENSMUSG00000028312	452.8509702	0.547641801	4.40E-10	1.22E-08	7.913768632	Smc2
ENSMUSG00000032741	842.7552349	-0.553954576	4.51E-10	1.25E-08	7.904064035	Tpcn1
ENSMUSG00000024242	237.3478496	-0.583886047	4.53E-10	1.25E-08	7.902506029	Map4k3
ENSMUSG00000030890	455.6783156	-0.456588125	4.55E-10	1.25E-08	7.901378481	Ilk
ENSMUSG00000017861	62.8262291	1.318614727	4.69E-10	1.29E-08	7.889467741	Mybl2
ENSMUSG00000025762	606.5873786	0.567783416	4.69E-10	1.29E-08	7.889467741	Larp1b
ENSMUSG00000056692	1062.677149	0.381754303	4.75E-10	1.30E-08	7.885215717	D17Wsu92e
ENSMUSG00000028078	216.5312978	0.628270704	4.83E-10	1.32E-08	7.878544211	Dclk2
ENSMUSG00000037355	640.4882111	-0.514758756	4.92E-10	1.35E-08	7.87083718	Uvssa
ENSMUSG00000091549	88.98603419	0.983747986	4.96E-10	1.35E-08	7.868348392	Gm6548
ENSMUSG00000041912	75.23729359	-1.12784687	5.00E-10	1.36E-08	7.865616756	Tdrkh
ENSMUSG00000020897	27.6322111	1.922662861	5.02E-10	1.37E-08	7.864224892	Aurkb
ENSMUSG00000027433	2165.242996	0.319912657	5.04E-10	1.37E-08	7.863901149	Xrn2
ENSMUSG00000028173	510.853545	0.49682773	5.25E-10	1.42E-08	7.846306899	Wls
ENSMUSG00000000142	632.8567304	0.497976442	5.34E-10	1.45E-08	7.83951449	Axin2
ENSMUSG00000023249	711.63424	-0.448137498	5.51E-10	1.49E-08	7.827168122	Parp3
ENSMUSG00000086718	101.4482954	-1.02104704	5.82E-10	1.57E-08	7.803998466	Gm16069
ENSMUSG00000055491	672.772691	-0.432483126	6.36E-10	1.71E-08	7.765929234	Pprc1
ENSMUSG00000028944	538.3966648	-0.389027387	6.62E-10	1.78E-08	7.749472548	Prkag2
ENSMUSG00000028702	45.24413085	1.387809873	6.65E-10	1.79E-08	7.748116547	Rad54l
ENSMUSG00000011658	210.0448664	-0.643030661	6.67E-10	1.79E-08	7.747578072	Fuz
ENSMUSG00000031320	2386.226859	-0.408531609	6.69E-10	1.79E-08	7.7468382	Rps4x
ENSMUSG00000045411	301.3282181	-0.520767421	6.79E-10	1.81E-08	7.74148084	2410002F23Rik
ENSMUSG00000001089	109.4023051	1.057255023	6.86E-10	1.83E-08	7.737465524	Luzp1
ENSMUSG00000020297	1316.086558	-0.344190015	7.26E-10	1.93E-08	7.713640858	Nsg2
ENSMUSG00000032661	367.3833092	0.902718436	7.33E-10	1.95E-08	7.710465329	Oas3
ENSMUSG00000022912	146.0980118	-0.743348645	7.76E-10	2.06E-08	7.686199046	Pros1
ENSMUSG00000027332	322.3853992	-0.553580133	8.11E-10	2.15E-08	7.66774484	Ivd
ENSMUSG00000020577	985.231305	-0.437407254	8.24E-10	2.18E-08	7.661789976	Tspan13
ENSMUSG00000032348	134.5465572	-0.968076245	8.78E-10	2.32E-08	7.634652115	Gsta4
ENSMUSG00000024045	1847.071107	-0.361110639	9.22E-10	2.43E-08	7.614469276	Akap8
ENSMUSG00000026196	75.78825642	1.027266649	9.23E-10	2.43E-08	7.614340434	Bard1
ENSMUSG00000104818	15.60374625	3.727531807	9.43E-10	2.48E-08	7.605941802	Gm43661
ENSMUSG00000018381	268.8456858	-0.618440219	9.59E-10	2.52E-08	7.59944147	Abi3
ENSMUSG00000042632	137.5459282	0.949171217	9.77E-10	2.56E-08	7.591781927	Pla2g6
ENSMUSG00000030207	147.9030462	-0.913497255	9.82E-10	2.57E-08	7.590459322	Fam234b
ENSMUSG00000028234	3964.918482	-0.394512432	9.89E-10	2.58E-08	7.58804139	Rps20
ENSMUSG00000001156	1506.032203	0.624678777	9.91E-10	2.58E-08	7.587868637	Mxd1
ENSMUSG00000015966	78.25574707	1.14666517	1.01E-09	2.62E-08	7.581211333	Il17rb
ENSMUSG00000039840	572.2299718	-0.370385296	1.04E-09	2.69E-08	7.569444617	Epg5
ENSMUSG00000020120	52.65894238	1.271422596	1.06E-09	2.74E-08	7.562799703	Plek
ENSMUSG00000052142	4236.644454	-0.318406564	1.07E-09	2.76E-08	7.559303456	Rasal3
ENSMUSG00000001774	884.5566911	0.476815075	1.19E-09	3.07E-08	7.512553671	Chordc1
ENSMUSG00000022900	43.75340919	1.234245951	1.19E-09	3.07E-08	7.512553671	Ildr1
ENSMUSG00000053153	17.29929667	2.502324474	1.21E-09	3.13E-08	7.504985513	Spag16
ENSMUSG00000022369	253.1299753	0.615436163	1.29E-09	3.31E-08	7.480380288	Mtbp
ENSMUSG00000061950	585.1095643	0.419766158	1.30E-09	3.34E-08	7.475736731	Ppp4r1
ENSMUSG00000030029	1988.033541	-0.293692172	1.35E-09	3.46E-08	7.460745957	Lrig1
ENSMUSG00000002297	302.9287238	0.609383461	1.40E-09	3.58E-08	7.445671084	Dbf4
ENSMUSG00000030924	410.2461359	0.712770084	1.41E-09	3.61E-08	7.442665117	Rexo5
ENSMUSG00000037287	502.836715	0.409968267	1.42E-09	3.63E-08	7.439833606	Tbcel
ENSMUSG00000009566	65.31088247	-1.1624782	1.49E-09	3.80E-08	7.420098239	Fpgs
ENSMUSG00000036281	479.2093695	-0.440542978	1.50E-09	3.82E-08	7.417915586	Snapc4
ENSMUSG00000038718	49.89020187	1.354949502	1.56E-09	3.95E-08	7.403352566	Pbx3
ENSMUSG00000062210	837.863657	0.397251223	1.59E-09	4.02E-08	7.395263774	Tnfaip8
ENSMUSG00000025736	131.4128339	-0.826837263	1.65E-09	4.17E-08	7.379956631	Jmjd8
ENSMUSG00000040212	442.5432091	-0.456181397	1.70E-09	4.29E-08	7.367646897	Emp3
ENSMUSG00000069310	17.25814644	2.423455666	1.70E-09	4.30E-08	7.367018858	Hist1h3c
ENSMUSG00000042688	611.2590379	0.583088884	1.73E-09	4.36E-08	7.360395283	Mapk6
ENSMUSG00000024423	278.6751115	0.663030615	1.88E-09	4.72E-08	7.326064196	Impact
ENSMUSG00000015619	1556.711986	0.49673715	1.88E-09	4.73E-08	7.324996567	Gata3
ENSMUSG00000038564	140.8823827	-0.825115318	1.90E-09	4.77E-08	7.321791803	Ift172
ENSMUSG00000051855	8.315515834	5.990026593	1.92E-09	4.80E-08	7.318314375	Mest
ENSMUSG00000003234	387.0252066	-0.566842279	1.96E-09	4.91E-08	7.309286919	Abcf3
ENSMUSG00000040584	440.0869804	0.693247233	2.06E-09	5.14E-08	7.288614689	Abcb1a
ENSMUSG00000073643	108.6819909	1.098474565	2.13E-09	5.32E-08	7.274241577	Wdfy1
ENSMUSG00000043953	43.04371002	1.710204973	2.21E-09	5.51E-08	7.258756533	Ccrl2
ENSMUSG00000031162	219.9729914	-0.79235877	2.26E-09	5.62E-08	7.25059156	Gata1
ENSMUSG00000031016	68.6925591	1.03859402	2.27E-09	5.64E-08	7.248967027	Wee1
ENSMUSG00000041849	1510.480315	-0.583491426	2.34E-09	5.80E-08	7.2366205	Card6
ENSMUSG00000061615	107.6782577	2.670134055	2.55E-09	6.31E-08	7.199870411	Hist1h2ab
ENSMUSG00000037172	406.1794831	-0.458575226	2.63E-09	6.49E-08	7.187679631	E330009J07Rik
ENSMUSG00000026421	357.2270408	0.595448023	2.66E-09	6.55E-08	7.183763173	Csrp1
ENSMUSG00000050592	1107.001299	-0.361897062	2.66E-09	6.55E-08	7.183763173	Fam78a
ENSMUSG00000082292	728.4939803	0.609572517	2.70E-09	6.63E-08	7.178791051	Gm12250
ENSMUSG00000025612	450.7088755	0.510236743	2.75E-09	6.76E-08	7.170006459	Bach1
ENSMUSG00000037885	168.97907	0.859987483	2.81E-09	6.88E-08	7.162345931	Stk35
ENSMUSG00000024235	464.7931675	0.511204162	3.02E-09	7.38E-08	7.131689903	Map3k8
ENSMUSG00000015377	132.4736426	-0.716821971	3.11E-09	7.59E-08	7.11959351	Dennd6b
ENSMUSG00000041220	231.2288977	0.666143686	3.11E-09	7.59E-08	7.11959351	Elovl6
ENSMUSG00000042262	138.0176506	1.099662518	3.15E-09	7.67E-08	7.115173402	Ccr8
ENSMUSG00000038481	913.5646104	-0.405163873	3.19E-09	7.76E-08	7.10992158	Cdk19
ENSMUSG00000044340	457.7303227	0.586557126	3.21E-09	7.79E-08	7.108659111	Phlpp1
ENSMUSG00000038332	1051.405356	-0.401993143	3.26E-09	7.91E-08	7.10169479	Sesn1
ENSMUSG00000065126	92.51637766	-1.515954275	3.33E-09	8.07E-08	7.093094751	Snord104
ENSMUSG00000045573	460.0248729	0.774042838	3.39E-09	8.19E-08	7.086852402	Penk
ENSMUSG00000029322	33.89160449	1.570132824	3.49E-09	8.43E-08	7.073938008	Plac8
ENSMUSG00000027953	319.483538	-0.504386346	3.65E-09	8.79E-08	7.055770361	Slc50a1
ENSMUSG00000027508	1129.160746	-0.323740807	3.72E-09	8.95E-08	7.048196001	Pag1
ENSMUSG00000036587	46.79301343	1.716133957	3.85E-09	9.25E-08	7.03386173	Fut7
ENSMUSG00000037725	27.42171656	1.743378888	3.92E-09	9.41E-08	7.026558824	Ckap2
ENSMUSG00000017897	75.14949643	-1.137333928	4.07E-09	9.75E-08	7.011200717	Eya2
ENSMUSG00000030536	5626.874352	0.324127179	4.18E-09	9.99E-08	7.000449541	Iqgap1
ENSMUSG00000034573	968.5974706	0.469163842	4.22E-09	1.01E-07	6.996824043	Ptpn13
ENSMUSG00000021756	3958.187415	-0.32979946	4.22E-09	1.01E-07	6.996769253	Il6st
ENSMUSG00000015839	326.3172586	0.467163851	4.34E-09	1.03E-07	6.985939802	Nfe2l2
ENSMUSG00000060261	1583.147225	-0.28940291	4.39E-09	1.04E-07	6.981172552	Gtf2i
ENSMUSG00000038252	395.0671365	0.751157859	4.48E-09	1.06E-07	6.973154931	Ncapd2
ENSMUSG00000046541	364.0406229	-0.48890624	4.53E-09	1.07E-07	6.968755015	Zfp526
ENSMUSG00000016477	145.1700307	0.815381684	4.54E-09	1.08E-07	6.968562954	E2f3
ENSMUSG00000017713	85.14463442	0.928153045	4.56E-09	1.08E-07	6.967044491	Tha1
ENSMUSG00000023007	94.23087267	-0.951939456	4.59E-09	1.08E-07	6.965119981	Prpf40b
ENSMUSG00000067931	126.5285079	1.335516805	4.60E-09	1.08E-07	6.965119981	Zfp948
ENSMUSG00000052102	142.1310407	0.749071134	4.64E-09	1.09E-07	6.961930341	Gnpda1
ENSMUSG00000031618	39.41571079	-1.918175663	4.74E-09	1.11E-07	6.95302237	Nr3c2
ENSMUSG00000026623	414.8420857	0.480458002	4.82E-09	1.13E-07	6.946828552	Lpgat1
ENSMUSG00000040451	356.2219831	0.595034486	4.84E-09	1.13E-07	6.945432757	Sgms1
ENSMUSG00000031262	20.71482057	1.79317468	4.99E-09	1.17E-07	6.933086825	Cenpi
ENSMUSG00000042350	855.274201	0.40537728	5.10E-09	1.19E-07	6.923778278	Arel1
ENSMUSG00000068566	34.27868246	1.810878234	5.19E-09	1.21E-07	6.91684	Myadm
ENSMUSG00000027699	56.71747387	1.220800302	5.37E-09	1.25E-07	6.902839531	Ect2
ENSMUSG00000078773	31.75036746	1.463181106	5.38E-09	1.25E-07	6.902632271	Rad54b
ENSMUSG00000021340	44.40619379	1.378681498	5.47E-09	1.27E-07	6.89599939	Gpld1
ENSMUSG00000037907	143.5670928	-0.705181261	5.50E-09	1.28E-07	6.894053472	Ankrd13b
ENSMUSG00000029923	145.1952053	0.875268911	5.60E-09	1.30E-07	6.887462114	Rab19
ENSMUSG00000002068	67.3193835	1.073052014	5.68E-09	1.31E-07	6.881501056	Ccne1
ENSMUSG00000054342	1192.989926	-0.364514549	5.74E-09	1.33E-07	6.877625115	Kcnn4
ENSMUSG00000034868	1506.920809	0.28585771	5.84E-09	1.35E-07	6.871019593	Myl12b
ENSMUSG00000051790	84.70536882	-0.905751365	6.49E-09	1.49E-07	6.825922943	Nlgn2
ENSMUSG00000009739	227.6111109	-0.577268447	6.57E-09	1.51E-07	6.82082286	Pou6f1
ENSMUSG00000094626	35.69788341	-1.506051582	6.58E-09	1.51E-07	6.82082286	Tmem121b
ENSMUSG00000036875	64.2146261	1.006709282	6.66E-09	1.53E-07	6.816333321	Dna2
ENSMUSG00000057193	1781.724803	-0.308445851	6.74E-09	1.54E-07	6.811985853	Slc44a2
ENSMUSG00000044617	228.4511712	-0.538312075	6.75E-09	1.54E-07	6.811361866	Zbtb39
ENSMUSG00000037465	317.060115	0.658674712	7.01E-09	1.60E-07	6.79576427	Klf10
ENSMUSG00000003929	231.5525208	-0.560863008	7.10E-09	1.62E-07	6.79082211	Zfp81
ENSMUSG00000039616	33.59789752	1.413925143	7.11E-09	1.62E-07	6.79082211	Mocos
ENSMUSG00000020656	133.7949483	0.845778373	7.52E-09	1.71E-07	6.767022901	Grhl1
ENSMUSG00000033400	148.8363764	-0.778648032	7.58E-09	1.72E-07	6.764409232	Agl
ENSMUSG00000026385	189.7942098	0.692768395	7.65E-09	1.73E-07	6.760989211	Dbi
ENSMUSG00000025314	566.5983634	0.535852488	7.96E-09	1.80E-07	6.744288829	Ptprj
ENSMUSG00000061436	1925.367117	0.658785845	7.98E-09	1.80E-07	6.743962704	Hipk2
ENSMUSG00000004043	829.439003	-0.471114757	8.01E-09	1.81E-07	6.742859152	Stat5a
ENSMUSG00000021193	596.091818	-0.510700227	8.31E-09	1.87E-07	6.727443719	Pitrm1
ENSMUSG00000070691	710.3028515	0.733477761	8.57E-09	1.93E-07	6.714753077	Runx3
ENSMUSG00000020439	24.0487905	2.094143919	8.69E-09	1.95E-07	6.709551036	Smtn
ENSMUSG00000042719	533.6107376	-0.412928577	8.78E-09	1.97E-07	6.705382468	Naa25
ENSMUSG00000052942	24.55869327	2.263785301	9.05E-09	2.03E-07	6.69295558	Glis3
ENSMUSG00000022657	1202.906747	-0.376183222	9.24E-09	2.06E-07	6.685224112	Cd96
ENSMUSG00000038070	207.2774776	0.965825776	9.24E-09	2.06E-07	6.685224112	Cntln
ENSMUSG00000037652	3996.596219	0.398228671	9.30E-09	2.08E-07	6.68286711	Phc3
ENSMUSG00000040663	325.8766612	-0.520749695	9.32E-09	2.08E-07	6.682590006	Clcf1
ENSMUSG00000054364	84.06681328	-1.144138077	9.45E-09	2.10E-07	6.677126808	Rhob
ENSMUSG00000022744	472.4388496	0.550292423	9.83E-09	2.19E-07	6.660478951	Cldnd1
ENSMUSG00000029036	313.1529978	-0.475901357	1.02E-08	2.25E-07	6.646983165	Atad3a
ENSMUSG00000004044	15.99939221	-2.472339587	1.03E-08	2.28E-07	6.642068846	Cavin1
ENSMUSG00000031586	15.0842642	2.388087721	1.04E-08	2.30E-07	6.639033855	Rbpms
ENSMUSG00000041685	924.7359563	0.575906025	1.04E-08	2.31E-07	6.636786077	Fcho2
ENSMUSG00000027078	108.5808817	0.923042197	1.05E-08	2.31E-07	6.6365585	Ube2l6
ENSMUSG00000028238	80.05130459	1.155771366	1.09E-08	2.41E-07	6.618658065	Atp6v0d2
ENSMUSG00000025324	473.8641427	0.421765261	1.10E-08	2.41E-07	6.617145478	Atp10a
ENSMUSG00000055446	117.1752776	0.835047243	1.11E-08	2.44E-07	6.612892873	A630091E08Rik
ENSMUSG00000078517	552.7502281	-0.432581013	1.11E-08	2.44E-07	6.61237108	Emc1
ENSMUSG00000075289	294.9388259	-0.523282491	1.12E-08	2.45E-07	6.611441527	Carns1
ENSMUSG00000024193	668.1354167	-0.448348506	1.13E-08	2.47E-07	6.60682675	Phf1
ENSMUSG00000020184	1004.414494	0.391525808	1.15E-08	2.51E-07	6.599605701	Mdm2
ENSMUSG00000025086	145.1775885	-0.649153684	1.16E-08	2.53E-07	6.597275333	Trub1
ENSMUSG00000027215	1621.602837	0.35762604	1.17E-08	2.54E-07	6.594813158	Cd82
ENSMUSG00000028698	129.3398313	-0.819495715	1.17E-08	2.55E-07	6.592801103	Pik3r3
ENSMUSG00000011008	16.97042725	2.112353881	1.19E-08	2.58E-07	6.587621398	Mcoln2
ENSMUSG00000069274	54.52160332	1.370588875	1.21E-08	2.64E-07	6.578877073	Hist1h4f
ENSMUSG00000074354	13.43524387	-2.444544869	1.26E-08	2.73E-07	6.564415871	Arhgap20os
ENSMUSG00000069516	110.7247406	1.038550732	1.27E-08	2.75E-07	6.560188161	Lyz2
ENSMUSG00000028745	1767.558045	0.307189609	1.31E-08	2.82E-07	6.549270587	Capzb
ENSMUSG00000026547	547.3286889	0.496160063	1.31E-08	2.83E-07	6.548056345	Tagln2
ENSMUSG00000026664	297.2693478	0.471173259	1.32E-08	2.84E-07	6.54675854	Phyh
ENSMUSG00000002395	507.8828026	-0.447163098	1.35E-08	2.90E-07	6.537229799	Use1
ENSMUSG00000024817	1012.67711	0.360575209	1.37E-08	2.94E-07	6.531481023	Uhrf2
ENSMUSG00000041308	181.0826227	0.674157482	1.40E-08	3.00E-07	6.522428779	Sntb2
ENSMUSG00000063810	229.9055586	0.652322912	1.42E-08	3.05E-07	6.515513673	Alms1
ENSMUSG00000044167	2532.668432	-0.264754159	1.43E-08	3.06E-07	6.513716447	Foxo1
ENSMUSG00000058600	1931.200461	-0.355480659	1.53E-08	3.27E-07	6.485184662	Rpl30
ENSMUSG00000051378	19.50100238	1.928946687	1.54E-08	3.28E-07	6.483545092	Kif18b
ENSMUSG00000062070	235.1119782	0.530831723	1.55E-08	3.30E-07	6.481685993	Pgk1
ENSMUSG00000049439	93.4214434	0.826763016	1.56E-08	3.33E-07	6.477124014	Cyp20a1
ENSMUSG00000036160	412.71688	-0.472256451	1.60E-08	3.41E-07	6.467490253	Surf6
ENSMUSG00000030681	348.9626187	0.533871729	1.62E-08	3.44E-07	6.463814749	Mvp
ENSMUSG00000053580	106.9407707	-0.819631319	1.62E-08	3.44E-07	6.463814749	Tanc2
ENSMUSG00000063628	29.10079422	1.685533715	1.72E-08	3.65E-07	6.437843896	Gm7665
ENSMUSG00000025986	282.8296916	-0.551179091	1.77E-08	3.75E-07	6.42573119	Slc39a10
ENSMUSG00000020717	1609.080169	-0.368642194	1.82E-08	3.85E-07	6.41401617	Pecam1
ENSMUSG00000024098	777.4654862	0.446981939	1.85E-08	3.90E-07	6.408635105	Twsg1
ENSMUSG00000019979	422.7527868	0.451191951	1.90E-08	4.01E-07	6.396495776	Apaf1
ENSMUSG00000027422	1215.130584	0.341587635	1.96E-08	4.14E-07	6.38348914	Rrbp1
ENSMUSG00000024066	370.3211648	0.577921876	1.97E-08	4.15E-07	6.381835798	Xdh
ENSMUSG00000032666	286.294496	0.530811413	1.98E-08	4.15E-07	6.381557854	1700025G04Rik
ENSMUSG00000040703	34.40835811	1.646466254	1.99E-08	4.18E-07	6.3790794	Cyp2s1
ENSMUSG00000030447	621.5008459	0.439747523	2.03E-08	4.26E-07	6.370481134	Cyfip1
ENSMUSG00000025854	13.18706356	3.588420644	2.07E-08	4.33E-07	6.363717858	Fam20c
ENSMUSG00000026176	331.4156312	-0.457781016	2.18E-08	4.55E-07	6.342319881	Ctdsp1
ENSMUSG00000002233	25.44922798	1.58607227	2.19E-08	4.57E-07	6.340468303	Rhoc
ENSMUSG00000104713	185.273178	0.562237133	2.20E-08	4.58E-07	6.339303711	Gbp6
ENSMUSG00000023940	33.38758329	1.591301033	2.21E-08	4.59E-07	6.337933762	Sgo1
ENSMUSG00000030844	2019.720375	-0.333025257	2.25E-08	4.68E-07	6.329885673	Rgs10
ENSMUSG00000016664	375.2232817	0.524972456	2.26E-08	4.68E-07	6.329324803	Pacsin2
ENSMUSG00000040746	795.0541096	-0.495581908	2.27E-08	4.71E-07	6.327036372	Rnf167
ENSMUSG00000075327	320.2401899	0.449351153	2.32E-08	4.81E-07	6.318157654	Zbtb2
ENSMUSG00000029860	954.3608131	0.390694548	2.38E-08	4.92E-07	6.307632373	Zyx
ENSMUSG00000026880	16.8025467	2.638628757	2.39E-08	4.93E-07	6.306835496	Stom
ENSMUSG00000026430	2545.084219	-0.293551244	2.39E-08	4.94E-07	6.306410932	Rassf5
ENSMUSG00000031387	27.20341942	1.654365837	2.41E-08	4.97E-07	6.303683994	Renbp
ENSMUSG00000079481	40.47337961	1.670697859	2.49E-08	5.12E-07	6.291056721	Nhsl2
ENSMUSG00000032667	306.8732434	0.490333189	2.50E-08	5.14E-07	6.288794813	Pon2
ENSMUSG00000048521	32.2116747	1.534988407	2.59E-08	5.32E-07	6.274320354	Cxcr6
ENSMUSG00000105388	679.8638515	-0.443364352	2.62E-08	5.36E-07	6.27044253	Rpl36a-ps2
ENSMUSG00000034958	116.6452251	0.792810234	2.63E-08	5.38E-07	6.269167816	Atcay
ENSMUSG00000042208	66.29722969	0.954523582	2.64E-08	5.39E-07	6.268060243	0610010F05Rik
ENSMUSG00000020326	1404.096852	0.356445837	2.69E-08	5.49E-07	6.260126038	Ccng1
ENSMUSG00000026159	2475.974601	0.321192665	2.75E-08	5.60E-07	6.251825669	Agfg1
ENSMUSG00000022876	1136.691781	0.523201822	2.78E-08	5.66E-07	6.247566918	Samsn1
ENSMUSG00000045751	151.6030826	0.777504434	2.80E-08	5.69E-07	6.24469352	Mms22l
ENSMUSG00000020267	695.3171045	0.549833121	2.85E-08	5.78E-07	6.237989477	Hint1
ENSMUSG00000005124	20.16553103	2.197109877	2.93E-08	5.93E-07	6.226637309	Wisp1
ENSMUSG00000042377	33.95737228	1.327240911	3.18E-08	6.44E-07	6.191169344	Fam83g
ENSMUSG00000020493	14.30296174	2.234252634	3.25E-08	6.58E-07	6.18205185	Prr11
ENSMUSG00000079563	663.4416743	-0.4144723	3.28E-08	6.63E-07	6.178274432	Pglyrp2
ENSMUSG00000078453	462.1135325	0.479801581	3.54E-08	7.15E-07	6.145566255	Abracl
ENSMUSG00000033318	58.19219597	0.981380712	3.74E-08	7.54E-07	6.122349771	Gstt2
ENSMUSG00000041180	103.366654	0.813030378	3.77E-08	7.58E-07	6.120159088	Hectd2
ENSMUSG00000032966	676.6286388	0.447446065	3.84E-08	7.71E-07	6.112716976	Fkbp1a
ENSMUSG00000017146	139.9192166	0.910941089	3.84E-08	7.72E-07	6.112528773	Brca1
ENSMUSG00000024862	160.2076063	-0.668542563	3.85E-08	7.72E-07	6.112528773	Klc2
ENSMUSG00000028965	987.9548709	0.406417958	3.93E-08	7.86E-07	6.104370838	Tnfrsf9
ENSMUSG00000036805	25.4676811	-1.832965307	3.95E-08	7.91E-07	6.101809312	Noxa1
ENSMUSG00000029368	83.28186795	2.329467276	4.17E-08	8.34E-07	6.078987843	Alb
ENSMUSG00000027323	44.01142547	1.440236728	4.27E-08	8.51E-07	6.070003868	Rad51
ENSMUSG00000024875	61.6694564	-0.93286661	4.32E-08	8.61E-07	6.064884907	Yif1a
ENSMUSG00000073664	676.1347396	0.476389303	4.35E-08	8.66E-07	6.062492804	Nbeal1
ENSMUSG00000020152	2627.234403	0.23048227	4.36E-08	8.67E-07	6.061755378	Actr2
ENSMUSG00000021377	2214.032198	0.357191777	4.51E-08	8.92E-07	6.049461684	Dek
ENSMUSG00000026004	334.7466469	0.564490745	4.50E-08	8.92E-07	6.049461684	Kansl1l
ENSMUSG00000028587	22.88026373	1.734757096	4.51E-08	8.92E-07	6.049461684	Orc1
ENSMUSG00000073910	69.86783458	-0.901257912	4.50E-08	8.92E-07	6.049461684	Mob3b
ENSMUSG00000039157	1461.838437	-0.352979548	4.62E-08	9.12E-07	6.039952458	Fam102a
ENSMUSG00000000248	12.28751891	-4.851205641	4.62E-08	9.12E-07	6.039924075	Clec2g
ENSMUSG00000037613	19.12197506	1.90269112	4.68E-08	9.22E-07	6.035463167	Tnfrsf23
ENSMUSG00000020741	518.4696764	-0.397656635	4.79E-08	9.42E-07	6.025773676	Cluh
ENSMUSG00000024074	556.6472096	-0.408199159	4.98E-08	9.80E-07	6.008919436	Crim1
ENSMUSG00000005410	436.1120951	0.562638376	5.02E-08	9.86E-07	6.006261884	Mcm5
ENSMUSG00000047284	585.8933757	-0.498039629	5.06E-08	9.92E-07	6.003690193	Neurl4
ENSMUSG00000022033	11.80196695	3.004103858	5.08E-08	9.95E-07	6.00214648	Pbk
ENSMUSG00000036120	225.9384679	-0.522545539	5.13E-08	1.00E-06	5.998810603	Rfxank
ENSMUSG00000020019	80.2841658	-0.957364722	5.35E-08	1.04E-06	5.980986884	Ntn4
ENSMUSG00000040699	2519.085092	-0.451651048	5.35E-08	1.04E-06	5.980986884	Limd2
ENSMUSG00000001588	2665.508948	-0.288257335	5.37E-08	1.05E-06	5.980413749	Acap1
ENSMUSG00000058881	55.00215789	-1.080484369	5.46E-08	1.06E-06	5.973757732	Zfp516
ENSMUSG00000034422	4713.116824	0.331770651	5.73E-08	1.11E-06	5.952910476	Parp14
ENSMUSG00000048264	94.5463488	-0.881600013	5.77E-08	1.12E-06	5.950808236	Dip2c
ENSMUSG00000039911	139.8501998	-0.638531157	5.82E-08	1.13E-06	5.947451339	Spsb1
ENSMUSG00000051495	1581.411521	0.339440804	5.99E-08	1.16E-06	5.93543222	Irf2bp2
ENSMUSG00000021710	144.8137148	0.630323972	6.01E-08	1.16E-06	5.934825138	Nln
ENSMUSG00000082088	101.5475028	-0.777414047	6.02E-08	1.16E-06	5.934564237	Gm15753
ENSMUSG00000009585	2449.145024	0.36390656	6.26E-08	1.21E-06	5.918039738	Apobec3
ENSMUSG00000062585	97.36132011	-0.827482515	6.38E-08	1.23E-06	5.910226904	Cnr2
ENSMUSG00000068101	14.06089722	2.078012379	6.46E-08	1.24E-06	5.905397492	Cenpm
ENSMUSG00000023909	33.45679187	1.297250621	6.54E-08	1.26E-06	5.900281381	Paqr4
ENSMUSG00000029759	52.54463722	1.135164535	6.64E-08	1.28E-06	5.894297643	Pon3
ENSMUSG00000031555	108.904822	0.763212832	6.76E-08	1.30E-06	5.887315284	Adam9
ENSMUSG00000039168	306.1867264	0.558810426	6.85E-08	1.31E-06	5.881910782	Dap
ENSMUSG00000006675	43.92332857	-1.271200603	6.88E-08	1.32E-06	5.880742126	P4htm
ENSMUSG00000025509	323.1232118	0.496489171	6.97E-08	1.33E-06	5.875264424	Pnpla2
ENSMUSG00000046380	108.0235899	-0.83644006	7.05E-08	1.35E-06	5.871144173	Jrk
ENSMUSG00000045005	55.51385166	0.986015109	7.33E-08	1.40E-06	5.854804749	Fzd5
ENSMUSG00000039236	231.4347895	0.546121227	7.37E-08	1.40E-06	5.852789297	Isg20
ENSMUSG00000041762	147.6581408	0.819177549	7.44E-08	1.42E-06	5.849173225	Gpr155
ENSMUSG00000105112	57.55911919	-1.023942814	7.47E-08	1.42E-06	5.847788326	Gm42778
ENSMUSG00000068267	332.257989	0.511182533	7.59E-08	1.44E-06	5.841376931	Cenpb
ENSMUSG00000085531	26.251114	1.909656594	7.77E-08	1.47E-06	5.831942583	Slc36a3os
ENSMUSG00000018378	61.99413244	-0.914065478	7.82E-08	1.48E-06	5.829654181	Cuedc1
ENSMUSG00000078247	224.9460532	-0.719254717	8.09E-08	1.53E-06	5.8152667	Airn
ENSMUSG00000042404	860.6343234	-0.378588085	8.14E-08	1.54E-06	5.813073211	Dennd4b
ENSMUSG00000030161	79.77226835	0.815365268	8.34E-08	1.57E-06	5.802854113	Gabarapl1
ENSMUSG00000040061	1354.353322	-0.364132644	8.44E-08	1.59E-06	5.798346017	Plcb2
ENSMUSG00000021939	1028.991468	0.356194165	8.47E-08	1.59E-06	5.797394423	Ctsb
ENSMUSG00000020918	443.9964141	-0.463237268	8.51E-08	1.60E-06	5.795692924	Kat2a
ENSMUSG00000034189	611.4262398	-0.385791085	8.56E-08	1.61E-06	5.793889455	Hsdl1
ENSMUSG00000038578	30.54581644	1.471318526	8.75E-08	1.64E-06	5.784978172	Susd1
ENSMUSG00000002393	42.44791267	1.748577968	8.76E-08	1.64E-06	5.784726608	Nr2f6
ENSMUSG00000023032	245.0163435	0.498011574	8.94E-08	1.67E-06	5.776433752	Slc4a8
ENSMUSG00000030826	214.8950064	-0.758802148	8.99E-08	1.68E-06	5.774772138	Bcat2
ENSMUSG00000056459	308.5665687	-0.445588689	9.07E-08	1.69E-06	5.771330832	Zbtb25
ENSMUSG00000002346	102.0375829	-0.82410785	9.11E-08	1.70E-06	5.769738267	Slc25a42
ENSMUSG00000034708	154.6652901	0.679845447	9.22E-08	1.72E-06	5.76496985	Grn
ENSMUSG00000024937	923.1234881	0.445733464	9.30E-08	1.73E-06	5.761927706	Ehbp1l1
ENSMUSG00000042644	2698.430251	-0.299667181	9.51E-08	1.77E-06	5.752558613	Itpr3
ENSMUSG00000021451	3637.312526	0.263347822	9.54E-08	1.77E-06	5.751704059	Sema4d
ENSMUSG00000001642	296.5513041	-0.510957751	9.57E-08	1.77E-06	5.750842403	Akr1b3
ENSMUSG00000040339	251.972931	-0.537540997	9.65E-08	1.79E-06	5.748042095	Fam102b
ENSMUSG00000030871	137.6986556	-0.646286428	1.02E-07	1.88E-06	5.7254635	Ears2
ENSMUSG00000032690	159.8763573	0.808887634	1.02E-07	1.89E-06	5.7244489	Oas2
ENSMUSG00000042225	178.0010822	0.567065549	1.03E-07	1.89E-06	5.722619231	Ammecr1
ENSMUSG00000028874	40.81869403	1.246855433	1.04E-07	1.91E-06	5.719377917	Fgr
ENSMUSG00000039958	322.2928158	0.597245043	1.04E-07	1.92E-06	5.717679605	Etfbkmt
ENSMUSG00000047507	123.6908165	0.730275833	1.07E-07	1.97E-06	5.705843674	Baiap3
ENSMUSG00000096141	90.88606783	0.837264072	1.08E-07	1.99E-06	5.700753069	Dnah7a
ENSMUSG00000008604	438.0531634	-0.441625792	1.09E-07	2.00E-06	5.698488066	Ubqln4
ENSMUSG00000017264	898.4996922	-0.317240974	1.17E-07	2.15E-06	5.667657672	Exosc10
ENSMUSG00000048218	98.58116765	-0.820249776	1.19E-07	2.19E-06	5.660357679	Amigo2
ENSMUSG00000059027	24.5086506	1.808442506	1.20E-07	2.19E-06	5.659665131	9630013D21Rik
ENSMUSG00000086938	133.7509204	-0.785573602	1.24E-07	2.26E-06	5.645174852	4930481A15Rik
ENSMUSG00000028468	465.3414196	-0.389106328	1.24E-07	2.27E-06	5.644281255	Rgp1
ENSMUSG00000067288	1108.895258	-0.358087754	1.29E-07	2.34E-06	5.630100835	Rps28
ENSMUSG00000025575	570.1445232	-0.371783598	1.37E-07	2.50E-06	5.601978263	Cant1
ENSMUSG00000069305	31.29544308	1.401008908	1.38E-07	2.50E-06	5.60161772	Hist1h4n
ENSMUSG00000029504	195.7847743	-0.555044733	1.38E-07	2.51E-06	5.599547868	Ddx51
ENSMUSG00000044258	52.56083843	1.444337145	1.39E-07	2.53E-06	5.597154282	Ctla2a
ENSMUSG00000028197	8.901452455	5.514808258	1.40E-07	2.54E-06	5.595774222	Col24a1
ENSMUSG00000021457	72.66480769	1.161320065	1.46E-07	2.64E-06	5.578037666	Syk
ENSMUSG00000072244	8.411422334	4.440032588	1.46E-07	2.65E-06	5.577305964	Trim6
ENSMUSG00000047515	22.38880169	1.568977015	1.49E-07	2.69E-06	5.570180005	BC049715
ENSMUSG00000074480	56.56484913	-1.187970443	1.49E-07	2.69E-06	5.570180005	Mex3a
ENSMUSG00000076441	792.2440796	0.41172141	1.52E-07	2.74E-06	5.562286233	Ass1
ENSMUSG00000037007	255.9227636	-0.557946282	1.54E-07	2.78E-06	5.556071681	Zfp113
ENSMUSG00000020841	432.0500586	0.502546904	1.55E-07	2.79E-06	5.554197203	Cpd
ENSMUSG00000071757	949.5234901	-0.306673653	1.60E-07	2.87E-06	5.542224281	Zhx2
ENSMUSG00000019726	951.9651572	0.338569713	1.64E-07	2.95E-06	5.530694673	Lyst
ENSMUSG00000058638	588.8720761	-0.34765979	1.67E-07	3.00E-06	5.522870823	Zfp110
ENSMUSG00000018965	758.7308907	0.376791481	1.69E-07	3.02E-06	5.520542387	Ywhah
ENSMUSG00000035638	7.869367958	3.994108499	1.69E-07	3.02E-06	5.520542387	Muc20
ENSMUSG00000032328	1306.281843	0.304853187	1.69E-07	3.02E-06	5.519977123	Tmem30a
ENSMUSG00000096929	105.3928944	0.772643947	1.70E-07	3.03E-06	5.518332732	A330023F24Rik
ENSMUSG00000017631	998.2583265	0.366843973	1.82E-07	3.24E-06	5.489400356	Abr
ENSMUSG00000039748	37.86413438	1.268187609	1.82E-07	3.24E-06	5.489400356	Exo1
ENSMUSG00000027459	85.19172005	0.894045891	1.82E-07	3.24E-06	5.488933954	Fam110a
ENSMUSG00000032305	162.8433911	-0.604436763	1.84E-07	3.26E-06	5.486255535	Fam219b
ENSMUSG00000022014	1564.428394	0.369872326	1.84E-07	3.27E-06	5.485909031	Epsti1
ENSMUSG00000024556	606.7967436	-0.335170976	1.87E-07	3.32E-06	5.479198804	Me2
ENSMUSG00000028093	205.1414276	-0.56618268	1.88E-07	3.33E-06	5.478008644	Acp6
ENSMUSG00000047905	132.6902364	0.794635451	1.90E-07	3.36E-06	5.473858818	Gm8566
ENSMUSG00000004612	48.58212955	1.310932416	1.91E-07	3.38E-06	5.471130918	Nkg7
ENSMUSG00000029547	1053.755131	-0.361316816	1.93E-07	3.41E-06	5.467674998	Ints1
ENSMUSG00000034616	73.99613835	0.850528115	1.95E-07	3.44E-06	5.463745111	Ssh3
ENSMUSG00000023010	1512.034518	0.272835361	1.99E-07	3.51E-06	5.455283251	Tmbim6
ENSMUSG00000065273	56.29611762	-1.442093472	1.99E-07	3.51E-06	5.455283251	Gm25128
ENSMUSG00000042524	3887.816091	-0.33068162	2.01E-07	3.53E-06	5.451648271	Sun2
ENSMUSG00000041926	334.5919977	0.747549688	2.03E-07	3.56E-06	5.448153976	Rnpep
ENSMUSG00000024077	985.2794913	0.336974105	2.05E-07	3.59E-06	5.444343412	Strn
ENSMUSG00000051285	847.9846698	-0.302833078	2.09E-07	3.65E-06	5.437569563	Pcmtd1
ENSMUSG00000004113	7.465991314	3.917182934	2.10E-07	3.67E-06	5.435390093	Cacna1b
ENSMUSG00000041453	272.4419512	-0.491922297	2.11E-07	3.69E-06	5.432634105	Rpl21
ENSMUSG00000027340	456.2014891	-0.392734598	2.13E-07	3.72E-06	5.429606777	Slc23a2
ENSMUSG00000038576	10.75074363	-2.584520533	2.13E-07	3.72E-06	5.429606777	Susd4
ENSMUSG00000041642	8764.269128	-0.313917663	2.16E-07	3.75E-06	5.425609229	Kif21b
ENSMUSG00000073008	945.5051244	-0.342122029	2.23E-07	3.89E-06	5.410402567	Gpr174
ENSMUSG00000026285	320.5541012	0.490038067	2.25E-07	3.90E-06	5.408734057	Pdcd1
ENSMUSG00000012519	25.1808698	1.672603042	2.26E-07	3.93E-06	5.406075327	Mlkl
ENSMUSG00000037944	942.4473603	-0.366787258	2.31E-07	4.00E-06	5.398026795	Ccr7
ENSMUSG00000036707	2412.912773	0.249385745	2.31E-07	4.01E-06	5.397137914	Cab39
ENSMUSG00000020776	227.2471068	-0.485397281	2.33E-07	4.03E-06	5.394551791	Fbf1
ENSMUSG00000074896	153.3150381	0.823567871	2.43E-07	4.20E-06	5.376929696	Ifit3
ENSMUSG00000035824	363.8399371	-0.433625109	2.44E-07	4.21E-06	5.375479351	Tk2
ENSMUSG00000020048	4099.117405	0.304965138	2.44E-07	4.22E-06	5.375128361	Hsp90b1
ENSMUSG00000020638	107.6788823	0.854431206	2.48E-07	4.27E-06	5.369476709	Cmpk2
ENSMUSG00000025290	4470.517287	-0.343953929	2.61E-07	4.50E-06	5.347231254	Rps24
ENSMUSG00000022906	1004.354257	0.40634919	2.70E-07	4.63E-06	5.333970394	Parp9
ENSMUSG00000023961	132.4927175	-0.877636304	2.74E-07	4.71E-06	5.327426275	Enpp4
ENSMUSG00000026104	2218.18564	0.269715419	2.75E-07	4.72E-06	5.326207921	Stat1
ENSMUSG00000031584	287.6272446	0.56847996	2.76E-07	4.73E-06	5.325416943	Gsr
ENSMUSG00000035640	156.4560409	-1.020898602	2.76E-07	4.73E-06	5.325026542	Cbarp
ENSMUSG00000041841	2690.255333	-0.313861077	2.78E-07	4.76E-06	5.322429418	Rpl37
ENSMUSG00000034560	988.9882937	0.322181353	2.79E-07	4.77E-06	5.321926055	Washc4
ENSMUSG00000028159	777.5175297	0.41341564	2.84E-07	4.84E-06	5.314715789	Dapp1
ENSMUSG00000087177	183.4941243	-0.614324622	2.87E-07	4.88E-06	5.311274574	E130307A14Rik
ENSMUSG00000002625	1177.06254	-0.444287571	2.89E-07	4.93E-06	5.307473982	Akap8l
ENSMUSG00000032202	1113.164365	0.3138125	2.90E-07	4.93E-06	5.306789804	Rab27a
ENSMUSG00000042331	115.3035997	-0.689786383	2.91E-07	4.95E-06	5.305272137	Specc1
ENSMUSG00000103126	512.3639139	-0.538497529	2.92E-07	4.96E-06	5.304478257	Gm37387
ENSMUSG00000030124	187.9761496	0.726020649	3.03E-07	5.14E-06	5.289093024	Lag3
ENSMUSG00000024793	361.6735908	-0.478077992	3.08E-07	5.20E-06	5.283744657	Tnfrsf25
ENSMUSG00000037270	6311.078051	0.313654106	3.07E-07	5.20E-06	5.283744657	4932438A13Rik
ENSMUSG00000056737	1437.566477	0.43266643	3.16E-07	5.34E-06	5.272247822	Capg
ENSMUSG00000076490	1063.436186	-0.31300704	3.20E-07	5.39E-06	5.268023396	Trbc1
ENSMUSG00000030232	1335.475043	0.275948503	3.21E-07	5.41E-06	5.266791352	Aebp2
ENSMUSG00000047880	312.6979137	-0.54172664	3.22E-07	5.42E-06	5.265867733	Cxcr5
ENSMUSG00000041515	254.7697516	0.552934123	3.28E-07	5.51E-06	5.258537275	Irf8
ENSMUSG00000056888	303.6911942	0.51566914	3.37E-07	5.66E-06	5.247381338	Glipr1
ENSMUSG00000001175	4576.507334	0.253677078	3.46E-07	5.80E-06	5.236658759	Calm1
ENSMUSG00000034892	1028.948741	-0.413550562	3.46E-07	5.80E-06	5.236658759	Rps29
ENSMUSG00000021200	141.891601	1.015468916	3.47E-07	5.81E-06	5.235883609	Asb2
ENSMUSG00000034156	307.2328796	-0.703701812	3.49E-07	5.84E-06	5.233757266	Tspoap1
ENSMUSG00000004933	278.1929907	0.537095898	3.52E-07	5.89E-06	5.230027414	Matk
ENSMUSG00000021245	318.5687608	-0.537250701	3.60E-07	6.02E-06	5.220692767	Mlh3
ENSMUSG00000100182	51.05951064	-1.102680991	3.66E-07	6.11E-06	5.213953391	1810006J02Rik
ENSMUSG00000022822	500.9206753	-0.412620558	3.68E-07	6.13E-06	5.212214749	Abcc5
ENSMUSG00000019942	29.83801977	1.708590141	3.78E-07	6.29E-06	5.201060178	Cdk1
ENSMUSG00000063888	615.7592218	-0.352162987	3.80E-07	6.32E-06	5.199262895	Rpl7l1
ENSMUSG00000031799	2012.493652	0.277105059	3.84E-07	6.37E-06	5.195571242	Tpm4
ENSMUSG00000042148	175.2382095	-0.534770204	3.85E-07	6.39E-06	5.194407637	Cox10
ENSMUSG00000072109	9.450170018	-3.307843377	3.85E-07	6.39E-06	5.194407637	A530040E14Rik
ENSMUSG00000022322	13.92926666	2.241109631	3.86E-07	6.39E-06	5.19424871	Shcbp1
ENSMUSG00000003779	66.26219515	0.898673478	3.87E-07	6.40E-06	5.193993714	Kif20a
ENSMUSG00000005873	555.8623889	0.399012953	3.90E-07	6.45E-06	5.190608362	Reep5
ENSMUSG00000037370	159.5878189	0.666052459	3.90E-07	6.45E-06	5.190608362	Enpp1
ENSMUSG00000035239	269.1198974	0.483706016	3.94E-07	6.50E-06	5.186887513	Neu3
ENSMUSG00000046020	563.4632843	-0.428183611	3.95E-07	6.50E-06	5.186887513	Pofut1
ENSMUSG00000071715	531.9198609	0.363806246	3.95E-07	6.50E-06	5.186887513	Ncf4
ENSMUSG00000023267	48.63957066	-1.054149743	3.98E-07	6.54E-06	5.184425387	Gabrr2
ENSMUSG00000027605	247.2854978	-0.503976283	3.99E-07	6.56E-06	5.183065038	Acss2
ENSMUSG00000022831	2775.229462	0.255179563	4.01E-07	6.59E-06	5.181193096	Hcls1
ENSMUSG00000045374	560.324942	0.357216006	4.07E-07	6.67E-06	5.175822848	Wdr81
ENSMUSG00000022665	24.75468996	2.433473403	4.11E-07	6.73E-06	5.172024194	Ccdc80
ENSMUSG00000103197	143.2467259	-0.799632302	4.14E-07	6.77E-06	5.16958469	Gm37642
ENSMUSG00000032041	45.23250554	1.125435967	4.16E-07	6.81E-06	5.167120683	Tirap
ENSMUSG00000094028	72.30777797	1.06083695	4.17E-07	6.81E-06	5.167087945	Ighd4-1
ENSMUSG00000018171	804.3678841	0.458944585	4.24E-07	6.90E-06	5.161011838	Vmp1
ENSMUSG00000027203	271.7363922	0.490250069	4.23E-07	6.90E-06	5.161011838	Dut
ENSMUSG00000027639	14382.93539	0.324953152	4.27E-07	6.95E-06	5.158220309	Samhd1
ENSMUSG00000087651	10.99222363	2.487455099	4.29E-07	6.97E-06	5.156613562	1500009L16Rik
ENSMUSG00000097204	55.00299838	-0.925180168	4.43E-07	7.20E-06	5.142740415	Gm17690
ENSMUSG00000066800	1017.797997	0.305884862	4.51E-07	7.33E-06	5.135080074	Rnasel
ENSMUSG00000024312	438.6182661	-0.393531865	4.55E-07	7.38E-06	5.131992792	Wdr46
ENSMUSG00000102336	183.3429904	0.632981776	4.56E-07	7.38E-06	5.131992792	Gm37233
ENSMUSG00000062248	41.56521939	1.174532528	4.58E-07	7.40E-06	5.130496815	Cks2
ENSMUSG00000040463	1661.140632	-0.320764894	4.65E-07	7.51E-06	5.124077116	Mybbp1a
ENSMUSG00000038764	57.5817911	0.956610378	4.68E-07	7.56E-06	5.121459961	Ptpn3
ENSMUSG00000033249	27.33269046	1.359615027	4.71E-07	7.60E-06	5.119279569	Hsf4
ENSMUSG00000055407	246.2833703	0.696257978	4.75E-07	7.65E-06	5.11644104	Map6
ENSMUSG00000020460	2547.815171	-0.340726525	4.80E-07	7.73E-06	5.111639878	Rps27a
ENSMUSG00000022945	105.9679825	0.80205969	4.83E-07	7.77E-06	5.109671787	Chaf1b
ENSMUSG00000016087	1123.366006	0.258414701	4.87E-07	7.82E-06	5.106894296	Fli1
ENSMUSG00000003363	462.8496366	0.376404877	4.87E-07	7.82E-06	5.106831822	Pld3
ENSMUSG00000039262	6113.960211	0.293710366	4.89E-07	7.84E-06	5.10582654	Prrc2b
ENSMUSG00000043931	1252.798914	0.346392642	4.91E-07	7.87E-06	5.104281809	Gimap7
ENSMUSG00000015749	984.9724012	0.36542444	4.92E-07	7.87E-06	5.104097182	Anp32e
ENSMUSG00000022020	657.7465006	0.373374945	5.05E-07	8.06E-06	5.093553224	Naa16
ENSMUSG00000030978	410.5383675	0.677420992	5.06E-07	8.06E-06	5.093553224	Rrm1
ENSMUSG00000045690	1559.938446	-0.451265635	5.05E-07	8.06E-06	5.093553224	Wdr89
ENSMUSG00000055817	1134.501601	0.399487758	5.06E-07	8.06E-06	5.093553224	Mta3
ENSMUSG00000034926	165.5719899	-0.641424473	5.07E-07	8.07E-06	5.093268689	Dhcr24
ENSMUSG00000054920	86.51208825	0.827865184	5.08E-07	8.07E-06	5.092988348	Klhl5
ENSMUSG00000085148	25.29972461	2.204971204	5.08E-07	8.07E-06	5.092988348	Mir22hg
ENSMUSG00000066894	46.0290763	1.047558067	5.12E-07	8.13E-06	5.089694429	Vsig10
ENSMUSG00000032501	480.4243656	0.700843028	5.25E-07	8.33E-06	5.079183108	Trib1
ENSMUSG00000049755	320.6475779	-0.486792619	5.30E-07	8.39E-06	5.076162669	Zfp672
ENSMUSG00000070639	155.5989958	0.642364655	5.38E-07	8.52E-06	5.069706443	Lrrc8b
ENSMUSG00000093178	363.0580457	-1.649125015	5.41E-07	8.55E-06	5.068045977	Snord87
ENSMUSG00000028069	318.040159	-0.501509614	5.44E-07	8.60E-06	5.065506568	Gpatch4
ENSMUSG00000039470	172.9131039	0.676465931	5.51E-07	8.70E-06	5.0605388	Zdhhc2
ENSMUSG00000003778	1596.019811	-0.225853864	5.52E-07	8.71E-06	5.060179966	Brd8
ENSMUSG00000013495	164.7145869	-0.60412691	5.57E-07	8.77E-06	5.056863884	Tmem175
ENSMUSG00000005442	2398.809913	-0.270004525	5.58E-07	8.77E-06	5.056843266	Cic
ENSMUSG00000000759	806.652555	-0.298385602	5.59E-07	8.79E-06	5.056108658	Tubgcp3
ENSMUSG00000055170	14.27665523	2.178467891	5.61E-07	8.80E-06	5.055442413	Ifng
ENSMUSG00000039976	69.86243027	-0.855660569	5.68E-07	8.91E-06	5.050015333	Tbc1d16
ENSMUSG00000029869	313.6244203	-0.492679389	5.80E-07	9.09E-06	5.041630974	Ephb6
ENSMUSG00000095315	156.6228006	-0.651018548	5.82E-07	9.11E-06	5.040386686	Gm10130
ENSMUSG00000040751	22.61154081	1.501634998	5.86E-07	9.16E-06	5.038041002	Lat2
ENSMUSG00000042345	1337.185174	-0.367342786	5.88E-07	9.18E-06	5.037136989	Ubash3a
ENSMUSG00000038024	471.7448257	0.379940261	5.94E-07	9.28E-06	5.032527262	Dennd4c
ENSMUSG00000031342	84.34543868	1.023463841	5.96E-07	9.29E-06	5.032007187	Gpm6b
ENSMUSG00000048965	61.83438203	1.164162615	6.00E-07	9.34E-06	5.029545637	Mrgpre
ENSMUSG00000035757	238.2932517	-0.49846607	6.04E-07	9.39E-06	5.0271433	Selenoo
ENSMUSG00000055204	4026.447506	0.296073406	6.10E-07	9.48E-06	5.023261129	Ankrd17
ENSMUSG00000029638	188.7104693	0.586085096	6.13E-07	9.52E-06	5.021143932	Glcci1
ENSMUSG00000005686	225.7280656	-0.794133949	6.17E-07	9.57E-06	5.019017918	Ampd3
ENSMUSG00000056498	1009.509601	0.299525421	6.24E-07	9.67E-06	5.014354015	Tmem154
ENSMUSG00000005803	77.58601966	-0.838407615	6.29E-07	9.75E-06	5.011129064	Sqor
ENSMUSG00000005465	1443.486152	-0.335190377	6.30E-07	9.76E-06	5.010717987	Il27ra
ENSMUSG00000020611	1792.523453	0.254306458	6.33E-07	9.78E-06	5.00959152	Gna13
ENSMUSG00000020227	73.71847591	-0.977564954	6.40E-07	9.88E-06	5.005026037	Irak3
ENSMUSG00000054889	34.33990254	1.303138151	6.42E-07	9.91E-06	5.00391215	Dsp
ENSMUSG00000020279	82.18169926	0.943732098	6.44E-07	9.91E-06	5.003777209	Il9r
ENSMUSG00000032436	247.1888453	0.484540848	6.44E-07	9.91E-06	5.003777209	Cmtm7
ENSMUSG00000025036	84.43561532	-0.852330555	6.49E-07	9.98E-06	5.000707065	Sfxn2
ENSMUSG00000026879	178.7516162	0.611320242	6.52E-07	1.00E-05	4.999419029	Gsn
ENSMUSG00000102975	26.20432006	1.888823707	6.51E-07	1.00E-05	4.999419029	Gm37347
ENSMUSG00000026393	1317.948301	0.296853274	6.65E-07	1.02E-05	4.991396608	Nek7
ENSMUSG00000015533	38.57801433	1.231770257	6.87E-07	1.05E-05	4.97747537	Itga2
ENSMUSG00000039159	1343.090747	0.292783972	6.99E-07	1.07E-05	4.970734263	Ube2h
ENSMUSG00000041649	25.04486441	1.431773684	7.02E-07	1.07E-05	4.968999429	Klf8
ENSMUSG00000071648	29.52775519	1.332578284	7.54E-07	1.15E-05	4.938256125	Rom1
ENSMUSG00000006342	72.36535398	0.795513272	7.58E-07	1.16E-05	4.936568174	Susd2
ENSMUSG00000024299	1223.132714	-0.2612925	7.59E-07	1.16E-05	4.93649952	Adamts10
ENSMUSG00000001794	803.7872984	0.316670251	7.61E-07	1.16E-05	4.935900029	Capns1
ENSMUSG00000024791	17.95268441	1.929037491	7.61E-07	1.16E-05	4.935900029	Cdca5
ENSMUSG00000022884	2498.319579	-0.241777396	7.62E-07	1.16E-05	4.935664967	Eif4a2
ENSMUSG00000022864	536.1179038	0.348293965	7.64E-07	1.16E-05	4.934911804	D16Ertd472e
ENSMUSG00000038893	397.6582586	-0.46220675	7.68E-07	1.17E-05	4.933253051	Fam117a
ENSMUSG00000087881	2428.764929	-0.847487285	7.72E-07	1.17E-05	4.931720986	Gm22442
ENSMUSG00000004085	16.08542303	1.945866652	7.72E-07	1.17E-05	4.931677921	Map3k20
ENSMUSG00000041168	464.5277761	-0.392565407	7.79E-07	1.18E-05	4.92862408	Lonp1
ENSMUSG00000035547	20.04209869	1.467976456	7.93E-07	1.20E-05	4.921259139	Capn5
ENSMUSG00000102509	53.79296606	1.070261813	7.98E-07	1.21E-05	4.918584823	Gm37368
ENSMUSG00000057541	221.2491655	-0.498345911	8.04E-07	1.21E-05	4.915962163	Pus7
ENSMUSG00000025485	570.6002795	-0.377931108	8.14E-07	1.23E-05	4.910921472	Ric8a
ENSMUSG00000018819	4011.216947	0.195666174	8.23E-07	1.24E-05	4.906501313	Lsp1
ENSMUSG00000024378	320.1790099	0.51958041	8.26E-07	1.24E-05	4.905375575	Stard4
ENSMUSG00000027490	32.02106825	1.507998388	8.39E-07	1.26E-05	4.898782295	E2f1
ENSMUSG00000034438	818.2270911	0.306652104	8.45E-07	1.27E-05	4.896491251	Gbp8
ENSMUSG00000023088	778.0043025	0.333875581	8.50E-07	1.28E-05	4.893962296	Abcc1
ENSMUSG00000034168	997.9339088	-0.466405426	8.71E-07	1.30E-05	4.884437434	Irf2bpl
ENSMUSG00000064267	414.6829867	-1.22947703	8.71E-07	1.30E-05	4.884437434	Hvcn1
ENSMUSG00000026820	34.57347648	-1.217477269	8.81E-07	1.32E-05	4.880040617	Ptges2
ENSMUSG00000000776	236.370782	-0.468747249	8.81E-07	1.32E-05	4.880032678	Polr3d
ENSMUSG00000024070	457.7214238	-0.36403872	9.13E-07	1.36E-05	4.865106636	Prkd3
ENSMUSG00000040033	948.3327568	0.40678696	9.29E-07	1.39E-05	4.85822022	Stat2
ENSMUSG00000022221	249.9800733	0.48045792	9.40E-07	1.40E-05	4.853448173	Ripk3
ENSMUSG00000026425	1084.942642	0.503160283	9.45E-07	1.41E-05	4.851407273	Srgap2
ENSMUSG00000053799	491.4575988	-0.461504008	9.48E-07	1.41E-05	4.850585633	Exoc6
ENSMUSG00000021048	463.5097101	-0.397295024	9.87E-07	1.47E-05	4.833849428	Mthfd1
ENSMUSG00000034525	1617.800556	-0.253853876	9.87E-07	1.47E-05	4.833849428	Ice1
ENSMUSG00000028063	57.76496593	1.101293815	1.00E-06	1.49E-05	4.82786384	Lmna
ENSMUSG00000010175	22.39892864	1.682283506	1.02E-06	1.52E-05	4.818308178	Prox1
ENSMUSG00000030055	510.4387399	0.38698191	1.03E-06	1.52E-05	4.818308178	Rab43
ENSMUSG00000038007	72.32259912	-0.963422535	1.03E-06	1.52E-05	4.816763849	Acer2
ENSMUSG00000020376	102.6806858	-0.806359646	1.03E-06	1.53E-05	4.815764072	Rnf130
ENSMUSG00000006731	2313.13027	-0.27786168	1.06E-06	1.57E-05	4.804539549	B4galnt1
ENSMUSG00000045193	216.7232882	-0.639736283	1.07E-06	1.58E-05	4.802458597	Cirbp
ENSMUSG00000022584	11.626838	2.487352821	1.07E-06	1.58E-05	4.80050905	Ly6c2
ENSMUSG00000074403	46.12676546	1.258482827	1.09E-06	1.60E-05	4.794614548	Hist2h3b
ENSMUSG00000019432	1906.947896	-0.291226196	1.10E-06	1.61E-05	4.792426001	Ddx39b
ENSMUSG00000102555	65.41914753	-1.008284509	1.10E-06	1.61E-05	4.792426001	6430511E19Rik
ENSMUSG00000043017	67.77584648	0.881335052	1.10E-06	1.62E-05	4.790292771	Ptgir
ENSMUSG00000024164	53.00004971	1.099264995	1.11E-06	1.63E-05	4.788178142	C3
ENSMUSG00000033016	2748.915944	0.339033034	1.12E-06	1.64E-05	4.783949353	Nfatc1
ENSMUSG00000040690	15.99990039	1.770353965	1.12E-06	1.65E-05	4.783793436	Col16a1
ENSMUSG00000032504	2215.979852	0.24593128	1.13E-06	1.65E-05	4.782464847	Pdcd6ip
ENSMUSG00000031479	469.3163857	0.346694599	1.14E-06	1.67E-05	4.777501394	Vps36
ENSMUSG00000035105	62.42826298	0.931662559	1.15E-06	1.68E-05	4.7754045	Egln3
ENSMUSG00000021870	1349.83182	0.260585902	1.16E-06	1.69E-05	4.772491184	Slmap
ENSMUSG00000057863	1700.063244	-0.328629363	1.16E-06	1.69E-05	4.772491184	Rpl36
ENSMUSG00000027634	1195.069264	-0.361205815	1.17E-06	1.70E-05	4.768428907	Ndrg3
ENSMUSG00000057789	261.3522811	0.625881898	1.18E-06	1.71E-05	4.766387288	Bak1
ENSMUSG00000039176	1120.717754	-0.385009727	1.22E-06	1.77E-05	4.752068255	Polg
ENSMUSG00000062647	863.970262	-0.371103246	1.24E-06	1.80E-05	4.745628059	Rpl7a
ENSMUSG00000032754	50.63731736	0.973229796	1.25E-06	1.81E-05	4.742804965	Slc8b1
ENSMUSG00000023990	164.9147316	0.597682183	1.27E-06	1.84E-05	4.735466509	Tfeb
ENSMUSG00000021408	943.0780371	0.354482171	1.28E-06	1.85E-05	4.732313991	Ripk1
ENSMUSG00000042613	1451.148279	0.317598674	1.28E-06	1.85E-05	4.732313991	Pbxip1
ENSMUSG00000026480	44.1606718	1.004344568	1.29E-06	1.86E-05	4.730639654	Ncf2
ENSMUSG00000071369	1110.379177	0.280481863	1.31E-06	1.89E-05	4.724074305	Map3k5
ENSMUSG00000104525	47.5505093	0.948137944	1.32E-06	1.91E-05	4.719673933	Gm37334
ENSMUSG00000005718	134.442152	-0.616553341	1.34E-06	1.94E-05	4.712883613	Tfap4
ENSMUSG00000020849	2341.984847	0.25511336	1.35E-06	1.95E-05	4.710042556	Ywhae
ENSMUSG00000023923	522.5324883	0.474894316	1.39E-06	2.00E-05	4.69854538	Tbc1d5
ENSMUSG00000006763	225.0302531	-0.451570106	1.40E-06	2.02E-05	4.695436975	Saal1
ENSMUSG00000024785	158.9509145	-0.576948474	1.41E-06	2.02E-05	4.694024983	Rcl1
ENSMUSG00000017760	555.6371143	0.34861513	1.43E-06	2.05E-05	4.689134945	Ctsa
ENSMUSG00000020653	74.87477001	1.023908334	1.43E-06	2.05E-05	4.689134945	Klf11
ENSMUSG00000041408	2845.458027	0.234763264	1.43E-06	2.05E-05	4.689134945	Wapl
ENSMUSG00000050549	86.5443156	0.737746838	1.45E-06	2.07E-05	4.683047509	Fam241a
ENSMUSG00000083327	305.2328584	0.400642151	1.47E-06	2.10E-05	4.678271224	Vcp-rs
ENSMUSG00000040661	695.4058976	-0.308654476	1.48E-06	2.12E-05	4.673775773	Rad54l2
ENSMUSG00000035311	433.021465	-0.334741342	1.49E-06	2.12E-05	4.673173555	Gnptab
ENSMUSG00000034327	223.1590783	0.609667653	1.49E-06	2.13E-05	4.671069106	Kctd9
ENSMUSG00000098112	3279.955271	0.307437011	1.51E-06	2.15E-05	4.66727534	Bin2
ENSMUSG00000049502	2945.589387	0.357996661	1.52E-06	2.17E-05	4.664212374	Dtx3l
ENSMUSG00000051236	28.9503499	1.668296586	1.52E-06	2.17E-05	4.664212374	Msrb3
ENSMUSG00000026796	42.20900983	1.382276626	1.54E-06	2.18E-05	4.660848373	Fam129b
ENSMUSG00000076473	227.3285907	-0.52393275	1.58E-06	2.25E-05	4.648576949	Trbv16
ENSMUSG00000020612	2558.742885	0.289212228	1.59E-06	2.25E-05	4.647092342	Prkar1a
ENSMUSG00000030213	6333.74217	0.295204885	1.61E-06	2.29E-05	4.640360311	Atf7ip
ENSMUSG00000032399	12709.06359	-0.239817122	1.62E-06	2.29E-05	4.640207085	Rpl4
ENSMUSG00000029714	1060.086817	-0.285597658	1.62E-06	2.30E-05	4.638325124	Gigyf1
ENSMUSG00000026767	281.7929912	0.484130919	1.63E-06	2.31E-05	4.637227357	Mindy3
ENSMUSG00000009927	1042.336934	-0.321418512	1.64E-06	2.31E-05	4.63589099	Rps25
ENSMUSG00000003273	13.6864688	-1.859891162	1.64E-06	2.32E-05	4.634411778	Car11
ENSMUSG00000032846	511.0821632	0.438890341	1.68E-06	2.37E-05	4.624802965	Zswim6
ENSMUSG00000046330	1976.11293	-0.321280267	1.68E-06	2.38E-05	4.624314658	Rpl37a
ENSMUSG00000046056	28.06408696	-1.408404805	1.69E-06	2.38E-05	4.623733303	Sbsn
ENSMUSG00000073627	72.87809631	-0.824553971	1.70E-06	2.39E-05	4.622062044	C130036L24Rik
ENSMUSG00000047193	413.6532625	0.522698731	1.70E-06	2.40E-05	4.620573739	Dync2h1
ENSMUSG00000027223	21.811745	1.421972421	1.77E-06	2.49E-05	4.603774401	Mapk8ip1
ENSMUSG00000026956	106.3312017	0.765065126	1.78E-06	2.50E-05	4.602244756	Uap1l1
ENSMUSG00000028551	45.86420123	1.337907539	1.78E-06	2.50E-05	4.602244756	Cdkn2c
ENSMUSG00000022205	815.9974952	0.404870967	1.79E-06	2.50E-05	4.601923176	Sub1
ENSMUSG00000065392	52.80240567	-1.582937723	1.79E-06	2.50E-05	4.601923176	Gm25894
ENSMUSG00000030330	395.9151847	-0.396468864	1.80E-06	2.51E-05	4.600195656	Ing4
ENSMUSG00000028803	975.9754452	0.281024834	1.82E-06	2.55E-05	4.593861893	Nipal3
ENSMUSG00000058587	1057.894952	0.378319687	1.84E-06	2.57E-05	4.589561266	Tmod3
ENSMUSG00000041729	65.99178872	0.994357861	1.88E-06	2.62E-05	4.581173774	Coro2b
ENSMUSG00000041907	30.23786003	1.219221153	1.88E-06	2.63E-05	4.580775524	Gpr45
ENSMUSG00000030208	18.42206862	1.612476567	1.89E-06	2.63E-05	4.580631487	Emp1
ENSMUSG00000032815	43.60747261	1.425168711	1.90E-06	2.64E-05	4.57841051	Fanca
ENSMUSG00000027200	35.30459412	1.339805722	1.93E-06	2.68E-05	4.571939899	Sema6d
ENSMUSG00000051590	44.23927678	-1.027055686	1.97E-06	2.73E-05	4.563266527	Map3k19
ENSMUSG00000028955	205.886381	0.493257937	2.03E-06	2.82E-05	4.550064265	Vamp3
ENSMUSG00000020919	1979.910966	-0.263900466	2.07E-06	2.88E-05	4.541337081	Stat5b
ENSMUSG00000030189	598.7723398	0.371541915	2.08E-06	2.89E-05	4.539848362	Ybx3
ENSMUSG00000015961	1124.815553	0.346214798	2.16E-06	2.99E-05	4.524396516	Adss
ENSMUSG00000036223	9.248102963	2.500345147	2.22E-06	3.07E-05	4.51325683	Ska1
ENSMUSG00000029512	433.3411469	0.465593143	2.23E-06	3.08E-05	4.511269717	Ulk1
ENSMUSG00000004100	282.2505895	-0.43600282	2.24E-06	3.09E-05	4.50974191	Ppan
ENSMUSG00000025104	414.8390161	-0.411774886	2.24E-06	3.09E-05	4.50974191	Hdgfl3
ENSMUSG00000025034	1258.340923	0.345676209	2.27E-06	3.12E-05	4.505685331	Trim8
ENSMUSG00000032220	747.6248215	0.416400011	2.27E-06	3.12E-05	4.505685331	Myo1e
ENSMUSG00000020482	462.0517782	0.607383291	2.29E-06	3.15E-05	4.501345331	Ccdc117
ENSMUSG00000008348	1025.088236	0.394550151	2.30E-06	3.16E-05	4.499760535	Ubc
ENSMUSG00000100150	122.1106883	0.602955767	2.33E-06	3.19E-05	4.495578105	Gm19585
ENSMUSG00000038175	473.6157465	-0.419839736	2.35E-06	3.23E-05	4.490778698	Mylip
ENSMUSG00000015222	47.10311609	1.007628823	2.37E-06	3.24E-05	4.488894233	Map2
ENSMUSG00000018900	224.8728381	-0.71575735	2.38E-06	3.26E-05	4.487109571	Slc22a5
ENSMUSG00000056216	379.1181042	0.396361013	2.38E-06	3.26E-05	4.487090583	Cebpg
ENSMUSG00000089255	91.53558143	-1.259653169	2.40E-06	3.28E-05	4.483932654	Snora78
ENSMUSG00000031834	234.9107343	-0.44037277	2.40E-06	3.28E-05	4.48367628	Pik3r2
ENSMUSG00000044162	22.01101783	1.693144752	2.40E-06	3.28E-05	4.48367628	Tnip3
ENSMUSG00000001525	3770.306739	-0.223056065	2.51E-06	3.42E-05	4.466051722	Tubb5
ENSMUSG00000025221	180.1822215	-0.624189299	2.55E-06	3.47E-05	4.459086195	Kcnip2
ENSMUSG00000028807	47.9299677	-0.948981876	2.57E-06	3.50E-05	4.45597964	Zbtb8a
ENSMUSG00000031995	65.64294707	0.896262423	2.59E-06	3.53E-05	4.452560725	St14
ENSMUSG00000019943	2408.024173	0.262164299	2.60E-06	3.53E-05	4.45221641	Atp2b1
ENSMUSG00000021577	1655.261827	-0.217536487	2.60E-06	3.54E-05	4.451436429	Sdha
ENSMUSG00000022422	27.97953505	1.211411302	2.63E-06	3.57E-05	4.447442641	Dscc1
ENSMUSG00000069301	9.817630257	4.289891074	2.63E-06	3.57E-05	4.447442641	Hist1h2ag
ENSMUSG00000024811	2736.941815	0.248486033	2.72E-06	3.69E-05	4.432821711	Tnks2
ENSMUSG00000030282	317.6511287	0.437393334	2.75E-06	3.72E-05	4.429534505	Cmas
ENSMUSG00000096210	233.6711065	0.546838862	2.77E-06	3.74E-05	4.426732597	H1f0
ENSMUSG00000045896	310.4211323	-0.428041492	2.80E-06	3.79E-05	4.421452767	Paip2b
ENSMUSG00000000791	234.427844	0.511258601	2.84E-06	3.83E-05	4.417014373	Il12rb1
ENSMUSG00000029686	773.59396	0.302466811	2.87E-06	3.87E-05	4.412779581	Cul1
ENSMUSG00000025508	10169.92983	-0.417765609	2.88E-06	3.88E-05	4.411292714	Rplp2
ENSMUSG00000028999	314.7540817	-0.414792415	2.88E-06	3.88E-05	4.411232104	Rint1
ENSMUSG00000043067	175.5396791	0.496902529	2.89E-06	3.88E-05	4.410779472	Dpy19l1
ENSMUSG00000005621	1606.090413	-0.347640787	2.92E-06	3.92E-05	4.406371923	Zfp592
ENSMUSG00000026399	443.9317998	-0.473927917	2.92E-06	3.92E-05	4.406371923	Cd55
ENSMUSG00000068227	4657.314505	0.32410384	2.92E-06	3.92E-05	4.406371923	Il2rb
ENSMUSG00000032294	2003.85224	0.307264771	2.98E-06	4.00E-05	4.397890328	Pkm
ENSMUSG00000019920	569.2214835	0.326023259	3.01E-06	4.03E-05	4.394220669	Lims1
ENSMUSG00000000386	150.0724915	0.930202671	3.04E-06	4.07E-05	4.390315702	Mx1
ENSMUSG00000006715	66.6261215	1.014351467	3.07E-06	4.11E-05	4.386270239	Gmnn
ENSMUSG00000048758	1060.161332	-0.390749848	3.13E-06	4.18E-05	4.379019251	Rpl29
ENSMUSG00000032020	727.5406429	0.383716091	3.15E-06	4.21E-05	4.375577973	Ubash3b
ENSMUSG00000030016	3424.790831	-0.193997627	3.16E-06	4.21E-05	4.375411084	Zfp638
ENSMUSG00000032113	42.38484085	1.238691918	3.16E-06	4.21E-05	4.375411084	Chek1
ENSMUSG00000024538	21.49444785	1.592144918	3.16E-06	4.22E-05	4.375026231	Ppic
ENSMUSG00000032640	233.8240312	0.541058206	3.19E-06	4.24E-05	4.372383739	Chsy1
ENSMUSG00000097519	20.85697751	1.562286646	3.20E-06	4.26E-05	4.371032784	4930558J18Rik
ENSMUSG00000026519	398.2435764	-0.430476604	3.22E-06	4.28E-05	4.368354599	Tmem63a
ENSMUSG00000074802	29.77975771	1.776609194	3.23E-06	4.29E-05	4.3671391	Gas2l3
ENSMUSG00000032497	456.2458586	0.463338877	3.30E-06	4.37E-05	4.359167389	Lrrfip2
ENSMUSG00000046058	19.72990983	-1.523755416	3.31E-06	4.39E-05	4.357509101	Eid2
ENSMUSG00000002881	993.7801747	0.317643625	3.32E-06	4.40E-05	4.356256208	Nab1
ENSMUSG00000038368	201.5817723	-0.504238531	3.33E-06	4.41E-05	4.355495996	Focad
ENSMUSG00000022556	384.8477716	-0.463844944	3.35E-06	4.43E-05	4.353646276	Hsf1
ENSMUSG00000079020	347.5392959	0.368634714	3.42E-06	4.52E-05	4.34483246	Slc45a4
ENSMUSG00000033530	110.4668355	0.661644747	3.43E-06	4.53E-05	4.344077558	Ttc7b
ENSMUSG00000079017	818.3344725	0.58079795	3.44E-06	4.53E-05	4.343741841	Ifi27l2a
ENSMUSG00000062488	48.61430564	1.002746306	3.49E-06	4.60E-05	4.337462003	Ifit3b
ENSMUSG00000041594	195.226581	-0.541364728	3.54E-06	4.66E-05	4.331211096	Tmtc4
ENSMUSG00000000532	226.3387582	-0.594140457	3.64E-06	4.79E-05	4.320056048	Acvr1b
ENSMUSG00000043263	1832.938092	0.311417624	3.65E-06	4.80E-05	4.31881199	Ifi209
ENSMUSG00000022105	1017.712071	-0.286869583	3.66E-06	4.81E-05	4.31746935	Rb1
ENSMUSG00000029570	2029.805049	-0.319369698	3.73E-06	4.89E-05	4.310564681	Lfng
ENSMUSG00000024277	431.5102771	0.479338043	3.76E-06	4.94E-05	4.30654239	Mapre2
ENSMUSG00000030157	3256.68007	-0.303007468	3.79E-06	4.97E-05	4.303733327	Clec2d
ENSMUSG00000091996	13.10579833	1.985801422	3.80E-06	4.97E-05	4.30348775	BC049352
ENSMUSG00000068735	889.5874781	0.35192435	3.80E-06	4.98E-05	4.302943444	Trp53i11
ENSMUSG00000031447	1050.746013	-0.239829885	3.84E-06	5.02E-05	4.299345376	Lamp1
ENSMUSG00000088789	649.7897879	-0.510134574	3.86E-06	5.05E-05	4.296952219	Scarna13
ENSMUSG00000024855	1097.554032	-0.298555169	3.89E-06	5.07E-05	4.295004804	Pacs1
ENSMUSG00000039989	801.7688593	-0.320672373	3.89E-06	5.07E-05	4.295004804	Cbx4
ENSMUSG00000043102	6.325003403	3.641618313	3.95E-06	5.15E-05	4.288608532	Qrfp
ENSMUSG00000032012	27.06141894	1.328776956	3.97E-06	5.16E-05	4.286947588	Nectin1
ENSMUSG00000020609	27.83334791	1.8888876	4.02E-06	5.23E-05	4.281300746	Apob
ENSMUSG00000019866	1526.085667	0.318547466	4.07E-06	5.29E-05	4.276460726	Crybg1
ENSMUSG00000037235	3142.879485	-0.210473356	4.11E-06	5.34E-05	4.272245849	Mxd4
ENSMUSG00000062190	48.5217046	0.934833748	4.12E-06	5.35E-05	4.271773375	Lancl2
ENSMUSG00000024137	636.3188943	-0.329827202	4.21E-06	5.46E-05	4.262879603	E4f1
ENSMUSG00000086290	163.5421852	-0.589779338	4.21E-06	5.46E-05	4.262879603	Snhg12
ENSMUSG00000008999	188.9747841	0.647875565	4.24E-06	5.49E-05	4.260040462	Bmp7
ENSMUSG00000046280	210.1258657	0.516270412	4.29E-06	5.55E-05	4.255316474	She
ENSMUSG00000036591	171.3014138	0.711055742	4.32E-06	5.58E-05	4.253188692	Arhgap21
ENSMUSG00000034413	11.18696922	2.399954864	4.34E-06	5.61E-05	4.250957126	Neurl1b
ENSMUSG00000052776	96.31696075	0.911456563	4.47E-06	5.76E-05	4.239316444	Oas1a
ENSMUSG00000029001	13.85243854	1.912869035	4.51E-06	5.81E-05	4.23571492	Fbxo44
ENSMUSG00000011179	373.0859536	0.634564947	4.51E-06	5.82E-05	4.23541335	Odc1
ENSMUSG00000026003	376.8239656	0.521303857	4.53E-06	5.82E-05	4.234731058	Acadl
ENSMUSG00000041763	2496.720648	0.258944083	4.53E-06	5.82E-05	4.234731058	Tpp2
ENSMUSG00000078789	31.72478341	-1.258976576	4.54E-06	5.83E-05	4.234069893	Dph1
ENSMUSG00000049109	773.5766156	0.314992898	4.65E-06	5.97E-05	4.224185249	Themis
ENSMUSG00000068240	637.6585663	-0.433447389	4.66E-06	5.98E-05	4.222966783	Gm11808
ENSMUSG00000062609	66.6574488	1.122050459	4.69E-06	6.01E-05	4.220869365	Kcnj15
ENSMUSG00000021846	53.95743915	-0.931943627	4.75E-06	6.08E-05	4.215926445	Peli2
ENSMUSG00000032652	406.059535	-0.402683326	4.85E-06	6.21E-05	4.207177714	Crebl2
ENSMUSG00000032558	30.25791801	-1.344064105	5.01E-06	6.41E-05	4.193253438	Nphp3
ENSMUSG00000029634	825.7185828	0.278988135	5.04E-06	6.44E-05	4.190835519	Rnf6
ENSMUSG00000024201	525.0850802	-0.357706621	5.06E-06	6.46E-05	4.189901109	Kdm4b
ENSMUSG00000071477	313.6642407	-0.413826225	5.06E-06	6.46E-05	4.189901109	Zfp777
ENSMUSG00000043467	1331.687796	-0.354072449	5.08E-06	6.48E-05	4.18866773	Zbtb37
ENSMUSG00000020792	453.9086125	-0.407313997	5.11E-06	6.51E-05	4.186201957	Exoc7
ENSMUSG00000036693	809.5936631	-0.329608181	5.13E-06	6.54E-05	4.184649337	Nop14
ENSMUSG00000070462	147.0659894	0.684863262	5.20E-06	6.61E-05	4.179594867	Tlnrd1
ENSMUSG00000032185	453.391051	-0.425851684	5.32E-06	6.76E-05	4.169756681	Carm1
ENSMUSG00000036526	2080.181534	-0.319113374	5.38E-06	6.82E-05	4.165951345	Card11
ENSMUSG00000103291	38.30351091	1.041175036	5.38E-06	6.82E-05	4.165951345	Gm38235
ENSMUSG00000079491	223.0660506	-0.478032194	5.38E-06	6.83E-05	4.165759399	H2-T10
ENSMUSG00000034303	219.0576752	-0.627537624	5.40E-06	6.84E-05	4.165058684	Ccdc15
ENSMUSG00000024947	261.3447993	-0.417371083	5.57E-06	7.05E-05	4.151903754	Men1
ENSMUSG00000028687	49.4252839	-0.976080633	5.65E-06	7.15E-05	4.145808886	Mutyh
ENSMUSG00000035606	49.09200541	1.080721843	5.76E-06	7.28E-05	4.137668523	Ky
ENSMUSG00000028037	55.5688445	1.127264094	5.89E-06	7.43E-05	4.128855547	Ifi44
ENSMUSG00000027544	2009.920426	0.29590927	6.01E-06	7.58E-05	4.120391767	Nfatc2
ENSMUSG00000046687	351.0752875	0.423733715	6.05E-06	7.62E-05	4.117840109	Gm5424
ENSMUSG00000050357	1217.442847	-0.344634399	6.06E-06	7.63E-05	4.117600561	Carmil2
ENSMUSG00000063457	3916.31296	-0.425074236	6.06E-06	7.63E-05	4.117600561	Rps15
ENSMUSG00000048234	462.5950211	0.382471976	6.19E-06	7.79E-05	4.108436016	Rnf149
ENSMUSG00000097567	49.38229996	0.98657219	6.20E-06	7.79E-05	4.108436016	Gm26637
ENSMUSG00000015476	55.18247199	-1.087229283	6.21E-06	7.80E-05	4.107838931	Prrt1
ENSMUSG00000021670	730.7776243	0.38036739	6.34E-06	7.95E-05	4.099426824	Hmgcr
ENSMUSG00000030036	629.2024078	-0.406671836	6.36E-06	7.97E-05	4.098300501	Mogs
ENSMUSG00000018548	228.3630816	0.504490821	6.41E-06	8.04E-05	4.094959635	Trim37
ENSMUSG00000052117	190.1537211	0.550931384	6.42E-06	8.04E-05	4.094688141	D630039A03Rik
ENSMUSG00000031229	8248.139354	0.224798155	6.51E-06	8.14E-05	4.089358355	Atrx
ENSMUSG00000026638	147.836121	-0.612752114	6.54E-06	8.17E-05	4.087644895	Irf6
ENSMUSG00000018102	98.11310714	0.713353609	6.57E-06	8.21E-05	4.085644576	Hist1h2bc
ENSMUSG00000019578	331.2908088	-0.362730424	6.72E-06	8.39E-05	4.076134365	Ubxn6
ENSMUSG00000023170	789.3586206	-0.340701136	6.87E-06	8.56E-05	4.067436697	Gps2
ENSMUSG00000026039	38.49084493	1.287698678	6.89E-06	8.59E-05	4.06618691	Sgo2a
ENSMUSG00000005470	45.61226848	0.94657735	6.93E-06	8.63E-05	4.063979766	Asf1b
ENSMUSG00000060019	280.352615	-0.514952323	7.00E-06	8.71E-05	4.059795023	Gm10073
ENSMUSG00000030660	1115.488527	0.286457243	7.05E-06	8.77E-05	4.056977868	Pik3c2a
ENSMUSG00000022808	942.6531533	0.294006373	7.15E-06	8.88E-05	4.051630688	Snx4
ENSMUSG00000045441	487.9137746	0.333381995	7.22E-06	8.97E-05	4.047282469	Gprin3
ENSMUSG00000042349	3262.178352	-0.238674017	7.37E-06	9.14E-05	4.039151621	Ikbke
ENSMUSG00000020868	316.3736006	-0.385853738	7.57E-06	9.38E-05	4.027797052	Xylt2
ENSMUSG00000031681	131.6607563	-0.615667599	7.60E-06	9.41E-05	4.026190316	Smad1
ENSMUSG00000062727	9.209677124	2.480767747	7.65E-06	9.47E-05	4.023878081	Hist1h2bk
ENSMUSG00000024120	657.0309164	-0.297931251	7.69E-06	9.52E-05	4.021587806	Lrpprc
ENSMUSG00000020258	76.54905098	-0.745360207	7.71E-06	9.52E-05	4.021152127	Glyctk
ENSMUSG00000026721	3815.849011	0.265732462	7.75E-06	9.55E-05	4.019814494	Rabgap1l
ENSMUSG00000030329	28.39541309	-4.817557035	7.75E-06	9.55E-05	4.019814494	Pianp
ENSMUSG00000039427	139.6717479	-0.668111564	7.76E-06	9.55E-05	4.019814494	Alg1
ENSMUSG00000078922	140.9752704	0.621144594	7.74E-06	9.55E-05	4.019814494	Tgtp1
ENSMUSG00000014599	205.5268865	0.520539191	7.80E-06	9.60E-05	4.017808179	Csf1
ENSMUSG00000021338	20.21098584	1.905142446	8.07E-06	9.93E-05	4.003181135	Carmil1
ENSMUSG00000097251	12.30176194	-1.914965943	8.09E-06	9.94E-05	4.002727908	5033417F24Rik
ENSMUSG00000022346	1078.181936	-0.390919839	8.19E-06	0.000100629	3.997277471	Myc
ENSMUSG00000039007	47.3610674	0.979002031	8.26E-06	0.000101336	3.99423785	Cpq
ENSMUSG00000074024	321.4243536	-0.575830979	8.27E-06	0.000101427	3.993845245	4632427E13Rik
ENSMUSG00000032103	258.8066353	-0.385790286	8.28E-06	0.000101475	3.993641685	Pus3
ENSMUSG00000001909	363.3998292	-0.457945394	8.40E-06	0.00010282	3.987921469	Trmt1
ENSMUSG00000053931	98.9132435	-0.680268616	8.43E-06	0.000103132	3.986607054	Cnn3
ENSMUSG00000028088	103.99089	-0.614033944	8.48E-06	0.000103573	3.984754947	Fmo5
ENSMUSG00000093803	130.1725048	-0.618683308	8.48E-06	0.000103573	3.984754947	Ppp2r3d
ENSMUSG00000024677	4242.996103	-0.2610832	8.49E-06	0.000103625	3.984533565	Ms4a6b
ENSMUSG00000025790	401.0526722	0.488486877	8.62E-06	0.000105085	3.978457699	Slco3a1
ENSMUSG00000029480	477.9289702	-0.375419687	8.62E-06	0.000105085	3.978457699	Dhx37
ENSMUSG00000032224	33.57021431	1.223255721	8.65E-06	0.000105313	3.97751985	Fam81a
ENSMUSG00000021485	15.78824088	1.625819343	8.70E-06	0.000105864	3.975250494	Mxd3
ENSMUSG00000022957	72.32979245	0.737734547	8.77E-06	0.000106647	3.97205037	Itsn1
ENSMUSG00000029804	749.9477982	-0.296229952	8.81E-06	0.000106989	3.970662151	Herc3
ENSMUSG00000039065	177.4427707	-0.468870834	8.87E-06	0.000107651	3.967980225	Fam173b
ENSMUSG00000068036	58.63230391	-0.862350283	8.89E-06	0.000107806	3.967357562	Afdn
ENSMUSG00000024335	3027.948884	0.210806236	8.92E-06	0.000107853	3.967169322	Brd2
ENSMUSG00000025915	209.9468524	-0.47152241	8.92E-06	0.000107853	3.967169322	Sgk3
ENSMUSG00000031168	289.7495888	0.430347855	8.92E-06	0.000107853	3.967169322	Ebp
ENSMUSG00000097457	12.93944292	2.038562628	8.90E-06	0.000107853	3.967169322	2310031A07Rik
ENSMUSG00000034116	1983.075778	-0.228521294	8.93E-06	0.000107892	3.967009795	Vav1
ENSMUSG00000023827	73.98754696	0.878013432	8.94E-06	0.000107964	3.966721259	Agpat4
ENSMUSG00000085977	48.21294105	0.971737205	9.03E-06	0.000108912	3.962923098	Gm5970
ENSMUSG00000067577	261.0025248	0.454158227	9.05E-06	0.00010913	3.962057148	A430093F15Rik
ENSMUSG00000028977	83.76545633	-0.721784418	9.24E-06	0.000111365	3.953250701	Casz1
ENSMUSG00000029319	221.918698	-0.474566851	9.25E-06	0.000111378	3.953201201	Coq2
ENSMUSG00000058546	3418.439704	-0.304305433	9.26E-06	0.000111443	3.952946169	Rpl23a
ENSMUSG00000025558	488.2735641	-0.360966422	9.28E-06	0.000111536	3.952586353	Dock9
ENSMUSG00000039768	393.0052251	-0.335672891	9.41E-06	0.000113021	3.946841546	Dnajc11
ENSMUSG00000061136	2183.384409	0.229149003	9.44E-06	0.000113356	3.945554415	Prpf40a
ENSMUSG00000002814	217.5380072	-0.448077261	9.46E-06	0.00011343	3.945270365	Top3a
ENSMUSG00000006304	3570.510635	0.197610456	9.57E-06	0.000114652	3.94061828	Arpc2
ENSMUSG00000025860	1643.992061	0.250154553	9.57E-06	0.000114652	3.94061828	Xiap
ENSMUSG00000066154	12.46811893	2.421720355	9.61E-06	0.000115001	3.939296705	Mup3
ENSMUSG00000094910	30.64559708	1.320121816	9.62E-06	0.000115001	3.939296705	D430019H16Rik
ENSMUSG00000062040	110.8327489	-0.613424579	9.75E-06	0.00011656	3.933451363	Zfp27
ENSMUSG00000028249	680.4123366	0.324680858	9.88E-06	0.000117928	3.928381631	Sdcbp
ENSMUSG00000021493	63.73870818	0.967773131	1.01E-05	0.000120379	3.919450897	Pdlim7
ENSMUSG00000041831	8.358701493	2.443710372	1.02E-05	0.000121093	3.916882299	Sytl3
ENSMUSG00000033287	143.8647201	0.564280012	1.02E-05	0.000122042	3.913491872	Kctd17
ENSMUSG00000003429	2538.407177	-0.297207705	1.03E-05	0.000122458	3.912011438	Rps11
ENSMUSG00000068798	709.8025766	0.367862409	1.03E-05	0.000122463	3.911996657	Rap1a
ENSMUSG00000039328	74.16011227	-0.747841727	1.04E-05	0.000123985	3.906629719	Rnf122
ENSMUSG00000029649	523.7725113	0.484032766	1.05E-05	0.000124457	3.904978946	Pomp
ENSMUSG00000031967	299.3241452	0.378516654	1.06E-05	0.000125241	3.902251891	Afg3l1
ENSMUSG00000039345	73.40688407	-0.744587614	1.06E-05	0.000125961	3.899762402	Mettl22
ENSMUSG00000070372	744.3870128	0.267714098	1.07E-05	0.000126331	3.898490649	Capza1
ENSMUSG00000036327	57.10865	-0.8579897	1.09E-05	0.000128606	3.890739896	Qsox2
ENSMUSG00000051111	58.91354068	0.943445784	1.09E-05	0.000128775	3.890169017	Sv2c
ENSMUSG00000022803	6.747458959	2.800428394	1.09E-05	0.000129317	3.888343207	Popdc2
ENSMUSG00000028199	10.09946443	-2.064754886	1.10E-05	0.000129317	3.888343207	Cryz
ENSMUSG00000037805	1769.603401	-0.26750881	1.09E-05	0.000129317	3.888343207	Rpl10a
ENSMUSG00000034135	951.77968	0.356094817	1.11E-05	0.000130854	3.883211816	Sik3
ENSMUSG00000026439	624.6204689	-0.267195065	1.11E-05	0.000130873	3.883149033	Rbbp5
ENSMUSG00000064168	21.61220704	1.638232971	1.11E-05	0.000131299	3.881740023	NA
ENSMUSG00000030359	10.63516684	2.526834838	1.12E-05	0.000131853	3.879909254	Pzp
ENSMUSG00000070738	2129.609337	-0.222804869	1.15E-05	0.000135165	3.869135419	Dgkd
ENSMUSG00000040899	283.8622099	-0.549432321	1.15E-05	0.000135636	3.867623554	Ccr6
ENSMUSG00000031351	5.783299919	3.831788667	1.16E-05	0.000136724	3.864154298	Zfp185
ENSMUSG00000004071	169.8865005	-0.482289212	1.17E-05	0.000137273	3.86241376	Cdip1
ENSMUSG00000038482	221.0501409	0.459890434	1.18E-05	0.000137982	3.860176144	Tfdp1
ENSMUSG00000042751	6.806554942	3.037011554	1.18E-05	0.000137982	3.860176144	Nmnat2
ENSMUSG00000078700	139.1534425	-0.593156113	1.18E-05	0.000137982	3.860176144	D030028A08Rik
ENSMUSG00000020553	43.74720731	0.952627782	1.18E-05	0.000138141	3.859678326	Pctp
ENSMUSG00000032369	79.48497108	0.657537392	1.19E-05	0.000138693	3.857946183	Plscr1
ENSMUSG00000062997	2983.701098	-0.334374319	1.20E-05	0.000139946	3.854040579	Rpl35
ENSMUSG00000020974	54.23287761	0.846784754	1.20E-05	0.000140184	3.853300263	Pole2
ENSMUSG00000039137	318.3721813	-0.45308832	1.21E-05	0.000140725	3.851629026	Whrn
ENSMUSG00000038843	140.2765233	0.75015015	1.21E-05	0.000141591	3.848963199	Gcnt1
ENSMUSG00000061411	215.1488689	-0.441512862	1.23E-05	0.000143322	3.843686817	Nol4l
ENSMUSG00000020131	34.55662217	-1.078266713	1.23E-05	0.000143772	3.842325591	Pcsk4
ENSMUSG00000045039	16.4511106	-1.868336518	1.26E-05	0.000147206	3.832074976	Megf8
ENSMUSG00000023341	90.23428261	0.816913796	1.27E-05	0.000147512	3.831171718	Mx2
ENSMUSG00000025555	116.8810627	0.799665779	1.27E-05	0.000148022	3.829672465	Farp1
ENSMUSG00000021794	1521.620083	0.248286325	1.28E-05	0.000148828	3.827314203	Glud1
ENSMUSG00000038949	665.4229139	-0.310762885	1.29E-05	0.000149299	3.825942653	Cnst
ENSMUSG00000052681	2335.684247	0.256485505	1.29E-05	0.000149853	3.824333706	Rap1b
ENSMUSG00000026556	64.81466938	-0.916563524	1.29E-05	0.000149872	3.824279469	Vangl2
ENSMUSG00000026655	3088.199624	0.244434641	1.30E-05	0.000150118	3.82356691	Fam107b
ENSMUSG00000035842	299.118018	-0.536316116	1.30E-05	0.000150735	3.821787111	Ddx11
ENSMUSG00000028901	387.6366871	-0.442492199	1.30E-05	0.000150771	3.821682558	Gmeb1
ENSMUSG00000024521	148.9264052	0.93673402	1.31E-05	0.000151504	3.819576507	Pmaip1
ENSMUSG00000028164	251.1337692	0.387994191	1.31E-05	0.000151504	3.819576507	Manba
ENSMUSG00000018433	454.9953726	-0.362274112	1.31E-05	0.00015163	3.81921503	Nol11
ENSMUSG00000020601	2912.733533	0.248893984	1.32E-05	0.000151768	3.818820833	Trib2
ENSMUSG00000097365	38.04907367	0.952486245	1.35E-05	0.000155609	3.807966393	C030034L19Rik
ENSMUSG00000079478	67.59213835	-0.737166363	1.36E-05	0.000156042	3.806757327	Sssca1
ENSMUSG00000034390	1246.733135	0.303108002	1.38E-05	0.000158642	3.799580818	Cmip
ENSMUSG00000029275	304.788315	-0.471700921	1.39E-05	0.000159308	3.797761438	Gfi1
ENSMUSG00000032479	1448.619899	0.266679632	1.39E-05	0.000159959	3.795990627	Map4
ENSMUSG00000037731	13.31193023	2.056598863	1.41E-05	0.000162356	3.789532599	Themis2
ENSMUSG00000016181	305.9159488	-0.395248001	1.42E-05	0.000163346	3.786892688	Diexf
ENSMUSG00000024370	568.1452304	-0.383508357	1.43E-05	0.000163514	3.786445749	Cdc23
ENSMUSG00000029076	2875.095114	0.211452481	1.43E-05	0.000164349	3.784233728	Sdf4
ENSMUSG00000039463	520.5166056	-0.364405688	1.44E-05	0.000164609	3.783547462	Slc9a8
ENSMUSG00000004446	166.1738325	0.490964799	1.46E-05	0.000166555	3.778443377	Bid
ENSMUSG00000048215	656.1490697	-0.407880688	1.46E-05	0.000166672	3.778137112	A630023P12Rik
ENSMUSG00000068129	225.6033288	0.534806654	1.46E-05	0.000166771	3.777878586	Cst7
ENSMUSG00000035126	156.3820744	-0.548123383	1.47E-05	0.000167279	3.776557805	Wdr78
ENSMUSG00000018008	2376.936461	-0.205128825	1.50E-05	0.000170979	3.767056032	Cyth4
ENSMUSG00000099583	14.21722409	1.600210694	1.50E-05	0.000170979	3.767056032	Hist1h3d
ENSMUSG00000029910	75.1746048	0.758940187	1.51E-05	0.000171596	3.765493196	Mad2l1
ENSMUSG00000026864	3586.695979	0.320837322	1.52E-05	0.000172561	3.763056452	Hspa5
ENSMUSG00000028957	63.9751263	0.758266924	1.54E-05	0.000174948	3.757092208	Per3
ENSMUSG00000033632	351.579476	-0.449286939	1.54E-05	0.000175347	3.756100876	AW554918
ENSMUSG00000018372	484.440029	-0.346938702	1.55E-05	0.000175879	3.754784875	Cep95
ENSMUSG00000052298	2554.02152	0.236881292	1.55E-05	0.000175944	3.754625067	Cdc42se2
ENSMUSG00000097993	346.008609	-0.525495664	1.55E-05	0.000175944	3.754625067	Ptprv
ENSMUSG00000025764	532.4524276	-0.35995632	1.55E-05	0.000176136	3.754152384	Jade1
ENSMUSG00000085786	10.56233417	1.977938939	1.56E-05	0.000177077	3.75183767	Gm15987
ENSMUSG00000001700	426.904402	0.549491156	1.57E-05	0.000177943	3.749718957	Gramd3
ENSMUSG00000058230	576.9372059	-0.280613662	1.58E-05	0.000178724	3.747817673	Arhgap35
ENSMUSG00000049493	3.020178843	5.111547682	1.59E-05	0.000179611	3.74566596	Pls1
ENSMUSG00000024078	251.6637239	-0.381362882	1.59E-05	0.000179951	3.744846447	Ttc27
ENSMUSG00000021134	2691.222912	-0.226195362	1.63E-05	0.000184125	3.734886443	Srsf5
ENSMUSG00000084083	4.925054094	4.643363698	1.64E-05	0.00018441	3.734214424	Gm15782
ENSMUSG00000014668	789.7086132	0.253047745	1.65E-05	0.000185854	3.730827414	Chfr
ENSMUSG00000031838	116.3537214	0.636387733	1.67E-05	0.000187729	3.726467722	Ifi30
ENSMUSG00000004561	228.4625364	-0.393407456	1.68E-05	0.000189067	3.723383241	Mettl17
ENSMUSG00000029475	1045.311485	0.327579048	1.69E-05	0.000189863	3.721559236	Kdm2b
ENSMUSG00000038776	1545.363045	-0.237893101	1.70E-05	0.00019157	3.717671423	Ephx1
ENSMUSG00000075595	1346.072031	-0.272016477	1.71E-05	0.000191748	3.717269099	Zfp652
ENSMUSG00000039987	657.6462611	-0.260447585	1.71E-05	0.000192048	3.71658915	Phtf2
ENSMUSG00000030671	80.65283419	1.078046078	1.72E-05	0.000192929	3.714601543	Pde3b
ENSMUSG00000058392	558.0453249	-0.291746067	1.73E-05	0.000194289	3.71155154	Rrp1b
ENSMUSG00000037029	389.0578648	-0.345191722	1.74E-05	0.000194664	3.71071328	Zfp146
ENSMUSG00000056367	13.90683386	1.705641791	1.75E-05	0.000195407	3.709059206	Actr3b
ENSMUSG00000020689	488.659594	0.343539645	1.76E-05	0.000196768	3.706045194	Itgb3
ENSMUSG00000027718	6.394437321	3.15848623	1.77E-05	0.000197369	3.704720209	Il21
ENSMUSG00000033728	93.63177674	-0.62173201	1.77E-05	0.000197593	3.704228754	Lrrc14
ENSMUSG00000030287	6183.793267	-0.34553527	1.78E-05	0.000198157	3.7029916	Itpr2
ENSMUSG00000030720	320.6332453	0.420496334	1.78E-05	0.000198456	3.702335842	Cln3
ENSMUSG00000069266	22.70156594	1.484987221	1.78E-05	0.000198456	3.702335842	Hist1h4b
ENSMUSG00000097088	64.85467138	-0.747221356	1.83E-05	0.000203424	3.69159828	Gm26615
ENSMUSG00000104943	76.12027001	-0.834760757	1.83E-05	0.000203424	3.69159828	Gm42868
ENSMUSG00000025997	11208.32107	0.292246794	1.84E-05	0.000204648	3.688993542	Ikzf2
ENSMUSG00000028479	355.7477399	-0.338612497	1.86E-05	0.000206211	3.685688745	Gne
ENSMUSG00000056260	671.1593252	-0.366122755	1.86E-05	0.000206211	3.685688745	Lrif1
ENSMUSG00000060938	5846.192316	-0.347474554	1.86E-05	0.000206737	3.684581647	Rpl26
ENSMUSG00000027692	3367.12573	-0.257902158	1.89E-05	0.000209067	3.679714017	Tnik
ENSMUSG00000025323	905.2325367	-0.327457778	1.89E-05	0.000209548	3.67871703	Sp4
ENSMUSG00000024436	55.66404732	-0.77913441	1.91E-05	0.000211201	3.67530318	Mrps18b
ENSMUSG00000027828	881.2515794	0.270185009	1.92E-05	0.000212057	3.673547709	Ssr3
ENSMUSG00000025340	299.574821	0.365650828	1.93E-05	0.000213129	3.671356604	Rabgef1
ENSMUSG00000060600	170.8199041	-0.483820939	1.93E-05	0.000213129	3.671356604	Eno3
ENSMUSG00000075415	4975.330297	0.250394424	1.93E-05	0.000213292	3.67102628	Fnbp1
ENSMUSG00000030824	1385.775364	0.296965398	1.96E-05	0.000216016	3.665513717	Nucb1
ENSMUSG00000040495	8.282525995	2.548060118	1.98E-05	0.00021856	3.660429754	Chrm4
ENSMUSG00000019873	750.7772834	0.369893173	1.99E-05	0.000219471	3.658622397	Reep3
ENSMUSG00000059713	870.4219415	-0.26130768	2.00E-05	0.000220356	3.656874846	Rcan3
ENSMUSG00000026740	1031.182832	0.245403597	2.01E-05	0.000220721	3.656157088	Dnajc1
ENSMUSG00000010048	94.9822539	-0.588983593	2.06E-05	0.000226747	3.644458038	Ifrd2
ENSMUSG00000003948	657.025072	0.45876684	2.07E-05	0.000227741	3.642558053	Mmd
ENSMUSG00000029238	603.6717809	0.31471362	2.08E-05	0.000228607	3.640910942	Clock
ENSMUSG00000047804	679.6865015	-0.28532368	2.09E-05	0.000228821	3.640503655	Akap10
ENSMUSG00000023025	636.4542712	0.270951566	2.09E-05	0.000228836	3.640475247	Larp4
ENSMUSG00000025348	25.66994677	1.350599551	2.09E-05	0.000229015	3.640136251	Itga7
ENSMUSG00000002058	153.9107608	0.537290333	2.11E-05	0.000230629	3.637085979	Unc119
ENSMUSG00000069874	905.3178521	0.259390531	2.11E-05	0.000231234	3.635948312	Irgm2
ENSMUSG00000003153	723.2015618	-0.352537451	2.13E-05	0.000233157	3.632351862	Slc2a3
ENSMUSG00000050565	778.1869964	0.267018043	2.14E-05	0.000233708	3.631325988	Tor1aip2
ENSMUSG00000045659	205.0708336	-0.431101434	2.14E-05	0.000234161	3.630486152	Plekha7
ENSMUSG00000036934	163.8973322	0.479237271	2.15E-05	0.000234563	3.629739962	4921524J17Rik
ENSMUSG00000018507	577.4491861	0.339021339	2.15E-05	0.000234697	3.62949186	Trpv2
ENSMUSG00000034312	544.7068729	0.347807104	2.17E-05	0.000236155	3.62680377	Iqsec1
ENSMUSG00000100777	6.483839589	-3.504563532	2.18E-05	0.000237643	3.624074516	4930598F16Rik
ENSMUSG00000026202	433.7355073	-0.391588421	2.20E-05	0.000239324	3.621014194	Tuba4a
ENSMUSG00000049354	1311.285948	-0.226324887	2.22E-05	0.000241355	3.61734433	Dcaf7
ENSMUSG00000062861	88.23069009	-0.702344524	2.22E-05	0.000241506	3.617072766	Zfp28
ENSMUSG00000029156	92.74389872	-0.607121262	2.24E-05	0.000243637	3.613256013	Sgcb
ENSMUSG00000054723	56.70767578	-0.856043634	2.25E-05	0.00024384	3.612895014	Vmac
ENSMUSG00000014686	8.944814564	2.206326176	2.26E-05	0.00024557	3.609825084	Ceacam16
ENSMUSG00000030068	230.2414885	-0.634894885	2.27E-05	0.000245966	3.609125059	Gm20696
ENSMUSG00000024968	10.73975721	-1.90154966	2.28E-05	0.000246715	3.607804396	Rcor2
ENSMUSG00000017679	643.3673736	0.265927176	2.31E-05	0.000250252	3.601621706	Ttpal
ENSMUSG00000023132	7.176857394	3.509548887	2.31E-05	0.000250252	3.601621706	Gzma
ENSMUSG00000037999	2480.702622	0.219056954	2.31E-05	0.000250252	3.601621706	Arap2
ENSMUSG00000026672	39.75752678	0.943701111	2.35E-05	0.000253951	3.595250357	Optn
ENSMUSG00000024055	172.5622337	-0.58397015	2.36E-05	0.000255154	3.593198002	Cyp4f13
ENSMUSG00000073436	160.3309962	-0.524879024	2.36E-05	0.000255154	3.593198002	Eme2
ENSMUSG00000037161	6.085992133	3.598535913	2.38E-05	0.000256206	3.591410004	Mgarp
ENSMUSG00000067714	62.63433278	-0.844605742	2.40E-05	0.00025836	3.587774051	Lpar5
ENSMUSG00000028557	246.0941982	0.417696604	2.40E-05	0.000258657	3.587276387	Rnf11
ENSMUSG00000079435	1200.680707	-0.37351464	2.40E-05	0.000258657	3.587276387	Rpl36a
ENSMUSG00000000751	1227.85787	0.245726448	2.41E-05	0.000259059	3.586601109	Rpa1
ENSMUSG00000041096	406.018271	-0.401381071	2.41E-05	0.000259501	3.585860947	Tspyl2
ENSMUSG00000032083	12.23563666	2.164195021	2.46E-05	0.000263875	3.578601543	Apoa1
ENSMUSG00000028251	66.90674388	0.696084203	2.46E-05	0.000264223	3.578028864	Tstd3
ENSMUSG00000020149	699.2442361	0.280872104	2.47E-05	0.000264377	3.577776169	Rab1a
ENSMUSG00000025780	1391.023078	0.394899291	2.47E-05	0.000264377	3.577776169	Itih5
ENSMUSG00000099517	8.947689215	2.19994803	2.47E-05	0.000264377	3.577776169	Hist1h3g
ENSMUSG00000042473	273.1583692	0.464912557	2.48E-05	0.00026528	3.576295717	Tbc1d8b
ENSMUSG00000054934	81.83973728	0.708309611	2.48E-05	0.00026528	3.576295717	Kcnmb4
ENSMUSG00000041298	66.16306678	0.806182576	2.49E-05	0.000266533	3.574249811	Katnal1
ENSMUSG00000034115	9.581510151	-2.280904769	2.51E-05	0.000267802	3.572186578	Scn11a
ENSMUSG00000007458	836.7814819	0.29989785	2.52E-05	0.000269064	3.570143707	M6pr
ENSMUSG00000033793	376.8883587	0.30122171	2.52E-05	0.000269064	3.570143707	Atp6v1h
ENSMUSG00000000148	218.1032109	-0.509735175	2.56E-05	0.000272472	3.56467888	Brat1
ENSMUSG00000006699	1838.865468	0.250033534	2.56E-05	0.000273015	3.563813774	Cdc42
ENSMUSG00000036528	10.02462027	2.021278415	2.58E-05	0.000274334	3.561720748	Ppfibp2
ENSMUSG00000008475	964.0313956	0.32048126	2.59E-05	0.000275073	3.560552658	Arpc5
ENSMUSG00000034673	532.8819498	-0.377136038	2.59E-05	0.00027527	3.560240836	Pbx2
ENSMUSG00000035051	630.2399919	-0.317040113	2.60E-05	0.000276006	3.559080997	Dhx57
ENSMUSG00000050244	1152.430978	-0.261449288	2.61E-05	0.000277003	3.557515799	Heatr1
ENSMUSG00000002319	288.2874682	-0.43711794	2.70E-05	0.000286969	3.542164398	Ipo4
ENSMUSG00000036002	61.89742559	0.756652177	2.72E-05	0.000288459	3.539915156	Fam214b
ENSMUSG00000024083	515.636193	-0.328344098	2.79E-05	0.000295313	3.52971686	Pja2
ENSMUSG00000071415	3003.615209	-0.255310415	2.79E-05	0.00029562	3.529266728	Rpl23
ENSMUSG00000019302	226.1967123	-0.405107477	2.80E-05	0.000296428	3.528081434	Atp6v0a1
ENSMUSG00000084790	26.81715442	-1.105573058	2.82E-05	0.000298356	3.525265014	Gm15879
ENSMUSG00000072889	138.0690849	0.541051536	2.83E-05	0.000299574	3.523495791	Nfxl1
ENSMUSG00000032477	180.0877184	0.520212521	2.88E-05	0.000304696	3.516133715	Cdc25a
ENSMUSG00000022016	1212.653968	-0.361037164	2.93E-05	0.000308611	3.510589203	Akap11
ENSMUSG00000024317	342.7888125	0.379904795	2.93E-05	0.000308611	3.510589203	Rnf138
ENSMUSG00000038256	283.4334431	-0.430462979	2.93E-05	0.000308611	3.510589203	Bcl9
ENSMUSG00000031671	104.4939656	-0.58432342	2.93E-05	0.000308689	3.510478228	Setd6
ENSMUSG00000027519	610.4151552	0.285316704	2.95E-05	0.000311067	3.507146243	Rab22a
ENSMUSG00000027374	301.1402808	-0.406628639	2.96E-05	0.000311745	3.506199916	Mrps5
ENSMUSG00000028991	925.5933856	-0.223567785	2.97E-05	0.000312088	3.505722793	Mtor
ENSMUSG00000032579	168.8510958	0.448273748	2.97E-05	0.000312458	3.505208861	Hemk1
ENSMUSG00000037661	15.64567562	1.793883978	3.00E-05	0.000314718	3.502078063	Gpr160
ENSMUSG00000005981	715.169622	-0.278298734	3.01E-05	0.000315715	3.500704461	Trap1
ENSMUSG00000038412	150.8160448	0.481076845	3.01E-05	0.000315715	3.500704461	Higd1a
ENSMUSG00000022565	11231.20959	0.21028186	3.03E-05	0.000317446	3.498330208	Plec
ENSMUSG00000028430	462.1336772	-0.311369336	3.04E-05	0.000317847	3.497782051	Nol6
ENSMUSG00000013629	626.4686589	-0.373988682	3.04E-05	0.000318089	3.497450733	Cad
ENSMUSG00000021733	1001.283566	0.330622942	3.04E-05	0.000318089	3.497450733	Slc4a7
ENSMUSG00000026778	3919.815938	-0.187068014	3.04E-05	0.000318134	3.497389866	Prkcq
ENSMUSG00000027082	60.80804211	-0.755039339	3.05E-05	0.000318582	3.49677889	Tfpi
ENSMUSG00000032849	534.5557408	0.298143242	3.05E-05	0.000318707	3.496609061	Abcc4
ENSMUSG00000048376	388.4966585	0.439781375	3.12E-05	0.000325121	3.487955389	F2r
ENSMUSG00000095567	1417.914401	-0.282375707	3.12E-05	0.000325121	3.487955389	Noc2l
ENSMUSG00000031785	32.8891992	-1.020582246	3.13E-05	0.000325788	3.487064899	Adgrg1
ENSMUSG00000031821	38.83435717	0.91838461	3.14E-05	0.000326085	3.486669738	Gins2
ENSMUSG00000034771	20.80629114	-1.357546727	3.13E-05	0.000326085	3.486669738	Tle2
ENSMUSG00000069114	188.32426	-0.576439207	3.13E-05	0.000326085	3.486669738	Zbtb10
ENSMUSG00000031506	2003.649631	0.239673121	3.16E-05	0.000328628	3.483295493	Ptpn7
ENSMUSG00000075122	45.47322577	1.016573963	3.17E-05	0.000328728	3.483163419	Cd80
ENSMUSG00000037363	105.1039917	-0.751041551	3.20E-05	0.000332213	3.478583314	Letm2
ENSMUSG00000032633	352.6156575	0.313576892	3.22E-05	0.000333427	3.476999367	Flcn
ENSMUSG00000029433	365.6150069	-0.351157517	3.22E-05	0.000333704	3.476638644	Diablo
ENSMUSG00000021668	275.7393065	0.341186663	3.23E-05	0.000334024	3.476222703	Polk
ENSMUSG00000027108	494.8315428	0.281337875	3.27E-05	0.000338706	3.47017708	Ola1
ENSMUSG00000022197	16.86357805	1.452023679	3.28E-05	0.00033953	3.469122456	Pdzd2
ENSMUSG00000030930	234.3532807	-0.410107702	3.28E-05	0.00033953	3.469122456	Chst15
ENSMUSG00000006471	404.6363031	-0.370485245	3.30E-05	0.000340952	3.467306134	Ndor1
ENSMUSG00000096351	30.28240929	1.473235266	3.30E-05	0.000340952	3.467306134	Samd11
ENSMUSG00000061894	212.5430424	-0.481792725	3.34E-05	0.00034408	3.463340243	Zscan20
ENSMUSG00000074476	20.05875993	1.639564613	3.34E-05	0.000344199	3.463190149	Spc24
ENSMUSG00000026944	2128.854218	0.229040239	3.34E-05	0.000344422	3.462909094	Abca2
ENSMUSG00000026834	61.20553117	-0.892800645	3.35E-05	0.000344745	3.462501823	Acvr1c
ENSMUSG00000035506	32.11130824	0.978243301	3.35E-05	0.000345029	3.462144974	Slc12a8
ENSMUSG00000001016	363.1595396	-0.393077087	3.37E-05	0.000346268	3.460587266	Ilf2
ENSMUSG00000072692	450.6049061	-0.367218496	3.39E-05	0.000347944	3.458490642	Rpl37rt
ENSMUSG00000023067	15.08770834	2.191538872	3.41E-05	0.000350311	3.455545833	Cdkn1a
ENSMUSG00000050106	836.8827877	-0.343533771	3.42E-05	0.000351239	3.454396717	Tmc8
ENSMUSG00000042810	559.3707252	-0.350469912	3.43E-05	0.000351361	3.454246775	Krba1
ENSMUSG00000050846	174.2142529	-0.459332696	3.43E-05	0.000351361	3.454246775	Zfp623
ENSMUSG00000025825	144.310801	-0.562254448	3.43E-05	0.000351804	3.453699074	Iscu
ENSMUSG00000080486	158.8187197	-1.613961716	3.45E-05	0.000352916	3.452328893	Snord100
ENSMUSG00000027843	2336.927125	0.301788769	3.46E-05	0.000354413	3.450490797	Ptpn22
ENSMUSG00000041506	246.4383655	-0.413060466	3.52E-05	0.000360244	3.443403377	Rrp9
ENSMUSG00000074282	54.83395613	-0.827144484	3.53E-05	0.000360969	3.442530312	Zfp94
ENSMUSG00000029594	355.9767998	-0.322125413	3.58E-05	0.000365505	3.437107211	Rbm19
ENSMUSG00000087248	38.42736328	-0.930587679	3.58E-05	0.000365505	3.437107211	Gm16120
ENSMUSG00000018166	142.0609067	0.527306531	3.60E-05	0.000366703	3.435685222	Erbb3
ENSMUSG00000001729	952.6459899	0.405041762	3.67E-05	0.000373606	3.42758644	Akt1
ENSMUSG00000086564	394.4181942	-0.308215052	3.68E-05	0.000374431	3.426628332	Cd101
ENSMUSG00000003123	178.2257008	-0.48492001	3.71E-05	0.000377413	3.423182584	Lipe
ENSMUSG00000002985	202.7180672	0.551472121	3.75E-05	0.000381406	3.418613048	Apoe
ENSMUSG00000057522	863.7328397	0.320593062	3.76E-05	0.000382593	3.417263508	Spop
ENSMUSG00000003746	1881.805376	0.216670374	3.86E-05	0.000391797	3.406938867	Man1a
ENSMUSG00000039934	630.8398392	0.435899404	3.87E-05	0.000392783	3.405847745	Gsap
ENSMUSG00000025017	42.2686605	0.865702639	3.93E-05	0.000398659	3.39939861	Pik3ap1
ENSMUSG00000003873	206.0439545	0.490632226	3.99E-05	0.000404154	3.393453532	Bax
ENSMUSG00000018168	4037.824996	0.306337432	3.99E-05	0.000404154	3.393453532	Ikzf3
ENSMUSG00000028068	7.02882964	2.755475782	3.99E-05	0.000404308	3.393287816	Iqgap3
ENSMUSG00000100815	212.5568514	0.616477583	3.99E-05	0.000404308	3.393287816	Gm29112
ENSMUSG00000059182	122.9297197	0.562297546	4.01E-05	0.000405304	3.39221912	Skap2
ENSMUSG00000022474	57.08716071	0.709128115	4.01E-05	0.000405438	3.3920755	Pmm1
ENSMUSG00000019992	9.853085885	1.840777585	4.03E-05	0.000406632	3.390798577	Mtfr2
ENSMUSG00000051703	16.13874902	1.582436688	4.06E-05	0.000409154	3.388112894	Tmem198
ENSMUSG00000074862	70.79527849	-0.655442793	4.05E-05	0.000409154	3.388112894	BC025920
ENSMUSG00000037860	525.3134024	0.418823595	4.07E-05	0.000410318	3.386879566	Aim2
ENSMUSG00000075590	29.78523401	1.097823758	4.10E-05	0.000412922	3.384132283	Nrbp2
ENSMUSG00000020079	181.9594808	-0.466240773	4.12E-05	0.00041468	3.382287067	Supv3l1
ENSMUSG00000002147	2332.219634	-0.19701832	4.14E-05	0.000417112	3.379747369	Stat6
ENSMUSG00000017009	213.7330528	-0.530992615	4.16E-05	0.000418195	3.378620741	Sdc4
ENSMUSG00000051934	10.36225603	2.027807281	4.22E-05	0.000423983	3.372651207	Spats2
ENSMUSG00000039234	103.2260401	0.663441791	4.23E-05	0.000424784	3.371831889	Sec24d
ENSMUSG00000106681	58.86350895	-0.771927933	4.27E-05	0.000428211	3.36834234	Gm43004
ENSMUSG00000009633	9.96638018	-1.90835393	4.28E-05	0.000429568	3.366967635	G0s2
ENSMUSG00000038732	69.67936709	0.646959745	4.29E-05	0.000430057	3.366474191	Mboat1
ENSMUSG00000037552	1653.850085	-0.295654359	4.30E-05	0.000431155	3.365366367	Plekhg2
ENSMUSG00000037679	647.6222575	0.338116314	4.38E-05	0.000438985	3.357549859	Inf2
ENSMUSG00000067455	20.05397673	1.485402223	4.42E-05	0.000442019	3.354559303	Hist1h4j
ENSMUSG00000011382	38.644198	0.965001838	4.44E-05	0.000443991	3.352625602	Dhdh
ENSMUSG00000068105	22.86176509	1.187738509	4.46E-05	0.000445765	3.350894297	Tnfrsf13c
ENSMUSG00000025437	752.9841675	-0.238675867	4.47E-05	0.000446793	3.349893415	Usp33
ENSMUSG00000090330	155.0216866	-0.505278393	4.49E-05	0.000447695	3.349018156	9130221H12Rik
ENSMUSG00000031600	519.1969415	0.314076158	4.51E-05	0.000449632	3.347143064	Vps37a
ENSMUSG00000036202	2340.116255	0.197634973	4.51E-05	0.000449951	3.34683476	Rif1
ENSMUSG00000006519	693.489335	0.388442574	4.55E-05	0.000452903	3.34399521	Cyba
ENSMUSG00000030102	1372.512954	0.255976523	4.58E-05	0.000456074	3.340964376	Itpr1
ENSMUSG00000016028	1460.266191	-0.266448339	4.61E-05	0.00045906	3.338130953	Celsr1
ENSMUSG00000037509	148.7594171	-0.612025203	4.74E-05	0.000471636	3.326392746	Arhgef4
ENSMUSG00000034248	216.5750709	-0.415679817	4.75E-05	0.000471741	3.326296597	Slc25a37
ENSMUSG00000027883	46.51520604	0.970079312	4.78E-05	0.000475234	3.323092066	Gpsm2
ENSMUSG00000062373	277.8969628	0.398401226	4.80E-05	0.000476557	3.321885542	Tmem65
ENSMUSG00000038467	1404.110079	0.346177229	4.80E-05	0.00047662	3.321827652	Chmp4b
ENSMUSG00000032562	6021.992092	0.199794108	4.81E-05	0.000476958	3.321519872	Gnai2
ENSMUSG00000034275	38.83810345	1.184963923	4.81E-05	0.000476958	3.321519872	Igsf9b
ENSMUSG00000017176	347.4202344	-0.330118514	4.85E-05	0.000480102	3.318666858	Nt5c3b
ENSMUSG00000034354	3049.491506	0.232266128	4.93E-05	0.000487654	3.311888282	Mtmr3
ENSMUSG00000097750	61.84155893	-0.797810987	4.95E-05	0.000489032	3.310662765	Gm4673
ENSMUSG00000039473	1521.760688	0.225601279	4.96E-05	0.000489965	3.309835003	Ubn1
ENSMUSG00000003402	888.3967568	0.303938103	4.97E-05	0.000490475	3.309383356	Prkcsh
ENSMUSG00000008435	78.18114025	-0.663247455	5.00E-05	0.000493305	3.30688457	Rdh13
ENSMUSG00000024130	656.2840323	-0.313553883	5.00E-05	0.000493305	3.30688457	Abca3
ENSMUSG00000027775	373.7116763	0.354822337	5.02E-05	0.000494694	3.305663654	Mfsd1
ENSMUSG00000038545	157.475268	-0.497180058	5.10E-05	0.000502246	3.299083119	Cul7
ENSMUSG00000024033	5.478468407	2.906295197	5.11E-05	0.000503142	3.298309256	Rsph1
ENSMUSG00000040351	1146.165525	0.229695818	5.12E-05	0.000503142	3.298309256	Ankib1
ENSMUSG00000057378	43.10570358	1.017126186	5.11E-05	0.000503142	3.298309256	Ryr3
ENSMUSG00000097577	26.15022789	-1.190660649	5.14E-05	0.000505381	3.296380924	6230400D17Rik
ENSMUSG00000033102	203.7248181	0.50193371	5.17E-05	0.000507539	3.294530473	Cdc14b
ENSMUSG00000033871	155.0587601	-0.499486085	5.18E-05	0.000508466	3.293738034	Ppargc1b
ENSMUSG00000032776	77.16325603	0.805696691	5.30E-05	0.000519711	3.284237679	Mctp2
ENSMUSG00000019923	555.7427437	0.292543828	5.35E-05	0.000524154	3.280541451	Zwint
ENSMUSG00000032122	45.18558457	0.824604071	5.38E-05	0.000526927	3.278249647	Slc37a2
ENSMUSG00000027248	3833.935457	0.216384917	5.40E-05	0.000528481	3.276970777	Pdia3
ENSMUSG00000060073	653.3829095	0.275533759	5.41E-05	0.000529134	3.276434049	Psma3
ENSMUSG00000029370	7.231615452	2.616131111	5.47E-05	0.000535216	3.271471245	Rassf6
ENSMUSG00000029408	181.5123876	0.424304986	5.55E-05	0.000542105	3.265916241	Abcb9
ENSMUSG00000068740	86.48780197	-0.68938159	5.56E-05	0.000543025	3.265179995	Celsr2
ENSMUSG00000029406	1612.932475	-0.24785479	5.57E-05	0.000544127	3.264300082	Pitpnm2
ENSMUSG00000041272	1530.395879	0.347357145	5.58E-05	0.000544873	3.263704501	Tox
ENSMUSG00000105699	19.35044924	-1.282663912	5.62E-05	0.00054778	3.261393755	Gm43703
ENSMUSG00000033068	280.2068642	-0.362772858	5.65E-05	0.000550195	3.2594831	Entpd6
ENSMUSG00000031129	593.5645136	0.365289434	5.65E-05	0.000550337	3.259371388	Slc9a9
ENSMUSG00000033857	44.42741308	-0.850399952	5.69E-05	0.000553562	3.256833718	Engase
ENSMUSG00000056602	645.2774151	0.342892922	5.70E-05	0.00055434	3.256223715	Fry
ENSMUSG00000045210	1429.09504	0.250803112	5.74E-05	0.00055718	3.25400452	Vcpip1
ENSMUSG00000075700	924.974287	0.282388289	5.73E-05	0.00055718	3.25400452	Selenot
ENSMUSG00000031971	197.3509384	-0.447402937	5.77E-05	0.000559747	3.25200858	Ccsap
ENSMUSG00000035683	44.94125066	0.970307889	5.78E-05	0.000560086	3.251745419	Melk
ENSMUSG00000048251	6102.879026	-0.185578914	5.77E-05	0.000560086	3.251745419	Bcl11b
ENSMUSG00000040694	32.98568081	1.082502903	5.78E-05	0.000560129	3.251712196	Apobec2
ENSMUSG00000047153	1122.246358	0.278970833	5.85E-05	0.00056645	3.246838655	Khnyn
ENSMUSG00000022685	414.1705782	-0.343055711	5.94E-05	0.000574891	3.240414442	Parn
ENSMUSG00000046295	13.00963672	1.744637855	5.96E-05	0.000576254	3.239385784	Ankle1
ENSMUSG00000008496	1640.51037	-0.447534915	5.97E-05	0.000577398	3.238524371	Pou2f2
ENSMUSG00000029769	12.35817329	1.7904903	6.00E-05	0.00057989	3.236654279	Ccdc136
ENSMUSG00000028416	832.4329148	0.32372427	6.03E-05	0.000582571	3.234651003	Bag1
ENSMUSG00000052539	467.6138501	-0.298129594	6.05E-05	0.000584294	3.233368297	Magi3
ENSMUSG00000024056	107.4181567	0.627494344	6.09E-05	0.000586966	3.231386976	Ndc80
ENSMUSG00000034957	40.1226205	1.050757284	6.10E-05	0.000587577	3.230935028	Cebpa
ENSMUSG00000049086	144.3902648	-0.572023181	6.12E-05	0.000589695	3.229372409	Bmyc
ENSMUSG00000040524	1117.178187	-0.248163281	6.14E-05	0.000591575	3.227990486	Zfp609
ENSMUSG00000059895	667.7316815	-0.273020889	6.32E-05	0.000608516	3.215727788	Ptp4a3
ENSMUSG00000020520	946.7668545	-0.259225757	6.35E-05	0.00061027	3.214478227	Galnt10
ENSMUSG00000040183	89.02508473	0.64435169	6.40E-05	0.000615375	3.210860381	Ankrd6
ENSMUSG00000003623	491.2590622	0.339569367	6.43E-05	0.000617513	3.209354091	Crot
ENSMUSG00000030610	130.4898466	-0.518493035	6.52E-05	0.000626276	3.203233959	Det1
ENSMUSG00000056665	59.27247845	-0.715849168	6.53E-05	0.000626418	3.20313545	Them6
ENSMUSG00000016510	31.78878911	-1.120068255	6.57E-05	0.000629689	3.200873757	Mtif3
ENSMUSG00000026914	549.9744298	0.317052139	6.58E-05	0.000629689	3.200873757	Psmd14
ENSMUSG00000054611	2246.617802	0.161277498	6.57E-05	0.000629689	3.200873757	Kdm2a
ENSMUSG00000005370	1268.943578	0.227826281	6.58E-05	0.000629784	3.200808282	Msh6
ENSMUSG00000000732	105.1281387	0.652448911	6.59E-05	0.000630314	3.200442875	Icosl
ENSMUSG00000022779	557.1943426	-0.297218635	6.65E-05	0.000635353	3.196984853	Top3b
ENSMUSG00000037306	52.68253625	-0.834053567	6.66E-05	0.000635784	3.196690674	Man1c1
ENSMUSG00000028645	228.6758821	-0.418872776	6.71E-05	0.000640207	3.193679812	Slc2a1
ENSMUSG00000035697	10060.95879	-0.225890658	6.78E-05	0.000647232	3.188939763	Arhgap45
ENSMUSG00000032418	2.273439118	4.71198325	6.79E-05	0.000647715	3.188615795	Me1
ENSMUSG00000032333	83.57850537	-0.63813379	6.81E-05	0.000648958	3.187783115	Stoml1
ENSMUSG00000058385	69.42347489	0.708822696	6.83E-05	0.000650792	3.186557468	Hist1h2bg
ENSMUSG00000022391	833.1601053	0.31193761	7.01E-05	0.000666967	3.175895751	Rangap1
ENSMUSG00000057672	2356.791437	-0.187464267	7.01E-05	0.00066705	3.175841433	Pkn1
ENSMUSG00000026274	32.6182542	1.204874347	7.08E-05	0.000672947	3.172019068	Pask
ENSMUSG00000083161	53.75706147	0.741151501	7.16E-05	0.000680539	3.167147192	Gm11427
ENSMUSG00000050075	196.6017988	0.487125447	7.17E-05	0.000680887	3.166924679	Gpr171
ENSMUSG00000003161	1171.795627	0.238926722	7.19E-05	0.000681952	3.166246017	Sri
ENSMUSG00000021951	144.6176471	-0.552007592	7.20E-05	0.000682832	3.165686092	Eef1akmt1
ENSMUSG00000026749	21.84326616	1.26441748	7.22E-05	0.000684173	3.164833995	Nek6
ENSMUSG00000069272	32.10290195	1.590781695	7.22E-05	0.000684173	3.164833995	Hist1h2ae
ENSMUSG00000022364	79.22056414	0.633658685	7.24E-05	0.000685666	3.163887603	Tbc1d31
ENSMUSG00000035798	356.8596016	-0.309902675	7.28E-05	0.000689291	3.161597673	Zdhhc17
ENSMUSG00000019470	678.6094548	-0.27197973	7.29E-05	0.000689517	3.161454766	Xab2
ENSMUSG00000046952	80.26958208	0.598634462	7.30E-05	0.000689517	3.161454766	Gm5815
ENSMUSG00000040648	1066.738946	0.21862455	7.34E-05	0.000692929	3.159311114	Ppip5k2
ENSMUSG00000059552	657.6121229	-0.240934017	7.36E-05	0.00069479	3.158146267	Trp53
ENSMUSG00000002228	120.3662471	-0.52896672	7.40E-05	0.000698362	3.155919347	Ppm1j
ENSMUSG00000024835	1186.580357	0.242154823	7.42E-05	0.000699799	3.155026466	Coro1b
ENSMUSG00000040102	402.2667969	-0.402471535	7.44E-05	0.000700731	3.154448629	Klhl42
ENSMUSG00000097321	73.5482152	-0.642746686	7.45E-05	0.000701653	3.153877318	1700028E10Rik
ENSMUSG00000061838	137.6854802	-0.520418783	7.46E-05	0.000701878	3.153738171	Suclg2
ENSMUSG00000037071	21.83809593	1.366292663	7.51E-05	0.000706669	3.150783724	Scd1
ENSMUSG00000031007	144.8720029	0.433887609	7.54E-05	0.000709302	3.149168878	Atp6ap2
ENSMUSG00000025279	23.59731375	1.128042023	7.56E-05	0.000710577	3.148388645	Dnase1l3
ENSMUSG00000050914	19.08140594	-1.305625304	7.63E-05	0.00071635	3.14487492	Ankrd37
ENSMUSG00000052949	117.7387456	1.73717645	7.65E-05	0.000717621	3.144105108	Rnf157
ENSMUSG00000030793	346.2278034	0.50316217	7.67E-05	0.000719027	3.143254727	Pycard
ENSMUSG00000032281	482.9026911	0.313947457	7.69E-05	0.000721133	3.141984521	Acsbg1
ENSMUSG00000038375	46.67866608	1.364663548	7.74E-05	0.000724909	3.139716315	Trp53inp2
ENSMUSG00000020700	899.3247063	-0.256200784	7.76E-05	0.000725922	3.139110185	Map3k3
ENSMUSG00000024906	217.3542547	-0.436118122	7.76E-05	0.000725922	3.139110185	Mus81
ENSMUSG00000027185	472.3139127	-0.29910208	7.78E-05	0.000727914	3.137919981	Nat10
ENSMUSG00000042408	324.0265875	0.317091346	7.79E-05	0.000728373	3.137646053	Zmym6
ENSMUSG00000026812	731.0033149	-0.30307126	7.86E-05	0.000733974	3.134319115	Tsc1
ENSMUSG00000059495	1001.778472	-0.288541709	7.87E-05	0.000734618	3.133938265	Arhgef12
ENSMUSG00000061414	220.8829501	0.401763731	8.01E-05	0.000747137	3.126599885	Cracr2a
ENSMUSG00000028952	146.8752599	-0.446952203	8.03E-05	0.000748412	3.125859059	Zbtb48
ENSMUSG00000025278	951.7889428	0.224834293	8.07E-05	0.000751196	3.1242469	Flnb
ENSMUSG00000025373	390.2653668	-0.309035788	8.07E-05	0.000751196	3.1242469	Rnf41
ENSMUSG00000056014	177.232586	-0.539123975	8.23E-05	0.000766111	3.11570837	A430033K04Rik
ENSMUSG00000025145	382.8323528	-0.34652816	8.25E-05	0.000767454	3.114947646	Lrrc45
ENSMUSG00000026123	543.8915669	0.329334947	8.26E-05	0.000767815	3.114743582	Plekhb2
ENSMUSG00000002728	165.004962	0.493848327	8.35E-05	0.00077624	3.110003829	Naa20
ENSMUSG00000044147	2021.243983	0.231402564	8.40E-05	0.000780208	3.107789364	Arf6
ENSMUSG00000029601	31.33148226	-1.071568712	8.50E-05	0.000789285	3.102766322	Iqcd
ENSMUSG00000025135	147.088864	-0.444523411	8.58E-05	0.00079538	3.099425544	Anapc11
ENSMUSG00000026726	9.779749801	2.051244902	8.58E-05	0.00079538	3.099425544	Cubn
ENSMUSG00000064181	660.74731	-0.356736646	8.60E-05	0.000796375	3.098882191	Rab3ip
ENSMUSG00000026750	280.9055557	0.324982927	8.65E-05	0.000800599	3.096584789	Psmb7
ENSMUSG00000048897	266.338261	-0.362650944	8.66E-05	0.000801361	3.096171598	Zfp710
ENSMUSG00000051768	221.2969359	-0.423338213	8.66E-05	0.000801361	3.096171598	Xrcc1
ENSMUSG00000035357	3.781495382	4.813928524	8.69E-05	0.000803083	3.095239405	Pdzrn3
ENSMUSG00000042312	253.9477588	0.619972692	8.72E-05	0.00080529	3.09404795	S100a13
ENSMUSG00000036944	529.1553635	0.281198479	8.79E-05	0.000811277	3.090830804	Tmem71
ENSMUSG00000022721	283.4748555	-0.336846814	8.84E-05	0.000815336	3.088663371	Trmt2a
ENSMUSG00000028339	76.78264775	0.692769964	8.84E-05	0.000815554	3.088547056	Col15a1
ENSMUSG00000026875	2234.760322	-0.248078076	8.85E-05	0.000815933	3.088345519	Traf1
ENSMUSG00000018415	251.3219382	-0.390812261	8.87E-05	0.000817134	3.087706712	Gid4
ENSMUSG00000024845	468.6819974	-0.316945956	8.88E-05	0.000817222	3.087659962	Tmem134
ENSMUSG00000065259	12.63072154	-1.995413314	8.90E-05	0.000819265	3.086575437	Snora30
ENSMUSG00000037351	618.7817559	-0.276289953	8.92E-05	0.00081989	3.086244342	Actr1b
ENSMUSG00000028792	380.8643198	0.331130556	8.93E-05	0.000820509	3.085916676	Ak2
ENSMUSG00000045975	95.27650163	0.546796368	8.98E-05	0.000824636	3.083737595	C2cd2
ENSMUSG00000032409	680.3950137	-0.304330689	9.13E-05	0.000838552	3.076470221	Atr
ENSMUSG00000024976	610.8579327	0.265793396	9.23E-05	0.000846835	3.072201007	Shoc2
ENSMUSG00000031642	450.6064707	0.282979762	9.27E-05	0.000850015	3.070573289	Sh3rf1
ENSMUSG00000030035	105.9513187	-0.558192915	9.30E-05	0.000852559	3.069275416	Wbp1
ENSMUSG00000035469	842.7753607	0.22297474	9.34E-05	0.000855704	3.067676254	Rcbtb1
ENSMUSG00000061313	282.9240908	-0.416244499	9.35E-05	0.000855713	3.067671682	Ddhd2
ENSMUSG00000085207	9.825625922	-1.797370112	9.40E-05	0.000859603	3.065702043	Gm11767
ENSMUSG00000024679	19.03409084	1.411516878	9.53E-05	0.000870947	3.060008421	Ms4a6d
ENSMUSG00000044807	38.48522451	-0.864701671	9.56E-05	0.000873413	3.058780266	Zfp354c
ENSMUSG00000030880	300.3905068	-0.358559199	9.57E-05	0.000874417	3.058281415	Polr3e
ENSMUSG00000062604	986.7384433	0.235031652	9.62E-05	0.000878194	3.056409317	Srpk2
ENSMUSG00000050627	291.5829086	0.462152537	9.66E-05	0.000881059	3.054994836	Gpd1l
ENSMUSG00000021270	2609.267996	0.352696506	9.72E-05	0.000886447	3.052347205	Hsp90aa1
ENSMUSG00000029047	78.44114828	-0.601866532	9.74E-05	0.000887245	3.051956231	Pex10
ENSMUSG00000001435	9.741474399	2.162228202	9.79E-05	0.000891205	3.050022227	Col18a1
ENSMUSG00000019487	30.27713883	1.094155551	9.95E-05	0.000905952	3.042894729	Trip10
ENSMUSG00000023764	272.8114382	-0.418306325	1.00E-04	0.000909476	3.041208868	Sfi1
ENSMUSG00000020547	589.9735231	-0.37294983	0.000100216	0.000911115	3.04042664	Bzw2
ENSMUSG00000002870	711.2527082	0.376870274	0.000100398	0.000912251	3.039885676	Mcm2
ENSMUSG00000024942	1172.519872	0.211268682	0.000101618	0.000922808	3.034888503	Capn1
ENSMUSG00000034930	5.918053684	-2.63062445	0.000104588	0.000949241	3.022623599	Rtkn
ENSMUSG00000031955	6.490519794	2.285973695	0.000104675	0.000949494	3.022507601	Bcar1
ENSMUSG00000028860	224.2840679	0.372265115	0.000104909	0.000951072	3.021786562	Sytl1
ENSMUSG00000029415	383.1686348	-0.355620952	0.000105239	0.000953525	3.020667866	Sdad1
ENSMUSG00000033970	92.99484285	0.656078033	0.00010547	0.00095508	3.019960233	Rfc3
ENSMUSG00000022696	673.9343773	-0.257447877	0.00010566	0.000956259	3.019424345	Sidt1
ENSMUSG00000056214	108.6192377	-0.585609919	0.00010587	0.00095762	3.018806629	Pard6g
ENSMUSG00000034522	313.1437758	-0.30581731	0.000106353	0.000961443	3.017076431	Zfp395
ENSMUSG00000031609	34.88401314	0.953773695	0.000107766	0.000973115	3.011836041	Sap30
ENSMUSG00000036427	2024.384017	0.187160528	0.000107714	0.000973115	3.011836041	Gpi1
ENSMUSG00000031103	2371.083511	0.234948196	0.000108155	0.00097608	3.010514387	Elf4
ENSMUSG00000085438	1916.783812	0.296529387	0.000108305	0.000976878	3.010159675	1700020I14Rik
ENSMUSG00000025912	27.42508099	1.207721236	0.000108532	0.000978377	3.009493846	Mybl1
ENSMUSG00000020869	324.3004137	0.359302408	0.000108878	0.000980941	3.008357224	Lrrc59
ENSMUSG00000030615	71.35815569	0.658742174	0.000110235	0.000992615	3.003219072	Tmem126a
ENSMUSG00000016024	6.002423027	-2.800583261	0.000111264	0.001001309	2.999431734	Lbp
ENSMUSG00000009995	333.3029136	-0.3641905	0.000111362	0.001001633	2.999291298	Taz
ENSMUSG00000003037	1369.968553	0.204486952	0.000111435	0.001001728	2.999250218	Rab8a
ENSMUSG00000023118	1081.598206	-0.238747067	0.000112242	0.001008412	2.99636216	Sympk
ENSMUSG00000063889	239.2468652	0.670900625	0.000112553	0.001010637	2.995404919	Crem
ENSMUSG00000027395	236.5844203	-0.37284558	0.000112867	0.001012326	2.994679459	Polr1b
ENSMUSG00000041733	208.3275536	-0.423523361	0.000112827	0.001012326	2.994679459	Coq5
ENSMUSG00000027259	188.6321429	-0.473784709	0.000113552	0.0010179	2.992295079	Adal
ENSMUSG00000030067	4011.394903	-0.27066784	0.00011415	0.001022112	2.990501361	Foxp1
ENSMUSG00000032066	9.690171731	2.15727448	0.000114099	0.001022112	2.990501361	Bco2
ENSMUSG00000018537	33.22335797	0.875553499	0.000114886	0.001028123	2.987955128	Pcgf2
ENSMUSG00000055923	165.5323206	-0.414721482	0.000118025	0.001055631	2.976487906	Aasdh
ENSMUSG00000073489	7.383233943	2.485169753	0.000118559	0.00105981	2.974771947	Ifi204
ENSMUSG00000058558	4153.621746	-0.34220998	0.000118656	0.001060083	2.974660134	Rpl5
ENSMUSG00000025931	85.37460945	0.629594006	0.000118983	0.001061822	2.973948409	Paqr8
ENSMUSG00000032309	372.6400129	0.31450749	0.000118927	0.001061822	2.973948409	Fbxo22
ENSMUSG00000019564	251.7452901	0.406657788	0.000119641	0.001067097	2.971796105	Arid3a
ENSMUSG00000074466	16.51142188	-1.322487981	0.000120861	0.001077377	2.967632328	Gm15417
ENSMUSG00000026565	1091.534037	-0.256251862	0.000121191	0.001079718	2.966689787	Pou2f1
ENSMUSG00000004460	713.5208091	0.297011651	0.000124197	0.001105884	2.956290535	Dnajb11
ENSMUSG00000038838	238.814797	-0.47088947	0.000125062	0.00111297	2.953516437	Vars2
ENSMUSG00000021910	2811.944542	-0.227913107	0.000125354	0.001114944	2.952746779	Nisch
ENSMUSG00000040479	4280.641257	-0.224692341	0.000125726	0.001117638	2.951698823	Dgkz
ENSMUSG00000029465	1100.797107	0.24606859	0.000127289	0.001130905	2.946574013	Arpc3
ENSMUSG00000030774	64.4453088	-0.717540149	0.000127622	0.0011326	2.945923276	Pak1
ENSMUSG00000033880	524.665082	0.354805347	0.000127615	0.0011326	2.945923276	Lgals3bp
ENSMUSG00000038379	14.74348524	1.701063428	0.00012835	0.001138429	2.943693866	Ttk
ENSMUSG00000002486	347.8773338	-0.291472039	0.000128808	0.001141862	2.942386463	Tchp
ENSMUSG00000042289	47.98494121	0.868889577	0.00012905	0.001143372	2.941812515	Hsd3b7
ENSMUSG00000028081	4375.621626	-0.335130111	0.000129263	0.001144628	2.941335807	Rps3a1
ENSMUSG00000026779	16.51147223	1.429144024	0.000130712	0.001156817	2.936735337	Mastl
ENSMUSG00000087963	16.32270398	-2.371141348	0.000132099	0.001168445	2.932391572	Gm25394
ENSMUSG00000020840	412.8867423	0.346530404	0.000134295	0.001187215	2.925470703	Blmh
ENSMUSG00000025823	1760.925148	0.226959336	0.000134505	0.00118841	2.925033543	Pdia4
ENSMUSG00000026229	750.7090609	0.238783696	0.000134702	0.001188838	2.92487743	Psmd1
ENSMUSG00000085912	2.151003447	4.656307373	0.000134681	0.001188838	2.92487743	Trp53cor1
ENSMUSG00000042535	912.3626499	-0.203526433	0.000136963	0.001208125	2.917888302	Gtpbp1
ENSMUSG00000062761	479.0964562	-0.283642667	0.000137729	0.001214216	2.915704124	Zfp512
ENSMUSG00000037628	7.878910629	2.10254358	0.000138311	0.001218008	2.914350004	Cdkn3
ENSMUSG00000059013	672.5703301	-0.265806844	0.000138267	0.001218008	2.914350004	Sh2d3c
ENSMUSG00000022177	101.6658524	0.537220338	0.000138633	0.00122017	2.913579768	Haus4
ENSMUSG00000054422	10.03142969	2.196831217	0.00013905	0.001223164	2.912515192	Fabp1
ENSMUSG00000026475	251.2302936	0.658041913	0.000139518	0.001225958	2.911524367	Rgs16
ENSMUSG00000028759	3136.862244	-0.154708603	0.000139521	0.001225958	2.911524367	Hp1bp3
ENSMUSG00000064288	43.0889424	1.079105351	0.000140054	0.00122997	2.910105477	Hist1h4k
ENSMUSG00000020823	470.4476497	0.451737855	0.000140525	0.001232075	2.909362771	Sec14l1
ENSMUSG00000047417	935.0422893	-0.208157998	0.000140487	0.001232075	2.909362771	Rexo1
ENSMUSG00000053754	3208.459601	-0.157365339	0.000140515	0.001232075	2.909362771	Chd8
ENSMUSG00000028982	49.27941667	0.822066989	0.000141192	0.001237248	2.907543171	Slc25a33
ENSMUSG00000033860	5.348021737	3.113333434	0.00014132	0.001237688	2.907388653	Fgg
ENSMUSG00000034292	164.5071979	-0.438327785	0.000141398	0.001237695	2.907386224	Traf3ip1
ENSMUSG00000000378	1455.969223	-0.20649288	0.000141848	0.001240283	2.906479326	Ccm2
ENSMUSG00000032845	7.39141195	2.073418872	0.000141797	0.001240283	2.906479326	Alpk2
ENSMUSG00000014164	167.13522	-0.54826416	0.000141999	0.001240923	2.906255213	Klhl3
ENSMUSG00000019969	874.4394065	0.274880108	0.000143174	0.001249996	2.903091485	Psen1
ENSMUSG00000020941	548.7864199	-0.277533087	0.000143194	0.001249996	2.903091485	Map3k14
ENSMUSG00000042079	772.3499945	-0.219658544	0.000145197	0.001266277	2.897471178	Hnrnpf
ENSMUSG00000103115	14.90916048	-1.374657713	0.000145217	0.001266277	2.897471178	Gm37584
ENSMUSG00000102599	4.795342766	4.015407063	0.000145342	0.001266673	2.897335382	Gm38386
ENSMUSG00000034023	35.99930979	1.157138279	0.000145436	0.001266804	2.897290721	Fancd2
ENSMUSG00000107338	113.139932	0.591843189	0.000145665	0.001268107	2.896843994	NA
ENSMUSG00000066324	416.6851333	0.348142221	0.000147148	0.001280327	2.892679237	Impad1
ENSMUSG00000022295	324.6018488	0.288253255	0.000147957	0.001286662	2.890535582	Atp6v1c1
ENSMUSG00000021707	89.21012766	0.662395333	0.000148834	0.001293584	2.888205531	Dhfr
ENSMUSG00000042854	43.48415865	-0.840106986	0.000149484	0.001298528	2.886548824	Trp53rkb
ENSMUSG00000022477	746.1844202	-0.261011059	0.000150595	0.001307469	2.883568681	Aco2
ENSMUSG00000028082	45.59227705	0.885209247	0.000152822	0.001326085	2.877428487	Sh3d19
ENSMUSG00000026923	3394.197931	0.18926285	0.000153805	0.001333898	2.874877445	Notch1
ENSMUSG00000042055	449.3044915	-0.354596006	0.000153907	0.001334055	2.874826386	Wdr11
ENSMUSG00000042712	190.2827017	0.522479492	0.000154768	0.001340789	2.872639657	Tceal9
ENSMUSG00000074052	7.141893351	-2.108088208	0.000154887	0.001341097	2.872539961	BC048644
ENSMUSG00000036097	1268.470135	-0.213194965	0.000154998	0.00134133	2.872464287	Slf2
ENSMUSG00000020143	11667.33205	0.202433309	0.00015579	0.001346726	2.870720614	Dock2
ENSMUSG00000021965	11.52105874	1.647700654	0.000155706	0.001346726	2.870720614	Ska3
ENSMUSG00000039850	308.6062045	-0.35397721	0.000155921	0.001347134	2.870589099	Endov
ENSMUSG00000026737	827.1187147	-0.252908206	0.000157698	0.001361752	2.865901985	Pip4k2a
ENSMUSG00000028051	16.92672496	-1.47612685	0.000157823	0.0013621	2.865790972	Hcn3
ENSMUSG00000046865	253.4314742	-0.33186549	0.000159395	0.00137492	2.861722461	Fbl
ENSMUSG00000034587	55.84075104	-0.657929856	0.000160997	0.001387988	2.857614245	8430429K09Rik
ENSMUSG00000002578	1458.64688	-0.306836245	0.000161318	0.001390014	2.856980799	Ikzf4
ENSMUSG00000078552	25.97961	-0.966088781	0.00016178	0.001393238	2.855974763	Dcdc2b
ENSMUSG00000028214	81.8216979	0.97557304	0.000161941	0.001393876	2.8557758	Gem
ENSMUSG00000030122	1158.203636	0.317892965	0.00016229	0.001396129	2.85507449	Ptms
ENSMUSG00000003154	747.5255555	-0.325045216	0.000162587	0.00139792	2.854517783	Foxj2
ENSMUSG00000020808	7.311970545	2.195204492	0.000162673	0.00139792	2.854517783	Pimreg
ENSMUSG00000029730	506.5274449	0.245373664	0.000163019	0.00140014	2.853828541	Mcm7
ENSMUSG00000027329	21.63862307	1.043765362	0.000164711	0.001413917	2.849576198	Spef1
ENSMUSG00000023051	96.29635474	-0.525546793	0.000165957	0.001423849	2.846535919	Tarbp2
ENSMUSG00000033909	703.5451789	-0.320839328	0.000166731	0.001429725	2.844747458	Usp36
ENSMUSG00000032788	120.1151851	-0.509614139	0.000167509	0.001435626	2.842958767	Pdxk
ENSMUSG00000004665	2708.209242	-0.211298694	0.000167736	0.001436804	2.842602495	Cnn2
ENSMUSG00000027030	500.3031124	0.307663199	0.000167884	0.001437303	2.842451634	Stk39
ENSMUSG00000038976	2958.107748	-0.269351176	0.000169146	0.001447326	2.83943378	Ppp1r9b
ENSMUSG00000026975	108.8378649	-0.494869605	0.000169642	0.001450022	2.838625494	Dph7
ENSMUSG00000029449	781.7471773	-0.267253372	0.000169568	0.001450022	2.838625494	Rhof
ENSMUSG00000031816	295.7451245	-0.401420478	0.000169951	0.001451019	2.838326857	Mthfsd
ENSMUSG00000049577	780.1554106	0.269036146	0.000170031	0.001451019	2.838326857	Zfpm1
ENSMUSG00000054679	18.08862641	-1.245756033	0.000169863	0.001451019	2.838326857	Srsf12
ENSMUSG00000023018	329.2997814	-0.309428668	0.000170875	0.001457444	2.836408152	Smarcd1
ENSMUSG00000020205	159.2175234	0.646381266	0.000171521	0.001462174	2.835000979	Phlda1
ENSMUSG00000029084	143.5733523	0.494126771	0.000173871	0.001481075	2.829423051	Cd38
ENSMUSG00000032349	1271.921133	0.271752211	0.000173923	0.001481075	2.829423051	Elovl5
ENSMUSG00000075225	7.348209419	2.209867799	0.000174205	0.001482687	2.828950541	Ccdc162
ENSMUSG00000019189	862.8863184	-0.27156914	0.000175073	0.001489077	2.827082787	Rnf145
ENSMUSG00000071068	1751.118009	-0.369580542	0.000175142	0.001489077	2.827082787	Treml2
ENSMUSG00000030263	1229.153491	0.236947232	0.000175265	0.00148933	2.827009055	Lrmp
ENSMUSG00000106758	6.841033099	2.233732875	0.000175789	0.00149299	2.825943177	Gm42731
ENSMUSG00000039633	48.2953957	0.746161041	0.000176113	0.001494954	2.825372203	Lonrf1
ENSMUSG00000003282	33.89067515	-0.949085735	0.000178193	0.001511806	2.820503949	Plag1
ENSMUSG00000022885	1708.13763	-0.204892001	0.000178309	0.001511989	2.820451422	St6gal1
ENSMUSG00000027797	3.444423234	4.07194625	0.000178882	0.001516047	2.819287434	Dclk1
ENSMUSG00000024782	284.0380457	0.372426374	0.000180114	0.001525679	2.816536905	Ak3
ENSMUSG00000035247	5348.669251	0.169493899	0.000183134	0.001549873	2.809703792	Hectd1
ENSMUSG00000069910	50.42512491	0.953209268	0.000183164	0.001549873	2.809703792	Spdl1
ENSMUSG00000019907	4648.421202	0.212197265	0.000184297	0.001557812	2.807485017	Ppp1r12a
ENSMUSG00000030103	514.5892697	1.313527149	0.000184236	0.001557812	2.807485017	Bhlhe40
ENSMUSG00000029816	13.95242728	1.703240312	0.000185308	0.001565534	2.805337544	Gpnmb
ENSMUSG00000065687	94.50730771	-2.055528962	0.000185622	0.001567353	2.8048333	Gm23734
ENSMUSG00000022070	88.85314492	0.615422805	0.000185855	0.001567678	2.804743204	Bora
ENSMUSG00000041720	1363.33813	-0.233329177	0.000185856	0.001567678	2.804743204	Pi4ka
ENSMUSG00000030589	57.34138699	-0.706584097	0.000186482	0.001571301	2.80374048	Rasgrp4
ENSMUSG00000042705	121.1858816	0.472531191	0.000186449	0.001571301	2.80374048	Commd10
ENSMUSG00000050732	280.7619022	0.453518221	0.000186627	0.001571698	2.803630916	Vamp8
ENSMUSG00000041736	206.203901	0.471164091	0.000188775	0.001588945	2.798891089	Tspo
ENSMUSG00000017765	116.1378434	-0.485577768	0.000189769	0.001596476	2.79683773	Slc12a4
ENSMUSG00000018770	402.6546482	0.317188141	0.000190907	0.001605205	2.794469625	Atp5g3
ENSMUSG00000036898	195.2314079	-0.434612723	0.000191954	0.001613163	2.792321821	Zfp157
ENSMUSG00000001120	50.42401415	-0.716033099	0.000192272	0.001614135	2.792060113	Pcbp3
ENSMUSG00000054582	9.251066166	1.718597432	0.000192265	0.001614135	2.792060113	Pabpc1l
ENSMUSG00000038172	2376.848095	0.279778136	0.000192866	0.001618272	2.790948516	Ttc39b
ENSMUSG00000025163	100.2931335	0.564607882	0.000193337	0.001621373	2.790117034	Cd7
ENSMUSG00000041440	26.79839796	-0.982987738	0.000194933	0.001633905	2.786773137	Gk5
ENSMUSG00000003206	75.60486863	0.685099959	0.000196093	0.001642767	2.784424141	Ebi3
ENSMUSG00000025794	2138.590301	-0.269315451	0.000197311	0.001651937	2.782006555	Rpl14
ENSMUSG00000095079	14.18639377	1.759029575	0.000197394	0.001651937	2.782006555	Igha
ENSMUSG00000075054	68.66026007	-0.637159268	0.000200457	0.001676692	2.775546818	Yae1d1
ENSMUSG00000038178	1506.979628	0.209490846	0.000201149	0.0016816	2.774277329	Slc43a2
ENSMUSG00000021427	1288.004438	0.190882778	0.000201531	0.001683919	2.773678851	Ssr1
ENSMUSG00000067430	106.4289196	-0.650719266	0.000202038	0.001687273	2.772814533	Zfp763
ENSMUSG00000025277	72.002142	-0.746123882	0.000203314	0.001697038	2.770308394	Abhd6
ENSMUSG00000057963	401.7107316	0.334337359	0.000203668	0.00169911	2.769778389	Itpk1
ENSMUSG00000022610	43.60630788	-0.798803257	0.000204018	0.001701138	2.76926042	Mapk12
ENSMUSG00000042831	244.1878985	-0.35164671	0.000204143	0.001701299	2.769219369	Alkbh6
ENSMUSG00000037525	68.29320341	-0.707522986	0.000204313	0.001701827	2.769084547	Bcdin3d
ENSMUSG00000021692	80.49932739	-0.6875473	0.0002049	0.001705829	2.768064488	Dimt1
ENSMUSG00000037949	162.485061	0.467792716	0.000205743	0.001711955	2.766507575	Ano10
ENSMUSG00000038042	36.23259178	-0.992897729	0.000206014	0.001713324	2.766160493	Ptpdc1
ENSMUSG00000031728	72.77073616	-0.685672023	0.000208654	0.001734376	2.76085686	Zfp821
ENSMUSG00000031577	129.5093015	-0.460452935	0.00020894	0.001735855	2.76048662	Tti2
ENSMUSG00000024165	144.7819405	0.522737598	0.000209129	0.00173593	2.760467858	Jpt2
ENSMUSG00000034640	190.5287592	0.565310086	0.000209166	0.00173593	2.760467858	Tiparp
ENSMUSG00000022799	1711.712113	0.286603866	0.000210811	0.001748675	2.757290934	Arhgap31
ENSMUSG00000037275	379.018905	-0.318022611	0.000212341	0.001760446	2.754377261	Gemin5
ENSMUSG00000041064	5.32131286	3.072815098	0.000213869	0.001772199	2.751487635	Pif1
ENSMUSG00000069302	8.995615779	2.907184346	0.0002179	0.001804669	2.743602488	Hist1h2ah
ENSMUSG00000085526	9.984332007	-1.844738897	0.000218811	0.001811273	2.742016176	Gm16083
ENSMUSG00000022394	304.6943767	-0.314673816	0.000221984	0.00183659	2.735987766	L3mbtl2
ENSMUSG00000035049	211.8919921	-0.371700736	0.000223522	0.001848358	2.733213913	Rrp12
ENSMUSG00000047675	2043.397309	-0.309196032	0.000223992	0.001851286	2.732526384	Rps8
ENSMUSG00000028435	55.20165002	0.740818704	0.000224117	0.001851363	2.73250842	Aqp3
ENSMUSG00000055447	1929.808215	0.166881192	0.000225558	0.001862309	2.729948337	Cd47
ENSMUSG00000023089	219.7287398	-0.393811942	0.000225989	0.001864902	2.729343957	Ndufa5
ENSMUSG00000039697	1202.780813	0.240274319	0.000226307	0.00186657	2.728955829	Ncoa7
ENSMUSG00000019935	7.772291942	2.320290161	0.000227995	0.001879518	2.725953423	Slc17a8
ENSMUSG00000041781	576.863951	0.257395528	0.00022855	0.001883121	2.725121691	Cpsf2
ENSMUSG00000038797	298.8664342	-0.409660948	0.000229205	0.001887547	2.724102135	Zscan2
ENSMUSG00000063406	615.1521049	0.250973569	0.000229959	0.001892781	2.722899567	Tmed5
ENSMUSG00000051786	652.5916608	-0.254497075	0.000231531	0.001904018	2.720328899	Tubgcp6
ENSMUSG00000074607	84.34705241	0.676718348	0.000231562	0.001904018	2.720328899	Tox2
ENSMUSG00000045962	10118.98242	0.290171991	0.000232649	0.001911977	2.718517351	Wnk1
ENSMUSG00000020085	10.29717079	1.686562874	0.000234482	0.001926051	2.71533212	Aifm2
ENSMUSG00000092203	901.078858	-1.039353234	0.000236047	0.001937909	2.712666677	1110038B12Rik
ENSMUSG00000024269	113.0037538	-0.480543934	0.000236332	0.001939258	2.712364306	Tpgs2
ENSMUSG00000046008	2.807003685	-4.854017703	0.00023677	0.00194086	2.712005786	Pnlip
ENSMUSG00000062963	182.3518995	0.499499391	0.000236722	0.00194086	2.712005786	Ufc1
ENSMUSG00000022965	362.3224844	-0.310848667	0.000238192	0.001951513	2.709628592	Ifngr2
ENSMUSG00000028089	495.8668434	-0.262417513	0.000238981	0.001955976	2.708636565	Chd1l
ENSMUSG00000058624	9.120722361	1.969665854	0.000238868	0.001955976	2.708636565	Gda
ENSMUSG00000043183	345.6350389	-0.307605291	0.000239106	0.001955997	2.708631801	Simc1
ENSMUSG00000019970	133.4142846	0.762710385	0.000239548	0.001958616	2.708050698	Sgk1
ENSMUSG00000031949	112.9029579	-0.541001446	0.000239817	0.001959809	2.707786352	Adat1
ENSMUSG00000028788	3155.788195	0.200012195	0.000241577	0.001973185	2.70483226	Ptp4a2
ENSMUSG00000038495	523.8513619	0.288553033	0.000245983	0.00200815	2.697203908	Otud7b
ENSMUSG00000006732	85.40439706	-0.728068175	0.000248037	0.002023889	2.693813241	Mettl1
ENSMUSG00000105556	38.87011988	-0.826005445	0.00024846	0.002026306	2.693295075	Gm43080
ENSMUSG00000026694	152.4501703	-0.460061545	0.000248715	0.002027351	2.693070984	Mettl13
ENSMUSG00000000901	43.88393486	-0.804041418	0.000249149	0.002029857	2.692534607	Mmp11
ENSMUSG00000059430	35.43102726	0.837920191	0.000249699	0.002033303	2.691797985	Actg2
ENSMUSG00000065822	2066.329237	-1.30395131	0.000251525	0.002047129	2.688854738	Snord15a
ENSMUSG00000005609	687.6289114	-0.256090027	0.000252507	0.002054077	2.687383267	Ctr9
ENSMUSG00000012848	3293.940165	-0.349808326	0.000253377	0.002060104	2.686110953	Rps5
ENSMUSG00000021595	979.033942	-0.206805703	0.000253847	0.002062878	2.685526393	Nsun2
ENSMUSG00000069267	11.32349451	1.658744629	0.000256418	0.002082716	2.68136989	Hist1h3b
ENSMUSG00000042726	408.2720879	0.381587373	0.000258072	0.002095088	2.678797787	Trafd1
ENSMUSG00000078202	57.42243895	-0.774173471	0.000258578	0.002098124	2.678168891	Nrarp
ENSMUSG00000057596	410.1452029	0.360763989	0.000258904	0.002099708	2.677841121	Trim30d
ENSMUSG00000037138	2217.501442	0.264310532	0.000259658	0.002104752	2.676799041	Aff3
ENSMUSG00000006442	116.191782	-0.545829372	0.000259962	0.002106157	2.676509352	Srm
ENSMUSG00000038335	512.0769688	-0.3318627	0.000261038	0.002113803	2.674935423	Tsr1
ENSMUSG00000002968	325.8965087	-0.338826679	0.000262189	0.002122044	2.673245658	Med25
ENSMUSG00000009073	742.6888195	0.253749204	0.000262682	0.002124963	2.672648691	Nf2
ENSMUSG00000026782	254.9511515	0.410581571	0.000263606	0.002130283	2.671562623	Abi2
ENSMUSG00000028609	416.3278756	-0.28096759	0.000263545	0.002130283	2.671562623	Magoh
ENSMUSG00000050043	85.11336727	-0.595699833	0.000265001	0.002140473	2.669490285	Tmx2
ENSMUSG00000078606	131.1488899	0.586884146	0.000267778	0.002161811	2.665182199	Gm4070
ENSMUSG00000024981	730.8617791	0.294138669	0.000268287	0.002164835	2.664575191	Acsl5
ENSMUSG00000053964	75.24896643	-0.613617822	0.000269009	0.002169561	2.663628161	Lgals4
ENSMUSG00000043629	7.897922983	1.893718835	0.00027139	0.002187663	2.660019601	1700019D03Rik
ENSMUSG00000089989	396.5182542	-0.390127227	0.000271699	0.002189053	2.659743642	Gm45713
ENSMUSG00000000753	5.261969638	3.326616541	0.000272962	0.002198123	2.657947926	Serpinf1
ENSMUSG00000074151	4901.650977	0.206802637	0.000274085	0.002206051	2.656384507	Nlrc5
ENSMUSG00000022433	164.964386	0.431138808	0.000274223	0.002206053	2.656384081	Csnk1e
ENSMUSG00000090709	251.5781058	-0.496229221	0.000275606	0.002216065	2.654417534	Gm17173
ENSMUSG00000031176	203.6878128	0.43833203	0.000276951	0.002225764	2.652520943	Dynlt3
ENSMUSG00000024725	489.9951758	0.35617449	0.000277442	0.002228592	2.651969474	Ostf1
ENSMUSG00000050912	1989.048963	-0.234846479	0.000277669	0.002229296	2.651832279	Tmem123
ENSMUSG00000034108	266.534124	0.440023334	0.000278171	0.002232203	2.651266253	Ccs
ENSMUSG00000021892	797.0393178	0.338768392	0.000278856	0.002235167	2.650689946	Sh3bp5
ENSMUSG00000025583	812.6892059	-0.229060851	0.000278959	0.002235167	2.650689946	Rptor
ENSMUSG00000031805	1565.889977	-0.261610274	0.000278818	0.002235167	2.650689946	Jak3
ENSMUSG00000026509	1289.700798	0.246345429	0.000281761	0.002256489	2.646566747	Capn2
ENSMUSG00000006575	162.7745727	-0.432471157	0.000283173	0.002266659	2.644613746	Rundc3a
[truncated: 14,002 more rows]
