# Supplementary material for: Ferritin heavy chain supports stability and function of the regulatory T cell lineage
Source: EMBO J. 2024 Mar 18;43(8):4. doi: 10.1038/s44318-024-00064-x (PMC11021483; doi:10.1038/s44318-024-00064-x)
Supplement: Supplementary file 4 — Source Data Fig. 3 [file 44318_2024_64_MOESM4_ESM.zip]

Archive with 17 entries (8 files):
- Figure_3/
- Figure_3/3E/
- Figure_3/3B/
- Figure_3/3C/
- Figure_3/3D/
- Figure_3/3H/
- Figure_3/3F/
- Figure_3/3G/
- Figure_3/3I/
- Figure_3/3E/Figure 3E.xlsx
- Figure_3/3B/Fig_3B.xlsx
- Figure_3/3C/Fig_3C.xlsx
- Figure_3/3D/Fig_3D.xlsx
- Figure_3/3H/Figure 3H.xlsx
- Figure_3/3F/Figure 3F.xlsx
- Figure_3/3G/Figure 3G.xlsx
- Figure_3/3I/Figure 3I.xlsx
