# Supplementary material for: Ferritin heavy chain supports stability and function of the regulatory T cell lineage
Source: EMBO J. 2024 Mar 18;43(8):4. doi: 10.1038/s44318-024-00064-x (PMC11021483; doi:10.1038/s44318-024-00064-x)
Supplement: Supplementary file 4 — Source Data Fig. 3 [file 44318_2024_64_MOESM4_ESM.zip › Figure_3/3E/Figure 3E.xlsx]

## Sheet: README
Values in the left panel indicate percentage of cells (%) analysed in the spleen, each value was from one mouse, indicated as one dot in the figure
Values in the right panel indicate number of cells analysed in the spleen, each value was from one mouse, indicated as one dot in the figure
Samples	Foxp3GFPRosa26Td/Td
	Foxp3GFPRosa26Td/Td FthΔ/Δ
Cell populations analysed	notes
Foxp3GFP +TdT+CD4+	Treg

## Sheet: Sheet1
	Left panel	Foxp3GFP-tdT	5.27	4.44	3.66	3.08
		Foxp3GFP-FthΔ/Δ-tdT	0.59	0.87	0.72	0.81
	Right panel	Foxp3GFP-tdT	500808	421908	255765	281035
		Foxp3GFP-FthΔ/Δ-tdT	42513.2	117752	44354.3	65907.7
