# Supplementary material for: Ferritin heavy chain supports stability and function of the regulatory T cell lineage
Source: EMBO J. 2024 Mar 18;43(8):4. doi: 10.1038/s44318-024-00064-x (PMC11021483; doi:10.1038/s44318-024-00064-x)
Supplement: Supplementary file 4 — Source Data Fig. 3 [file 44318_2024_64_MOESM4_ESM.zip › Figure_3/3B/Fig_3B.xlsx]

## Sheet: README
All values indicate percentage of cells (%) analysed
Samples	Foxp3GFP-tdT	Data on columns B-G
	Foxp3GFP-FTH∆/∆-tdT	Data on columns H-L
Cell populations analysed	GFP+TdT+
Weeks analysed - column A	2
	4
	7
	9
	11
	15
	19
	24

## Sheet: Data
Weeks	Foxp3GFP-tdT						Foxp3GFP-FTH∆/∆-tdT
2	5.21	5.38	8.09	4.65			5.41	4.21	4.27	5.24
4	5.43	5.37	4.62	5.57	5.46	5.01	4.83	4.81	4.95
7	6.27	5.75	8.23	7.3	6.45		2.29	4.06	3.6	4.9	4
9	6.52	6.35	6.14	5.8	7.37	7.15	4.3	4.49	3.34	4.29	4.98
11	5.83	5.67	5.71	5.79	6.62	5.96	2.77	3.04	3.79	2.69
15	5.78	3.96	5.28	5.4	5.06	4.91	2.04	2.44	2.11	2.6	2.44
19	5.19	6.24	6.42	6.78	7.04	6.43	3.21	3.5	2.19	2.17	2.09
24	5.26	5.04	5.44	3.01	4.32	5.83	2.7	2.02	0.98	1.66
