# Supplementary material for: Ferritin heavy chain supports stability and function of the regulatory T cell lineage
Source: EMBO J. 2024 Mar 18;43(8):4. doi: 10.1038/s44318-024-00064-x (PMC11021483; doi:10.1038/s44318-024-00064-x)
Supplement: Supplementary file 4 — Source Data Fig. 3 [file 44318_2024_64_MOESM4_ESM.zip › Figure_3/3C/Fig_3C.xlsx]

## Sheet: README
All values indicate percentage of cells (%) analysed
Samples	Foxp3GFP-tdT	Data on columns B-G
	Foxp3GFP-FTH∆/∆-tdT	Data on columns H-L
Cell populations analysed	GFP-TdT+
Weeks analysed in column A	2
	4
	7
	9
	11
	15
	19
	24

## Sheet: Data
Weeks	Foxp3GFP-tdT						Foxp3GFP-FTH∆/∆-tdT
2	1.52	1.2	1.74	2.1			1.37	1.69	1.65	1.7
4	1.56	1.34	1.94	0.79	1.22	1.37	2.12	0.98	1.61
7	1.9	1.25	1.3	1.43	1.41	1.3	1.85	2.9	2.52	2.47	3.47
9	1.95	1.79	2.19	1.68	1.67	1.77	3.56	4.11	3.78	3.46	4
11	2.19	1.8	1.4	1.14	1.4	1.91	2.64	2.6	2.31	2.58
15	2.09	1.7	1.86	1.44	2.19	1.82	2.51	3.73	3.46	3.57	2.85
19	2.02	2.24	1.7	2.09	2.31	2.37	3.62	3.25	2.32	2.54	1.46
24	1.42	1.99	2.52	0.87	2.3	2.17	2.77	3.11	2.53	2.34
