# Supplementary material for: Ferritin heavy chain supports stability and function of the regulatory T cell lineage
Source: EMBO J. 2024 Mar 18;43(8):4. doi: 10.1038/s44318-024-00064-x (PMC11021483; doi:10.1038/s44318-024-00064-x)
Supplement: Supplementary file 4 — Source Data Fig. 3 [file 44318_2024_64_MOESM4_ESM.zip › Figure_3/3D/Fig_3D.xlsx]

## Sheet: README
All values indicate percentage of cells (%) analysed
Samples	Foxp3GFP-tdT	Data on columns B-G
	Foxp3GFP-FTH∆/∆-tdT	Data on columns H-L
Cell populations analysed	GFP-TdT+/TdT+
Weeks analysed in column A	2
	4
	7
	9
	11
	15
	19
	24

## Sheet: Data
Weeks	Foxp3GFP-tdT						Foxp3GFP-FTH∆/∆-tdT
2	22.5854	18.2371	17.7009	31.1111			20.2065	28.6441	27.8716	24.4957
4	31.2625	23.4676	29.5732	12.4214	21.4789	21.4733	30.5036	16.9257	24.5427
7	23.2558	17.8571	13.6411	16.3803	17.9389	18.93	44.686	41.6667	41.1765	33.5142	46.4525
9	23.0224	21.9902	26.2905	22.4599	18.4734	19.8431	45.2926	47.7907	53.08	44.64	44.54
11	27.3	24.1	19.7	28.04	27.89	24.27		48.8	37.8	48.9	46.1
15	26.56	42.99	26.05	31.12	30.21	27.04	55.16	60.45	62.1185	57.8606	53.8752
19	28.0166	26.4151	20.936	23.5626	24.7059	26.9318	53.0015	48.1482	51.4412	53.9278	41.1268
24	21.2575	28.3073	31.6583	22.4227	34.7432	27.125	50.6399	60.6238	72.0798	58.5
