# Supplementary material for: Ferritin heavy chain supports stability and function of the regulatory T cell lineage
Source: EMBO J. 2024 Mar 18;43(8):4. doi: 10.1038/s44318-024-00064-x (PMC11021483; doi:10.1038/s44318-024-00064-x)
Supplement: Supplementary file 4 — Source Data Fig. 3 [file 44318_2024_64_MOESM4_ESM.zip › Figure_3/3H/Figure 3H.xlsx]

## Sheet: README
Values in the left panel indicate percentage of IFNg+ cells (%) analysed in the lymph nodes
Values in the right panel indicate percentage of IFNg+ cells (%) analysed in the spleen
Samples	Foxp3GFPRosa26Td/Td
	Foxp3GFPRosa26Td/Td FthΔ/Δ
Cell populations analysed	Foxp3GFP +TdT+CD4+	Treg
	Foxp3GFP -TdT+CD4+	ex-Treg
Experiment 1 is shown as representative experiment on Figure 4H
Experiment 2 is NOT shown on Figure 4H

## Sheet: Exp 1
	Left Panel	Foxp3GFP-TdT			Foxp3GFP-TdT-FtHΔ/Δ
	TREG	2.22	3.08	3.98	28.9	41.2	41.9
	Ex-TREG	9.63	10.9	11	39.8	54.8	51.9
	Right Panel	Foxp3GFP-TdT			Foxp3GFP-TdT-FtHΔ/Δ
	TREG	3.18	1.33	6.95	14.7	17	16.1
	Ex-TREG	16.9	17.5	26	30.1	30.5	26.2

## Sheet: Exp 2
	Left Panel	Foxp3GFP-TdT			Foxp3GFP-TdT-FtHΔ/Δ
	TREG	8.84	4.23	2.42	46.5	12.8	3.4
	Ex-TREG	12.1	8.2	4.39	52.9	22.8	6.82
	Right Panel	Foxp3GFP-TdT			Foxp3GFP-TdT-FtHΔ/Δ
	TREG	2.42	3.5	5.25	23.7		3.57
	Ex-TREG	11.8	15.5	12	23	23.9	9.9
