# Supplementary material for: Ferritin heavy chain supports stability and function of the regulatory T cell lineage
Source: EMBO J. 2024 Mar 18;43(8):4. doi: 10.1038/s44318-024-00064-x (PMC11021483; doi:10.1038/s44318-024-00064-x)
Supplement: Supplementary file 4 — Source Data Fig. 3 [file 44318_2024_64_MOESM4_ESM.zip › Figure_3/3G/Figure 3G.xlsx]

## Sheet: README
All values indicate ratio of cells (%) analysed in the spleen, each value was from one mouse, indicated as one dot in the figure
Samples	Foxp3GFPRosa26Td/Td
	Foxp3GFPRosa26Td/Td FthΔ/Δ
Cell populations analysed	notes
Foxp3GFP +TdT+CD4+	Treg
Foxp3GFP -TdT+CD4+	ex-Treg
Ratio of cells % - column D-G	exTreg %/(Treg%+ ex-Treg%) * 100

## Sheet: Sheet1
		Foxp3GFP-tdT	80.3138	70.0809	64.0472	71.6651
		Foxp3GFP-FthΔ/Δ-tdT	92.883	90.8421	85	84.6591
