# Supplementary material for: Ferritin heavy chain supports stability and function of the regulatory T cell lineage
Source: EMBO J. 2024 Mar 18;43(8):4. doi: 10.1038/s44318-024-00064-x (PMC11021483; doi:10.1038/s44318-024-00064-x)
Supplement: Supplementary file 4 — Source Data Fig. 3 [file 44318_2024_64_MOESM4_ESM.zip › Figure_3/3I/Figure 3I.xlsx]

## Sheet: README
All values indicate percentage of Ki67+CD71+ cells (%) analysed in the lymph nodes (LN)
Samples	Foxp3GFPRosa26Td/Td	n=6 individual mice (column C-H)
	Foxp3GFPRosa26Td/Td FthΔ/Δ	n=6 individual mice (column I-N)
Cell populations analysed	Foxp3GFP +TdT+CD4+	Treg	line 5
	Foxp3GFP -TdT+CD4+	ex-Treg	line 6

## Sheet: Sheet1
		Foxp3GFP-TdT						Foxp3GFP-TdT-FtHΔ/Δ
	TREG	7.28	7.41	3	7.62	8.1	5.89	14.3	19.6	17	27.4	28.5	34.5
	Ex-TREG	16.1	15.8	8.51	15.3	15.5	11.8	23.5	29.9	23.5	39.3	35.8	41.9
