# Supplementary material for: Ferritin heavy chain supports stability and function of the regulatory T cell lineage
Source: EMBO J. 2024 Mar 18;43(8):4. doi: 10.1038/s44318-024-00064-x (PMC11021483; doi:10.1038/s44318-024-00064-x)
Supplement: Supplementary file 5 — Source Data Fig. 4 [file 44318_2024_64_MOESM5_ESM.zip]

Archive with 17 entries (8 files):
- Figure_4/
- Figure_4/4E/
- Figure_4/4L/
- Figure_4/4M/
- Figure_4/4J/
- Figure_4/4C/
- Figure_4/4F/
- Figure_4/4I/
- Figure_4/4G/
- Figure_4/4E/Figure 4E.xlsx
- Figure_4/4L/Figure 4L.xlsx
- Figure_4/4M/Figure 4M.xlsx
- Figure_4/4J/Figure 4J.xlsx
- Figure_4/4C/Figure 4C.xlsx
- Figure_4/4F/Figure 4F.xlsx
- Figure_4/4I/Figure 4I.xlsx
- Figure_4/4G/Figure 4G.xlsx
