# Supplementary material for: Ferritin heavy chain supports stability and function of the regulatory T cell lineage
Source: EMBO J. 2024 Mar 18;43(8):4. doi: 10.1038/s44318-024-00064-x (PMC11021483; doi:10.1038/s44318-024-00064-x)
Supplement: Supplementary file 5 — Source Data Fig. 4 [file 44318_2024_64_MOESM5_ESM.zip › Figure_4/4E/Figure 4E.xlsx]

## Sheet: README
Values in the left panel indicate percentage of cells (%) analysed in the lymph nodes
Values in the right panel indicate number of cells analysed in the lymph nodes
Samples	CD45.1+Foxp3GFPRosa26Td/Td
	CD45.1+Foxp3GFPRosa26Td/Td FthΔ/Δ
Cell populations analysed	Foxp3GFP +TdT+CD4+	Treg

## Sheet: Sheet1
	Left panel	CD45.1+Foxp3GFPRosa26Td/Td	9.24	10.7	9.9	9.73	14.4		13.2	9.93	10.3	10.7
		CD45.1+Foxp3GFPRosa26Td/Td FthΔ/Δ	1.74	2.56	0.95	0.83	2.06	0.75	3.47	1.97	2.65	2.12
	Right panel	CD45.1+Foxp3GFPRosa26Td/Td		70517.1	38152.1	37066.1	22064	155609	89956	26585	8585	160146
		CD45.1+Foxp3GFPRosa26Td/Td FthΔ/Δ	3270.27	35903.6	432.625	15819.3	695.685	13199.8	5394	14384	11566	35885
