# Supplementary material for: Ferritin heavy chain supports stability and function of the regulatory T cell lineage
Source: EMBO J. 2024 Mar 18;43(8):4. doi: 10.1038/s44318-024-00064-x (PMC11021483; doi:10.1038/s44318-024-00064-x)
Supplement: Supplementary file 5 — Source Data Fig. 4 [file 44318_2024_64_MOESM5_ESM.zip › Figure_4/4L/Figure 4L.xlsx]

## Sheet: README
Analyzed results from RNA sequencing dataset including ensemblID, baseMean, log2FoldChange, pvalue, and padj
	Column	Notes
Geneid	A
Gene_name.chim	B
baseMean.nonchim	C	data from non-chimeric mice
log2FoldChange.nonchim	D
pvalue.nonchim	E
padj.nonchim	F
baseMean.chim	G	data from chimeric mice
log2FoldChange.chim	H
pvalue.chim	I
padj.chim	J

## Sheet: Fig. 5L - Raw data
		Non chimeric mice data				Chimeric mice data
Geneid	Gene_name.chim	baseMean.nonchim	log2FoldChange.nonchim	pvalue.nonchim	padj.nonchim	baseMean.chim	log2FoldChange.chim	pvalue.chim	padj.chim
ENSMUSG00000024661	Fth1	1052.619409	-2.999023164	7.69e-257	-251.910094888561	7175.23323008312	-6.14443705448802	1.33840445731618e-64	-59.6234564437446
ENSMUSG00000097636	Mirt1	368.2711374	2.472070397	3.54e-128	123.548213564476	718.912711860573	1.63402740745438	1.04575269426125e-11	7.5757128658918
ENSMUSG00000005413	Hmox1	116.8874057	4.712457514	3.55e-80	76.0241088635982	777.181858598533	4.12083622767151	3.32639058426766e-36	31.5291005710368
ENSMUSG00000020250	Txnrd1	806.6126194	1.078279769	9.99e-61	56.7495799976911	1628.92028633411	0.906649817621664	5.15783975149891e-09	5.21366723214519
ENSMUSG00000032231	Anxa2	251.4648753	1.923515561	3.79e-60	56.2175273758337	2061.85817003905	0.631711455807082	9.96376430896233e-05	1.81980623395871
ENSMUSG00000091679	Vmn2r96	134.634135	2.483418542	5.09e-56	52.2034256667896	926.062051666183	1.60428673585112	1.34463762373707e-11	7.52452854613419
ENSMUSG00000033577	Myo6	201.5741083	2.169858782	9.1e-54	50.012780770092	710.305176076819	2.28183702215348	7.24563306911344e-09	5.09408746383536
ENSMUSG00000032712	Resf1	7652.701807	1.147956005	6.32e-52	48.2254830342714	18361.4650095097	0.628152546721894	2.5564997746134e-05	2.25088307814576
ENSMUSG00000039126	Prune2	66.7253821	4.982349364	4.57e-46	42.4377071355435	71.1457120675748	3.8971996725159	9.26503096349449e-10	5.75831016239519
ENSMUSG00000050708	Ftl1	389.2388041	1.325369823	1.98e-45	41.8210230527068	7098.47568322553	1.02588535930959	6.46231378546448e-05	1.96084507522363
ENSMUSG00000053158	Fes	70.50300842	3.132925394	5.91e-42	38.4388986163509	98.2131568193125	3.11447357415517	1.55836716606959e-09	5.65622031411089
ENSMUSG00000001025	S100a6	389.2783179	2.939017035	4.67e-40	36.6307841425899	1827.43494292574	0.674701901589801	8.48193071985878e-05	1.87845394854317
ENSMUSG00000075602	Ly6a	414.3795654	1.323791737	1.56e-39	36.1456939581989	9210.06315667607	0.611315193221519	4.44313196955388e-05	2.05174461187348
ENSMUSG00000097415	AU020206	964.8766157	1.431127318	1.97e-38	35.1034737825104	5833.25606424004	0.831493766440396	1.33977144823584e-09	5.66440578486146
ENSMUSG00000038058	Nod1	640.975963	-0.894603847	1.7e-36	-33.1999706407559	723.954855590758	-0.538937273096537	5.60634159507904e-05	-1.99699945679252
ENSMUSG00000051341	Zfp52	393.878642	1.32764782	1.89e-36	33.1624115617645	1385.5056059763	0.807464690790601	1.04361656514127e-07	4.09323069009647
ENSMUSG00000020014	Cfap54	62.94438748	2.872545139	1.06e-34	31.5016894462104	116.946050091208	1.95224709905965	3.75558875107435e-05	2.10478471418644
ENSMUSG00000034792	Gna15	158.2635547	1.891813507	1.84e-34	31.279840696594	284.377697386405	0.765349970978404	5.80947641235249e-07	3.51738574236154
ENSMUSG00000018932	Map2k3	299.5225855	1.341111509	6.33e-34	30.7644715530925	1847.37552207926	0.718521155009665	7.99587496023198e-08	4.18960050487641
ENSMUSG00000031765	Mt1	62.97919283	6.384075046	1.07e-31	28.6420651529995	456.889017946366	5.7989870523924	1.78075590263946e-08	4.75471193057755
ENSMUSG00000071064	Zfp827	658.3326084	-0.788319409	1.5e-29	-26.5272435506828	313.924120334277	-0.827081914435573	2.6091688509152e-05	-2.24735548528883
ENSMUSG00000028691	Prdx1	575.9205821	0.983212423	2.39e-29	26.3362990746104	9201.51699139797	0.873941516900279	2.64044521708631e-07	3.81972835052785
ENSMUSG00000024014	Pim1	2112.46116	0.87550644	1.64e-27	24.5301779840218	1280.55762343535	0.550759903521781	0.000360270007667369	1.44868821435742
ENSMUSG00000028124	Gclm	199.3739765	1.238094914	3.16e-27	24.2692177243336	1018.42257068768	1.52970379902119	9.05948384214145e-14	9.49191036762497
ENSMUSG00000017417	Plxdc1	41.88056158	3.244402326	1.1e-26	23.7495799976911	96.1138762843741	0.981207837377709	5.33580242550084e-05	2.0140701536168
ENSMUSG00000022982	Sod1	1072.395421	0.777832066	3.02e-25	22.3526170298854	2849.44893546864	0.591088240710119	5.97507322921734e-05	1.9843218472693
ENSMUSG00000028367	Txn1	247.4266336	0.937983485	3.4e-24	21.3362990746104	2966.4384283274	0.598497582277127	5.00587728615597e-05	2.01991035674128
ENSMUSG00000060791	Gmfg	409.1434352	0.782630753	1.04e-23	20.8664610916298	1711.68835904284	0.513748050017609	0.000557222846297724	1.3484071774102
ENSMUSG00000028927	Padi2	160.7178447	1.347020841	3.36e-23	20.3665315444204	226.563163192935	1.5418412193928	1.28564260187727e-07	4.03446780613716
ENSMUSG00000081534	Slc48a1	248.7282817	1.088283485	4.81e-23	20.2139587897574	1346.69754513203	0.516620683383743	2.05722538957267e-05	2.3059936621761
ENSMUSG00000079071	Slc28a2b	298.4474522	-0.998393975	1.3e-20	-17.8927900303521	2193.22374707865	-0.544989067658629	0.000210711017263285	-1.59954284267482
ENSMUSG00000019810	Fuca2	141.0971606	1.136933398	2.59e-19	16.6363880201079	862.93357914274	0.693879373338576	2.88784907573763e-06	2.92293778115234
ENSMUSG00000067220	Cnga1	36.75758373	2.726343688	7.37e-19	16.2027324591693	111.14166446052	2.49843055671774	1.04123536644695e-05	2.53867488115514
ENSMUSG00000004642	Slbp	512.4916478	0.769381359	8.24e-19	16.1561445773768	2015.92227149645	0.536351728643384	0.000395474260070545	1.42637153708371
ENSMUSG00000028937	Acot7	389.689184	0.856501225	9.68e-19	16.0909791457888	1621.07413875197	0.494546503940658	0.000396123064525004	1.42637153708371
ENSMUSG00000087107	AI662270	535.8060627	0.722816957	1.19e-18	16.0026136156027	1425.28218655639	0.552438019536228	3.52670518276893e-06	2.88391589936387
ENSMUSG00000078853	Igtp	1754.39157	0.620095755	3.2e-18	15.5917600346881	6715.35496009019	0.630934062747588	4.92595227273244e-07	3.57606755824993
ENSMUSG00000003849	Nqo1	23.31836483	5.127349284	5.56e-18	15.3685562309868	163.789071801138	5.8637684033588	1.50999101887855e-19	15.0481907085559
ENSMUSG00000051510	Mafg	283.173901	0.882085478	1.89e-17	14.8632794328436	674.188041349809	0.541935259111348	0.000138706200731056	1.71993315079905
ENSMUSG00000020644	Id2	182.3484017	1.087376634	1.11e-16	14.1348960253589	1522.79161146481	0.610727661606307	6.36423571019192e-05	1.96333090123985
ENSMUSG00000053411	Cbx7	1612.474396	-0.600783287	2.43e-15	-12.869666231505	3436.76802842632	-0.529109355638051	2.18607143732083e-07	-3.87277746604511
ENSMUSG00000005417	Mprip	1418.166587	-0.509470522	2.57e-15	-12.8477116556169	877.619147617713	-0.509296091439963	7.41602385477265e-05	-1.91866438742379
ENSMUSG00000045362	Tnfrsf26	246.2822022	0.859674778	4.24e-15	12.6478174818886	1901.45857529092	1.68334339244924	1.61349214788956e-09	5.65622031411089
ENSMUSG00000028270	Gbp2	1803.197849	0.676784495	4.33e-15	12.6420651529995	2389.84890154172	0.587568889099026	1.96994152399674e-07	3.90274851468512
ENSMUSG00000024750	Zfand5	499.6818704	0.69615048	2.44e-14	11.9281179926939	2284.50256926197	0.422530842393584	0.00061445153925926	1.32704416642124
ENSMUSG00000034484	Snx2	737.729765	0.540052404	5.81e-14	11.5670307091256	3718.45172917461	0.553036113317888	0.000172011243563174	1.66061501810358
ENSMUSG00000046879	Irgm1	1005.632937	0.607870974	1.39e-13	11.2006594505464	4288.17045397013	0.663335478761463	1.11133235566431e-08	4.93464878070766
ENSMUSG00000021453	Gadd45g	127.9833208	1.094374652	2.61e-12	10.0017406615763	363.80163295499	1.22087707618078	1.46893500597895e-05	2.40258517302039
ENSMUSG00000015837	Sqstm1	1386.309784	0.422238007	3.14e-12	9.92811799269387	5075.99008184715	0.590010012884449	3.50613046998156e-06	2.88391589936387
ENSMUSG00000006360	Crip1	682.29827	0.780646434	3.51e-12	9.88605664769316	3996.67225957519	0.755716993287503	2.18242981411317e-05	2.29191712442033
ENSMUSG00000016529	Il10	55.49697649	2.028429788	4.71e-12	9.76955107862173	432.607681410147	0.631983117115543	0.00019296058721827	1.62892806171735
ENSMUSG00000040710	St8sia4	2535.905048	-0.379106582	1.14e-11	-9.40230481407449	4027.25026984323	-0.623441749072376	2.49654118695171e-05	-2.25088307814576
ENSMUSG00000097113	Gm19705	57.09688689	1.341141276	2.7e-11	9.04383156952464	322.90491687294	2.30745904465352	7.86227463889865e-13	8.63264685823687
ENSMUSG00000027456	Sdcbp2	142.07979	0.830461565	3.72e-11	8.91364016932525	958.960569129127	0.505010947943804	0.000665309975071104	1.31082151971904
ENSMUSG00000031762	Mt2	14.5487928	5.262023928	3.87e-11	8.89962945488244	16.2966572478313	4.51567426902905	7.81675550365842e-06	2.62484823825213
ENSMUSG00000015966	Il17rb	78.25574707	1.14666517	1.01e-09	7.58169870868025	176.588895211996	-1.09252319453671	1.72246771009397e-05	-2.35274181953967
ENSMUSG00000015619	Gata3	1556.711986	0.49673715	1.88e-09	7.32513885926219	3230.65587358629	0.584069597518662	0.000115257126778417	1.76810639020443
ENSMUSG00000017713	Tha1	85.14463442	0.928153045	4.56e-09	6.96657624451305	373.805631646964	0.541242655826442	0.000139327283211747	1.71993315079905
ENSMUSG00000067931	Zfp948	126.5285079	1.335516805	4.6e-09	6.96657624451305	644.001257716504	1.95803058191484	1.12449727594848e-06	3.26728713439711
ENSMUSG00000031586	Rbpms	15.0842642	2.388087721	1.04e-08	6.63827216398241	89.2278508596145	1.32236199806614	0.000117030014411388	1.76810639020443
ENSMUSG00000027078	Ube2l6	108.5808817	0.923042197	1.05e-08	6.63638802010786	992.881537087088	0.631054830685111	3.96014147267267e-05	2.09681578918931
ENSMUSG00000011008	Mcoln2	16.97042725	2.112353881	1.19e-08	6.58838029403677	65.2084500546835	3.82078293489483	7.37065637352891e-07	3.42660569790992
ENSMUSG00000036805	Noxa1	25.4676811	-1.832965307	3.95e-08	-6.10182351650232	75.2194995960447	-1.88690863345344	5.9389928155429e-05	-1.9843218472693
ENSMUSG00000020741	Cluh	518.4696764	-0.397656635	4.79e-08	-6.02594909720712	513.66267841307	-0.675629734281144	1.39014503022892e-06	-3.20904369793357
ENSMUSG00000085531	Slc36a3os	26.251114	1.909656594	7.77e-08	5.83268266525182	124.021070159069	0.626973167362159	0.000151406257364795	1.69375163481631
ENSMUSG00000038578	Susd1	30.54581644	1.471318526	8.75e-08	5.7851561519523	274.477714501666	1.27154608675196	2.54161007527513e-05	2.25088307814576
ENSMUSG00000002346	Slc25a42	102.0375829	-0.82410785	9.11e-08	-5.76955107862173	315.848924335312	-0.683915893767573	7.87132041511788e-06	-2.62484823825213
ENSMUSG00000039958	Etfbkmt	322.2928158	0.597245043	1.04e-07	5.71669877129645	2075.30403423166	0.735000820538391	1.11838473217471e-05	2.51436594508938
ENSMUSG00000018965	Ywhah	758.7308907	0.376791481	1.69e-07	5.51999305704285	3141.19655266406	0.509006073284605	0.000354328755103068	1.45349045063711
ENSMUSG00000038576	Susd4	10.75074363	-2.584520533	2.13e-07	-5.4294570601181	35.7625898204411	-2.10293893999052	5.1994271898682e-05	-2.01697869013056
ENSMUSG00000074896	Ifit3	153.3150381	0.823567871	2.43e-07	5.3767507096021	577.988032335512	0.57460755103876	0.000182815164808154	1.64031994411555
ENSMUSG00000031584	Gsr	287.6272446	0.56847996	2.76e-07	5.32513885926219	881.024912621672	0.662385916849518	1.54928624231417e-06	3.17269601040863
ENSMUSG00000032041	Tirap	45.23250554	1.125435967	4.16e-07	5.16685288808721	108.044179723108	0.654813862288792	5.10337012082686e-05	2.01991035674128
ENSMUSG00000022584	Ly6c2	11.626838	2.487352821	1.07e-06	4.80134291304558	374.854873764771	2.2854024695154	2.69372849464866e-08	4.6207199933718
ENSMUSG00000098112	Bin2	3279.955271	0.307437011	1.51e-06	4.6675615400844	9415.13345152698	0.50873962594502	0.000539595992785573	1.35072472905956
ENSMUSG00000022205	Sub1	815.9974952	0.404870967	1.79e-06	4.60205999132796	4154.6430620569	0.517056158300682	0.000665330854692407	1.31082151971904
ENSMUSG00000100150	Gm19585	122.1106883	0.602955767	2.33e-06	4.49620931694282	938.049505168002	0.582780506121458	0.000188416025027481	1.63629398293919
ENSMUSG00000062488	Ifit3b	48.61430564	1.002746306	3.49e-06	4.33724216831843	171.543842700542	0.563164249722797	0.000470969053269864	1.38057131323022
ENSMUSG00000037235	Mxd4	3142.879485	-0.210473356	4.11e-06	-4.27245874297144	3120.96049173484	-0.52595504507949	3.87838170606043e-05	-2.09944941421822
ENSMUSG00000011179	Odc1	373.0859536	0.634564947	4.51e-06	4.23507701535011	1966.77813391161	-0.532039830842256	0.000223095235985141	-1.58396169180106
ENSMUSG00000078922	Tgtp1	140.9752704	0.621144594	7.74e-06	4.01999662841625	1171.23151095842	1.24882437401313	2.54590906507972e-09	5.49032896627913
ENSMUSG00000025790	Slco3a1	401.0526722	0.488486877	8.62e-06	3.97845927143271	882.605262676631	0.704336983224365	3.78261594561124e-06	2.87721276666616
ENSMUSG00000040899	Ccr6	283.8622099	-0.549432321	1.15e-05	-3.86762502635151	967.441639264701	-1.08999194258586	1.71487526454814e-07	-3.93078462990655
ENSMUSG00000039987	Phtf2	657.6462611	-0.260447585	1.71e-05	-3.71659021124542	1295.94288811631	-0.489138605520256	0.000500173205818824	-1.36479061546363
ENSMUSG00000035051	Dhx57	630.2399919	-0.317040113	2.6e-05	-3.55908147685301	717.696364740352	-0.570804705004375	8.28212297549363e-05	-1.88498058677328
ENSMUSG00000060073	Psma3	653.3829095	0.275533759	5.41e-05	3.27643433157327	4641.55805158644	0.52180766319562	0.00021548519278876	1.59271764441498
ENSMUSG00000008496	Pou2f2	1640.51037	-0.447534915	5.97e-05	-3.23852472476854	993.686478025289	-0.488141500373268	0.000523479608134084	-1.35351353550652
ENSMUSG00000037306	Man1c1	52.68253625	-0.834053567	6.66e-05	-3.19669040564293	87.3109177020108	-0.658650479990344	0.000664402470903106	-1.31082151971904
ENSMUSG00000083161	Gm11427	53.75706147	0.741151501	7.16e-05	3.16714698140927	239.727770596161	0.664850744008874	0.00010080695087274	1.81843534659509
ENSMUSG00000097321	1700028E10Rik	73.5482152	-0.642746686	7.45e-05	-3.15387761357276	214.050031747396	-0.568817461997189	0.000306750369331034	-1.48069414839334
ENSMUSG00000026812	Tsc1	731.0033149	-0.30307126	7.86e-05	-3.13431932408464	1117.16439812672	-0.593307887889925	7.08004805978828e-06	-2.64819563933091
ENSMUSG00000024679	Ms4a6d	19.03409084	1.411516878	9.53e-05	3.0600082724411	336.750177595566	0.679599196265057	8.7195220322466e-06	2.59208514584417
ENSMUSG00000029415	Sdad1	383.1686348	-0.355620952	0.000105239	-3.02066791591665	443.970665789283	-0.479092851604065	0.000642997489048646	-1.31658288707502
ENSMUSG00000022177	Haus4	101.6658524	0.537220338	0.000138633	2.91357965709697	439.870225770433	0.485953283066022	0.000366715088753485	1.4467668136056
ENSMUSG00000028982	Slc25a33	49.27941667	0.822066989	0.000141192	2.90754323954927	200.522928155957	0.526526235384196	0.000477752518096704	1.37874217240235
ENSMUSG00000033909	Usp36	703.5451789	-0.320839328	0.000166731	-2.84474748873616	809.928207410811	-0.504512877314687	0.000410333953020431	-1.41565996490967
ENSMUSG00000034640	Tiparp	190.5287592	0.565310086	0.000209166	2.76046779138687	489.519973524899	0.629392791064343	1.60006051737402e-05	2.37841632192628
ENSMUSG00000055447	Cd47	1929.808215	0.166881192	0.000225558	2.72994825790833	10073.6102992992	0.357999672828498	0.00041608840238141	1.41189157440346
ENSMUSG00000028788	Ptp4a2	3155.788195	0.200012195	0.000241577	2.70483219467046	7172.92563606411	0.51771313434397	0.000300527107122085	1.4816751817274
ENSMUSG00000028322	Exosc3	202.3293954	0.369947002	0.00029022	2.63480713609408	930.666274118535	0.559391822835339	0.000187235187481222	1.63629398293919
ENSMUSG00000025779	Ly96	18.19093586	1.287173383	0.000317374	2.60070588971543	258.448880207777	0.709377358852627	1.82316469105574e-05	2.33431595671484
ENSMUSG00000039745	Htatip2	91.48950257	0.511755317	0.000363374	2.54831102311185	672.462063357825	0.545524709942784	0.00031179405559506	1.48069414839334
ENSMUSG00000008892	Vdac3	114.3331659	0.466164892	0.000479485	2.4477179545157	1153.80931745215	0.529481804171249	0.000159986350314332	1.68209303515898
ENSMUSG00000029090	Adgra3	16.86861025	1.20275249	0.000563813	2.38812657310037	29.925758293664	1.68943598741724	7.96816540700075e-05	1.89790349990905
ENSMUSG00000032803	Cdv3	855.8040156	0.267437017	0.000603089	2.36436005590109	1532.33729345068	0.512606376270292	0.000642023351660365	1.31658288707502
ENSMUSG00000030780	Rusf1	262.7296317	-0.317883789	0.000821588	-2.25134140627018	236.240997266044	-0.535638629216283	0.000308492796568185	-1.48069414839334
ENSMUSG00000045867	Cradd	98.13052652	0.521974256	0.001002827	2.17790334963432	404.900374990238	0.455828287856296	0.000533325777656469	1.35346501610177
ENSMUSG00000100605	Gm29243	14.12398438	1.36185655	0.001020606	2.17206457448765	55.0478569451325	1.12737592804666	7.58793091922746e-05	1.91524342842459
ENSMUSG00000033721	Vav3	558.9186443	-0.206932627	0.001060378	-2.15831555608402	679.71423279415	-0.522214587859068	0.000445046409042323	-1.39389458821446
ENSMUSG00000022048	Dpysl2	1177.784862	0.219328336	0.001101947	2.14445062042625	2484.93549565942	0.86046035133182	4.34838310432936e-06	2.82771936205608
ENSMUSG00000091405	H4c14	179.9405208	0.537196209	0.001300052	2.08380944536683	69.1422530512138	1.17110205880569	5.0711635676896e-05	2.01991035674128
ENSMUSG00000042046	Dstyk	196.2587954	-0.353381957	0.001442728	-2.04710812119791	344.553111282787	-0.544956905111286	0.000378255416387628	-1.4394303908716
ENSMUSG00000062382	Ftl1-ps1	4.18493064	2.994467752	0.001448123	2.04599337651318	129.555367092735	2.01735965741311	1.29820308640066e-06	3.22776578776217
ENSMUSG00000039953	Clstn1	244.9324816	-0.305159474	0.001535108	-2.02635448956119	268.213255106802	-0.903980288988927	3.79024378045079e-06	-2.87721276666616
ENSMUSG00000041654	Slc39a11	82.80052345	-0.516528506	0.001613794	-2.00911480195515	413.362982040977	-0.606362183269728	0.000159001051614325	-1.68209303515898
ENSMUSG00000011958	Bnip2	715.94526	0.20406218	0.001671813	1.99689316550327	2382.01575593826	0.478693107313714	0.00031180319332878	1.48069414839334
ENSMUSG00000022686	B3gnt5	153.4525304	0.547914109	0.001950535	1.93930891958702	602.138055650387	0.705985288762279	3.31836230583274e-06	2.88391589936387
ENSMUSG00000024339	Tap2	1854.978553	0.1973708	0.002139774	1.90576425076683	2771.59756337473	0.43869980714514	0.000578495548053522	1.34567864395492
ENSMUSG00000043091	Tuba1c	53.98582984	0.620117111	0.002385526	1.86801692498432	602.973083525504	0.577919975141599	8.7758361721847e-06	2.59208514584417
ENSMUSG00000028098	Rnf115	655.1688381	0.234997075	0.002409078	1.86486677592758	2130.54340711622	0.499893136195142	0.00055468413643899	1.34842075331194
ENSMUSG00000056121	Fez2	136.6407043	0.387846207	0.002502353	1.85128116845355	623.221126393272	0.54011352756368	0.000351183982321128	1.45349045063711
ENSMUSG00000054435	Gimap4	8198.636396	0.146736598	0.002746548	1.81811384185366	17527.8567855595	0.477681149858628	1.87995908941635e-05	2.3332279159717
ENSMUSG00000024910	Ctsw	588.8695761	-0.198397882	0.003557219	-1.72561120444962	3359.25415841644	0.556675800968259	1.86897432200501e-05	2.3332279159717
ENSMUSG00000039943	Plcb4	297.3741173	0.303575094	0.004636106	1.62946461336618	469.363790784915	-0.824604984653099	3.80540800546961e-06	-2.87721276666616
ENSMUSG00000044037	Als2cl	1070.127653	0.251458149	0.005554587	1.5644186942616	1182.44179091112	0.550802848731146	0.000332785703961122	1.46340760365276
ENSMUSG00000026180	Cxcr2	5.384451139	-1.713983064	0.006601886	-1.50561520740734	14.3792643732832	-6.30311676053292	9.64216658208539e-07	-3.32217168854447
ENSMUSG00000096768	Gm47283	118.1861894	-0.613146382	0.006692984	-1.50145646491636	250.54665275589	-1.49962396454015	4.11707307197878e-07	-3.6406052212084
ENSMUSG00000022802	Lmln	18.75993568	-0.905032656	0.007102527	-1.48125084150641	24.9151610227633	-0.947374304118788	0.000337819809369566	-1.45985167443182
ENSMUSG00000023031	Cela1	12.2051179	1.075073282	0.007216908	1.47561381030506	81.7709172125829	0.559993569771192	0.000584879411279217	1.3447053203092
ENSMUSG00000073421	H2-Ab1	48.05351668	0.790254762	0.007438211	1.46600065086381	38.1225961496064	0.844638209538917	0.000546733370780326	1.35072472905956
ENSMUSG00000060131	Atp8b4	15.62804169	0.886264604	0.00795917	1.44353130482319	53.2766127616526	2.55648282259808	2.07066787905533e-06	3.05718266182022
ENSMUSG00000055322	Tns1	435.8897741	-0.229692474	0.009121994	-1.39507112090945	419.229026083107	-0.524693414103698	0.000526820543016381	-1.35351353550652
ENSMUSG00000033910	Gucy1a1	114.5533049	-0.364852634	0.010764841	-1.33709327804219	520.510346373423	-0.639130013417856	5.07704022030165e-05	-2.01991035674128
ENSMUSG00000051977	Prdm9	93.10899427	-0.403160184	0.010995241	-1.33050291066802	135.970690799255	-0.536249022852457	0.000420853669260568	-1.41147000907485
