# Supplementary material for: Ferritin heavy chain supports stability and function of the regulatory T cell lineage
Source: EMBO J. 2024 Mar 18;43(8):4. doi: 10.1038/s44318-024-00064-x (PMC11021483; doi:10.1038/s44318-024-00064-x)
Supplement: Supplementary file 5 — Source Data Fig. 4 [file 44318_2024_64_MOESM5_ESM.zip › Figure_4/4M/Figure 4M.xlsx]

## Sheet: README
Analyzed results from RNA sequencing dataset including term_anme, term_id, source, p_value, term_size, query_size, intersection_size, precision, recall, effective_domain_size, source_order, parents, and evidence_codes.
	Column
term_name	A
term_id	B
source	C
p_value	D
term_size	E
query_size	F
intersection_size	G
precision	H
recall	I
effective_domain_size	J
source_order	K
parents	L
evidence_codes	M

## Sheet: Functional_enrichment_table_pre
term_name	term_id	source	p_value	term_size	query_size	intersection_size	precision	recall	effective_domain_size	source_order	parents	evidence_codes	intersection
identical protein binding	GO:0042802	GO:MF	2.22e-08	2323	66	26	0.393939	0.0111924	25299	6676	GO:0005515	ISO IEA,ISS ISO IEA,ISO IEA,ISO IEA,IPI ISO,ISO IEA,ISO IEA,ISS ISO IEA,ISO IEA,ISO IEA,ISO IEA,ISO IEA,ISO,ISO,ISO IEA,IDA ISO IEA,ISS ISO IEA,IPI,ISO IEA,IPI,ISO IEA,ISO,ISO,IEA,ISO IEA,ISO	ENSMUSG00000005413,ENSMUSG00000020250,ENSMUSG00000032231,ENSMUSG00000001025,ENSMUSG00000028691,ENSMUSG00000022982,ENSMUSG00000028367,ENSMUSG00000028927,ENSMUSG00000004642,ENSMUSG00000028937,ENSMUSG00000003849,ENSMUSG00000051510,ENSMUSG00000045362,ENSMUSG00000028270,ENSMUSG00000034484,ENSMUSG00000015837,ENSMUSG00000027456,ENSMUSG00000015619,ENSMUSG00000031586,ENSMUSG00000011008,ENSMUSG00000018965,…
cellular response to chemical stimulus	GO:0070887	GO:BP	1.64e-07	3503	78	33	0.423077	0.0094205	27350	19091	c("GO:0042221", "GO:0051716")	IDA IMP ISO IEA,IEA,ISO IEA,IBA,IBA,ISO IEA,IDA IBA,IMP IBA IEA,ISS ISO IEA,IEP IEA,IMP IGI ISO IBA TAS IEA,ISO IEA,IEP ISO IEA,IDA ISO IBA,ISS ISO IEA,IDA,IDA IBA IEA,IDA IMP ISO IBA,ISS ISO,IDA IGI ISO IEA,ISS IBA,IDA IMP IEP IEA,ISS ISO IEA,IDA IEA,IBA IEA,IBA,IEA,IEA,IDA IBA,ISS ISO IEA,ISO IEA,ISO IEA,IDA IMP IGI ISO IBA IEA	ENSMUSG00000005413,ENSMUSG00000020250,ENSMUSG00000053158,ENSMUSG00000075602,ENSMUSG00000034792,ENSMUSG00000018932,ENSMUSG00000031765,ENSMUSG00000028691,ENSMUSG00000024014,ENSMUSG00000028124,ENSMUSG00000022982,ENSMUSG00000028367,ENSMUSG00000028927,ENSMUSG00000078853,ENSMUSG00000003849,ENSMUSG00000020644,ENSMUSG00000028270,ENSMUSG00000046879,ENSMUSG00000006360,ENSMUSG00000016529,ENSMUSG00000031762,…
cytosol	GO:0005829	GO:CC	3.48e-07	4087	60	29	0.483333	0.00709567	27145	468	c("GO:0005737", "GO:0110165")	ISO IEA,IDA ISO,IDA ISO TAS,ISO IEA,TAS IEA,ISS ISO IEA,ISO IEA,IDA TAS,ISO IBA TAS,ISO IEA,ISS ISO IBA IEA,IDA ISO TAS IEA,ISO IEA,IDA ISO IBA IEA,IDA ISO,ISO IBA IEA,ISO IEA,ISO,ISO,IEA,ISO,ISO IEA,ISO IEA,TAS,IBA,ISO IEA,TAS,ISO IBA,ISO IBA IEA	ENSMUSG00000005413,ENSMUSG00000020250,ENSMUSG00000032231,ENSMUSG00000039126,ENSMUSG00000053158,ENSMUSG00000001025,ENSMUSG00000018932,ENSMUSG00000031765,ENSMUSG00000028691,ENSMUSG00000024014,ENSMUSG00000022982,ENSMUSG00000028367,ENSMUSG00000004642,ENSMUSG00000028937,ENSMUSG00000078853,ENSMUSG00000003849,ENSMUSG00000020644,ENSMUSG00000045362,ENSMUSG00000028270,ENSMUSG00000034484,ENSMUSG00000046879,…
detoxification	GO:0098754	GO:BP	6.45e-07	127	60	8	0.133333	0.0629921	27350	22047	c("GO:0008150", "GO:0009636")	IEA,IGI IBA,IMP IBA IEA,ISS ISO IEA,IMP IGI ISO IBA TAS,ISS ISO IEA,IMP IBA,IEA	ENSMUSG00000020250,ENSMUSG00000031765,ENSMUSG00000028691,ENSMUSG00000024014,ENSMUSG00000022982,ENSMUSG00000003849,ENSMUSG00000031762,ENSMUSG00000031584
cellular homeostasis	GO:0019725	GO:BP	2.8e-06	803	60	14	0.233333	0.0174346	27350	6930	c("GO:0009987", "GO:0042592")	ISO IEA,IBA IEA,IEA,IDA IMP IBA,IBA,IEA,IMP,IDA ISO IEA,ISO,IEA,ISO,IMP IBA,IEA,IBA IEA	ENSMUSG00000005413,ENSMUSG00000020250,ENSMUSG00000050708,ENSMUSG00000031765,ENSMUSG00000028691,ENSMUSG00000028124,ENSMUSG00000022982,ENSMUSG00000028367,ENSMUSG00000067220,ENSMUSG00000003849,ENSMUSG00000051510,ENSMUSG00000031762,ENSMUSG00000011008,ENSMUSG00000031584
response to external stimulus	GO:0009605	GO:BP	3.45e-06	3135	90	32	0.355556	0.0102073	27350	3973	GO:0050896	IEA,IMP,IEP,ISO IBA IEA,IEP,ISO IEA,IMP,ISO IEA,IEA,IGI ISO,ISO IEA,ISO IEA,ISO,IEA,IMP,IDA IEP IBA IEA,IDA IMP IEP ISO IEA,IDA IMP ISO IEA,IEP,IMP ISS ISO IEA,IEA,IEP ISS ISO IBA IEA,IEA,IEA,ISO IBA,IDA IEP IEA,IMP ISO IBA IEA,IDA IMP IGI ISS ISO IBA IEA,IBA IEA,IEA,IEA,IMP ISO	ENSMUSG00000005413,ENSMUSG00000032231,ENSMUSG00000032712,ENSMUSG00000053158,ENSMUSG00000075602,ENSMUSG00000018932,ENSMUSG00000028691,ENSMUSG00000024014,ENSMUSG00000028124,ENSMUSG00000022982,ENSMUSG00000028927,ENSMUSG00000019810,ENSMUSG00000078853,ENSMUSG00000003849,ENSMUSG00000020644,ENSMUSG00000028270,ENSMUSG00000046879,ENSMUSG00000016529,ENSMUSG00000031762,ENSMUSG00000015619,ENSMUSG00000011008,…
cell redox homeostasis	GO:0045454	GO:BP	1.05e-05	30	60	5	0.0833333	0.166667	27350	13230	c("GO:0019725", "GO:0050794")	IBA IEA,IBA,IDA ISO IEA,IEA,IBA IEA	ENSMUSG00000020250,ENSMUSG00000028691,ENSMUSG00000028367,ENSMUSG00000003849,ENSMUSG00000031584
cellular response to oxygen-containing compound	GO:1901701	GO:BP	1.26e-05	1483	45	15	0.333333	0.0101146	27350	24954	c("GO:0070887", "GO:1901700")	ISO IEA,IBA,IBA,ISO IEA,IDA,IMP IBA,ISO IEA,IEA,IMP IGI ISO IBA TAS,ISO IEA,ISO,ISS ISO IEA,IDA,ISO,IDA IGI ISO IEA	ENSMUSG00000053158,ENSMUSG00000075602,ENSMUSG00000034792,ENSMUSG00000018932,ENSMUSG00000031765,ENSMUSG00000028691,ENSMUSG00000024014,ENSMUSG00000028124,ENSMUSG00000022982,ENSMUSG00000028367,ENSMUSG00000078853,ENSMUSG00000003849,ENSMUSG00000028270,ENSMUSG00000046879,ENSMUSG00000016529
response to stress	GO:0006950	GO:BP	3.75e-05	4067	67	29	0.432836	0.00713056	27350	2880	GO:0050896	ISO IBA IEA,ISO,IMP IC,IEA,IBA,IMP ISO IEA,IGI IBA,IDA IMP ISO IBA IEA,IMP ISS ISO IEA,IDA IMP IGI ISO IBA TAS IEA,ISO IEA,ISO IBA,IMP ISS ISO IEA,IMP,IDA IBA IEA,IDA IMP ISO IBA IEA,IEA,ISO IEA,ISS ISO IBA,IDA IMP IGI ISO IEA,IMP IBA,ISS ISO IEA,ISS ISO IEA,IEA,IBA IEA,IBA,IEA,IBA,IDA IBA IEA	ENSMUSG00000005413,ENSMUSG00000020250,ENSMUSG00000032231,ENSMUSG00000033577,ENSMUSG00000053158,ENSMUSG00000018932,ENSMUSG00000031765,ENSMUSG00000028691,ENSMUSG00000028124,ENSMUSG00000022982,ENSMUSG00000028367,ENSMUSG00000078853,ENSMUSG00000003849,ENSMUSG00000020644,ENSMUSG00000028270,ENSMUSG00000046879,ENSMUSG00000021453,ENSMUSG00000015837,ENSMUSG00000006360,ENSMUSG00000016529,ENSMUSG00000031762,…
Oxidative stress response	WP:WP412	WP	5.22e-05	28	60	6	0.1	0.214286	4471	139	WP:000000	WP,WP,WP,WP,WP,WP	ENSMUSG00000005413,ENSMUSG00000020250,ENSMUSG00000031765,ENSMUSG00000022982,ENSMUSG00000003849,ENSMUSG00000031584
response to oxidative stress	GO:0006979	GO:BP	6.89e-05	440	60	10	0.166667	0.0227273	27350	2904	GO:0006950	ISO IBA IEA,ISO,IDA IMP ISO IBA IEA,IMP ISS ISO IEA,IDA IMP IGI ISO IBA TAS IEA,ISO IEA,IMP ISS ISO IEA,IGI,ISS ISO IEA,IBA	ENSMUSG00000005413,ENSMUSG00000020250,ENSMUSG00000028691,ENSMUSG00000028124,ENSMUSG00000022982,ENSMUSG00000028367,ENSMUSG00000003849,ENSMUSG00000016529,ENSMUSG00000031586,ENSMUSG00000031584
response to oxygen-containing compound	GO:1901700	GO:BP	7.68e-05	2045	49	17	0.346939	0.00831296	27350	24953	GO:0042221	ISO IEA,ISO IEA,IBA,IBA,ISO IEA,IDA,IMP IBA,ISO IEA,IEA,IMP IGI ISO IBA TAS IEA,ISO IEA,ISO,ISS ISO IEA,IDA,ISO,IDA IGI ISO IEA,IEA	ENSMUSG00000005413,ENSMUSG00000053158,ENSMUSG00000075602,ENSMUSG00000034792,ENSMUSG00000018932,ENSMUSG00000031765,ENSMUSG00000028691,ENSMUSG00000024014,ENSMUSG00000028124,ENSMUSG00000022982,ENSMUSG00000028367,ENSMUSG00000078853,ENSMUSG00000003849,ENSMUSG00000028270,ENSMUSG00000046879,ENSMUSG00000016529,ENSMUSG00000015619
response to toxic substance	GO:0009636	GO:BP	8.47e-05	236	60	8	0.133333	0.0338983	27350	4000	GO:0042221	IEA,IGI IBA,IMP IBA IEA,ISS ISO IEA,IMP IGI ISO IBA TAS,ISS ISO IEA,IMP IBA,IEA	ENSMUSG00000020250,ENSMUSG00000031765,ENSMUSG00000028691,ENSMUSG00000024014,ENSMUSG00000022982,ENSMUSG00000003849,ENSMUSG00000031762,ENSMUSG00000031584
cellular detoxification	GO:1990748	GO:BP	0.000261713	109	60	6	0.1	0.0550459	27350	29081	c("GO:0009987", "GO:0097237", "GO:0098754")	IEA,IMP IBA IEA,ISS ISO IEA,IMP IGI ISO IBA TAS,ISS ISO IEA,IEA	ENSMUSG00000020250,ENSMUSG00000028691,ENSMUSG00000024014,ENSMUSG00000022982,ENSMUSG00000003849,ENSMUSG00000031584
homeostatic process	GO:0042592	GO:BP	0.000287087	1777	60	17	0.283333	0.00956669	27350	11816	GO:0065008	ISO IBA IEA,IBA IEA,IEA,IDA IMP IBA,IMP IBA,IEA,IMP IGI,IDA ISO IEA,ISO,IEA,ISO,IMP IGI,IMP,IMP IBA,IDA IMP,IEA,IBA IEA	ENSMUSG00000005413,ENSMUSG00000020250,ENSMUSG00000050708,ENSMUSG00000031765,ENSMUSG00000028691,ENSMUSG00000028124,ENSMUSG00000022982,ENSMUSG00000028367,ENSMUSG00000067220,ENSMUSG00000003849,ENSMUSG00000051510,ENSMUSG00000020644,ENSMUSG00000015837,ENSMUSG00000031762,ENSMUSG00000015619,ENSMUSG00000011008,ENSMUSG00000031584
response to inorganic substance	GO:0010035	GO:BP	0.00031969	660	48	10	0.208333	0.0151515	27350	4305	GO:0042221	IDA ISO IEA,IDA IGI IBA,IMP IBA,IMP IGI ISO IBA TAS IEA,ISO IEA,ISS ISO IEA,IDA,ISS ISO,IGI,IMP ISS IBA	ENSMUSG00000005413,ENSMUSG00000031765,ENSMUSG00000028691,ENSMUSG00000022982,ENSMUSG00000028367,ENSMUSG00000003849,ENSMUSG00000020644,ENSMUSG00000006360,ENSMUSG00000016529,ENSMUSG00000031762
cytoplasm	GO:0005737	GO:CC	0.000324812	11483	94	63	0.670213	0.00548637	27145	383	c("GO:0005622", "GO:0110165")	ISS ISO IEA,IDA HDA ISO IBA IEA,IDA ISO TAS IEA,IEA,ISO IBA IEA,ISS ISO TAS IEA,ISS ISO IBA IEA,ISS IEA,ISO IEA,IDA ISS ISO IBA TAS,HDA ISO IBA TAS IEA,ISO IBA IEA,IDA ISO IBA IEA,IDA,HDA ISS ISO IBA TAS IEA,IDA HDA ISO TAS IEA,ISO IBA IEA,ISO IBA IEA,IBA,ISO,IDA ISS ISO IBA IC IEA,IDA ISO IBA IEA,IDA ISO IBA,ISO IBA IEA,IDA ISO IEA,ISO,IDA ISO IBA IEA,IEA,ISS ISO IBA IEA,IDA ISO IBA TAS IEA,IEA,…	ENSMUSG00000005413,ENSMUSG00000020250,ENSMUSG00000032231,ENSMUSG00000033577,ENSMUSG00000039126,ENSMUSG00000053158,ENSMUSG00000001025,ENSMUSG00000020014,ENSMUSG00000018932,ENSMUSG00000031765,ENSMUSG00000028691,ENSMUSG00000024014,ENSMUSG00000028124,ENSMUSG00000017417,ENSMUSG00000022982,ENSMUSG00000028367,ENSMUSG00000028927,ENSMUSG00000081534,ENSMUSG00000019810,ENSMUSG00000067220,ENSMUSG00000004642,…
lytic vacuole	GO:0000323	GO:CC	0.000343524	545	54	9	0.166667	0.0165138	27145	66	GO:0005773	ISO IEA,IDA,ISO,ISO IBA IEA,IBA,ISO IEA,IDA IEA,IDA ISO IEA,IEA	ENSMUSG00000032231,ENSMUSG00000031765,ENSMUSG00000022982,ENSMUSG00000081534,ENSMUSG00000019810,ENSMUSG00000034484,ENSMUSG00000046879,ENSMUSG00000015837,ENSMUSG00000011008
lysosome	GO:0005764	GO:CC	0.000343524	545	54	9	0.166667	0.0165138	27145	407	GO:0000323	ISO IEA,IDA,ISO,ISO IBA IEA,IBA,ISO IEA,IDA IEA,IDA ISO IEA,IEA	ENSMUSG00000032231,ENSMUSG00000031765,ENSMUSG00000022982,ENSMUSG00000081534,ENSMUSG00000019810,ENSMUSG00000034484,ENSMUSG00000046879,ENSMUSG00000015837,ENSMUSG00000011008
Detoxification of Reactive Oxygen Species	REAC:R-MMU-3299685	REAC	0.000438487	31	24	4	0.166667	0.129032	8384	372	REAC:R-MMU-9711123	REAC,REAC,REAC,REAC	ENSMUSG00000020250,ENSMUSG00000028691,ENSMUSG00000022982,ENSMUSG00000028367
cellular response to toxic substance	GO:0097237	GO:BP	0.000440944	119	60	6	0.1	0.0504202	27350	21691	c("GO:0009636", "GO:0070887")	IEA,IMP IBA IEA,ISS ISO IEA,IMP IGI ISO IBA TAS,ISS ISO IEA,IEA	ENSMUSG00000020250,ENSMUSG00000028691,ENSMUSG00000024014,ENSMUSG00000022982,ENSMUSG00000003849,ENSMUSG00000031584
cellular response to interferon-beta	GO:0035458	GO:BP	0.000560787	58	67	5	0.0746269	0.0862069	27350	10387	c("GO:0035456", "GO:0071345")	IDA IBA,IDA,IBA,IDA,IDA IBA	ENSMUSG00000078853,ENSMUSG00000028270,ENSMUSG00000046879,ENSMUSG00000074896,ENSMUSG00000078922
response to other organism	GO:0051707	GO:BP	0.000622293	1756	78	19	0.24359	0.01082	27350	16036	c("GO:0043207", "GO:0044419")	IEP,IBA,IEP,ISO IEA,IMP,ISO IEA,ISO,IDA IEP IBA IEA,IDA IMP IEP ISO IEA,IDA ISO IEA,IEP,IEA,IEA,IEP ISS ISO IBA IEA,IEA,ISO IBA,IDA IEP IEA,IMP ISO,IDA IMP IGI ISS ISO IBA IEA	ENSMUSG00000032712,ENSMUSG00000053158,ENSMUSG00000075602,ENSMUSG00000018932,ENSMUSG00000028691,ENSMUSG00000019810,ENSMUSG00000078853,ENSMUSG00000028270,ENSMUSG00000046879,ENSMUSG00000016529,ENSMUSG00000031762,ENSMUSG00000015619,ENSMUSG00000011008,ENSMUSG00000074896,ENSMUSG00000032041,ENSMUSG00000062488,ENSMUSG00000078922,ENSMUSG00000055447,ENSMUSG00000025779
response to external biotic stimulus	GO:0043207	GO:BP	0.00064434	1760	78	19	0.24359	0.0107955	27350	12178	c("GO:0009605", "GO:0009607")	IEP,IBA,IEP,ISO IEA,IMP,ISO IEA,ISO,IDA IEP IBA IEA,IDA IMP IEP ISO IEA,IDA ISO IEA,IEP,IEA,IEA,IEP ISS ISO IBA IEA,IEA,ISO IBA,IDA IEP IEA,IMP ISO,IDA IMP IGI ISS ISO IBA IEA	ENSMUSG00000032712,ENSMUSG00000053158,ENSMUSG00000075602,ENSMUSG00000018932,ENSMUSG00000028691,ENSMUSG00000019810,ENSMUSG00000078853,ENSMUSG00000028270,ENSMUSG00000046879,ENSMUSG00000016529,ENSMUSG00000031762,ENSMUSG00000015619,ENSMUSG00000011008,ENSMUSG00000074896,ENSMUSG00000032041,ENSMUSG00000062488,ENSMUSG00000078922,ENSMUSG00000055447,ENSMUSG00000025779
Factor: IRF; motif: NNGAAANTGAAANN; match class: 1	TF:M08887_1	TF	0.000677265	99	67	6	0.0895522	0.0606061	21828	1779	TF:M08887	TF,TF,TF,TF,TF,TF	ENSMUSG00000078853,ENSMUSG00000028270,ENSMUSG00000027078,ENSMUSG00000074896,ENSMUSG00000062488,ENSMUSG00000078922
protein dimerization activity	GO:0046983	GO:MF	0.000748897	1138	58	13	0.224138	0.0114235	25299	7359	GO:0005515	ISO IEA,ISO IEA,ISO IEA,ISS ISO IEA,ISO IEA,IEA,IEA,ISO,ISO IEA,ISO IEA,ISS ISO IEA,ISO IEA,ISO IEA	ENSMUSG00000005413,ENSMUSG00000001025,ENSMUSG00000028367,ENSMUSG00000028927,ENSMUSG00000028937,ENSMUSG00000051510,ENSMUSG00000020644,ENSMUSG00000028270,ENSMUSG00000034484,ENSMUSG00000016529,ENSMUSG00000027456,ENSMUSG00000031586,ENSMUSG00000018965
protein-disulfide reductase (NAD(P)) activity	GO:0047134	GO:MF	0.000817326	10	60	3	0.05	0.3	25299	7503	c("GO:0015035", "GO:0016668")	IDA ISO IBA IEA,ISO IEA,IDA ISO IBA IEA	ENSMUSG00000020250,ENSMUSG00000028367,ENSMUSG00000031584
response to biotic stimulus	GO:0009607	GO:BP	0.000900105	1799	78	19	0.24359	0.0105614	27350	3975	GO:0050896	IEP,IBA,IEP,ISO IEA,IMP,ISO IEA,ISO,IDA IEP IBA IEA,IDA IMP IEP ISO IEA,IDA ISO IEA,IEP,IEA,IEA,IEP ISS ISO IBA IEA,IEA,ISO IBA,IDA IEP IEA,IMP ISO,IDA IMP IGI ISS ISO IBA IEA	ENSMUSG00000032712,ENSMUSG00000053158,ENSMUSG00000075602,ENSMUSG00000018932,ENSMUSG00000028691,ENSMUSG00000019810,ENSMUSG00000078853,ENSMUSG00000028270,ENSMUSG00000046879,ENSMUSG00000016529,ENSMUSG00000031762,ENSMUSG00000015619,ENSMUSG00000011008,ENSMUSG00000074896,ENSMUSG00000032041,ENSMUSG00000062488,ENSMUSG00000078922,ENSMUSG00000055447,ENSMUSG00000025779
regulation of biological quality	GO:0065008	GO:BP	0.000905766	4003	61	25	0.409836	0.00624532	27350	18590	GO:0065007	ISO IBA IEA,IBA IEA,IMP ISO,IEA,IPI ISO IBA IEA,IDA IMP IBA,IMP IBA,IDA,IGI ISS ISO IEA,IMP IGI ISS ISO IEA,IDA ISO IEA,ISO,ISO,IEA,ISO,IMP IGI,ISO,IMP ISO IEA,ISO IEA,IMP IBA,IDA IMP ISS ISO IEA,IEA,ISS ISO IEA,IBA IEA,IEA	ENSMUSG00000005413,ENSMUSG00000020250,ENSMUSG00000032231,ENSMUSG00000050708,ENSMUSG00000034792,ENSMUSG00000031765,ENSMUSG00000028691,ENSMUSG00000024014,ENSMUSG00000028124,ENSMUSG00000022982,ENSMUSG00000028367,ENSMUSG00000067220,ENSMUSG00000078853,ENSMUSG00000003849,ENSMUSG00000051510,ENSMUSG00000020644,ENSMUSG00000046879,ENSMUSG00000015837,ENSMUSG00000016529,ENSMUSG00000031762,ENSMUSG00000015619,…
antioxidant activity	GO:0016209	GO:MF	0.00097557	85	60	5	0.0833333	0.0588235	25299	3445	GO:0003674	IDA ISS ISO IBA IEA,ISO IEA,IDA IMP ISO IBA TAS IEA,ISO IEA,IDA ISO IBA IEA	ENSMUSG00000020250,ENSMUSG00000028691,ENSMUSG00000022982,ENSMUSG00000003849,ENSMUSG00000031584
extrinsic component of plasma membrane	GO:0019897	GO:CC	0.00105877	186	16	4	0.25	0.0215054	27145	981	c("GO:0005886", "GO:0019898")	IDA,ISS ISO IBA IEA,ISS ISO IEA,IBA NAS	ENSMUSG00000032231,ENSMUSG00000053158,ENSMUSG00000001025,ENSMUSG00000034792
regulation of neuron apoptotic process	GO:0043523	GO:BP	0.00108064	277	49	7	0.142857	0.0252708	27350	12365	c("GO:0042981", "GO:0051402", "GO:1901214")	ISO IEA,IDA,ISO IEA,IMP,ISO IEA,ISO IEA,IMP	ENSMUSG00000005413,ENSMUSG00000031765,ENSMUSG00000028124,ENSMUSG00000022982,ENSMUSG00000003849,ENSMUSG00000016529,ENSMUSG00000015619
oxidoreductase activity, acting on a sulfur group of donors, NAD(P) as acceptor	GO:0016668	GO:MF	0.00112192	11	60	3	0.05	0.272727	25299	3644	GO:0016667	IDA ISO IBA IEA,ISO IEA,IDA ISO IBA IEA	ENSMUSG00000020250,ENSMUSG00000028367,ENSMUSG00000031584
response to interferon-beta	GO:0035456	GO:BP	0.00116204	67	67	5	0.0746269	0.0746269	27350	10385	GO:0034097	IDA IBA,IDA,IBA,IDA,IDA IBA	ENSMUSG00000078853,ENSMUSG00000028270,ENSMUSG00000046879,ENSMUSG00000074896,ENSMUSG00000078922
vacuole	GO:0005773	GO:CC	0.00134262	644	54	9	0.166667	0.0139752	27145	415	c("GO:0005737", "GO:0043231")	ISO IEA,IDA,ISO,ISO IBA IEA,IBA,ISO IEA,IDA IEA,IDA ISS ISO IBA IEA,IEA	ENSMUSG00000032231,ENSMUSG00000031765,ENSMUSG00000022982,ENSMUSG00000081534,ENSMUSG00000019810,ENSMUSG00000034484,ENSMUSG00000046879,ENSMUSG00000015837,ENSMUSG00000011008
regulation of protein complex stability	GO:0061635	GO:BP	0.00140806	12	43	3	0.0697674	0.25	27350	18276	GO:0065008	ISO,ISO,ISO IEA	ENSMUSG00000078853,ENSMUSG00000046879,ENSMUSG00000015837
defense response	GO:0006952	GO:BP	0.00171483	1788	97	21	0.216495	0.011745	27350	2881	GO:0006950	ISO IEA,IBA,IMP,IMP,IGI,ISO IBA,IDA IBA IEA,IDA IMP ISO IBA IEA,IDA IMP ISO IEA,ISS ISO IEA,IEA,IBA IEA,IEA,IBA,IDA IBA IEA,IDA IMP ISO IBA IEA,IEA,IMP,ISO,IMP,IDA	ENSMUSG00000005413,ENSMUSG00000053158,ENSMUSG00000018932,ENSMUSG00000028691,ENSMUSG00000022982,ENSMUSG00000078853,ENSMUSG00000028270,ENSMUSG00000046879,ENSMUSG00000016529,ENSMUSG00000015619,ENSMUSG00000011008,ENSMUSG00000074896,ENSMUSG00000032041,ENSMUSG00000062488,ENSMUSG00000078922,ENSMUSG00000055447,ENSMUSG00000025779,ENSMUSG00000008892,ENSMUSG00000024339,ENSMUSG00000023031,ENSMUSG00000073421
biological process involved in interspecies interaction between organisms	GO:0044419	GO:BP	0.00229063	1914	78	19	0.24359	0.00992686	27350	12763	GO:0008150	IEP,IBA,IEP,ISO IEA,IMP,ISO IEA,ISO,IDA IEP IBA IEA,IDA IMP IEP ISO IEA,IDA ISO IEA,IEP,IEA,IEA,IEP ISS ISO IBA IEA,IEA,ISO IBA,IDA IEP IEA,IMP ISO,IDA IMP IGI ISS ISO IBA IEA	ENSMUSG00000032712,ENSMUSG00000053158,ENSMUSG00000075602,ENSMUSG00000018932,ENSMUSG00000028691,ENSMUSG00000019810,ENSMUSG00000078853,ENSMUSG00000028270,ENSMUSG00000046879,ENSMUSG00000016529,ENSMUSG00000031762,ENSMUSG00000015619,ENSMUSG00000011008,ENSMUSG00000074896,ENSMUSG00000032041,ENSMUSG00000062488,ENSMUSG00000078922,ENSMUSG00000055447,ENSMUSG00000025779
cellular transition metal ion homeostasis	GO:0046916	GO:BP	0.00229225	108	87	6	0.0689655	0.0555556	27350	14425	c("GO:0006875", "GO:0055076")	ISO IEA,IEA,IMP IBA,IMP,IMP IBA,IEA	ENSMUSG00000005413,ENSMUSG00000050708,ENSMUSG00000031765,ENSMUSG00000022982,ENSMUSG00000031762,ENSMUSG00000062382
response to bacterium	GO:0009617	GO:BP	0.00234182	1042	78	14	0.179487	0.0134357	27350	3984	GO:0051707	IEP,IEP,ISO IEA,ISO IEA,ISO,IDA IEP IBA IEA,IMP IEP ISO,IDA ISO IEA,IEP,IEP,IEA,IEP,IMP,IDA IMP IGI ISS ISO IBA IEA	ENSMUSG00000032712,ENSMUSG00000075602,ENSMUSG00000018932,ENSMUSG00000019810,ENSMUSG00000078853,ENSMUSG00000028270,ENSMUSG00000046879,ENSMUSG00000016529,ENSMUSG00000031762,ENSMUSG00000074896,ENSMUSG00000032041,ENSMUSG00000078922,ENSMUSG00000055447,ENSMUSG00000025779
response to reactive oxygen species	GO:0000302	GO:BP	0.00247838	215	45	6	0.133333	0.027907	27350	132	c("GO:0006979", "GO:1901700")	ISO IEA,IMP IBA,IMP IGI ISO IBA TAS IEA,ISO IEA,ISS ISO IEA,IGI	ENSMUSG00000005413,ENSMUSG00000028691,ENSMUSG00000022982,ENSMUSG00000028367,ENSMUSG00000003849,ENSMUSG00000016529
neuron apoptotic process	GO:0051402	GO:BP	0.00249514	314	49	7	0.142857	0.022293	27350	15803	c("GO:0006915", "GO:0070997")	ISO IEA,IDA,ISO IEA,IMP,ISO IEA,ISO IEA,IMP	ENSMUSG00000005413,ENSMUSG00000031765,ENSMUSG00000028124,ENSMUSG00000022982,ENSMUSG00000003849,ENSMUSG00000016529,ENSMUSG00000015619
removal of superoxide radicals	GO:0019430	GO:BP	0.00252511	18	34	3	0.0882353	0.166667	27350	6662	c("GO:0006801", "GO:0071451", "GO:0098869")	IMP IBA,IMP IGI ISO IBA TAS,ISS ISO IEA	ENSMUSG00000028691,ENSMUSG00000022982,ENSMUSG00000003849
response to interferon-alpha	GO:0035455	GO:BP	0.00290383	35	67	4	0.0597015	0.114286	27350	10384	GO:0034097	IEA,IEA,IEA,IDA	ENSMUSG00000015619,ENSMUSG00000074896,ENSMUSG00000062488,ENSMUSG00000078922
cellular response to oxygen radical	GO:0071450	GO:BP	0.00299602	19	34	3	0.0882353	0.157895	27350	19447	c("GO:0000305", "GO:0034614")	IMP IBA,IMP IGI ISO IBA TAS,ISS ISO IEA	ENSMUSG00000028691,ENSMUSG00000022982,ENSMUSG00000003849
cellular response to superoxide	GO:0071451	GO:BP	0.00299602	19	34	3	0.0882353	0.157895	27350	19448	c("GO:0000303", "GO:0071450")	IMP IBA,IMP IGI ISO IBA TAS,ISS ISO IEA	ENSMUSG00000028691,ENSMUSG00000022982,ENSMUSG00000003849
transition metal ion binding	GO:0046914	GO:MF	0.00303403	1085	49	11	0.22449	0.0101382	25299	7326	GO:0046872	ISO,IEA,IDA,IDA ISS ISO TAS,IDA ISO IEA,ISS ISO IBA IEA,IEA,IEA,ISS ISO IBA,ISS ISO TAS,IEA	ENSMUSG00000020250,ENSMUSG00000050708,ENSMUSG00000001025,ENSMUSG00000031765,ENSMUSG00000024014,ENSMUSG00000022982,ENSMUSG00000024750,ENSMUSG00000015837,ENSMUSG00000006360,ENSMUSG00000031762,ENSMUSG00000015619
Factor: IRF-1; motif: NRAANNGAAASTGAAASYNN; match class: 1	TF:M10267_1	TF	0.00349861	131	67	6	0.0895522	0.0458015	21828	1729	TF:M10267	TF,TF,TF,TF,TF,TF	ENSMUSG00000078853,ENSMUSG00000028270,ENSMUSG00000039958,ENSMUSG00000074896,ENSMUSG00000062488,ENSMUSG00000078922
cellular oxidant detoxification	GO:0098869	GO:BP	0.00361734	94	60	5	0.0833333	0.0531915	27350	22107	GO:1990748	IEA,IMP IBA IEA,IMP IGI ISO IBA TAS,ISS ISO IEA,IEA	ENSMUSG00000020250,ENSMUSG00000028691,ENSMUSG00000022982,ENSMUSG00000003849,ENSMUSG00000031584
Oxidative stress and redox pathway	WP:WP4466	WP	0.00396874	92	24	5	0.208333	0.0543478	4471	14	WP:000000	WP,WP,WP,WP,WP	ENSMUSG00000020250,ENSMUSG00000028691,ENSMUSG00000028124,ENSMUSG00000022982,ENSMUSG00000028367
death domain binding	GO:0070513	GO:MF	0.00398516	12	83	3	0.0361446	0.25	25299	9866	GO:0019904	ISO,ISO,ISO IEA	ENSMUSG00000078853,ENSMUSG00000046879,ENSMUSG00000045867
response to oxygen radical	GO:0000305	GO:BP	0.00474935	22	34	3	0.0882353	0.136364	27350	135	c("GO:0000302", "GO:0010035")	IMP IBA,IMP IGI ISO IBA TAS IEA,ISS ISO IEA	ENSMUSG00000028691,ENSMUSG00000022982,ENSMUSG00000003849
response to superoxide	GO:0000303	GO:BP	0.00474935	22	34	3	0.0882353	0.136364	27350	133	GO:0000305	IMP IBA,IMP IGI ISO IBA TAS IEA,ISS ISO IEA	ENSMUSG00000028691,ENSMUSG00000022982,ENSMUSG00000003849
cellular response to oxidative stress	GO:0034599	GO:BP	0.00485711	281	60	7	0.116667	0.024911	27350	9965	c("GO:0006979", "GO:0062197")	ISO IEA,IMP IBA,IMP IGI ISO IBA TAS IEA,ISO IEA,ISS ISO IEA,IGI,IBA	ENSMUSG00000005413,ENSMUSG00000028691,ENSMUSG00000022982,ENSMUSG00000028367,ENSMUSG00000003849,ENSMUSG00000016529,ENSMUSG00000031584
response to nutrient	GO:0007584	GO:BP	0.00497084	180	34	5	0.147059	0.0277778	27350	3442	c("GO:0031667", "GO:0042221")	IEA,ISO IEA,ISO IEA,IEA,IEA	ENSMUSG00000005413,ENSMUSG00000053158,ENSMUSG00000024014,ENSMUSG00000028124,ENSMUSG00000003849
Transcriptional activation by Nfe2l2 in response to phytochemicals	WP:WP1245	WP	0.0053143	14	34	3	0.0882353	0.214286	4471	87	WP:000000	WP,WP,WP	ENSMUSG00000005413,ENSMUSG00000028124,ENSMUSG00000003849
cell death	GO:0008219	GO:BP	0.00551521	2238	59	17	0.288136	0.00759607	27350	3556	GO:0009987	IMP ISO IEA,ISO,IBA IEA,IDA,ISS ISO IEA,IGI ISO IEA,IDA IMP ISO IEA,ISO IEA,ISO IEA,IBA,IEA,IEA,ISS ISO IBA,IGI ISO IEA,IMP ISS ISO IEA,NAS,ISS ISO	ENSMUSG00000005413,ENSMUSG00000020250,ENSMUSG00000039126,ENSMUSG00000031765,ENSMUSG00000024014,ENSMUSG00000028124,ENSMUSG00000022982,ENSMUSG00000028367,ENSMUSG00000003849,ENSMUSG00000045362,ENSMUSG00000021453,ENSMUSG00000015837,ENSMUSG00000006360,ENSMUSG00000016529,ENSMUSG00000015619,ENSMUSG00000018965,ENSMUSG00000074896
transition metal ion homeostasis	GO:0055076	GO:BP	0.00727108	136	48	5	0.104167	0.0367647	27350	16760	GO:0055065	ISO IBA IEA,IEA,IMP IBA,IMP,IMP IBA	ENSMUSG00000005413,ENSMUSG00000050708,ENSMUSG00000031765,ENSMUSG00000022982,ENSMUSG00000031762
response to metal ion	GO:0010038	GO:BP	0.00774842	381	48	7	0.145833	0.0183727	27350	4308	GO:0010035	IDA,IDA IGI IBA,ISO,IEA,IDA,ISS ISO,IMP ISS IBA	ENSMUSG00000005413,ENSMUSG00000031765,ENSMUSG00000022982,ENSMUSG00000003849,ENSMUSG00000020644,ENSMUSG00000006360,ENSMUSG00000031762
cellular response to nutrient	GO:0031670	GO:BP	0.00775817	44	20	3	0.15	0.0681818	27350	8426	c("GO:0007584", "GO:0031669", "GO:0070887")	IEA,ISO IEA,ISO IEA	ENSMUSG00000005413,ENSMUSG00000053158,ENSMUSG00000024014
Ferroptosis	KEGG:04216	KEGG	0.00794666	40	21	3	0.142857	0.075	8875	277	KEGG:00000	KEGG,KEGG,KEGG	ENSMUSG00000005413,ENSMUSG00000050708,ENSMUSG00000028124
Factor: IRF-2; motif: NAAANNGAAAGTGAAASTRN	TF:M10268	TF	0.00799878	605	90	12	0.133333	0.0198347	21828	1736	TF:M00000	TF,TF,TF,TF,TF,TF,TF,TF,TF,TF,TF,TF	ENSMUSG00000078853,ENSMUSG00000045362,ENSMUSG00000028270,ENSMUSG00000046879,ENSMUSG00000027078,ENSMUSG00000039958,ENSMUSG00000074896,ENSMUSG00000062488,ENSMUSG00000078922,ENSMUSG00000060073,ENSMUSG00000022686,ENSMUSG00000024339
Factor: bach2; motif: TGCTGAGTCAY	TF:M10183	TF	0.00800566	674	95	13	0.136842	0.0192878	21828	240	TF:M00000	TF,TF,TF,TF,TF,TF,TF,TF,TF,TF,TF,TF,TF	ENSMUSG00000001025,ENSMUSG00000028691,ENSMUSG00000024014,ENSMUSG00000028124,ENSMUSG00000022982,ENSMUSG00000051510,ENSMUSG00000015837,ENSMUSG00000031762,ENSMUSG00000031584,ENSMUSG00000060073,ENSMUSG00000039745,ENSMUSG00000043091,ENSMUSG00000044037
response to hydrogen peroxide	GO:0042542	GO:BP	0.00821104	149	45	5	0.111111	0.033557	27350	11797	c("GO:0000302", "GO:0010035")	ISO IEA,IMP,ISO IEA,ISO IEA,IGI	ENSMUSG00000005413,ENSMUSG00000022982,ENSMUSG00000028367,ENSMUSG00000003849,ENSMUSG00000016529
extrinsic component of cytoplasmic side of plasma membrane	GO:0031234	GO:CC	0.00833219	103	16	3	0.1875	0.0291262	27145	1244	c("GO:0009898", "GO:0019897")	ISS ISO IBA IEA,ISS ISO IEA,IBA NAS	ENSMUSG00000053158,ENSMUSG00000001025,ENSMUSG00000034792
S100 protein binding	GO:0044548	GO:MF	0.00847599	14	11	2	0.181818	0.142857	25299	7066	GO:0005515	ISO IEA,ISO IBA IEA	ENSMUSG00000032231,ENSMUSG00000001025
innate immune response	GO:0045087	GO:BP	0.00877331	927	97	14	0.14433	0.0151025	27350	13097	c("GO:0006955", "GO:0098542")	IBA,IMP,ISO,IDA IBA IEA,IDA IMP ISO IEA,IEA,IEA,IEA,IEA,IDA IEA,ISO,IEA,ISO,IDA	ENSMUSG00000053158,ENSMUSG00000028691,ENSMUSG00000078853,ENSMUSG00000028270,ENSMUSG00000046879,ENSMUSG00000015619,ENSMUSG00000011008,ENSMUSG00000074896,ENSMUSG00000032041,ENSMUSG00000078922,ENSMUSG00000055447,ENSMUSG00000025779,ENSMUSG00000024339,ENSMUSG00000073421
regulation of neuron death	GO:1901214	GO:BP	0.00893238	381	49	7	0.142857	0.0183727	27350	24520	c("GO:0010941", "GO:0070997")	ISO IEA,IDA,ISO IEA,IMP,ISO IEA,IGI ISO IEA,IMP	ENSMUSG00000005413,ENSMUSG00000031765,ENSMUSG00000028124,ENSMUSG00000022982,ENSMUSG00000003849,ENSMUSG00000016529,ENSMUSG00000015619
oxidoreductase activity, acting on superoxide radicals as acceptor	GO:0016721	GO:MF	0.00950356	5	34	2	0.0588235	0.4	25299	3692	GO:0016491	IDA IMP ISO IBA TAS IEA,ISO IEA	ENSMUSG00000022982,ENSMUSG00000003849
superoxide dismutase activity	GO:0004784	GO:MF	0.00950356	5	34	2	0.0588235	0.4	25299	1346	c("GO:0016209", "GO:0016721")	IDA IMP ISO IBA TAS IEA,ISO IEA	ENSMUSG00000022982,ENSMUSG00000003849
response to stimulus	GO:0050896	GO:BP	0.00953721	10488	67	44	0.656716	0.00419527	27350	15390	GO:0008150	IDA IMP ISO IBA IEA,ISO IEA,IMP IC,IEA,IEA,IEP,ISS ISO IBA IEA,IEP IBA IEA,IPI IMP ISO IBA TAS IEA,IDA IMP IGI ISO IBA IEA,IDA IMP IGI IBA,IDA IMP ISO IBA IEA,ISS ISO IEA,IMP IGI IEP ISS ISO IEA,IDA IMP IGI ISS ISO IBA TAS IEA,ISS ISO IEA,IEA,IEP ISO IEA,ISO IEA,IEA,IDA ISO IBA,IMP ISS ISO IEA,IDA IMP,IBA,IDA IEP IBA IEA,IMP,IDA IMP IEP ISO IBA IEA,IEA,ISS ISO IEA,ISS ISO IBA,IDA IMP IGI ISO IEA,…	ENSMUSG00000005413,ENSMUSG00000020250,ENSMUSG00000032231,ENSMUSG00000091679,ENSMUSG00000033577,ENSMUSG00000032712,ENSMUSG00000053158,ENSMUSG00000075602,ENSMUSG00000034792,ENSMUSG00000018932,ENSMUSG00000031765,ENSMUSG00000028691,ENSMUSG00000024014,ENSMUSG00000028124,ENSMUSG00000022982,ENSMUSG00000028367,ENSMUSG00000060791,ENSMUSG00000028927,ENSMUSG00000019810,ENSMUSG00000067220,ENSMUSG00000078853,…
cellular cation homeostasis	GO:0030003	GO:BP	0.00959418	494	54	8	0.148148	0.0161943	27350	7662	c("GO:0006873", "GO:0055080")	ISO IEA,IEA,IDA IMP IBA,IMP,ISO,ISO,IMP IBA,IEA	ENSMUSG00000005413,ENSMUSG00000050708,ENSMUSG00000031765,ENSMUSG00000022982,ENSMUSG00000067220,ENSMUSG00000051510,ENSMUSG00000031762,ENSMUSG00000011008
cellular response to reactive oxygen species	GO:0034614	GO:BP	0.00995635	155	45	5	0.111111	0.0322581	27350	9972	c("GO:0000302", "GO:0034599", "GO:1901701")	IMP IBA,IMP IGI ISO IBA TAS,ISO IEA,ISS ISO IEA,IGI	ENSMUSG00000028691,ENSMUSG00000022982,ENSMUSG00000028367,ENSMUSG00000003849,ENSMUSG00000016529
Cellular response to chemical stress	REAC:R-MMU-9711123	REAC	0.0101844	137	24	5	0.208333	0.0364963	8384	261	REAC:R-MMU-2262752	REAC,REAC,REAC,REAC,REAC	ENSMUSG00000005413,ENSMUSG00000020250,ENSMUSG00000028691,ENSMUSG00000022982,ENSMUSG00000028367
positive regulation of macromolecule metabolic process	GO:0010604	GO:BP	0.0103288	3657	83	27	0.325301	0.0073831	27350	4746	c("GO:0009893", "GO:0043170", "GO:0060255")	IDA IMP ISO IEA,IEA,IEA,ISO IEA,IMP ISO,ISS ISO IEA,ISO IEA,ISO IEA,ISO,IDA IGI,IDA IMP IEP,ISO,ISO IEA,IDA ISO IEA,IDA IMP IGI ISS ISO IBA IEA,IEA,ISS ISO IEA,IMP,ISS ISO IEA,IEA,IBA IEA,ISO IEA,ISO IEA,IMP ISO IBA IEA,IMP,ISO IEA,IGI IBA	ENSMUSG00000032231,ENSMUSG00000033577,ENSMUSG00000051341,ENSMUSG00000018932,ENSMUSG00000024014,ENSMUSG00000022982,ENSMUSG00000028367,ENSMUSG00000028927,ENSMUSG00000078853,ENSMUSG00000051510,ENSMUSG00000020644,ENSMUSG00000046879,ENSMUSG00000015837,ENSMUSG00000016529,ENSMUSG00000015619,ENSMUSG00000067931,ENSMUSG00000031586,ENSMUSG00000011008,ENSMUSG00000018965,ENSMUSG00000032041,ENSMUSG00000022205,…
extrinsic component of membrane	GO:0019898	GO:CC	0.0108463	336	16	4	0.25	0.0119048	27145	982	c("GO:0016020", "GO:0110165")	IDA,ISS ISO IBA IEA,ISS ISO IEA,IBA NAS	ENSMUSG00000032231,ENSMUSG00000053158,ENSMUSG00000001025,ENSMUSG00000034792
protein binding	GO:0005515	GO:MF	0.0111586	10491	69	46	0.666667	0.00438471	25299	1879	GO:0005488	ISO IEA,ISS ISO IEA,IPI ISO IBA IEA,IEA,IPI IBA,IDA IPI ISS ISO IBA IEA,IPI ISO IBA IEA,IPI IBA,IDA ISO IBA IEA,IPI ISO IEA,IPI ISO,IPI,IDA IPI ISS ISO IEA,IPI,IPI ISS ISO IEA,IPI ISO IEA,IEA,ISS ISO IEA,ISO IEA,ISO IEA,ISO,ISO IEA,IPI ISO IEA,IPI ISO IEA,ISO IEA,ISO,ISO IEA,ISO,IDA IPI ISS ISO IBA IEA,IDA IMP ISO IEA,ISS ISO IEA,IPI ISO IEA,ISO IEA,IPI ISO IBA,IPI,ISO IEA,IDA IPI ISS ISO IEA,IPI…	ENSMUSG00000005413,ENSMUSG00000020250,ENSMUSG00000032231,ENSMUSG00000033577,ENSMUSG00000032712,ENSMUSG00000053158,ENSMUSG00000001025,ENSMUSG00000075602,ENSMUSG00000034792,ENSMUSG00000018932,ENSMUSG00000028691,ENSMUSG00000024014,ENSMUSG00000028124,ENSMUSG00000017417,ENSMUSG00000022982,ENSMUSG00000028367,ENSMUSG00000060791,ENSMUSG00000028927,ENSMUSG00000004642,ENSMUSG00000028937,ENSMUSG00000078853,…
defense response to other organism	GO:0098542	GO:BP	0.0114692	1229	97	16	0.164948	0.0130187	27350	21964	c("GO:0006952", "GO:0051707")	IBA,IMP,ISO,IDA IBA IEA,IDA IMP ISO IEA,IDA,IEA,IEA,IBA IEA,IEA,IBA,IDA IEA,ISO,IEA,ISO,IDA	ENSMUSG00000053158,ENSMUSG00000028691,ENSMUSG00000078853,ENSMUSG00000028270,ENSMUSG00000046879,ENSMUSG00000016529,ENSMUSG00000015619,ENSMUSG00000011008,ENSMUSG00000074896,ENSMUSG00000032041,ENSMUSG00000062488,ENSMUSG00000078922,ENSMUSG00000055447,ENSMUSG00000025779,ENSMUSG00000024339,ENSMUSG00000073421
Mineral absorption	KEGG:04978	KEGG	0.012138	54	18	3	0.166667	0.0555556	8875	392	KEGG:00000	KEGG,KEGG,KEGG	ENSMUSG00000005413,ENSMUSG00000050708,ENSMUSG00000031765
cellular ion homeostasis	GO:0006873	GO:BP	0.012282	511	54	8	0.148148	0.0156556	27350	2812	c("GO:0050801", "GO:0055082")	ISO IEA,IEA,IDA IMP IBA,IMP,ISO,ISO,IMP IBA,IEA	ENSMUSG00000005413,ENSMUSG00000050708,ENSMUSG00000031765,ENSMUSG00000022982,ENSMUSG00000067220,ENSMUSG00000051510,ENSMUSG00000031762,ENSMUSG00000011008
protein homodimerization activity	GO:0042803	GO:MF	0.0123206	763	52	9	0.173077	0.0117955	25299	6677	c("GO:0042802", "GO:0046983")	ISO IEA,ISO IEA,ISO IEA,ISS ISO IEA,ISO IEA,ISO,ISO IEA,ISS ISO IEA,ISO IEA	ENSMUSG00000005413,ENSMUSG00000001025,ENSMUSG00000028367,ENSMUSG00000028927,ENSMUSG00000028937,ENSMUSG00000028270,ENSMUSG00000034484,ENSMUSG00000027456,ENSMUSG00000031586
ruffle	GO:0001726	GO:CC	0.0138931	183	11	3	0.272727	0.0163934	27145	183	c("GO:0031252", "GO:0120025")	ISO,IEA,ISO IEA	ENSMUSG00000032231,ENSMUSG00000033577,ENSMUSG00000001025
positive regulation of metabolic process	GO:0009893	GO:BP	0.0160769	3976	83	28	0.337349	0.00704225	27350	4209	c("GO:0008152", "GO:0019222", "GO:0048518")	IMP,IDA IMP ISO IEA,IEA,IEA,ISO IEA,IMP ISO,ISS ISO IEA,ISO IEA,ISO IEA,ISO,IDA IGI,IDA IMP IEP,IDA IMP ISO,ISO IEA,IDA ISO IEA,IDA IMP IGI ISS ISO IBA IEA,IEA,ISS ISO IEA,IMP,ISS ISO IEA,IEA,IBA IEA,ISO IEA,ISO IEA,IMP ISO IBA IEA,IMP,ISO IEA,IGI IBA	ENSMUSG00000005413,ENSMUSG00000032231,ENSMUSG00000033577,ENSMUSG00000051341,ENSMUSG00000018932,ENSMUSG00000024014,ENSMUSG00000022982,ENSMUSG00000028367,ENSMUSG00000028927,ENSMUSG00000078853,ENSMUSG00000051510,ENSMUSG00000020644,ENSMUSG00000046879,ENSMUSG00000015837,ENSMUSG00000016529,ENSMUSG00000015619,ENSMUSG00000067931,ENSMUSG00000031586,ENSMUSG00000011008,ENSMUSG00000018965,ENSMUSG00000032041,…
euchromatin	GO:0000791	GO:CC	0.0163215	73	77	4	0.0519481	0.0547945	27145	108	GO:0000785	ISO,ISO IEA,IDA,ISO IEA	ENSMUSG00000028691,ENSMUSG00000028927,ENSMUSG00000020644,ENSMUSG00000028322
cellular chemical homeostasis	GO:0055082	GO:BP	0.0173961	712	54	9	0.166667	0.0126404	27350	16765	c("GO:0019725", "GO:0048878")	ISO IEA,IEA,IDA IMP IBA,IEA,IMP,ISO,ISO,IMP IBA,IEA	ENSMUSG00000005413,ENSMUSG00000050708,ENSMUSG00000031765,ENSMUSG00000028124,ENSMUSG00000022982,ENSMUSG00000067220,ENSMUSG00000051510,ENSMUSG00000031762,ENSMUSG00000011008
neuron death	GO:0070997	GO:BP	0.0196244	430	49	7	0.142857	0.0162791	27350	19165	GO:0008219	ISO IEA,IDA,ISO IEA,IMP,ISO IEA,IGI ISO IEA,IMP	ENSMUSG00000005413,ENSMUSG00000031765,ENSMUSG00000028124,ENSMUSG00000022982,ENSMUSG00000003849,ENSMUSG00000016529,ENSMUSG00000015619
Factor: c-Jun; motif: NNTGAGTCAY	TF:M10275	TF	0.0202462	3804	96	34	0.354167	0.00893796	21828	1814	TF:M00000	TF,TF,TF,TF,TF,TF,TF,TF,TF,TF,TF,TF,TF,TF,TF,TF,TF,TF,TF,TF,TF,TF,TF,TF,TF,TF,TF,TF,TF,TF,TF,TF,TF,TF	ENSMUSG00000032231,ENSMUSG00000091679,ENSMUSG00000028691,ENSMUSG00000024014,ENSMUSG00000022982,ENSMUSG00000028367,ENSMUSG00000067220,ENSMUSG00000028937,ENSMUSG00000051510,ENSMUSG00000045362,ENSMUSG00000028270,ENSMUSG00000024750,ENSMUSG00000046879,ENSMUSG00000015837,ENSMUSG00000016529,ENSMUSG00000027456,ENSMUSG00000031762,ENSMUSG00000067931,ENSMUSG00000039958,ENSMUSG00000032041,ENSMUSG00000098112,…
ion binding	GO:0043167	GO:MF	0.0208972	5904	53	26	0.490566	0.00440379	25299	6761	GO:0005488	IEA,ISS ISO IEA,ISO IBA IEA,IEA,IEA,IEA,IDA ISS ISO IBA IEA,IEA,IEA,IEA,IDA ISS ISO IBA TAS IEA,IDA ISO IEA,ISS ISO IBA IEA,ISO IEA,ISO IBA IEA,IEA,ISO IBA IEA,IEA,IEA,IEA,ISS ISO IBA IEA,ISS ISO IEA,ISS ISO IBA TAS IEA,IEA,IEA,IEA	ENSMUSG00000005413,ENSMUSG00000020250,ENSMUSG00000032231,ENSMUSG00000033577,ENSMUSG00000050708,ENSMUSG00000053158,ENSMUSG00000001025,ENSMUSG00000051341,ENSMUSG00000034792,ENSMUSG00000018932,ENSMUSG00000031765,ENSMUSG00000024014,ENSMUSG00000022982,ENSMUSG00000028927,ENSMUSG00000067220,ENSMUSG00000078853,ENSMUSG00000028270,ENSMUSG00000024750,ENSMUSG00000046879,ENSMUSG00000015837,ENSMUSG00000006360,…
response to chemical	GO:0042221	GO:BP	0.0209814	5922	78	34	0.435897	0.0057413	27350	11605	GO:0050896	IDA IMP ISO IEA,IEA,ISO IBA IEA,IBA,IBA,ISO IEA,IDA IGI IBA,IMP IBA IEA,ISS ISO IEA,IEP ISS ISO IEA,IMP IGI ISS ISO IBA TAS IEA,ISO IEA,IEP ISO IEA,IDA ISO IBA,ISS ISO IEA,IDA,IDA IBA IEA,IDA IMP ISO IBA,ISS ISO,IDA IGI ISO IEA,IMP ISS IBA,IDA IMP IEP IEA,ISS ISO IEA,IDA IEP IEA,IBA IEA,IEA,IBA,IEA,IEA,IDA IBA,ISS ISO IEA,ISO IEA,ISO IEA,IDA IMP IGI ISS ISO IBA IEA	ENSMUSG00000005413,ENSMUSG00000020250,ENSMUSG00000053158,ENSMUSG00000075602,ENSMUSG00000034792,ENSMUSG00000018932,ENSMUSG00000031765,ENSMUSG00000028691,ENSMUSG00000024014,ENSMUSG00000028124,ENSMUSG00000022982,ENSMUSG00000028367,ENSMUSG00000028927,ENSMUSG00000078853,ENSMUSG00000003849,ENSMUSG00000020644,ENSMUSG00000028270,ENSMUSG00000046879,ENSMUSG00000006360,ENSMUSG00000016529,ENSMUSG00000031762,…
Factor: STAT4; motif: YTTCCYRGAAR	TF:M09715	TF	0.0212203	1781	21	9	0.428571	0.00505334	21828	3382	TF:M00000	TF,TF,TF,TF,TF,TF,TF,TF,TF	ENSMUSG00000020250,ENSMUSG00000032231,ENSMUSG00000091679,ENSMUSG00000032712,ENSMUSG00000053158,ENSMUSG00000001025,ENSMUSG00000018932,ENSMUSG00000028691,ENSMUSG00000028124
cellular response to stimulus	GO:0051716	GO:BP	0.0215791	8864	67	39	0.58209	0.00439982	27350	16044	c("GO:0009987", "GO:0050896")	IDA IMP ISO IEA,IEA,IEA,IEA,ISO IBA IEA,IBA IEA,IPI IMP ISO IBA TAS IEA,IDA IMP IGI ISO IBA IEA,IDA IMP IBA,IMP IBA IEA,ISS ISO IEA,IGI IEP IEA,IDA IMP IGI ISO IBA TAS IEA,ISO IEA,IEA,IEP ISO IEA,IDA ISO IBA,ISS ISO IEA,IDA IMP,IBA,IDA IBA IEA,IMP,IDA IMP ISO IBA,IEA,ISS ISO IEA,ISS ISO IBA,IDA IGI ISO IEA,IMP ISS IBA,IDA IMP IEP ISS ISO IEA,ISS ISO IEA,ISS ISO IBA IEA,IDA IEA,IBA IEA,IEA,IBA IEA…	ENSMUSG00000005413,ENSMUSG00000020250,ENSMUSG00000091679,ENSMUSG00000033577,ENSMUSG00000053158,ENSMUSG00000075602,ENSMUSG00000034792,ENSMUSG00000018932,ENSMUSG00000031765,ENSMUSG00000028691,ENSMUSG00000024014,ENSMUSG00000028124,ENSMUSG00000022982,ENSMUSG00000028367,ENSMUSG00000060791,ENSMUSG00000028927,ENSMUSG00000078853,ENSMUSG00000003849,ENSMUSG00000020644,ENSMUSG00000045362,ENSMUSG00000028270,…
cellular response to chemical stress	GO:0062197	GO:BP	0.0223499	355	60	7	0.116667	0.0197183	27350	18560	c("GO:0033554", "GO:0070887")	ISO IEA,IMP IBA,IMP IGI ISO IBA TAS IEA,ISO IEA,ISS ISO IEA,IGI,IBA	ENSMUSG00000005413,ENSMUSG00000028691,ENSMUSG00000022982,ENSMUSG00000028367,ENSMUSG00000003849,ENSMUSG00000016529,ENSMUSG00000031584
hydrogen peroxide metabolic process	GO:0042743	GO:BP	0.0223733	54	23	3	0.130435	0.0555556	27350	11903	GO:0072593	ISO,ISO IEA,IMP ISO IEA	ENSMUSG00000020250,ENSMUSG00000028691,ENSMUSG00000022982
immune system process	GO:0002376	GO:BP	0.0228393	2897	78	22	0.282051	0.00759406	27350	1027	GO:0008150	ISO IEA,IEA,ISS ISO IBA IEA,IMP ISO IBA IEA,IDA,IMP IGI,ISO IEA,ISO,IMP IGI TAS,IDA IBA IEA,IDA IMP ISO IEA,IEA,IMP ISO IEA,IDA IMP IGI ISS ISO IBA IEA,IMP IEA,IEA,IEA,IDA NAS IEA,IMP,IDA ISO IEA,IMP,IMP ISO IBA IEA	ENSMUSG00000005413,ENSMUSG00000032231,ENSMUSG00000053158,ENSMUSG00000028691,ENSMUSG00000024014,ENSMUSG00000022982,ENSMUSG00000028927,ENSMUSG00000078853,ENSMUSG00000020644,ENSMUSG00000028270,ENSMUSG00000046879,ENSMUSG00000015837,ENSMUSG00000016529,ENSMUSG00000015619,ENSMUSG00000011008,ENSMUSG00000074896,ENSMUSG00000032041,ENSMUSG00000078922,ENSMUSG00000034640,ENSMUSG00000055447,ENSMUSG00000028322,…
Factor: MafK; motif: TGASTCAGCDN	TF:M02022	TF	0.0235112	437	95	10	0.105263	0.0228833	21828	1994	TF:M00000	TF,TF,TF,TF,TF,TF,TF,TF,TF,TF	ENSMUSG00000028691,ENSMUSG00000022982,ENSMUSG00000051510,ENSMUSG00000046879,ENSMUSG00000015837,ENSMUSG00000031762,ENSMUSG00000060073,ENSMUSG00000039745,ENSMUSG00000043091,ENSMUSG00000044037
Factor: STAT5B; motif: NAWTTCYNGGAAWTN; match class: 1	TF:M00459_1	TF	0.0243846	2330	25	11	0.44	0.00472103	21828	3407	TF:M00459	TF,TF,TF,TF,TF,TF,TF,TF,TF,TF,TF	ENSMUSG00000005413,ENSMUSG00000020250,ENSMUSG00000032231,ENSMUSG00000091679,ENSMUSG00000032712,ENSMUSG00000053158,ENSMUSG00000001025,ENSMUSG00000018932,ENSMUSG00000028691,ENSMUSG00000028124,ENSMUSG00000060791
Factor: STAT3; motif: NNTTCCRGGAANNNNN; match class: 1	TF:M01595_1	TF	0.0262262	3201	11	8	0.727273	0.00249922	21828	3373	TF:M01595	TF,TF,TF,TF,TF,TF,TF,TF	ENSMUSG00000005413,ENSMUSG00000020250,ENSMUSG00000032231,ENSMUSG00000091679,ENSMUSG00000032712,ENSMUSG00000039126,ENSMUSG00000053158,ENSMUSG00000001025
negative regulation of neuron apoptotic process	GO:0043524	GO:BP	0.0267262	190	45	5	0.111111	0.0263158	27350	12366	c("GO:0043066", "GO:0043523", "GO:0051402", "GO:1901215")	ISO IEA,IDA,ISO IEA,IMP,ISO IEA	ENSMUSG00000005413,ENSMUSG00000031765,ENSMUSG00000028124,ENSMUSG00000022982,ENSMUSG00000016529
Metallothioneins bind metals	REAC:R-MMU-5661231	REAC	0.0272568	3	48	2	0.0416667	0.666667	8384	826	REAC:R-MMU-5660526	REAC,REAC	ENSMUSG00000031765,ENSMUSG00000031762
Response to metal ions	REAC:R-MMU-5660526	REAC	0.0272568	3	48	2	0.0416667	0.666667	8384	1287	REAC:R-MMU-8953897	REAC,REAC	ENSMUSG00000031765,ENSMUSG00000031762
apoptotic process	GO:0006915	GO:BP	0.0289495	2003	59	15	0.254237	0.00748877	27350	2851	GO:0012501	IMP ISO IEA,IBA IEA,IDA,ISS ISO IEA,IGI ISO IEA,IDA IMP ISO IEA,ISO IEA,IBA,IEA,IEA,ISS ISO IBA,IGI ISO IEA,IMP ISS ISO IEA,NAS,ISS ISO	ENSMUSG00000005413,ENSMUSG00000039126,ENSMUSG00000031765,ENSMUSG00000024014,ENSMUSG00000028124,ENSMUSG00000022982,ENSMUSG00000003849,ENSMUSG00000045362,ENSMUSG00000021453,ENSMUSG00000015837,ENSMUSG00000006360,ENSMUSG00000016529,ENSMUSG00000015619,ENSMUSG00000018965,ENSMUSG00000074896
BH3 domain binding	GO:0051434	GO:MF	0.0290953	7	41	2	0.0487805	0.285714	25299	9150	c("GO:0051400", "GO:0070513")	ISO,ISO	ENSMUSG00000078853,ENSMUSG00000046879
Toll-like receptor 4 binding	GO:0035662	GO:MF	0.0304781	4	78	2	0.025641	0.5	25299	6340	GO:0035325	IEA,IEA	ENSMUSG00000032041,ENSMUSG00000025779
cellular response to interferon-alpha	GO:0035457	GO:BP	0.0309007	21	66	3	0.0454545	0.142857	27350	10386	c("GO:0035455", "GO:0071345")	IEA,IEA,IEA	ENSMUSG00000015619,ENSMUSG00000074896,ENSMUSG00000062488
response to interferon-gamma	GO:0034341	GO:BP	0.031051	152	97	6	0.0618557	0.0394737	27350	9844	c("GO:0034097", "GO:0045087")	ISO,IDA IBA IEA,IDA IMP ISO,IDA,ISO,IDA	ENSMUSG00000078853,ENSMUSG00000028270,ENSMUSG00000046879,ENSMUSG00000078922,ENSMUSG00000055447,ENSMUSG00000073421
cell projection	GO:0042995	GO:CC	0.031715	2558	43	13	0.302326	0.0050821	27145	2086	GO:0110165	ISO,IEA,ISO IEA,ISS IEA,ISO IEA,ISS ISO IEA,ISO,IDA ISO,IDA,ISO IEA,IEA,IEA,IDA	ENSMUSG00000032231,ENSMUSG00000033577,ENSMUSG00000001025,ENSMUSG00000020014,ENSMUSG00000017417,ENSMUSG00000022982,ENSMUSG00000028367,ENSMUSG00000067220,ENSMUSG00000028937,ENSMUSG00000003849,ENSMUSG00000034484,ENSMUSG00000046879,ENSMUSG00000015837
cellular metal ion homeostasis	GO:0006875	GO:BP	0.0345618	424	54	7	0.12963	0.0165094	27350	2814	c("GO:0030003", "GO:0055065")	ISO IEA,IEA,IDA IMP IBA,IMP,ISO,IMP IBA,IEA	ENSMUSG00000005413,ENSMUSG00000050708,ENSMUSG00000031765,ENSMUSG00000022982,ENSMUSG00000067220,ENSMUSG00000031762,ENSMUSG00000011008
positive regulation of cellular metabolic process	GO:0031325	GO:BP	0.0347766	3198	68	21	0.308824	0.0065666	27350	8251	c("GO:0009893", "GO:0031323", "GO:0044237", "GO:0048522")	IMP,IDA IMP ISO IEA,IEA,IEA,ISO IEA,IMP ISO,ISO IEA,ISO IEA,ISO,IDA,IDA,IDA IMP ISO,ISO IEA,IDA ISO IEA,IDA IMP IGI ISS ISO IBA IEA,IEA,ISS ISO IEA,ISS ISO IEA,IEA,IBA IEA,ISO IEA	ENSMUSG00000005413,ENSMUSG00000032231,ENSMUSG00000033577,ENSMUSG00000051341,ENSMUSG00000018932,ENSMUSG00000024014,ENSMUSG00000022982,ENSMUSG00000028367,ENSMUSG00000078853,ENSMUSG00000051510,ENSMUSG00000020644,ENSMUSG00000046879,ENSMUSG00000015837,ENSMUSG00000016529,ENSMUSG00000015619,ENSMUSG00000067931,ENSMUSG00000031586,ENSMUSG00000018965,ENSMUSG00000032041,ENSMUSG00000022205,ENSMUSG00000025790
cellular response to cadmium ion	GO:0071276	GO:BP	0.0355746	30	48	3	0.0625	0.1	27350	19282	c("GO:0046686", "GO:0071248")	IDA,IBA,IBA	ENSMUSG00000005413,ENSMUSG00000031765,ENSMUSG00000031762
TP53 Regulates Metabolic Genes	REAC:R-MMU-5628897	REAC	0.035625	69	60	5	0.0833333	0.0724638	8384	1504	REAC:R-MMU-3700989	REAC,REAC,REAC,REAC,REAC	ENSMUSG00000020250,ENSMUSG00000028691,ENSMUSG00000028367,ENSMUSG00000018965,ENSMUSG00000031584
Factor: AP-1; motif: NNNTGAGTCAKCN; match class: 1	TF:M00517_1	TF	0.0357836	4083	96	35	0.364583	0.00857213	21828	73	TF:M00517	TF,TF,TF,TF,TF,TF,TF,TF,TF,TF,TF,TF,TF,TF,TF,TF,TF,TF,TF,TF,TF,TF,TF,TF,TF,TF,TF,TF,TF,TF,TF,TF,TF,TF,TF	ENSMUSG00000032231,ENSMUSG00000091679,ENSMUSG00000051341,ENSMUSG00000028691,ENSMUSG00000024014,ENSMUSG00000022982,ENSMUSG00000028367,ENSMUSG00000051510,ENSMUSG00000045362,ENSMUSG00000028270,ENSMUSG00000024750,ENSMUSG00000046879,ENSMUSG00000015837,ENSMUSG00000016529,ENSMUSG00000027456,ENSMUSG00000031762,ENSMUSG00000067931,ENSMUSG00000039958,ENSMUSG00000074896,ENSMUSG00000032041,ENSMUSG00000098112,…
protein lipidation involved in autophagosome assembly	GO:0061739	GO:BP	0.0390407	5	41	2	0.0487805	0.4	27350	18328	c("GO:0000045", "GO:0006501")	ISO,ISO	ENSMUSG00000078853,ENSMUSG00000046879
cellular iron ion homeostasis	GO:0006879	GO:BP	0.0391625	65	23	3	0.130435	0.0461538	27350	2818	c("GO:0046916", "GO:0055072")	ISO IEA,IEA,IMP	ENSMUSG00000005413,ENSMUSG00000050708,ENSMUSG00000022982
programmed cell death	GO:0012501	GO:BP	0.0396371	2057	59	15	0.254237	0.00729217	27350	5112	GO:0008219	IMP ISO IEA,IBA IEA,IDA,ISS ISO IEA,IGI ISO IEA,IDA IMP ISO IEA,ISO IEA,IBA,IEA,IEA,ISS ISO IBA,IGI ISO IEA,IMP ISS ISO IEA,NAS,ISS ISO	ENSMUSG00000005413,ENSMUSG00000039126,ENSMUSG00000031765,ENSMUSG00000024014,ENSMUSG00000028124,ENSMUSG00000022982,ENSMUSG00000003849,ENSMUSG00000045362,ENSMUSG00000021453,ENSMUSG00000015837,ENSMUSG00000006360,ENSMUSG00000016529,ENSMUSG00000015619,ENSMUSG00000018965,ENSMUSG00000074896
positive regulation of protein phosphorylation	GO:0001934	GO:BP	0.0400163	782	68	10	0.147059	0.0127877	27350	662	c("GO:0001932", "GO:0006468", "GO:0031401", "GO:0042327")	ISO,ISO IEA,ISO,ISO IEA,ISO,ISO,ISO IEA,ISS ISO IEA,IEA,ISO IEA	ENSMUSG00000032231,ENSMUSG00000018932,ENSMUSG00000024014,ENSMUSG00000028367,ENSMUSG00000078853,ENSMUSG00000046879,ENSMUSG00000015837,ENSMUSG00000031586,ENSMUSG00000032041,ENSMUSG00000025790
cytoplasmic side of plasma membrane	GO:0009898	GO:CC	0.0409922	176	16	3	0.1875	0.0170455	27145	783	c("GO:0005886", "GO:0098562")	ISS ISO IBA IEA,ISS ISO IEA,IBA NAS	ENSMUSG00000053158,ENSMUSG00000001025,ENSMUSG00000034792
cation homeostasis	GO:0055080	GO:BP	0.0410236	604	54	8	0.148148	0.013245	27350	16763	GO:0050801	ISO IBA IEA,IEA,IDA IMP IBA,IMP,ISO,ISO,IMP IBA,IEA	ENSMUSG00000005413,ENSMUSG00000050708,ENSMUSG00000031765,ENSMUSG00000022982,ENSMUSG00000067220,ENSMUSG00000051510,ENSMUSG00000031762,ENSMUSG00000011008
myeloid cell homeostasis	GO:0002262	GO:BP	0.0418262	191	49	5	0.102041	0.026178	27350	915	c("GO:0002376", "GO:0048872")	ISO IEA,IMP,IMP IGI,IMP IGI,IDA	ENSMUSG00000005413,ENSMUSG00000028691,ENSMUSG00000022982,ENSMUSG00000020644,ENSMUSG00000015619
regulation of cell death	GO:0010941	GO:BP	0.042503	1831	66	15	0.227273	0.00819225	27350	5058	c("GO:0008219", "GO:0050794")	IMP ISO IEA,ISO,IDA,ISS ISO IEA,IGI ISO IEA,IDA IMP ISO IEA,ISO IEA,ISO IEA,IBA,IEA,IGI ISO IEA,IMP ISS ISO IEA,NAS,ISS ISO,ISO	ENSMUSG00000005413,ENSMUSG00000020250,ENSMUSG00000031765,ENSMUSG00000024014,ENSMUSG00000028124,ENSMUSG00000022982,ENSMUSG00000028367,ENSMUSG00000003849,ENSMUSG00000045362,ENSMUSG00000021453,ENSMUSG00000016529,ENSMUSG00000015619,ENSMUSG00000018965,ENSMUSG00000074896,ENSMUSG00000062488
negative regulation of cell death	GO:0060548	GO:BP	0.0449302	1194	66	12	0.181818	0.0100503	27350	17292	c("GO:0008219", "GO:0010941", "GO:0048523")	ISO IEA,IDA,ISS ISO IEA,IGI ISO IEA,IDA IMP ISO,ISO IEA,ISO IEA,IGI ISO IEA,ISS ISO IEA,NAS,ISS ISO,ISO	ENSMUSG00000005413,ENSMUSG00000031765,ENSMUSG00000024014,ENSMUSG00000028124,ENSMUSG00000022982,ENSMUSG00000028367,ENSMUSG00000003849,ENSMUSG00000016529,ENSMUSG00000015619,ENSMUSG00000018965,ENSMUSG00000074896,ENSMUSG00000062488
zinc ion binding	GO:0008270	GO:MF	0.0458729	745	49	8	0.163265	0.0107383	25299	2074	GO:0046914	IDA,ISS ISO TAS,ISS ISO IEA,IEA,IEA,ISS ISO IBA,ISS ISO TAS,IEA	ENSMUSG00000001025,ENSMUSG00000031765,ENSMUSG00000022982,ENSMUSG00000024750,ENSMUSG00000015837,ENSMUSG00000006360,ENSMUSG00000031762,ENSMUSG00000015619
protein-disulfide reductase activity	GO:0015035	GO:MF	0.0465419	36	60	3	0.05	0.0833333	25299	2868	c("GO:0015036", "GO:0140096")	IDA ISO IBA IEA,IDA ISO IEA,IDA ISO IBA IEA	ENSMUSG00000020250,ENSMUSG00000028367,ENSMUSG00000031584
cellular response to metal ion	GO:0071248	GO:BP	0.048243	201	48	5	0.104167	0.0248756	27350	19258	c("GO:0010038", "GO:0071241")	IDA,IDA IBA,IEA,IDA,ISS IBA	ENSMUSG00000005413,ENSMUSG00000031765,ENSMUSG00000003849,ENSMUSG00000020644,ENSMUSG00000031762
inorganic ion homeostasis	GO:0098771	GO:BP	0.0499914	621	54	8	0.148148	0.0128824	27350	22062	GO:0050801	ISO IBA IEA,IEA,IDA IMP IBA,IMP,ISO,ISO,IMP IBA,IEA	ENSMUSG00000005413,ENSMUSG00000050708,ENSMUSG00000031765,ENSMUSG00000022982,ENSMUSG00000067220,ENSMUSG00000051510,ENSMUSG00000031762,ENSMUSG00000011008
