# Supplementary material for: Ferritin heavy chain supports stability and function of the regulatory T cell lineage
Source: EMBO J. 2024 Mar 18;43(8):4. doi: 10.1038/s44318-024-00064-x (PMC11021483; doi:10.1038/s44318-024-00064-x)
Supplement: Supplementary file 5 — Source Data Fig. 4 [file 44318_2024_64_MOESM5_ESM.zip › Figure_4/4J/Figure 4J.xlsx]

## Sheet: README
Analyzed results from RNA sequencing dataset including ensemblID, baseMean, log2FoldChange, pvalue, padj, neglog_padj, and mgi_symbol
KO represents	Foxp3GFP-TdT+ ex-Treg cells isolated from CD45.1+Foxp3CreFthlox chimeric mice
WT represents	Foxp3GFP-TdT+ ex-Treg cells isolated from Foxp3Cre mice chimeric mice
	The comparison was performed as KO vs. WT in the datasheet
	Column
Geneid	A
Gene_name	B
KO_GFPpos_mean	C
WT_GFPpos_mean	D
baseMean	E
log2FoldChange	F
lfcSE	G
pvalue	H
padj	I

## Sheet: DEG_table_all_genes_KO_GFPneg_v
Geneid	Gene_name	KO_GFPneg_mean	WT_GFPneg_mean	baseMean	log2FoldChange	lfcSE	pvalue	padj
ENSMUSG00000024661	Fth1	297.268420331617	16452.2003608514	7175.23323008312	-5.71127558534394	0.338699894121248	2.32256747336684e-65	3.97786131163539e-61
ENSMUSG00000005413	Hmox1	1746.36643670075	101.386083122048	777.181858598533	4.05503580569538	0.297272227799971	4.13880597203576e-43	3.54426649415282e-39
ENSMUSG00000020250	Txnrd1	2375.75077820802	702.453180102886	1628.92028633411	1.66235123048599	0.200009595469839	6.13357386325809e-20	3.50165731853404e-16
ENSMUSG00000003849	Nqo1	306.195756340799	10.9136596538483	163.789071801138	4.63713397083865	0.536910312494114	6.18116288439358e-19	2.64661941802522e-15
ENSMUSG00000084320	Gm14125	583.700137504492	85.5414857385679	542.756250459763	2.69226127425714	0.334631615255539	5.44521452970976e-18	1.86520378500678e-14
ENSMUSG00000091679	Vmn2r96	1739.23126324479	490.228921308295	926.062051666183	1.69737748482697	0.241628278495688	1.22339287113929e-15	3.49217495066709e-12
ENSMUSG00000028124	Gclm	1370.04903442603	490.622721865706	1018.42257068768	1.36353366834392	0.200648873058217	6.42262055653469e-14	1.57143174673957e-10
ENSMUSG00000028270	Gbp2	2397.21530998682	1287.73986594292	2389.84890154172	0.851279337164888	0.1257714298834	2.42453109575183e-12	5.1906180096177e-09
ENSMUSG00000091491	Vmn2r97	8030.28756184159	2427.78421846363	4999.90440905342	1.54288134572318	0.273014187169571	2.55709301168629e-11	4.866148001239e-08
ENSMUSG00000039114	Nrn1	407.137656570314	1132.56375395069	597.984976419871	-1.29852018049793	0.246155013187564	1.2473395132434e-09	2.13631838433197e-06
ENSMUSG00000030854	Ptpn5	485.965742168515	1206.107441463	566.278537729202	-1.16042370055844	0.221065278151491	3.98442663728716e-09	6.20375227425611e-06
ENSMUSG00000081534	Slc48a1	1781.07817763114	995.067745597084	1346.69754513203	0.786369668349441	0.140503931165284	5.22759854414087e-09	7.46109002212505e-06
ENSMUSG00000093963	Gm21909	269.298153165006	45.5323097086976	298.683294449061	2.29424284111638	0.522850385867623	6.63105555801463e-09	8.73616065708588e-06
ENSMUSG00000078922	Tgtp1	1182.04179890638	466.200817075372	1171.23151095842	1.17756443442884	0.231798156750068	8.53304923464324e-09	9.27366577160709e-06
ENSMUSG00000087380	2210408F21Rik	139.442850701353	27.802559156902	88.7659769247341	2.03654670024111	0.474478867876046	7.86835278706667e-09	9.27366577160709e-06
ENSMUSG00000038264	Sema7a	109.088576809039	9.3055244204387	61.9263098275425	3.29705257642978	0.666920190518417	8.66343506426773e-09	9.27366577160709e-06
ENSMUSG00000103378	Gm37176	354.613663137719	93.5559428182355	252.399996480662	1.64125229145462	0.371057645635681	1.00679899367876e-08	1.01432037439624e-05
ENSMUSG00000024910	Ctsw	2763.74334684641	1449.59831385701	3359.25415841644	0.857289419865616	0.16015351287585	1.47039628339901e-08	1.39908206365416e-05
ENSMUSG00000034634	Ly6d	37.4669868110545	1.00083557259907	27.2979276843304	4.70317506942084	0.943632402215084	1.7223191527486e-08	1.55253474363818e-05
ENSMUSG00000026581	Sell	15369.0087565463	7598.10205772865	17457.2327190365	0.919329044848492	0.180105741295955	3.9567255093374e-08	3.38778700395737e-05
ENSMUSG00000025790	Slco3a1	1293.87034578999	556.093613354191	882.605262676631	1.07061987092441	0.217966800689056	4.15388142016142e-08	3.38778700395737e-05
ENSMUSG00000105703	Gm43305	89.3430589995684	248.205867266692	166.604453805632	-1.24967840388275	0.275853297093681	7.10036266392471e-08	5.28730049326254e-05
ENSMUSG00000036006	Ripor2	6561.93158041316	4166.89107681146	5668.32003058764	0.622992753550563	0.119071661059012	6.96886915023273e-08	5.28730049326254e-05
ENSMUSG00000040899	Ccr6	551.828377410266	1469.49346018282	967.441639264701	-1.20133081947577	0.265813300383575	1.04179840102953e-07	7.43453383934697e-05
ENSMUSG00000032712	Resf1	21228.7872694484	9357.74505639753	18361.4650095097	1.02985649162589	0.222076134107476	1.91981513603727e-07	0.000121780273462631
ENSMUSG00000023927	Satb1	6965.70756656804	2973.19275379868	5387.51061736019	1.06325662344112	0.231276062386284	1.85829125538698e-07	0.000121780273462631
ENSMUSG00000033577	Myo6	978.529448539467	244.916458378523	710.305176076819	1.63977409940935	0.437511557626424	1.8160769207694e-07	0.000121780273462631
ENSMUSG00000031765	Mt1	679.486944020447	13.740228744926	456.889017946366	4.80531800089168	1.20855563309605	2.03062780687444e-07	0.000124209151601209
ENSMUSG00000085120	Gm16086	36.0673849236802	4.05897391742958	30.0898022631142	2.76605667370875	0.760223208024581	2.56017423018737e-07	0.000151200358760066
ENSMUSG00000004328	Hif3a	3.26319963467436	76.2419611336944	34.7766284416895	-3.96508418164223	1.02521788893975	3.13258362201318e-07	0.000173070192561999
ENSMUSG00000079339	Ifit1bl1	2918.61518678773	1407.61808248636	2659.14488650519	0.931665934869188	0.200141041339698	3.11295186935612e-07	0.000173070192561999
ENSMUSG00000045092	S1pr1	7109.10310033923	3615.4740385242	6599.71465836464	0.874642849932323	0.185864471308952	3.33373929464153e-07	0.000178427977810392
ENSMUSG00000028927	Padi2	346.11794749078	113.975290481921	226.563163192935	1.30993746996421	0.330007300189697	4.35731274466284e-07	0.00021322198679383
ENSMUSG00000038578	Susd1	415.205291559777	76.4721134702279	274.477714501666	2.01615813205538	0.610707447222487	4.25385096161313e-07	0.00021322198679383
ENSMUSG00000100605	Gm29243	79.415751249219	10.7024469531587	55.0478569451325	2.46455568072505	0.734424649878667	4.13960029418298e-07	0.00021322198679383
ENSMUSG00000051056	Gja10	10.0991717887676	0	7.90802022845937	18.0688551770223	6.82570238410791	4.82423742960571e-07	0.000229513095713492
ENSMUSG00000097636	Mirt1	1168.73253588308	531.962160882874	718.912711860573	0.982438172073502	0.224367338023682	7.21048803594591e-07	0.000333767644842285
ENSMUSG00000113136	Gm19951	852.253527541539	69.5629828708098	402.012443159028	3.11144979139495	0.953706317296114	7.91678542809513e-07	0.000356817852702593
ENSMUSG00000044197	Gpr146	1124.795759608	419.111218380616	1123.41465061995	1.1685907475348	0.296815847058585	1.11521201779611e-06	0.000489749646892151
ENSMUSG00000032350	Gclc	1068.67222160941	456.538350073321	749.632535637441	1.03774342875268	0.250549552516641	1.22084204810871e-06	0.000522734043948947
ENSMUSG00000038564	Ift172	84.7236486159501	188.472655004629	140.597612999993	-0.985725091123571	0.237753218874916	1.58285861101726e-06	0.000661210230021772
ENSMUSG00000102212	C230085N15Rik	2310.92817263723	1049.4618967751	2051.06372402959	0.968435043250023	0.239879783601271	2.39936621285896e-06	0.000978427264943698
ENSMUSG00000084289	Fth1-ps	0	18.6273994067758	8.99563344236802	-4.44642992071471	2.36537743319376	3.16584769957967e-06	0.00126096450117909
ENSMUSG00000055148	Klf2	2441.29098736261	1095.61796709843	2249.10126053611	0.969673341740514	0.253159304290826	4.16793117046522e-06	0.00162236720810359
ENSMUSG00000034765	Dusp5	1513.50236140469	935.308723408916	1611.21877493558	0.640946008424717	0.151894759970671	4.52213188456009e-06	0.00172112339526357
ENSMUSG00000104818	Gm43661	45.7483858280238	0.754098493202873	24.4594727036226	3.97444131296253	2.19852686092276	4.65883409828229e-06	0.00173460546959306
ENSMUSG00000040270	Bach2	2185.74961736743	924.2288773672	1753.33548961227	1.01440327308591	0.282790244547406	6.0019211020878e-06	0.00218712558969059
ENSMUSG00000056692	Ilrun	1093.90227785486	636.850913014221	842.718393919338	0.705095059588434	0.174602232152843	6.37909610301684e-06	0.00222968936645652
ENSMUSG00000050052	Tdrp	424.713283685659	117.32736750697	235.281474600415	1.36749596102019	0.493506936675958	6.31898473923614e-06	0.00222968936645652
ENSMUSG00000071068	Treml2	1719.80494747838	795.111894551329	1877.61194743541	0.932993912188997	0.252099995386774	6.62819631873487e-06	0.00227042236701944
ENSMUSG00000059895	Ptp4a3	2444.55017369546	1356.89066813961	2330.32851667327	0.754774815063652	0.191263798449277	7.01563373827255e-06	0.00235601488304694
ENSMUSG00000018932	Map2k3	2359.88748540345	1411.853862535	1847.37552207926	0.674003398041203	0.167810441415436	7.29527266805342e-06	0.00240281028818752
ENSMUSG00000001576	Ergic1	1555.59340709279	2626.57211304932	2157.62280619059	-0.682574560195573	0.174302283442823	9.1529070674619e-06	0.0029577705536683
ENSMUSG00000029156	Sgcb	207.123977740411	457.073087415016	343.558665024956	-0.939584325704219	0.269254246640587	1.0059483438993e-05	0.00319053283073394
ENSMUSG00000030553	Pgpep1l	248.234710204877	124.772647532747	188.042034726194	0.845737470803357	0.233470973319678	1.09092753471414e-05	0.00339714834309982
ENSMUSG00000096768	Gm47283	135.697424820715	381.932605507825	250.54665275589	-1.13114143915023	0.380757495287361	1.1334383621544e-05	0.00346649979082472
ENSMUSG00000063286	Gvin-ps7	17005.0172689403	9775.65197548628	15123.2967881301	0.710248015771789	0.19015158866003	1.28662116457216e-05	0.00386595801502235
ENSMUSG00000103216	Gm37248	384.285133874	122.5558937197	272.658274660452	1.19100547869849	0.452061657449374	1.48207881583954e-05	0.00437647653084203
ENSMUSG00000020014	Cfap54	206.658649167517	23.9442986544143	116.946050091208	2.01726466481943	1.23360138312189	1.57839661536425e-05	0.00458189810700737
ENSMUSG00000021457	Syk	46.4196081722252	6.17270528813492	53.4789269909162	1.85678018710156	1.14711356541369	1.79419347836377e-05	0.00512152528398937
ENSMUSG00000020590	Snx13	885.973078241873	1673.66918035226	1130.56271144011	-0.781834637937093	0.231733272463793	2.14596009601076e-05	0.00602522271547154
ENSMUSG00000031647	Mfap3l	39.3456394746587	0	14.459692795836	2.06199797174631	2.98698494685525	2.91523820142333e-05	0.00805311043157701
ENSMUSG00000085603	Gm11346	1733.84381347567	974.79900572187	1692.99359260354	0.714703466639008	0.220784743851082	3.23278669768365e-05	0.00878856155098855
ENSMUSG00000038695	Josd2	785.226231468174	1126.86548964255	901.822480642144	-0.480659480953256	0.142522224453732	3.54567239245353e-05	0.00920101985841692
ENSMUSG00000039126	Prune2	129.817360377332	26.2408075909301	71.1457120675748	1.35099424291305	0.854483106512155	3.51353724731131e-05	0.00920101985841692
ENSMUSG00000051855	Mest	127.729933617032	13.0880030129691	70.2586819710309	1.75047638795605	1.41287723663135	3.54042299397209e-05	0.00920101985841692
ENSMUSG00000015340	Cybb	997.435694379709	2064.43774244004	1153.94863716729	-0.843732824259051	0.287272832478093	3.60627125876058e-05	0.00921859818638693
ENSMUSG00000029106	Add1	6448.14670873676	4002.52365444457	5674.92082401447	0.611122277219757	0.187544529841592	3.80746053549056e-05	0.00958976126343335
ENSMUSG00000116984	4930549P19Rik	74.7550599757911	14.751368269109	39.1170682877878	1.33327873390648	0.878400804252787	3.91848719645429e-05	0.00972636669763371
ENSMUSG00000046879	Irgm1	4759.38616229011	3277.70904707518	4288.17045397013	0.493005670267166	0.150937286768391	4.21767352150773e-05	0.0100327908892865
ENSMUSG00000024679	Ms4a6d	567.709103039547	300.835452608467	336.750177595566	0.761160091525603	0.253851625695993	4.2055679096963e-05	0.0100327908892865
ENSMUSG00000027233	Patl2	74.2964770135495	14.4548200475875	72.4113679945217	1.32541497221292	0.894072897000696	4.14526369544835e-05	0.0100327908892865
ENSMUSG00000028381	Ugcg	2175.21781695688	1002.41951612875	1495.35707489972	0.867578687237291	0.32012038753865	4.59856987535198e-05	0.0107890008568703
ENSMUSG00000026580	Selp	55.7953772877997	13.2187985320615	121.038405257055	1.20152967646244	0.74337555086692	4.72342619258227e-05	0.0109321784324806
ENSMUSG00000031618	Nr3c2	22.0466288251099	170.149078748513	70.1926802684788	-1.43169054600213	1.24421214883588	5.38554287390631e-05	0.0122984257068524
ENSMUSG00000112458	Gm40773	21.7824757338464	0.217950173537026	9.47117984547795	1.62740086031904	2.37575911843245	5.55405943230706e-05	0.0125163652496214
ENSMUSG00000015396	Cd83	2740.90726144727	6098.06820778222	3958.09318825322	-0.870230649923579	0.344706557584234	5.819088327905e-05	0.0129433150379258
ENSMUSG00000027487	Cdk5rap1	356.090915401297	737.313121660054	507.064318346759	-0.818778492522426	0.311358444947034	6.02235905119257e-05	0.0132237107012532
ENSMUSG00000054850	Smim10l2a	54.3727306176424	188.492337704282	104.252230885498	-1.07053372558734	0.616174653706742	6.26672750323852e-05	0.0134162802434958
ENSMUSG00000079018	Ly6c1	2433.52330317041	809.970188094842	1935.5141639369	1.01826076619173	0.519990231635538	6.22585422821793e-05	0.0134162802434958
ENSMUSG00000028173	Wls	2404.15643780535	3727.47677094087	2720.27911784888	-0.55853904035187	0.187801562897761	6.40129591835021e-05	0.0135351845918005
ENSMUSG00000042262	Ccr8	991.106637621104	1956.76383818349	1400.39675829136	-0.777003168438459	0.29479922859756	6.783172278048e-05	0.0141677306836742
ENSMUSG00000053411	Cbx7	2909.85034226919	3931.07967932116	3436.76802842632	-0.3942865202431	0.139491464705092	8.28669911029447e-05	0.0167536169373678
ENSMUSG00000020601	Trib2	5849.14836525762	3169.28547603828	5216.46093116468	0.7137842023073	0.273379750646169	8.31469282230552e-05	0.0167536169373678
ENSMUSG00000035168	Tanc1	328.320233379959	155.559051005026	231.422393512096	0.811539076375143	0.337175723009599	8.23025291519008e-05	0.0167536169373678
ENSMUSG00000055044	Pdlim1	1185.42268225497	749.363228680351	1069.72666558544	0.571276212620191	0.205930219180723	8.53021373978289e-05	0.0169880198513095
ENSMUSG00000037526	Atg14	154.666575633426	300.499694828793	226.179748326502	-0.749636398397863	0.301274057348662	8.93859010795612e-05	0.0173967309976096
ENSMUSG00000049866	Arl4c	1925.62380879726	1143.96545383415	1465.67757561885	0.630790671297479	0.234521348493346	8.85177404592254e-05	0.0173967309976096
ENSMUSG00000025612	Bach1	520.051299244371	220.669002048701	367.987987706645	0.862614787227949	0.40495759668486	9.52842548922024e-05	0.0183363307139185
ENSMUSG00000057315	Arhgap24	31.1349374055113	166.71342926174	99.511791235387	-1.06523359496318	0.958730485505299	0.00010068278194897	0.019159933404889
ENSMUSG00000054469	Lclat1	1664.35662238714	3008.14763681333	2077.84295307417	-0.683417267364638	0.276115666072848	0.000107678040545298	0.0200456717436883
ENSMUSG00000030149	Klrk1	124.793458786414	9.37958112086663	45.4969682500488	1.21616345230724	1.55132244228199	0.00010734088693331	0.0200456717436883
ENSMUSG00000025780	Itih5	986.519776532676	631.208689131104	1306.57648275725	0.54722501509283	0.2137297322808	0.000119712169013299	0.0220463475128041
ENSMUSG00000053044	Cd8b1	272.095618664973	113.827857796142	219.36608725254	0.838215574676973	0.431965341598971	0.000126978295562076	0.0231357156179965
ENSMUSG00000021759	Plpp1	53.0305933787139	142.392448292246	78.091295168653	-0.873942893005751	0.50095738508111	0.00013102648231974	0.0236220059230546
ENSMUSG00000086037	Gm16085	138.900339736685	59.9878512965899	133.815517995596	0.815982653515482	0.41946018265934	0.000137393119942358	0.0245061554772394
ENSMUSG00000103358	Gm37593	201.258952851369	66.7505984540219	164.022871738207	0.891081237904508	0.574470445785942	0.000138902037861852	0.0245061554772394
ENSMUSG00000026582	Sele	39.1779747168003	4.69232436254717	38.7515100018806	1.01154541997369	1.23764023340219	0.000140223228631369	0.0245061554772394
ENSMUSG00000096320	Olfr1471	0	29.567278093457	8.15761649474795	-0.75843170756391	1.91874241081857	0.000153533435101422	0.026561284272546
ENSMUSG00000030268	Bcat1	64.7560476057698	195.819860828963	167.337919542121	-0.863497828291914	0.585987666697848	0.000161600410130933	0.027634735918495
ENSMUSG00000037434	Slc30a1	494.312276225237	194.008428032041	320.968207117693	0.827424223672876	0.485141123736094	0.000162965395443919	0.027634735918495
ENSMUSG00000024186	Rgs11	103.475557149206	258.373683967858	165.67526204071	-0.814871467553722	0.475928524063469	0.000170558345519931	0.0286387527815672
ENSMUSG00000022899	Slc15a2	1253.88540114576	646.166608397853	886.598463087917	0.701619513827046	0.337802143690604	0.000173025693731169	0.0287709811313955
ENSMUSG00000048852	Gm12185	575.339572107372	231.81771095044	462.702064343187	0.808606824029682	0.474841874631252	0.000176206122276765	0.0290180986176361
ENSMUSG00000100529	Gm19261	98.136562560012	28.7802112828641	78.0572548900001	0.801320699837703	0.66887394112744	0.000223512046262459	0.0361140643050673
ENSMUSG00000032666	1700025G04Rik	546.936981678214	172.265201578673	467.821905071937	0.802313654517481	0.62848043365333	0.000221589180127601	0.0361140643050673
ENSMUSG00000001665	Gstt3	71.2993757279847	206.13879898747	104.755605410267	-0.775850048960448	0.579255463117308	0.000246484023922078	0.0385173556526244
ENSMUSG00000026180	Cxcr2	0.260809966599855	17.9097622569743	14.3792643732832	-0.671751242424373	1.61557802492648	0.000243090875995386	0.0385173556526244
ENSMUSG00000023456	Tpi1	1420.2890081912	2589.35171256418	2042.58831166747	-0.631376584536371	0.325353454984116	0.000247381860325141	0.0385173556526244
ENSMUSG00000014592	Camta1	677.786285772023	418.179679555769	576.963168972796	0.544042577923572	0.263995839994369	0.000246938851102142	0.0385173556526244
ENSMUSG00000018651	Tada2a	121.390160333974	262.359800980767	189.955788061745	-0.715026059586166	0.419647201981464	0.000252731379795041	0.0389957688445916
ENSMUSG00000028691	Prdx1	10328.1261619815	5728.64208755261	9201.51699139797	0.621214879466992	0.321477083868754	0.000256156077840569	0.0391712959390663
ENSMUSG00000021127	Zfp36l1	6671.0813468343	8956.15508608748	7217.70006201635	-0.353049265598725	0.17184827680979	0.000259082053764642	0.0392681268568763
ENSMUSG00000054892	Txk	2426.9976683718	1553.42626336707	2212.38015464492	0.505701502226601	0.250211601534728	0.000273531200997169	0.0405892911857173
ENSMUSG00000044043	Pcdhb14	17.4242301148147	0	10.6344297773904	0.5557832706142	1.57326329035195	0.00027331784146133	0.0405892911857173
ENSMUSG00000032946	Rasgrp2	2173.38701825529	1122.93759300405	1850.98113188661	0.655094297707864	0.364085957725098	0.000277278394857764	0.0405892911857173
ENSMUSG00000102973	E430014B02Rik	451.028329872095	198.282091735605	403.133504948368	0.718900606760174	0.452681551469897	0.000276445947207826	0.0405892911857173
ENSMUSG00000055447	Cd47	9869.66230343183	7465.84388316739	10073.6102992992	0.331637912736565	0.166927129209199	0.000281776737982033	0.0408982219611719
ENSMUSG00000025026	Add3	4426.69320907964	2884.47537406863	3851.01446639356	0.486451026349554	0.243287177202503	0.000287243170074981	0.0413412922174303
ENSMUSG00000097113	Gm19705	413.260603203664	195.198222757001	322.90491687294	0.673339556002956	0.421986981468168	0.000326365633178444	0.0465805349953934
ENSMUSG00000032224	Fam81a	47.2120623980502	165.108891800929	95.8230239235395	-0.700566951277598	0.682133027329388	0.000335870376473555	0.0473936050989727
ENSMUSG00000032482	Cspg5	46.7930240792217	7.43182604202591	28.3643103418179	0.65669277255313	0.955672527761189	0.000337596766630155	0.0473936050989727
ENSMUSG00000079037	Prnp	401.425256282387	733.680558702307	517.65053023271	-0.602360240108378	0.344530564308622	0.000340966408082435	0.0474774932620151
ENSMUSG00000048521	Cxcr6	950.714214426915	497.642510737183	601.397838772242	0.62326602587098	0.370180822582504	0.000349318172820708	0.0482481640798409
ENSMUSG00000059323	Tonsl	321.483756197579	188.708026020776	269.992872866507	0.554986100021646	0.308597453605484	0.000353457031775461	0.0484292686657466
ENSMUSG00000020886	Dlg4	222.474966786076	438.058481251074	304.101462886253	-0.632662655048537	0.388173750669595	0.000361496818972525	0.0491377461789082
ENSMUSG00000055538	Zcchc24	27.0205634884482	4.42156178510774	38.7779043282912	0.618919024631572	0.917859866955564	0.000382081535777154	0.0515268540413805
ENSMUSG00000028367	Txn1	3526.219091492	2028.0232963974	2966.4384283274	0.55987574436719	0.324330051002571	0.000387313938712049	0.0518244205337599
ENSMUSG00000024006	Stk38	4931.95810052762	3232.00523442284	4931.66294804251	0.459013398281128	0.255457107437333	0.000401005470955275	0.0532404705507829
ENSMUSG00000084299	Gm6630	53.0637436550455	18.1777856782881	34.1138440019933	0.668639293695688	0.596349262074807	0.000408954027075558	0.0538781201671006
ENSMUSG00000019726	Lyst	1318.84636452435	740.445095128391	915.057367152552	0.564267353613793	0.342323647928294	0.000426706254952617	0.0555306960012546
ENSMUSG00000095315	Gm10130	1312.45707958925	722.956278174788	1615.2065399005	0.574470857226133	0.353013842948184	0.000427982242784236	0.0555306960012546
ENSMUSG00000020261	Slc36a1	292.016505621604	148.729187738091	190.444100871581	0.607072469045392	0.396205450550259	0.000437327027066508	0.0563165412975044
ENSMUSG00000022015	Tnfsf11	1044.259460656	2006.59943229081	1134.24015470897	-0.588503734827411	0.388872084736972	0.000473681635465776	0.0605428759001668
ENSMUSG00000051341	Zfp52	1408.99493433207	866.600145083055	1385.5056059763	0.494113349175098	0.298295212257473	0.000481751912215212	0.0606688602978672
ENSMUSG00000112023	Lilrb4b	443.685468401465	179.035542003965	327.195044922727	0.637859702529767	0.521545918392573	0.000481399142422597	0.0606688602978672
ENSMUSG00000108861	5930435M05Rik	27.5192020428473	0.996471133216658	11.7705816474194	0.464981323339101	1.23459665461609	0.000502798959098151	0.0628572100180586
ENSMUSG00000019817	Plagl1	76.4097315506645	244.962114420082	147.191867547589	-0.609952004334462	0.635028074464488	0.00050751544333865	0.0629870796960946
ENSMUSG00000089679	Gm16299	24.9163480540769	108.300409063166	74.2004889063237	-0.556905771173243	0.746153268880382	0.000528206791462102	0.0647049654622287
ENSMUSG00000035042	Ccl5	821.857519883259	300.265456133367	440.659121928568	0.617092472152004	0.568366730332195	0.00052891312925276	0.0647049654622287
ENSMUSG00000031933	Izumo1r	12133.1290279035	17274.7073208645	14191.9755188125	-0.369781838659449	0.232134097516969	0.00057835531057919	0.0702517120871616
ENSMUSG00000090691	Gm3667	9.66018898978709	38.6800328179878	25.0425662891457	-0.542457530688067	0.706657360561311	0.000585956333247395	0.0706737614051277
ENSMUSG00000113930	Gm36235	16.6206122857903	1.21415666113133	13.3701314011413	0.450397674988197	1.06343374747462	0.000603664665665885	0.0723004526493679
ENSMUSG00000031310	Zmym3	457.028486338839	808.192148858279	588.315780304668	-0.519570162820091	0.355390394684873	0.000611519254909526	0.0727325713808017
ENSMUSG00000033826	Dnah8	1307.69923289671	671.780458992744	1025.50239716856	0.55663703338538	0.407247838589536	0.000617928655449391	0.0729880281509084
ENSMUSG00000031762	Mt2	13.2481171229559	0.493474158792389	16.2966572478313	0.402219898564455	1.14558382503187	0.000626474470175392	0.0734278146910074
ENSMUSG00000057137	Tmem140	253.125259387008	111.672532915689	159.258227739179	0.582656988119781	0.484255044245561	0.000630226470460565	0.0734278146910074
ENSMUSG00000060205	Olfr57	0	10.1258805241591	7.99095362904419	-0.334432642270881	1.13935289701038	0.000680202587791958	0.0781867766517642
ENSMUSG00000090358	Gm2822	26.2233612347595	0.498235566608329	12.6711652360219	0.334537037607639	1.14086971421851	0.00067784367558272	0.0781867766517642
ENSMUSG00000060579	Fhit	32.5110739567783	86.6873467020029	56.4876291847172	-0.559506147906521	0.555912398095401	0.000701162558957459	0.0790053364951605
ENSMUSG00000049086	Bmyc	170.731071015886	343.941268459116	317.898963264718	-0.548687483678262	0.428653597672043	0.000692555611208739	0.0790053364951605
ENSMUSG00000116879	Gm49794	61.1958736335086	16.2735432825508	53.3497334023705	0.508496057787809	0.672865854762919	0.000698703051696285	0.0790053364951605
ENSMUSG00000033863	Klf9	108.932410943757	226.625244711783	156.480526170852	-0.542779719401794	0.447264528351777	0.000748009302648461	0.08167606760949
ENSMUSG00000096039	D830030K20Rik	16.1085248959419	50.7058651283418	29.6857478279315	-0.522255886451576	0.613187739495154	0.00074870920854148	0.08167606760949
ENSMUSG00000024077	Strn	727.768322001418	474.205244284818	593.63221601093	0.41130274464272	0.283738823921998	0.000743288779948177	0.08167606760949
ENSMUSG00000102744	5830444F18Rik	363.311905144816	180.618664509652	316.356459311241	0.539818702719891	0.429674491040584	0.000731573546140695	0.08167606760949
ENSMUSG00000107756	Gm44164	550.10312575019	268.857035933212	387.56654322235	0.541168933178651	0.438709756727858	0.000741749454822392	0.08167606760949
ENSMUSG00000067220	Cnga1	178.508968551536	36.319526463761	111.14166446052	0.448065783921805	0.739170980236442	0.000765733521517588	0.0819669876439483
ENSMUSG00000113601	Gm48735	80.1223287318911	16.8579544935169	50.1007433148565	0.453672625053546	0.728986543502497	0.000762946701179738	0.0819669876439483
ENSMUSG00000029816	Gpnmb	150.506504429745	58.1158386222854	83.969788871906	0.544571450893602	0.543865334141395	0.000762302625432751	0.0819669876439483
ENSMUSG00000025161	Slc16a3	264.037701428522	520.878935861082	372.425942037971	-0.520096989764367	0.422911159911084	0.000807515023732433	0.084963871072374
ENSMUSG00000019806	Aig1	714.777069769862	1132.62230957611	940.401726599183	-0.425103347103007	0.30495475969141	0.000808612774262682	0.084963871072374
ENSMUSG00000041238	Rbbp8	719.777845323423	401.286011598957	588.091344848721	0.490794154817173	0.373283100083719	0.000804471888973723	0.084963871072374
ENSMUSG00000023067	Cdkn1a	171.84257527869	41.8043621153191	102.717102342208	0.456621783157618	0.68073588646249	0.000821800265015056	0.0853028675085628
ENSMUSG00000021453	Gadd45g	334.806429624736	122.723547056025	363.80163295499	0.524584526754366	0.560904301912134	0.000817710960457103	0.0853028675085628
ENSMUSG00000041353	Tmem29	207.590173331003	377.137269089761	275.408364275626	-0.487201612184626	0.381914174855107	0.000855604620370932	0.0877481457071434
ENSMUSG00000025579	Gaa	270.166805153298	454.251011951916	344.805375573524	-0.453600489810268	0.340222391386168	0.000854681349175881	0.0877481457071434
ENSMUSG00000020395	Itk	6900.31697722343	4626.83843514137	5521.41086566659	0.375996167352184	0.272538567366706	0.000863683905221836	0.0880494895519904
ENSMUSG00000107894	Gm10388	155.194614820767	37.1685688174894	86.5499748028298	0.435187863712021	0.675163678157469	0.000893024357081977	0.0899695774337824
ENSMUSG00000070385	Ampd1	75.6249311555815	18.95780373968	77.1001131156854	0.443465565034617	0.663578848183266	0.000890138106692551	0.0899695774337824
ENSMUSG00000078920	Ifi47	9461.63557595481	6919.59834360245	9001.72518249669	0.298381144206172	0.222108713174455	0.000906694437053706	0.0908126059849054
ENSMUSG00000103472	Pcdhga7	0	23.9926619665899	8.53241486409681	-0.22211283208076	1.00887030744378	0.00094250770311546	0.0938507525073168
ENSMUSG00000030659	Nucb2	119.483743083048	283.729549989496	192.935180100342	-0.50220876602612	0.506621100998381	0.000970086110020683	0.0958770333637233
ENSMUSG00000026399	Cd55	648.04180553012	371.469375387265	634.340954689789	0.45388049409509	0.363990954414751	0.000974052887562787	0.0958770333637233
ENSMUSG00000020520	Galnt10	1213.32074567014	724.47970119572	1136.32714139276	0.430074474864268	0.343183330631771	0.00101814003100913	0.0996439103491054
ENSMUSG00000002980	Bcam	51.6966677035495	132.847216114007	99.6252217046539	-0.48068602000964	0.532815662927195	0.00104641585071991	0.101792778218138
ENSMUSG00000031453	Rasa3	4191.57067753974	2629.65588641673	3838.28359678491	0.399386466176264	0.316685735573096	0.00105792692957486	0.101792778218138
ENSMUSG00000075602	Ly6a	12914.2043419623	7594.70058461672	9210.06315667607	0.432424159766258	0.352481587325874	0.0010567290493038	0.101792778218138
ENSMUSG00000078853	Igtp	6353.77730569388	4518.38459022145	6715.35496009019	0.30934492288959	0.243250022545058	0.00107315426716926	0.102681078959821
ENSMUSG00000045071	E130308A19Rik	1109.40046588078	1803.29307556277	1287.96118162194	-0.407003342413574	0.328240365174029	0.00108616975521436	0.103349052208646
ENSMUSG00000005474	Myl10	17.2738603866792	3.12034124155361	18.3682277404039	0.349742239221359	0.70349170827851	0.00113329170797908	0.106647731222845
ENSMUSG00000032402	Smad3	2045.13678342959	1225.2991427965	1597.90586695519	0.414963380236389	0.343907395242391	0.00113324453600312	0.106647731222845
ENSMUSG00000024589	Nedd4l	371.336570224913	193.14387605311	328.031114325078	0.459679716425893	0.41609481145733	0.00114258381739395	0.106934606778723
ENSMUSG00000039841	Zfp800	1303.80685072278	905.226141273054	1047.25600274431	0.321598233714333	0.259412111349222	0.00115807123006333	0.107795032376602
ENSMUSG00000042757	Tmem108	47.9021936781967	12.7938303648835	56.6074342417221	0.394499496388938	0.618255358888344	0.00117330847232291	0.108622995705267
ENSMUSG00000033083	Tbc1d4	4084.39229939342	6452.16122210332	4258.47347771799	-0.373382182616655	0.31560801202561	0.00126713571811417	0.115664516822441
ENSMUSG00000029804	Herc3	1350.12002135163	966.135333711423	1098.43368138189	0.289666559590332	0.242509464185811	0.00126497902763904	0.115664516822441
ENSMUSG00000038056	Kmt2c	8269.71638657775	5022.60299538804	6314.29710957135	0.394232514150746	0.338717517092473	0.00126962860761481	0.115664516822441
ENSMUSG00000055675	Kbtbd11	5125.85512121922	2820.8085574743	4189.41066070352	0.426968923084769	0.390341836828115	0.00129929942740902	0.117741276683779
ENSMUSG00000044037	Als2cl	1787.97322032178	894.888173527509	1182.44179091112	0.443574349018054	0.434326448019467	0.00130828925125362	0.117931947401162
ENSMUSG00000039231	Suv39h1	341.787268630566	189.792161830643	303.330211584371	0.421266730151482	0.386337056446961	0.00132924843082501	0.119193915574555
ENSMUSG00000112111	Gm47834	61.6554921399571	20.0982129313687	37.3449186160197	0.402881193800056	0.564993453429043	0.00133863511216635	0.119410435239964
ENSMUSG00000085771	C230066G23Rik	117.007233865228	56.2717549669453	98.6043071711353	0.441702979649594	0.449986488500994	0.00134700960818384	0.119534888908625
ENSMUSG00000103779	Gm36931	409.004701743449	140.333479494745	245.174029940191	0.409052738628491	0.552862082376149	0.00135768912394785	0.119861554772447
ENSMUSG00000104612	Gm42449	526.517211063418	237.494483518238	414.501875114626	0.437773437186296	0.474589946459654	0.00138360381406402	0.121522987299869
ENSMUSG00000040312	Cchcr1	141.726825147671	255.899246606779	183.583899082244	-0.414603775130794	0.388272343496312	0.00139857005216654	0.122210761650287
ENSMUSG00000084632	Gm23887	56.4087063254319	18.273627660708	43.2503736741681	0.390376014598296	0.561508414452716	0.00141684662078026	0.123179350629967
ENSMUSG00000043091	Tuba1c	725.407268856324	507.691650129591	602.973083525504	0.295029898300924	0.258344282716371	0.00143921495274737	0.124492093412648
ENSMUSG00000117442	1810073O08Rik	144.008520654477	55.4864041611006	102.819228263403	0.413451846577967	0.520641368216475	0.00145806368450154	0.125488727258582
ENSMUSG00000037225	Fgf2	114.045970823347	292.35955213928	156.346421377942	-0.412827284925322	0.516649946975417	0.0014762046611846	0.126414786160543
ENSMUSG00000032420	Nt5e	8143.88889427172	11845.6086731113	8828.19752456301	-0.302129097805143	0.2700546348839	0.0015239017803532	0.129850078567707
ENSMUSG00000108980	Gm45155	43.4218675675814	10.6374248333047	30.5805520410729	0.320203152105468	0.592580486923088	0.00161542370158705	0.136967137312284
ENSMUSG00000039958	Etfbkmt	1984.49387781284	1088.30588523456	2075.30403423166	0.390986495377328	0.392486694767824	0.00165913977642356	0.139980723895598
ENSMUSG00000109907	Gm45321	0.788869873953449	18.2876918238964	14.5655388924216	-0.210703034511333	0.800548266312682	0.00169396895290507	0.142218658119633
ENSMUSG00000040183	Ankrd6	177.797601404135	371.74475316798	244.210225254024	-0.390711345332803	0.446625653078225	0.00181007646690068	0.148540258017113
ENSMUSG00000078566	Bnip3	101.814014557331	213.237540360021	168.722359551417	-0.388644218664725	0.44709401889074	0.00183206185415078	0.148540258017113
ENSMUSG00000056671	Prelid2	144.059117705693	307.207879437601	212.550217366245	-0.387560971270884	0.452598173927942	0.00184220515949584	0.148540258017113
ENSMUSG00000006471	Ndor1	110.017043249873	184.450057727726	163.416302518733	-0.353019213053034	0.351038366982283	0.00183410284112274	0.148540258017113
ENSMUSG00000029571	Tmem106b	2786.12971193647	4018.43470687106	2962.62535419721	-0.278211409685898	0.266446689039476	0.00182633034172524	0.148540258017113
ENSMUSG00000095041		6559.5132672395	8689.64141573806	7514.6212858359	-0.216741514668254	0.211355364160469	0.00178529850110622	0.148540258017113
ENSMUSG00000073125	Xlr3b	8.27939808857439	145.351633649735	67.3878689639607	-0.210870196855325	0.76288594782202	0.00182604405887025	0.148540258017113
ENSMUSG00000073974	Olfr551	27.1013693913868	0	7.84492190961701	0.135812923732704	0.785241223463057	0.0018475932057965	0.148540258017113
ENSMUSG00000101918	Olfr1225	17.4674328783018	0	10.6709915359015	0.146887535437696	0.783265708998213	0.00186466721980961	0.148540258017113
ENSMUSG00000024924	Vldlr	17.5174606794381	0.246737079396195	13.8203238453449	0.163018732984353	0.786642282034901	0.00186309950374999	0.148540258017113
ENSMUSG00000026830	Ermn	15.3535980204942	0.217950173537026	13.2954324998373	0.167838897084022	0.787587413068092	0.00185998923908207	0.148540258017113
ENSMUSG00000048503	Tlcd5	23.5863554532709	104.907374376595	66.1458726878156	-0.277241907852209	0.57905154694416	0.00194332182768669	0.153789338802644
ENSMUSG00000112770	Gm48210	31.3553628752484	2.65089258080445	13.730745787467	0.216129955681845	0.710429531903163	0.0019485190938386	0.153789338802644
ENSMUSG00000033910	Gucy1a1	461.644572049958	829.932294856169	520.510346373423	-0.36258600948813	0.384381387192583	0.00196408035943396	0.15430644181663
ENSMUSG00000110656	Gm20735	48.553455983445	16.6493567911874	35.6653506350449	0.33655955316429	0.520478622191922	0.00199100235264325	0.15513528328613
ENSMUSG00000042759	Apobr	90.2790015807348	34.6068624145587	62.3733230272305	0.3541499916395	0.501039594956344	0.00199274609230739	0.15513528328613
ENSMUSG00000029575	Mmab	93.0680671495078	176.916935391563	128.962046043525	-0.365928512806931	0.407934329152811	0.00203664866167143	0.1570228155613
ENSMUSG00000032513	Gorasp1	85.9977803275495	197.053430841297	143.142014040893	-0.365506703016665	0.469805694804706	0.00204255169445068	0.1570228155613
ENSMUSG00000035523	Vmn1r172	28.9482258633515	0.251366164400958	11.3839185330809	0.138004525888068	0.756866571052484	0.00204449628482337	0.1570228155613
ENSMUSG00000020898	Ctc1	307.696552456823	547.875809112664	383.595036155591	-0.352380685315684	0.379351220742078	0.00207644088099309	0.158058679861194
ENSMUSG00000026860	Sh3glb2	1201.50289005306	1629.52119631018	1360.53213811551	-0.223137178367707	0.227541410500531	0.0020718882890365	0.158058679861194
ENSMUSG00000035266	Helq	275.642430681869	414.985495931484	338.485982964338	-0.289021754638609	0.292392271172187	0.00209867823800469	0.158343886265667
ENSMUSG00000055733	Nap1l3	0	20.3728552423088	9.7408314836247	-0.133739172841542	0.749841274680885	0.00209380634909342	0.158343886265667
ENSMUSG00000000530	Acvrl1	162.503722881952	50.9951492937602	112.902312371331	0.309682300990573	0.525767582116077	0.00213517359015064	0.158996165558739
ENSMUSG00000053931	Cnn3	427.237859783149	157.430054318073	420.420449126243	0.33615655267092	0.502630494526079	0.00213281739014248	0.158996165558739
ENSMUSG00000043587	Pxylp1	163.253873547094	86.6896366338891	126.221867792808	0.357386414736271	0.402586478506956	0.00213400410593432	0.158996165558739
ENSMUSG00000043004	Gng2	895.314959573704	1304.52070849822	942.940837950719	-0.267573248951216	0.272748727217762	0.00215201214445546	0.159556328996054
ENSMUSG00000104057	Gm38130	37.1059593704354	1.74382448312915	16.5639875765759	0.181781088301553	0.729065476841037	0.00216564388169838	0.159874925697622
ENSMUSG00000050241	Klre1	48.5324993507678	1.00096789541024	13.5501858529301	0.151341370827781	0.737689876626009	0.00221932461948334	0.163134647029576
ENSMUSG00000075090	Olfr1234	27.2168734421102	0.251366164400958	7.74805915034393	0.131757358258274	0.732645640419042	0.00223423781934967	0.163529021931631
ENSMUSG00000025880	Smad7	1008.94223993756	624.161437579119	899.896089205641	0.312870799882577	0.331510810187602	0.00225578042726707	0.164403197352354
ENSMUSG00000040498	Igsf23	403.269633435511	247.313299424928	333.808891143677	0.315030549279139	0.335752396547961	0.00227131406077187	0.164833881012033
ENSMUSG00000005672	Kit	86.3169112228801	11.7988516975098	60.0738573263872	0.213100715793322	0.61468332351972	0.00231415495308173	0.167234311735995
ENSMUSG00000026715	Serpinc1	125.861301391838	261.076163078069	174.729969417047	-0.348143925541929	0.434637409372503	0.00232983352737063	0.167659911022171
ENSMUSG00000078762	Haus5	65.5238725271789	133.928385037046	96.0970561832231	-0.346530952758932	0.429334657053533	0.00235364848870793	0.16796224027542
ENSMUSG00000024014	Pim1	1243.23739842301	619.0208349309	1280.55762343535	0.346632398859295	0.42377066132792	0.00234892181563771	0.16796224027542
ENSMUSG00000030265	Kras	2398.22544117016	1717.25281657331	2229.22164453311	0.23120073368237	0.246228016630284	0.00237936383254541	0.169092798174295
ENSMUSG00000099025	Gm27162	90.5399739370622	39.3513298965094	58.8408926562569	0.33777221449304	0.460686583901064	0.00239658984681035	0.169613199612896
ENSMUSG00000108750	Gm44750	56.5627734879768	109.279730563145	81.9787270364697	-0.340533848302777	0.409168316929241	0.00241425344033639	0.170160159146672
ENSMUSG00000027198	Ext2	907.03116832941	1301.01350398357	1088.5899878413	-0.245889832690213	0.262883620951047	0.00243123175214661	0.170654533684488
ENSMUSG00000030213	Atf7ip	12644.8110718287	8627.59977836456	10850.3804903131	0.257789540124172	0.276031188274428	0.00244632502997194	0.171013097095222
ENSMUSG00000075389	2810410L24Rik	12.4477391822966	0.467067956841191	9.76789659596046	0.160557972568448	0.702094390462846	0.00246921029662912	0.17191123882263
ENSMUSG00000057766	Ankrd29	48.1661848977135	123.295200339202	77.4785184894699	-0.318056894545221	0.47979182983476	0.00249187523338973	0.172185770818792
ENSMUSG00000036752	Tubb4b	2232.07708839293	1546.01276561447	1998.59540002996	0.247266369700282	0.266796152228852	0.00249326041706431	0.172185770818792
ENSMUSG00000023267	Gabrr2	300.403641792564	161.931160270111	258.04623209464	0.329236927427366	0.392157187015053	0.00253609942813582	0.174440863075029
ENSMUSG00000109385	Gm44518	22.8822921155864	0.217950173537026	12.649370931717	0.124215631548057	0.695737681132592	0.00257813036737161	0.176622555207894
ENSMUSG00000024538	Ppic	109.983578642727	255.468278887679	133.041051452548	-0.323355152090671	0.458001276932194	0.00259432619300943	0.176792529479368
ENSMUSG00000028645	Slc2a1	517.547025243304	795.063276302536	673.514245116899	-0.274444663289573	0.302505644397366	0.00260125634546627	0.176792529479368
ENSMUSG00000023942	Slc29a1	948.285793605276	1582.73350572436	1119.16406464528	-0.301107347003612	0.345015096415868	0.00267384512352099	0.179010431996568
ENSMUSG00000034771	Tle2	32.7755445823048	4.025822572188	22.3328349746382	0.189865030674708	0.599344279987424	0.00268059785346753	0.179010431996568
ENSMUSG00000103747	Gm38236	38.2744556948206	9.11869214083379	17.6197789180657	0.235848258804135	0.525894029898817	0.00268614941455701	0.179010431996568
ENSMUSG00000033373	Fntb	594.331992115358	400.725749305828	562.855581120823	0.255134906627927	0.282361315482017	0.00266214593281628	0.179010431996568
ENSMUSG00000034560	Washc4	3508.06246087449	2271.96312078154	2773.37048870921	0.273369210392066	0.305093501613389	0.00267874615349668	0.179010431996568
ENSMUSG00000015222	Map2	166.658034748911	438.594443490469	227.87041600696	-0.300438115642777	0.477084543698988	0.00270586129786619	0.179625141273466
ENSMUSG00000081872	Gm15572	2.58519083194103	42.550141004503	15.2599077971349	-0.163807171613346	0.657406226480631	0.00273482243826758	0.180846733205439
ENSMUSG00000022442	Ttll1	90.1814558431572	166.842194250625	126.48057042108	-0.314613008607492	0.388470248751173	0.00279417888509295	0.184061160634565
ENSMUSG00000024335	Brd2	6410.51339651029	4774.88013653555	5551.80237263665	0.18961822223795	0.218937004109423	0.00282294425258445	0.185243548712697
ENSMUSG00000079467	Gm14966	51.3370416126284	18.1464857457097	30.6252061219133	0.282282423507324	0.481964199998009	0.00283492229313156	0.185319519520856
ENSMUSG00000092021	Gbp11	93.7911787294401	21.4500415884888	73.9829213072486	0.222930198392706	0.521333401670399	0.00285616488501157	0.185998235686666
ENSMUSG00000005973	Rcn1	771.171081903232	494.558401326604	1008.04737901179	0.267537559289278	0.309160646899401	0.00291405877840089	0.189049563248757
ENSMUSG00000031166	Wdr13	456.27633940059	741.861863243841	537.956019297629	-0.281638385829587	0.330716872681172	0.00293138206244323	0.189455775786661
ENSMUSG00000026814	Eng	18.8600193944064	0.902968303915243	12.175293534925	0.149706612604841	0.649825469530898	0.00295463593976531	0.190240788497595
ENSMUSG00000031428	Zcchc18	315.746017076828	631.537010646729	418.06195053568	-0.307863079693152	0.411315727317612	0.00300048967066667	0.192469612694787
ENSMUSG00000033855	Ston1	100.727475936338	233.420468128472	173.787925839518	-0.297883165787109	0.446556348848219	0.00303565401150192	0.192561652796272
ENSMUSG00000025151	Maged1	75.9267319871467	206.97549168654	89.2961175767087	-0.277178393487665	0.471063174648876	0.00303263650199959	0.192561652796272
ENSMUSG00000022434	Fam118a	741.608630700322	1014.47477622803	919.21466322337	-0.196113868889094	0.23068010443563	0.00302651051476447	0.192561652796272
ENSMUSG00000115480	Gm49249	15.3958781050749	1.74567589579241	16.0904154452046	0.171648930962578	0.584718519401424	0.00304855810044295	0.192666622089618
ENSMUSG00000030780	Rusf1	170.883113285693	285.933733925042	236.240997266044	-0.282692153821696	0.34250880892726	0.00308616917823373	0.193614723500399
ENSMUSG00000036353	P2ry12	15.29836914298	0	8.19761687338756	0.10844734278221	0.650952538623318	0.00308093532907705	0.193614723500399
ENSMUSG00000039943	Plcb4	438.809011813656	768.769149459253	469.363790784915	-0.289111469869072	0.361978344330202	0.0031637432399562	0.196508499622928
ENSMUSG00000069294	Vmn1r197	19.8474978455858	0.249117783304165	7.64071641387579	0.112282726666612	0.647062551889184	0.00314708344669635	0.196508499622928
ENSMUSG00000036181	H1f2	337.960741619137	215.38767981269	283.38164692045	0.259919805172474	0.310625073447889	0.0031667160562812	0.196508499622928
ENSMUSG00000066406	Akap13	17027.668275635	12178.6795724755	15497.9857488309	0.204746307978225	0.244095652799982	0.00318866470956598	0.197156175020709
ENSMUSG00000006476	Nsmf	627.765235058797	975.77755489293	676.347714975084	-0.254459944783928	0.305433806557524	0.00322285440688934	0.198168655437136
ENSMUSG00000010142	Tnfrsf13b	1030.59253162627	1546.84491089979	1357.93756327212	-0.239944844259499	0.286368108340718	0.0032281809346039	0.198168655437136
ENSMUSG00000117482	Gm7400	10.3924027135071	0	10.1498404272434	0.112087884269146	0.635995859057417	0.00330719081970989	0.202293775604183
ENSMUSG00000021846	Peli2	30.1882539281577	106.210570699674	115.098704679302	-0.226607169814062	0.482115937251094	0.00335584029024959	0.204539062815319
ENSMUSG00000021217	Tshz3	0.235153306282782	21.7879474745399	9.43588008893693	-0.10632182584253	0.62890216872322	0.00339853115761406	0.20640653594488
ENSMUSG00000095030	Olfr1513	18.3515191747137	0.249117783304165	9.9692222113313	0.10740279790926	0.625524086924377	0.00345561344003291	0.20913177168708
ENSMUSG00000041220	Elovl6	535.010181723694	329.291811958054	465.003448501384	0.259403367198975	0.325377697758836	0.00348615183072839	0.210237050721426
ENSMUSG00000022013	Dnajc15	1038.181781684	650.812153402199	939.971520342207	0.253600735828126	0.31671396984165	0.00350287501336368	0.210504352118876
ENSMUSG00000022994	Adcy6	148.740039546365	54.3314522200191	122.225466776421	0.254203882130969	0.456663521068721	0.00352131008212154	0.210872299917817
ENSMUSG00000004661	Arid3b	1315.89001797381	762.968533698587	1089.81573920774	0.271049029655049	0.351567458375272	0.00354456647483544	0.21152540074741
ENSMUSG00000022489	Pde1b	271.666922768723	168.301576278133	224.151937212644	0.25514509768286	0.321779831495162	0.00355698596010481	0.211529508814983
ENSMUSG00000018143	Mafk	738.375885921539	439.139471060586	563.112622839439	0.264710382403272	0.340500972562286	0.00358176375826513	0.212265978850543
ENSMUSG00000003420	Fcgrt	49.4668011808894	9.21986990228002	32.7590163463355	0.178295072870376	0.506005480490278	0.00360083415523681	0.212660298540486
ENSMUSG00000103183	Gm37090	113.739390174206	58.0523136041437	115.897760698575	0.279113934958927	0.395609877532005	0.00363172975772013	0.213747888523961
ENSMUSG00000047293	Gpr15	359.483606772985	814.117463471851	502.847457319251	-0.267001865771375	0.425652168676236	0.00376777614037265	0.220995554644392
ENSMUSG00000117900	Gm50323	21.3651192143249	0.95816141172561	7.59299696111661	0.125204064763624	0.597100850270298	0.00378793561269231	0.221419703885943
ENSMUSG00000109378	Gm49396	561.189249364461	808.672875593595	696.711301058441	-0.202248820348237	0.258826885867237	0.00387481050998067	0.224795248400959
ENSMUSG00000114707	Gm47558	59.1794175100596	15.1927408592872	38.3119838864919	0.196923477114384	0.470865182450366	0.00387171796609647	0.224795248400959
ENSMUSG00000024235	Map3k8	887.867227509195	570.027726610586	1014.2150505549	0.233883648910966	0.301936560475249	0.0038850583013186	0.224795248400959
ENSMUSG00000115681	Gm2682	10007.3403578128	5546.75165005549	9229.32680875078	0.264077298743739	0.36471036295592	0.00391205434384373	0.225595133828322
ENSMUSG00000056268	Dennd1b	2246.0399622354	1525.62478845045	1898.11087955104	0.210694349861252	0.271034163156767	0.00393201159747099	0.225661144440452
ENSMUSG00000030217	Art4	101.087074517841	34.5225750977842	86.6096442058029	0.229082853778572	0.450723357016148	0.00393955054520319	0.225661144440452
ENSMUSG00000023912	Slc25a27	449.089872705265	270.687633443238	405.052652284929	0.248404220860769	0.330755791024811	0.00398040370942235	0.227241247770922
ENSMUSG00000081138	Gm12834	1.03822542352454	27.4991061526823	9.09507949423522	-0.116700604609629	0.589347248301327	0.00400127742423845	0.227629409695051
ENSMUSG00000019978	Epb41l2	1917.71545018034	1442.87216494695	1817.54242283811	0.155210284390231	0.206585862889781	0.00401378418449847	0.227629409695051
ENSMUSG00000020882	Cacnb1	131.563308490501	215.237304475592	203.394281403134	-0.242008419626644	0.323978798158035	0.0040926717242714	0.230467824219699
ENSMUSG00000005087	Cd44	2756.26713260225	3869.93278658475	2651.60645285743	-0.184405286130049	0.241929935541976	0.00409121884474332	0.230467824219699
ENSMUSG00000042351	Grap2	3010.36317261274	1965.10907987374	2675.73523011532	0.221930975640638	0.291560291173536	0.00410420309377054	0.230467824219699
ENSMUSG00000020646	Mboat2	33.5116703178301	6.67508219929272	17.3541973178198	0.1677823858027	0.478261276140074	0.00417150507727188	0.233481593001423
ENSMUSG00000040616	Tmem51	8.55919582859964	51.2505807594842	19.7016094221835	-0.157098731610068	0.491948182196655	0.00418665428542367	0.233566214809287
ENSMUSG00000017713	Tha1	448.730710971106	299.098249605465	373.805631646964	0.210196099083841	0.279148723413216	0.00425515797401936	0.236617177341005
ENSMUSG00000028716	Pdzk1ip1	103.523059155481	194.348217840765	171.663466052141	-0.250069440541567	0.370737391820523	0.00442969794770535	0.244733666936611
ENSMUSG00000029204	Rhoh	7548.49807715128	9233.42454761079	8322.50639800948	-0.0962025077300794	0.144349233709146	0.0044194923070239	0.244733666936611
ENSMUSG00000112041	9530020I12Rik	20.5880691368444	2.17950173537026	18.3035867191267	0.134327017250101	0.516352043268338	0.00448585020595043	0.246443291109085
ENSMUSG00000021559	Dapk1	244.337911617709	91.3387874008856	187.055392248113	0.223492009405185	0.429987310120158	0.00448942061225168	0.246443291109085
ENSMUSG00000006736	Tspan31	368.416325508106	671.073265510309	531.850738918574	-0.24428476053315	0.359825166741409	0.00456662638270289	0.248294000179531
ENSMUSG00000060166	Zdhhc8	181.72695342463	311.630125169045	252.447275893104	-0.237718990258399	0.33887038165132	0.0045632561319448	0.248294000179531
ENSMUSG00000109904	Gm45819	0.275012209888167	9.5680827744886	8.9077924757108	-0.104438341773722	0.56449737335304	0.00454886508545246	0.248294000179531
ENSMUSG00000015968	Cacna1d	72.0725737445015	142.380192557654	81.8719528390523	-0.243715337508443	0.381377436543008	0.00467430277057932	0.252545058522751
ENSMUSG00000051851	Rtl8c	104.014406378103	216.087429294857	128.30467998634	-0.242700403744363	0.392687724829053	0.00466403527257395	0.252545058522751
ENSMUSG00000030323	Ift122	31.664590799818	100.728487169158	63.7782855501716	-0.196434711443875	0.435586156365413	0.004707917217794	0.252766452003629
ENSMUSG00000027985	Lef1	4822.39392391686	3335.05071651159	4350.90803570314	0.18552685512148	0.255879909241573	0.0047019243103449	0.252766452003629
ENSMUSG00000033952	Aspm	23.1133342448537	73.2861675725644	46.2907352475817	-0.19564048376372	0.434934190713054	0.00473620478257058	0.253490560347145
ENSMUSG00000028782	Adgrb2	21.5585033310043	0.653850520611078	7.78077126897171	0.0991509420041902	0.550928454909993	0.00487388226135912	0.260046671309338
ENSMUSG00000034563	Ccpg1	131.373323386271	240.842314472594	191.975149329906	-0.233308132242487	0.357197788122394	0.00499191875586093	0.262171363900941
ENSMUSG00000024639	Gnaq	557.438448492233	1001.12631126634	697.625127820954	-0.231433245606043	0.350242703115884	0.00500554889914216	0.262171363900941
ENSMUSG00000039450	Dcxr	71.1183739937554	175.251123880192	106.517818567265	-0.220688104466898	0.413166720707804	0.00493842193788382	0.262171363900941
ENSMUSG00000063765	Chadl	22.221880589042	55.9043723057074	39.3226899780214	-0.218011332902916	0.415132978973185	0.00494650491281437	0.262171363900941
ENSMUSG00000000628	Hk2	13.0577339268549	41.3221426629257	31.9034183860639	-0.190018300140143	0.428466768579952	0.00499859871101281	0.262171363900941
ENSMUSG00000022565	Plec	2819.39847250032	1897.17865504287	2480.72139621173	0.1907038290114	0.269239776756412	0.00499204576123897	0.262171363900941
ENSMUSG00000033377	Palmd	30.6245644105213	1.83710421759762	12.3342348167532	0.110617376469838	0.529247091466028	0.00504884648808486	0.262731405266305
ENSMUSG00000097415	AU020206	6741.57030226656	4897.74762479408	5833.25606424004	0.156346767209945	0.224049704546792	0.00506226214385944	0.262731405266305
ENSMUSG00000078921	Tgtp2	2627.20714461531	1691.08328588029	2615.39458882848	0.204423987098233	0.291636202244925	0.00503832888947871	0.262731405266305
ENSMUSG00000062382	Ftl1-ps1	133.806203015855	55.2717660816219	129.555367092735	0.217223509076975	0.407748814686591	0.00514017174003156	0.265968946802177
ENSMUSG00000114193	Gm48139	139.502092660398	50.8544861289204	85.412554603481	0.200848411776804	0.415945234533839	0.00523589546039446	0.270105968524626
ENSMUSG00000067430	Zfp763	262.684946235982	478.177997477924	334.764568402368	-0.225269232530003	0.351174525263905	0.0052999018501685	0.271770715532443
ENSMUSG00000063681	Crb1	10.3786726310362	67.7174297609556	22.5417589438731	-0.132290325448505	0.464019244235026	0.00529574164496377	0.271770715532443
ENSMUSG00000024169	Ift140	419.796106512369	710.906738045329	484.142044061296	-0.21581960139464	0.325808628567311	0.00538354314119855	0.274872213551553
ENSMUSG00000117037	Gm50433	51.0240629047163	17.6168179237119	41.7370242328363	0.191503405158347	0.41564747808295	0.00539248343278577	0.274872213551553
ENSMUSG00000027160	Ccdc34	53.7966788715899	121.32093685581	92.2967182362038	-0.217522151146463	0.394689219860682	0.00540877347572423	0.274884460886436
ENSMUSG00000102732	Gm37342	5.25302053954141	33.7733252552428	21.0488483014428	-0.1309274612745	0.457991086726003	0.005452063691843	0.276264777663299
ENSMUSG00000027546	Atp9a	219.606176745989	423.165237329397	279.294146603165	-0.218188954809898	0.361875533159525	0.00569264675650276	0.283001565006394
ENSMUSG00000032121	Tmem218	61.0401030205009	137.981866474989	89.1313510025943	-0.211922019149463	0.391347993031458	0.00564222903543377	0.283001565006394
ENSMUSG00000022793	B4galt4	104.202678598793	240.319698208847	163.468887081822	-0.210265733956939	0.393928137733511	0.00563661475111015	0.283001565006394
ENSMUSG00000098202	B830012L14Rik	12.318115488077	61.5904428795383	30.4407850081826	-0.139505679468859	0.436177621621377	0.00565966341034461	0.283001565006394
ENSMUSG00000054679	Srsf12	73.5044548367942	21.4490220168179	48.0707868247641	0.167766746424788	0.416705503556544	0.00569215360198408	0.283001565006394
ENSMUSG00000102059	Gm20257	342.587559390396	219.184409686996	318.978428246325	0.193013287098527	0.289240363700002	0.00570067962440626	0.283001565006394
ENSMUSG00000030598	Fbxo17	235.81442776775	124.760334411877	209.970119769531	0.218027720278898	0.35695462777699	0.00568773416913861	0.283001565006394
ENSMUSG00000049109	Themis	4731.47675443488	2934.98210916586	3253.27982458643	0.198749993703981	0.302460151916023	0.0057903463160479	0.286622142644371
ENSMUSG00000053774	Ubxn7	3181.25442221116	2185.28661998239	2687.43939874396	0.167949906806952	0.252348117381466	0.0058665711988591	0.28944773638939
ENSMUSG00000108617	Gm31749	65.3040821046554	20.0781098243088	44.752556373527	0.168992966566406	0.410698795271447	0.00589812926956834	0.28944773638939
ENSMUSG00000025492	Ifitm3	128.680051254124	44.2802683188218	121.12143988298	0.180737685838984	0.40628168602735	0.00589426176114193	0.28944773638939
ENSMUSG00000028392	Bspry	135.191468577045	31.8055490642277	67.446789666175	0.144440250764797	0.419132595550007	0.0060226452364751	0.294426311678631
ENSMUSG00000021242	Npc2	5123.07198774861	3686.95805326451	4851.84132731731	0.146790198915873	0.224540693015577	0.00603396014475386	0.294426311678631
ENSMUSG00000074653	Lrrc31	0.73433656624236	18.8968433919729	10.4434827795615	-0.0905738654060363	0.506700287495921	0.00606095207250122	0.294903199277637
ENSMUSG00000039782	Cpeb2	449.110071741745	263.11260636607	310.027846535485	0.202359921507204	0.321893768724367	0.00610933440655853	0.296415213544272
ENSMUSG00000087174	5530601H04Rik	501.745599023426	699.163696458443	627.75129180498	-0.146754572844327	0.225937977362816	0.00614943845500688	0.296680091320853
ENSMUSG00000108095	Gm44067	23.002969516032	4.46383897754767	15.1055499169404	0.131627464862483	0.426614865584947	0.00614411354404661	0.296680091320853
ENSMUSG00000037816	Fbxw17	273.385642460858	432.592375975742	344.620482632242	-0.187334698782028	0.290985680747683	0.00620137575548307	0.29834540046112
ENSMUSG00000004233	Wars2	122.916055384806	223.94930612259	196.191723253664	-0.205164953617682	0.34122147818403	0.00626339811290544	0.298930255679653
ENSMUSG00000020576	Nbas	464.189625311921	787.326385018566	566.676827210631	-0.197702088640352	0.317748533480376	0.00632365287222142	0.298930255679653
ENSMUSG00000034780	B3galt1	9.14178904366432	53.6045923313201	18.827313497017	-0.123387702299986	0.431682968539013	0.00630072866333913	0.298930255679653
ENSMUSG00000087049	Bach2it1	48.4858417585813	11.7343670339461	33.3253459038468	0.142648929787892	0.412724388145556	0.00628010950415365	0.298930255679653
ENSMUSG00000054072	Iigp1	5389.78404949806	3682.44111279341	5304.21433318004	0.163440031829334	0.252561588266732	0.00630792705960314	0.298930255679653
ENSMUSG00000024675	Ms4a4c	1006.52737951599	572.614796543648	1006.54874884235	0.201330120290784	0.329544610937652	0.00633570869455912	0.298930255679653
ENSMUSG00000006301	Tmbim1	396.487302446735	195.985122924381	287.400379052253	0.205136595155104	0.365003331062897	0.00629344942627804	0.298930255679653
ENSMUSG00000037235	Mxd4	2573.95713259199	3476.06046870813	3120.96049173484	-0.129680956728016	0.205013786156328	0.00639050979143415	0.300534915171981
ENSMUSG00000113078	Gm48734	1.10004883955267	25.6074090312733	16.4440328595388	-0.0885453533153328	0.495799076789174	0.00640773633390607	0.300534915171981
ENSMUSG00000048279	Sacs	2200.66886251479	1355.97845506368	1656.5563397608	0.189039867969758	0.300124034008458	0.00642236112296053	0.300534915171981
ENSMUSG00000026820	Ptges2	108.673339545169	225.921638880542	159.100949297357	-0.199862026015554	0.366747678651997	0.00652000389043967	0.303572703023974
ENSMUSG00000002489	Tiam1	1884.56928897767	3215.14823570799	2291.419869701	-0.19497562671617	0.317951785903921	0.00652272754789644	0.303572703023974
ENSMUSG00000054051	Ercc6	588.381201402672	410.356181929003	486.223478692092	0.152320183669026	0.239471000641146	0.00657483593532779	0.305168604510458
ENSMUSG00000044583	Tlr7	224.561298690153	392.228310801776	349.047762232193	-0.196238508007875	0.325268661786961	0.00659781523227469	0.305407517522077
ENSMUSG00000021596	Mctp1	271.886448592755	572.676968583775	398.270121642792	-0.196750925586582	0.367228627283301	0.0066549404291357	0.306066468955725
ENSMUSG00000059326	Csf2ra	47.2337512293979	109.723926400233	70.4687145601984	-0.188372898790104	0.378454250985851	0.00672839146197745	0.306066468955725
ENSMUSG00000066178	6030445D17Rik	0	11.6048408858636	8.44831365014534	-0.071416593077808	0.493401478680295	0.00665950596353999	0.306066468955725
ENSMUSG00000031841	Cdh13	41.1694042413746	5.2781566319992	17.5098635608016	0.108861125419804	0.44097118756987	0.00673714362096739	0.306066468955725
ENSMUSG00000097915	A330009N23Rik	14.3617228027905	2.0905864402842	9.86875917998057	0.113555709090338	0.432806789416223	0.00669713597301276	0.306066468955725
ENSMUSG00000022020	Naa16	1953.54428680572	1470.84071608103	1718.78995479525	0.118372156381705	0.192551504606225	0.0067202695567657	0.306066468955725
ENSMUSG00000071716	Apol7e	392.619949716158	253.604493679052	298.314717838906	0.175161044546451	0.278313981155021	0.00666579167518644	0.306066468955725
ENSMUSG00000108563	Gm44686	207.577625748969	118.287873814376	159.227164147555	0.193322440464504	0.324743984467352	0.00679435718918582	0.307849088833824
ENSMUSG00000078153	Psme2b	432.693173327262	301.275792712588	389.699591221309	0.148944147675824	0.238565181544041	0.00690123939484733	0.311866826162402
ENSMUSG00000030801	Kat8	733.390035316493	507.31828713494	657.790117462556	0.151064789849296	0.242135652819906	0.00692390045312011	0.31206748173839
ENSMUSG00000039987	Phtf2	1041.77714061118	1525.30351479747	1295.94288811631	-0.155024412105711	0.248803896951213	0.00695483312203124	0.312638915698239
ENSMUSG00000074867	Zfp808	87.1424894390772	255.878570796762	160.266118300461	-0.160373710047782	0.386777342746961	0.0070858302396761	0.31686426766301
ENSMUSG00000069237	Fam8a1	638.73194437909	448.88465250651	468.2867926585	0.143640201715719	0.232581547096125	0.00707697097536272	0.31686426766301
ENSMUSG00000022420	Dnal4	107.993269074214	175.390295073791	134.068864643316	-0.178022307347224	0.294912485666424	0.00716236832617739	0.319452818548021
ENSMUSG00000036941	Elac1	293.64610714959	466.647097253255	320.05034182569	-0.17060612673349	0.284070658612247	0.00739904374636587	0.325163269748093
ENSMUSG00000089715	Cbx6	823.593507104039	1223.38798238951	877.453577160936	-0.153972366867442	0.253441372964101	0.00741568542228267	0.325163269748093
ENSMUSG00000034317	Trim59	3634.12793762612	4547.81778732689	4138.57376714452	-0.0838368373201522	0.149130524610228	0.00742249263496325	0.325163269748093
ENSMUSG00000041483	Zfp281	2559.29992062853	1975.49925537301	2512.64830279876	0.101220533247528	0.173365808400997	0.00734105925126846	0.325163269748093
ENSMUSG00000037300	Ttc13	1761.7640482526	1323.90219138094	1621.4439480985	0.113776865520649	0.191088535675568	0.00732019799563813	0.325163269748093
ENSMUSG00000072235	Tuba1a	1182.01545246961	814.117758862186	1097.98249807019	0.147606653555591	0.2420515213334	0.00734784797383889	0.325163269748093
ENSMUSG00000018983	E2f2	575.773906432353	394.188717146348	623.146304929183	0.148753178871939	0.24485513740867	0.00742329879555697	0.325163269748093
ENSMUSG00000044250	Pced1b	726.109673248004	482.217454965816	585.208065801329	0.157076019947991	0.259584148308507	0.0074704420045503	0.325664906941549
ENSMUSG00000023393	Slc17a9	1869.04800375797	1162.64033754866	2202.83465545022	0.171898887816079	0.288396575815741	0.00747278031342493	0.325664906941549
ENSMUSG00000084772	Gm15473	40.8605467655271	10.6137547529056	24.5278969292422	0.131078296503678	0.386410083064285	0.00765638845031137	0.332819708092596
ENSMUSG00000104830	5830487J09Rik	19.0263223257118	1.89216500259681	9.75147457454407	0.0942380827078216	0.43551799934883	0.00773377420460223	0.335332533676512
ENSMUSG00000015839	Nfe2l2	1259.00628469736	766.458897577237	971.897681519706	0.170820644267811	0.294050131036232	0.00783032461586826	0.338661539636302
ENSMUSG00000060063	Alox5ap	23.7987515249567	4.34177233722003	16.8853069982725	0.110159145914906	0.398465904244421	0.00789779439099923	0.340410603970982
ENSMUSG00000024073	Birc6	8778.04808790629	6381.42193712168	7131.3184373273	0.122590980339904	0.208952499687839	0.00791051675018689	0.340410603970982
ENSMUSG00000042197	Zfp451	1880.50624131151	1441.33007016061	1619.81113577971	0.0996944674782809	0.175444589823548	0.00798688340052017	0.342835468673456
ENSMUSG00000020638	Cmpk2	568.75599617398	310.234487208871	434.134761919937	0.177054374668551	0.325334592360487	0.00807236846516311	0.344776695019573
ENSMUSG00000106205	C230096K16Rik	150.366650454884	79.5020859616711	128.492824620259	0.177753121365765	0.332323776234699	0.00806388300019658	0.344776695019573
ENSMUSG00000044199	S1pr4	3417.6892854526	2723.24090658095	3378.33328302461	0.0809487193143046	0.148560427829532	0.00811503567467388	0.34573685572174
ENSMUSG00000019866	Crybg1	1327.5319141737	808.975227252407	1356.71041935815	0.165863818643577	0.290842312747916	0.00822404286901907	0.349511618406178
ENSMUSG00000031246	Sh3bgrl	3880.24117469048	5541.11189780844	4296.9210164064	-0.132923014605402	0.228407598877182	0.00826054421443582	0.350193912773867
ENSMUSG00000053693	Mast1	150.121833425059	79.8875114566654	120.974328369742	0.173867857637261	0.328422419877724	0.00836053816077176	0.353557869332192
ENSMUSG00000045968	Teddm2	22.4756842331989	6.50946132507221	19.4332471867529	0.131373791736865	0.372903475360123	0.00839083790833565	0.353965223783411
ENSMUSG00000020689	Itgb3	880.392651864623	448.110076600696	585.717532791019	0.172925086202608	0.336601578826312	0.00842225974402749	0.354417795174346
ENSMUSG00000091844	Gm8251	143.01825629459	50.0656074780429	117.743067240357	0.146015194590092	0.367136541539998	0.0084584874709109	0.355069889495811
ENSMUSG00000024251	Thada	4748.01581420324	3113.41559507855	3658.35702317874	0.149305298353514	0.259618671777986	0.00848067489485009	0.355130853115153
ENSMUSG00000095193	Gm20939	141.259536300139	304.557821515232	228.611853458055	-0.167732533915192	0.349000680916982	0.00853889376845883	0.356696667249743
ENSMUSG00000055862	Izumo4	751.42825177234	1033.53168084168	930.094689598896	-0.116824343184975	0.205650974513559	0.00859576152201514	0.357682883078984
ENSMUSG00000099881	2810013P06Rik	649.903616221857	385.686967318027	515.885548371389	0.164763011472111	0.297132368281705	0.00860427090725413	0.357682883078984
ENSMUSG00000039828	Wdr70	551.37510345507	745.389072196145	719.742366290096	-0.109215266813644	0.194749526482904	0.00872778285318742	0.361938830330608
ENSMUSG00000062866	Phactr2	1493.28520304977	2182.57851496057	1580.49015406004	-0.135634908479101	0.237939581831922	0.00875001830667885	0.361984452991518
ENSMUSG00000051811	Cox6b2	18.422395665889	4.20277612391424	15.129678034371	0.112615805072121	0.375489766918403	0.00879742824787156	0.363068803858545
ENSMUSG00000019787	Trdn	50.3325232469167	8.41000442465913	19.4804201018025	0.0998228173297613	0.389307402893897	0.00883924932579915	0.363917844237889
ENSMUSG00000034487	Poglut3	76.6924523178157	173.540461615339	98.3937223363134	-0.159403966126318	0.349136739408558	0.00899003190515148	0.368294289375711
ENSMUSG00000032177	Pde4a	93.7163018843657	25.9106613398985	71.6827802129956	0.122590904758356	0.366290933927534	0.00901006056217802	0.368294289375711
ENSMUSG00000076752	Trgc2	109.817951379937	42.0598829197872	90.5995944661855	0.148081635362684	0.357593834995264	0.00900356966348068	0.368294289375711
ENSMUSG00000037997	Parp11	1812.57017223121	1261.33401311424	1547.17904127468	0.127988084254151	0.227744644096948	0.00905671271368181	0.369319806302925
ENSMUSG00000002578	Ikzf4	2306.74279635801	3220.58297942178	3625.03295827157	-0.118344660492392	0.212049282619758	0.00910411100535757	0.370370805674012
ENSMUSG00000117775	Gm50462	0.264029953676797	22.4280009000679	7.75751449741158	-0.0570301984875445	0.440791230527025	0.00918472989897458	0.371883851015928
ENSMUSG00000005983	1700037C18Rik	154.729742987163	85.1605502739992	129.26241291644	0.16359224958827	0.314023151240574	0.00917746644639601	0.371883851015928
ENSMUSG00000002329	Mdp1	2019.14786567856	2552.49607620917	2227.43951617382	-0.0782023310120069	0.149749588055134	0.00925110377816827	0.373288687593443
ENSMUSG00000015879	Fam184b	25.614992990325	2.46737079396195	11.2852038355029	0.0836899667952137	0.412024938450873	0.00926301700398279	0.373288687593443
ENSMUSG00000021253	Tgfb3	61.9987259787735	9.16630974816939	21.7598238597278	0.0930935426488542	0.38966637896133	0.00930421382680919	0.374068709417279
ENSMUSG00000055323	Gm9967	44.4793694108736	9.53497761590585	30.0183315044735	0.105812874861382	0.370354371576823	0.0093779118656449	0.376148703800703
ENSMUSG00000038503	Mesd	539.947629185926	800.695428253612	662.130366560742	-0.133890454477183	0.241653527133803	0.00941110179391477	0.376597991645744
ENSMUSG00000000732	Icosl	133.13511365548	58.3986074669973	116.407708579359	0.154339906801988	0.344993697670223	0.00943811172532003	0.376798460418546
ENSMUSG00000019039	Dalrd3	760.768588052831	1134.06398693098	817.768515924714	-0.134356491720606	0.243591786580615	0.00951384755913352	0.378938760802976
ENSMUSG00000049300	Prmt6	220.530103351684	432.851844886495	320.644969275358	-0.159598663692452	0.325864953558609	0.00959751722939787	0.380501568490503
ENSMUSG00000044024	Rell2	44.8568966201887	11.9570704502534	30.2236031349069	0.116013886594912	0.360465107325323	0.00958099594782938	0.380501568490503
ENSMUSG00000038843	Gcnt1	286.001841257305	514.820694120149	305.278811883045	-0.156952170300729	0.307045718078521	0.00978654100718534	0.384672749694046
ENSMUSG00000024150	Mcfd2	491.185830624817	810.081144283784	683.162075130278	-0.150293620632218	0.282276251644183	0.00978294874852846	0.384672749694046
ENSMUSG00000024544	Ldlrad4	1587.92178905193	2075.40806718325	1734.83349154165	-0.089348620085241	0.169865293249635	0.00979256839298207	0.384672749694046
ENSMUSG00000059022	Kcp	29.5219132602422	2.90940085692932	13.6345777148449	0.0815253799254548	0.403505018172439	0.00977524330257081	0.384672749694046
ENSMUSG00000057606	Colq	266.259983993515	404.629318676644	366.595486382266	-0.135747857039602	0.250090375360972	0.00986612863353393	0.386675480792987
ENSMUSG00000000739	Sult5a1	1.26239647359595	16.2800202510426	9.79272182302599	-0.0766592535055375	0.410292050388255	0.00995298827808553	0.388302574575788
ENSMUSG00000037857	Nufip2	1757.04232136174	1309.22592515674	1683.67314966956	0.0986405129326439	0.185658136803726	0.00995067900233352	0.388302574575788
ENSMUSG00000015093	Clic3	16.4298118020082	45.118866962688	36.663757833374	-0.13467209897262	0.348817784241353	0.00999722034948492	0.388908990786485
ENSMUSG00000024070	Prkd3	514.920237778954	320.319692905355	574.130524590222	0.144797057505147	0.271918192159623	0.0100139466886693	0.388908990786485
ENSMUSG00000037202	Prf1	136.729822504879	51.9299492439815	92.9467237635371	0.137372348111905	0.346939972587888	0.0100561435297357	0.389664186049283
ENSMUSG00000027993	Trim2	90.8611754872467	209.883170041929	104.412732331301	-0.146535394326423	0.33959194322394	0.0101330694583852	0.390887266308216
ENSMUSG00000016918	Sulf1	0.785649886876507	18.0202362100432	9.12678870710659	-0.0671832203730047	0.4218152764769	0.010133353549416	0.390887266308216
ENSMUSG00000042345	Ubash3a	5696.98996321379	7105.38454391623	6249.7707618911	-0.0683253768370991	0.13775820403925	0.0101840577183483	0.391960351780115
ENSMUSG00000028602	Tnfrsf8	167.80014466874	355.01870498132	225.656714017784	-0.150760293712559	0.330802049366157	0.0102379693687779	0.392465183575691
ENSMUSG00000076431	Sox4	111.888715451861	44.434985385906	132.162411951517	0.139238483830266	0.343391002723005	0.0102430044408439	0.392465183575691
ENSMUSG00000040966	Slc22a2	21.4394506892424	49.1134311530871	50.8390686358526	-0.145137516105268	0.337159258397845	0.0103433825869632	0.394006769737583
ENSMUSG00000046519	Golph3l	617.362231887844	887.285379328254	785.053044934226	-0.118161544299432	0.221776528198044	0.0103982635558701	0.394006769737583
ENSMUSG00000043789	Vwce	57.9852574054682	8.29124011204829	31.1515500436807	0.086367540559786	0.377580856381819	0.0103966599444583	0.394006769737583
ENSMUSG00000046223	Plaur	66.0071957719956	13.2257252193954	42.6322107236134	0.0967504403934645	0.362108453220279	0.0103603923339893	0.394006769737583
ENSMUSG00000004568	Arhgef18	4097.71069946944	2566.54421543748	3292.21591208499	0.140775868877579	0.267395203903558	0.0103718233089079	0.394006769737583
ENSMUSG00000103753	Gm6934	49.0255185348856	11.2462204891343	37.6927718864157	0.102145239899653	0.355614536922307	0.0104554907218615	0.395300639278855
ENSMUSG00000037463	Fbxo27	95.9486087838112	29.9363054026165	51.6453824980832	0.119236094836615	0.34732903642235	0.0104985185291393	0.395682278153439
ENSMUSG00000023367	Tmem176a	105.477677465365	41.0388312819818	80.0849240309336	0.135247047808154	0.341785099610961	0.0105117905389043	0.395682278153439
ENSMUSG00000045410	Akr1e1	220.730650894019	416.350935272815	307.039186785788	-0.149936780623846	0.31073201114441	0.0106410136591612	0.397922796813219
ENSMUSG00000035133	Arhgap5	772.661965005417	1328.43373888702	857.454690324745	-0.146715657804732	0.2895134856462	0.0106321974378587	0.397922796813219
ENSMUSG00000016520	Lnx2	1004.47141419145	1359.20904064096	1106.92240595918	-0.0976869822976749	0.187934285115018	0.0106401936956828	0.397922796813219
ENSMUSG00000036805	Noxa1	39.2199002743983	157.629203247725	75.2194995960447	-0.104626417377251	0.350832232526793	0.0106788325226491	0.398467025305905
ENSMUSG00000035329	Fbxo33	1444.16866324148	1014.82349473101	1162.2698872618	0.112980896699906	0.215124872806587	0.0107600053789196	0.400623069836425
ENSMUSG00000037523	Mavs	669.694335993741	897.816221028138	765.884670197045	-0.093389484765256	0.181836742702199	0.0108529325119713	0.403206453649745
ENSMUSG00000045868	Gvin1	359.79072239478	265.382967413466	371.549650630211	0.0964809351756633	0.187519650223804	0.0109408943381072	0.404718568744625
ENSMUSG00000040282	Cdin1	291.778477134291	182.900902191653	241.430789224618	0.136197269158782	0.263810029086993	0.010926204711926	0.404718568744625
ENSMUSG00000037759	Ptger2	2173.35466890444	3430.92994406125	2262.5416286446	-0.134268473812659	0.259880325032299	0.0109840195607724	0.405438153054631
ENSMUSG00000031570	Plpp5	599.988930331826	375.109895024945	500.591723850866	0.135974108084105	0.26450443106139	0.011019654829084	0.405878770446715
ENSMUSG00000004768	Rab23	187.753835326305	301.938143610605	244.993896709672	-0.136408126817726	0.266151280207908	0.011059372935038	0.406467554202567
ENSMUSG00000025163	Cd7	708.722211986052	394.743226454048	700.761173469061	0.145242039195931	0.297509088024348	0.011086039142123	0.406575144297946
ENSMUSG00000075268	Gm10819	8.14776007464591	34.6314207330228	18.0310773918778	-0.0995170197442729	0.34764405210291	0.0111586287287855	0.408362893670745
ENSMUSG00000033458	Fan1	97.8787787017938	189.038569404242	139.227367391275	-0.145000263300153	0.311095906443434	0.011212583201391	0.408591303170688
ENSMUSG00000047139	Cd24a	80.5978655881869	9.93116301849147	88.1027519883227	0.0792576948103563	0.375980920442222	0.0112018202000973	0.408591303170688
ENSMUSG00000020910	Adprm	939.439656797087	1337.30852023537	989.932846200439	-0.109466257875022	0.212729901980981	0.0113448684204921	0.411904907649683
ENSMUSG00000053158	Fes	66.5084034067131	27.5375349014668	98.2131568193125	0.133172444801487	0.331754523193554	0.0113516153681702	0.411904907649683
ENSMUSG00000004698	Hdac9	64.8381006578987	191.24176755142	107.975527195679	-0.118484144101355	0.336873877049569	0.0114528539837649	0.413335530348502
ENSMUSG00000024897	Apba1	1.67494979137349	22.4953551146881	9.49268230942855	-0.0698822803104777	0.391970840422745	0.0114875759003846	0.413335530348502
ENSMUSG00000064373	Selenop	3905.0670869586	3250.25178990861	3326.42570429258	0.0488862073112418	0.10863026208609	0.0114870735529203	0.413335530348502
ENSMUSG00000016756	Cmah	3796.75603033421	2444.34724049189	3020.2521855318	0.128442921894648	0.251468433195812	0.0114317687552217	0.413335530348502
ENSMUSG00000011658	Fuz	191.691216890552	298.789857790652	233.553790826561	-0.127263641674415	0.251328328752833	0.0116743196215331	0.415688299704775
ENSMUSG00000031545	Gpat4	834.841602116905	1116.54705092031	985.871095555527	-0.0887462453982609	0.177718433414925	0.0116359705401967	0.415688299704775
ENSMUSG00000052736	Klrc2	43.1681275446438	3.69678301818495	15.4388938592154	0.0710595616790496	0.386113127205391	0.0116578240382894	0.415688299704775
ENSMUSG00000068463	B630019A10Rik	1591.5901335736	1169.97587136757	1169.73117191799	0.0944333206875573	0.187487981616139	0.0116158261510924	0.415688299704775
ENSMUSG00000018654	Ikzf1	5794.23521635638	4260.74040598529	4672.8300401164	0.0944573376836211	0.187459796215784	0.0116019317759808	0.415688299704775
ENSMUSG00000011179	Odc1	1935.73506716128	2827.33715625581	1966.77813391161	-0.11379219490132	0.223725121676234	0.0117555570464052	0.417712501107433
ENSMUSG00000040557	Mettl27	164.937181850034	87.2316413641776	132.433240466173	0.140607655767311	0.303326417417255	0.0117885118631026	0.418016237431382
ENSMUSG00000078502	Zfp268	354.33797675015	226.005717735653	311.655349593266	0.127128069404749	0.252652760722455	0.0118286438628523	0.418572693055931
ENSMUSG00000062184	Hs6st2	0.825036629664502	20.2811552165289	10.9036676580502	-0.0596154307916764	0.399043270971356	0.0120014427508689	0.423811773183777
ENSMUSG00000070427	Il18bp	256.110433284429	97.5666855658723	172.188298094689	0.122608202872422	0.329117816474429	0.0120558743532655	0.424857942486375
ENSMUSG00000026097	Ormdl1	1581.68872457301	2307.6634137629	1833.56938406398	-0.1111191110467	0.221463328114339	0.0121778729015842	0.426348657145145
ENSMUSG00000050965	Prkca	3384.59951622814	4454.78477058527	3718.01331316722	-0.0808795086345444	0.166484176860203	0.0121977487009471	0.426348657145145
ENSMUSG00000018428	Akap1	3.40152087083632	24.0364346594463	20.6313569774204	-0.0781322134034916	0.359683470233006	0.0121960477422994	0.426348657145145
ENSMUSG00000003559	As3mt	176.33875633517	97.6836586230274	176.225945242082	0.137340386206808	0.292261654661672	0.0121510471816025	0.426348657145145
ENSMUSG00000002324	Rec8	166.746995789448	320.038450072214	290.275472181745	-0.13727036618826	0.302973874144952	0.0122364737103351	0.426831130828737
ENSMUSG00000038884	Shfl	865.574860518212	1189.8929874788	993.796835929159	-0.0945706914676446	0.191100191559274	0.012288734078477	0.427782822280641
ENSMUSG00000032324	Tspan3	1974.23243863044	2912.73474701233	2154.17166622959	-0.112587733863596	0.225758049686773	0.0123711140367687	0.429298405943837
ENSMUSG00000027955	Gask1b	81.4922300392468	6.4675395502764	30.7267776640819	0.0672608819085811	0.380472900912011	0.0124325339725663	0.429298405943837
ENSMUSG00000086298	Gm11716	21.8217773379896	4.30571099682577	12.1324565250889	0.0863641987547245	0.342836552554028	0.012418214076838	0.429298405943837
ENSMUSG00000036391	Sec24a	2923.02116187211	2102.17483749488	3121.56467633872	0.0973911178614423	0.196808765634823	0.0124023666441202	0.429298405943837
ENSMUSG00000107195	4930589O11Rik	25.4329590481538	6.61235464719432	17.018179151361	0.0968345023012828	0.33344032970688	0.012496333480592	0.430633206281889
ENSMUSG00000034173	Zbed5	24.0112194061677	61.8685821446427	49.6136355247659	-0.119894873707234	0.323979354652931	0.0126581155842413	0.431005060857457
ENSMUSG00000067369	Trmt2b	611.79408499523	868.09222460373	731.107869613223	-0.101954498051596	0.206455464474859	0.0126105977815477	0.431005060857457
ENSMUSG00000059659	Gm10069	45.8218056937335	10.3651247100567	33.1873901212105	0.0902367923214105	0.336305819389788	0.0126292493632378	0.431005060857457
ENSMUSG00000084968	Gm12743	60.397275015893	18.9806798832121	37.1489977198097	0.107090152231008	0.328884704823393	0.0125749254985981	0.431005060857457
ENSMUSG00000028649	Macf1	16847.28405351	11607.7633758704	13754.4094835888	0.107461360109451	0.217286967035942	0.0126376753263462	0.431005060857457
ENSMUSG00000098322	5830468F06Rik	432.167802434364	246.046927691903	427.405038030701	0.133617602488336	0.28365926988234	0.0125408885139483	0.431005060857457
ENSMUSG00000031391	L1cam	414.25971116792	239.342228397585	403.178956767343	0.131883564649159	0.279188967571099	0.0126857778408266	0.431089914840945
ENSMUSG00000024302	Dtna	58.2105891795173	12.7185757008026	22.1435559787875	0.0884051407003287	0.336090899473953	0.0127821797659619	0.433505728419067
ENSMUSG00000045752	Tssc4	464.887457561598	644.48770181143	575.053968198028	-0.0943524066126728	0.193552687608269	0.012866729547995	0.434651828340258
ENSMUSG00000032769	Trpa1	1.0890665833413	29.984950416067	13.0850542596762	-0.0560195280360346	0.39085760013816	0.0128485436884476	0.434651828340258
ENSMUSG00000038127	Ccdc50	1586.5358647363	2208.72217275338	1674.68176693572	-0.0952939995195366	0.19563140615273	0.0129329027366543	0.436027214902911
ENSMUSG00000027805	Pfn2	191.141295769269	362.576283839131	208.628156318821	-0.131702376118864	0.295764287707069	0.0130683049361431	0.436790398550131
ENSMUSG00000051220	Ercc6l	29.4793722559751	66.9648754947989	65.8599346395916	-0.125976213747806	0.315380880430306	0.0130166266966905	0.436790398550131
ENSMUSG00000045205	Dpy19l4	350.179488180961	559.651187651766	436.565448839877	-0.122481607853203	0.254212364236739	0.0130536999903505	0.436790398550131
ENSMUSG00000030029	Lrig1	1964.11810719595	2923.25709453563	2347.82106914945	-0.110660253402879	0.226807449217325	0.013083054502027	0.436790398550131
ENSMUSG00000032012	Nectin1	2.75482857430135	23.5469818287046	9.82477389778901	-0.0715872202270185	0.359884777134287	0.0130446940182226	0.436790398550131
ENSMUSG00000053702	Nebl	183.370906836687	346.707931132679	175.639247183083	-0.130978340529381	0.294544029593282	0.0131823141129809	0.437017711491854
ENSMUSG00000022912	Pros1	132.009246283863	248.899536653175	251.209574174486	-0.129715447731717	0.293018554417347	0.0133838251688442	0.437017711491854
ENSMUSG00000032261	Sh3bgrl2	117.835192808113	231.032900635459	198.098764104996	-0.129356554953029	0.298675544780457	0.0133915002221044	0.437017711491854
ENSMUSG00000021177	Tdp1	292.792424652013	512.951872676338	463.959942587095	-0.128917751790571	0.279088942897421	0.0132532571244863	0.437017711491854
ENSMUSG00000095362	Gm14325	116.861684204603	217.472977104679	160.946748854134	-0.127783301851488	0.28873909996261	0.013691622071682	0.437017711491854
ENSMUSG00000039953	Clstn1	233.075742869163	387.417573005437	268.213255106802	-0.123792228529509	0.26413325978529	0.0135436180140677	0.437017711491854
ENSMUSG00000039166	Akap7	69.7479997356831	160.416363327082	122.836920132734	-0.122606574748699	0.313602567881092	0.0134221137925386	0.437017711491854
ENSMUSG00000059430	Actg2	145.628125883837	352.684322213746	191.848034464364	-0.119679894304633	0.31622959246876	0.0134066376597168	0.437017711491854
ENSMUSG00000040591	1110051M20Rik	180.237909776229	285.924286540546	218.79835817443	-0.118648580464865	0.249062184749417	0.0135338467639567	0.437017711491854
ENSMUSG00000028952	Zbtb48	225.020345127324	348.948703784394	307.553410171814	-0.115577910064562	0.241570251050782	0.0135589319373591	0.437017711491854
ENSMUSG00000035473	Galm	906.565595814929	1393.32337921988	1014.44322270354	-0.114078242401381	0.237873796679072	0.013544558313529	0.437017711491854
ENSMUSG00000073096	Lrrc61	397.013503333958	607.73628154932	498.558164795636	-0.113487447147555	0.236362363590968	0.0135277852528692	0.437017711491854
ENSMUSG00000026173	Plcd4	7.28943924079608	29.1950341486608	20.7166959588295	-0.0912701533976014	0.327954151494573	0.0133307585049874	0.437017711491854
ENSMUSG00000021608	Lpcat1	901.536055657007	1214.27863569421	1095.50477622419	-0.0826873426527811	0.175462340699387	0.01365757408278	0.437017711491854
ENSMUSG00000072676	Tmem254	785.269557006309	1045.27064097055	897.349295213134	-0.0803079198387516	0.169783743399221	0.013312051388322	0.437017711491854
ENSMUSG00000081077	Gm13899	0	6.66362183484522	8.56106449480587	-0.0521277132502215	0.386358766857687	0.0134329099663798	0.437017711491854
ENSMUSG00000028525	Pde4b	2584.08851801158	2033.15032448366	2151.11028640551	0.0653755814945457	0.142310488580949	0.0131184536567196	0.437017711491854
ENSMUSG00000058099	Nfam1	48.6173348371519	4.71405992870419	25.8971034376282	0.0677835814018162	0.366197816702567	0.0132124619762921	0.437017711491854
ENSMUSG00000021482	Prxl2c	812.715396316004	577.545697564667	703.74284461603	0.0965258269025555	0.19993435826552	0.0133250599122156	0.437017711491854
ENSMUSG00000053113	Socs3	1492.180562338	1037.29197618477	1387.66228731175	0.100763071042164	0.209662730724583	0.0135948440678675	0.437017711491854
ENSMUSG00000044055	Otos	40.5857725172035	13.8451391882664	35.3898714364909	0.106747421725839	0.319862268105881	0.0136017975313537	0.437017711491854
ENSMUSG00000043535	Setx	5968.63320554882	3917.82172895432	4702.96701789853	0.112174340631894	0.234156596025048	0.0136332245548352	0.437017711491854
ENSMUSG00000039145	Camk1d	1246.0955876964	784.540563299111	943.998901862032	0.11947398140984	0.250234349021177	0.01343429665171	0.437017711491854
ENSMUSG00000054942	Miga1	428.940563167225	253.767754932813	374.576245687589	0.124196751265295	0.267981094228797	0.0137022543978003	0.437017711491854
ENSMUSG00000090941	Gm17212	13.0689631934578	2.11963799176572	11.7308119715847	0.0761510377175937	0.339994027486325	0.013730273424864	0.437097384661052
ENSMUSG00000029093	Sorcs2	239.480376195894	106.023447564543	296.550701487163	0.121587381114583	0.310191990202516	0.0137720906033765	0.437615205499128
ENSMUSG00000114584	Gm47694	49.7957234561916	17.6581284123774	39.902851769155	0.107836715731166	0.317663724757647	0.0138248401712578	0.438477847431726
ENSMUSG00000053297	AI854703	31.8272705828975	74.5740570699688	53.208072214131	-0.118704902234423	0.311118947522133	0.0139365848484043	0.438771854225405
ENSMUSG00000035790	Cep19	500.926931305579	711.64348874967	547.507957932715	-0.096127573532827	0.202248901906935	0.0139362525227465	0.438771854225405
ENSMUSG00000034755	Pcdh11x	2.95656295113263	33.1073049681736	16.1171700423552	-0.0646495489801416	0.362491067479343	0.0139240468658104	0.438771854225405
ENSMUSG00000037679	Inf2	726.243408483092	426.19325090307	630.624499268304	0.123425700722144	0.268869319699001	0.0139300882970261	0.438771854225405
ENSMUSG00000104671	Gm43062	164.629569272383	79.5887614847783	146.52736140763	0.124311851139841	0.30175188266247	0.0139885577093081	0.439600051169396
ENSMUSG00000006360	Crip1	3307.0957111314	1934.57903179895	3996.67225957519	0.123117906237251	0.269258790750683	0.0140223186475802	0.439853940434259
ENSMUSG00000030235	Slco1c1	0.782429899799565	15.4448172468859	8.37305181911291	-0.0569168788660053	0.375351420466801	0.0140547787654686	0.440066171693201
ENSMUSG00000027950	Chrnb2	131.863805859958	67.71327963927	111.598031305951	0.125232408861203	0.293817782035513	0.0140978019740762	0.440607763521903
ENSMUSG00000028159	Dapp1	1932.51582608354	2567.28220329725	2212.93787539226	-0.0767144927320057	0.166320280462393	0.014178540368188	0.441696039267846
ENSMUSG00000033364	Usp37	1231.54153135261	878.262866852783	1151.99569704015	0.0919575541987803	0.19524805945007	0.0141842016463663	0.441696039267846
ENSMUSG00000025809	Itgb1	4862.06171452957	7094.77446017519	4533.21448512586	-0.101110497440263	0.213914338901921	0.0142254541891602	0.441725235393279
ENSMUSG00000043110	Lrrn4	1.37506104944084	28.9943432504452	14.9678944891083	-0.0556046277670345	0.374842394689365	0.0142367215470946	0.441725235393279
ENSMUSG00000084808	9430091E24Rik	68.8851474722372	121.663723176971	93.3519449547242	-0.123245614254056	0.275560607180465	0.0142861298656771	0.44245668392306
ENSMUSG00000040022	Rab11fip2	270.883472395277	418.468320482591	310.225506238205	-0.110391991555969	0.236263112903152	0.014458213135442	0.446828789453598
ENSMUSG00000030924	Rexo5	1173.67793914789	839.776802673751	1003.9943928171	0.0900494794661294	0.192843834116932	0.0144794755734657	0.446828789453598
ENSMUSG00000110301	Gm35363	154.274696384997	294.203873258978	179.4213615181	-0.122962111178141	0.288303382495432	0.0145416777716398	0.447941214379273
ENSMUSG00000015095	Fbxw5	968.377402608859	1363.30864165425	1139.06824945352	-0.0912467688708069	0.195858069267251	0.0146248175284093	0.449693446694911
ENSMUSG00000037295	Ldlrap1	1730.09341387919	1334.13772803282	1560.94860023988	0.0675225598551135	0.150892462476543	0.0147140327212793	0.450817957812791
ENSMUSG00000037573	Tob1	788.305446925573	463.491321575795	822.502719180067	0.119093953708253	0.264608310278575	0.0147107552164711	0.450817957812791
ENSMUSG00000092274	Neat1	5294.47320041723	3279.60994898022	3988.46144780877	0.114418119503167	0.249757489569908	0.0147779909937288	0.451163372102663
ENSMUSG00000100150	Gm19585	878.481995307525	522.303541976032	938.049505168002	0.118075190387299	0.261587206771412	0.0147707255153808	0.451163372102663
ENSMUSG00000020399	Havcr2	108.862185350913	34.4434811442988	99.8822094645097	0.0968134119639428	0.312993755906706	0.0148050870602241	0.451186345338894
ENSMUSG00000047710	Champ1	478.501404508192	677.918931936065	573.802210628222	-0.0916789973803275	0.198129919280805	0.0149339347472881	0.451896643845943
ENSMUSG00000005417	Mprip	795.784953114689	1044.19408794208	877.619147617713	-0.0707639818283497	0.157480577228685	0.0148846930512331	0.451896643845943
ENSMUSG00000094091	Ankrd40cl	28.6918949001298	4.77365902668638	13.1152802323886	0.0730176919716763	0.330912102834633	0.0148743803236684	0.451896643845943
ENSMUSG00000043740	B430306N03Rik	109.047459189876	52.4928211616294	93.4595340106538	0.118978884872655	0.296817750530527	0.0149303686885883	0.451896643845943
ENSMUSG00000030451	Herc2	2670.97182025343	2021.27903234706	2312.35085534258	0.0726277054476679	0.161262445771142	0.0149700718750846	0.452191218702951
ENSMUSG00000031575	Ash2l	967.990562348738	1256.92580157594	1145.2917888444	-0.0670036413141169	0.150810950325293	0.0150274355948092	0.453003243925995
ENSMUSG00000054435	Gimap4	17855.0427412623	14437.5412536836	17527.8567855595	0.05081254931165	0.120496156706306	0.0152085517170227	0.453003243925995
ENSMUSG00000030096	Slc6a6	1981.87712843677	1591.1539733304	1863.32980978507	0.0532321405504526	0.12504998654205	0.0151648537404421	0.453003243925995
ENSMUSG00000035900	Gramd4	1204.7951419167	878.595823750513	1125.35120909472	0.0823732784877072	0.180755591800009	0.0152005467236255	0.453003243925995
ENSMUSG00000057359	Gm17494	33.6882884596121	11.6066091969481	27.3017172390238	0.0999974187015254	0.309406439479468	0.0151672858958975	0.453003243925995
ENSMUSG00000035397	Klf16	286.281368064391	183.424476718075	265.05411178937	0.108726573338088	0.237011150863528	0.0150944805303807	0.453003243925995
ENSMUSG00000031137	Fgf13	248.280523509193	111.729968339466	184.153385960416	0.115587275094852	0.301263204907117	0.0150550980935387	0.453003243925995
ENSMUSG00000000901	Mmp11	146.264961726514	67.430118743483	185.896944599081	0.116323632832464	0.298995707490674	0.015140978720803	0.453003243925995
ENSMUSG00000031337	Mtm1	408.913749674523	608.656360605383	486.505986931277	-0.100421595482563	0.218676052264116	0.0153206643089621	0.454204476843319
ENSMUSG00000031328	Flna	5506.88082829144	3714.91339285813	4228.10346653761	0.0996015241542187	0.216882324810596	0.0153284397510036	0.454204476843319
ENSMUSG00000076757	Trgc4	120.056547269496	41.6306765163605	106.5793562302	0.0998993271180015	0.308580074928846	0.0152836232269463	0.454204476843319
ENSMUSG00000026285	Pdcd1	3452.30093955556	5341.05892817098	3356.17769019983	-0.105573648119872	0.232476291420462	0.0155656713955421	0.460437398948962
ENSMUSG00000094520	Olfr635	0.260809966599855	15.0819698640575	10.9855956989914	-0.0448299552837981	0.368103111127006	0.0156470213952302	0.462045750751908
ENSMUSG00000076474	Trbv17	356.466593035615	640.803328211569	422.470294750558	-0.116638102532233	0.272517890203384	0.0156788392107725	0.462188432294149
ENSMUSG00000104147	Gm37142	0.52161993319971	15.1788571334492	13.5604872635584	-0.049295609527819	0.365460025349023	0.015735125585343	0.463050680240842
ENSMUSG00000026971	Itgb6	0.510165516170949	16.4220212553017	9.13177470070631	-0.0482064819200243	0.365782906216336	0.015774905699454	0.463425059887735
ENSMUSG00000030036	Mogs	412.20700932952	594.022830310009	491.492062864308	-0.0920604963087416	0.202940726724249	0.0158091004628015	0.463634355524658
ENSMUSG00000026473	Glul	720.386914248735	448.644698776463	726.127071211821	0.108357876900419	0.243276345796741	0.0159783640296652	0.467797334591582
ENSMUSG00000084788	Gm11342	30.1864830737655	5.45612257955604	23.0024005018936	0.0715957871021277	0.320362014722497	0.0160371372513922	0.468716808369615
ENSMUSG00000038349	Plcl1	206.196910999769	355.913215926	273.019206335718	-0.11307968528853	0.262014783292112	0.0161395764537614	0.469308193418627
ENSMUSG00000033955	Tnks1bp1	102.888954189789	165.206078090892	127.848024699215	-0.107934698243579	0.24301045471054	0.0160901776450538	0.469308193418627
ENSMUSG00000014158	Trpv4	2.47981636441318	18.5802730690717	12.1003628170883	-0.0653993240917696	0.331196004443163	0.016121298753287	0.469308193418627
ENSMUSG00000003500	Impdh1	1038.87102808743	694.778007904518	981.577632087985	0.097852510288281	0.217600560475494	0.0161709904458863	0.469424666723212
ENSMUSG00000028476	Reck	287.523600067707	144.813510191302	322.175185004388	0.113904523899771	0.284999896214218	0.0162432820199574	0.470725365745873
ENSMUSG00000021556	Golm1	743.334788038092	549.029682107934	726.723944718887	0.0756256214221467	0.171298062318517	0.0163065381992678	0.470964721313424
ENSMUSG00000079144	A130010J15Rik	415.072581195505	254.444819243197	357.298065798452	0.108497571777359	0.246510461409484	0.0162825143042573	0.470964721313424
ENSMUSG00000091191	Gm17334	977.482255913403	640.070596046504	862.477159269101	0.100392620341083	0.224937705391622	0.0163856567781927	0.472453103771222
ENSMUSG00000022951	Rcan1	114.399901454169	211.674308190447	138.679613368412	-0.113617431724322	0.27418211874412	0.0164244022410453	0.472774348205686
ENSMUSG00000033498	Strc	0.499183259959579	9.63147194064288	10.614768290321	-0.0521208342630346	0.354706342235654	0.0165711117795289	0.475781888724834
ENSMUSG00000022685	Parn	729.032894604275	900.651332520152	882.898631917091	-0.0478619798913303	0.117473906076325	0.0166256390592605	0.475781888724834
ENSMUSG00000028559	Osbpl9	2390.53401321055	1905.53318206953	2154.50352619151	0.0525549892342371	0.12682445428569	0.0166400041657135	0.475781888724834
ENSMUSG00000026380	Tfcp2l1	24.7398827352148	1.91632282345122	10.3008002528629	0.0563846769269092	0.346726716625948	0.0165949917109932	0.475781888724834
ENSMUSG00000097779	4833407H14Rik	81.2767358955257	40.2623649705309	61.1970561906482	0.111316820065441	0.284013734799671	0.0167542412966054	0.478249817811602
ENSMUSG00000007891	Ctsd	2492.29696316571	1904.54167597708	2273.43303731776	0.0649051462728664	0.151517438494219	0.0167974505644378	0.47868541733299
ENSMUSG00000063383	Zfp947	25.0146642909249	71.8740489589293	49.0757414661077	-0.0939638764337517	0.299326184129531	0.0168843446515532	0.480241177653403
ENSMUSG00000043336	Filip1l	1192.28795143351	684.618160591174	1002.879565277	0.110110365290141	0.260665836363432	0.0169081234381387	0.480241177653403
ENSMUSG00000020902	Ntn1	67.505117804231	122.680415505866	101.713445917936	-0.110502374408902	0.268104504231964	0.017092318033191	0.480936383267683
ENSMUSG00000024667	Tmem216	63.9350502516616	144.59858925876	98.3075127317894	-0.105734764388466	0.291469369838195	0.017057804178226	0.480936383267683
ENSMUSG00000020142	Slc1a4	6.41566387456796	39.3759175769385	24.0000070428703	-0.0667424521531403	0.318449570862741	0.0170359038560129	0.480936383267683
ENSMUSG00000034442	Trmt5	327.515933426212	224.589727385545	280.65782066801	0.090011944958494	0.204344425894135	0.0171010835178384	0.480936383267683
ENSMUSG00000023961	Enpp4	360.529285946925	225.139301991234	382.544125581442	0.103929271930498	0.238503294524403	0.0169706382405688	0.480936383267683
ENSMUSG00000087128	Gm12655	112.597909342052	61.1202809610179	87.697998280964	0.111082451380894	0.270896069487266	0.0169965453675624	0.480936383267683
ENSMUSG00000017721	Pigt	1074.57538117119	1323.60701075033	1259.42395240406	-0.0458446827626314	0.114484455345886	0.0172287245501861	0.482940041523791
ENSMUSG00000033948	Zswim5	18.9273644481693	1.75493406580194	7.87479732753759	0.0572884967839092	0.337945203619225	0.0172068890953819	0.482940041523791
ENSMUSG00000040621	Gemin8	266.707846045278	476.131590183782	289.500375172211	-0.108944695832373	0.263636410799435	0.0173811264363338	0.485622434706507
ENSMUSG00000021182	Ccdc88c	2976.99639120425	2343.50829509151	2693.82003375141	0.0549292392278964	0.133007483612909	0.0173550925797229	0.485622434706507
ENSMUSG00000045287	Rtn4rl1	158.290427336421	87.6106295135892	122.430380962306	0.109043518868371	0.265609857219405	0.0174190163269244	0.485888424480837
ENSMUSG00000041420	Meis3	517.923404476672	713.549505361638	599.833444751339	-0.0763815900718657	0.176971644779723	0.0176026899797498	0.489639299312186
ENSMUSG00000026547	Tagln2	4371.2431038946	3418.32992811398	3877.1123163624	0.0564387955581168	0.136567333563562	0.0176106620176509	0.489639299312186
ENSMUSG00000061458	Nol10	698.32140380026	995.183643092507	775.326705708227	-0.0836627702969172	0.192729833139056	0.0176862718072077	0.489936085416503
ENSMUSG00000066643	Wdr35	24.9962151391327	83.7161277279595	55.9959282900849	-0.0835322798895649	0.29699990454088	0.0177678096704821	0.489936085416503
ENSMUSG00000086429	Gt(ROSA)26Sor	1575.20818104134	2016.68166568184	1423.12415257839	-0.0566131659550628	0.137047199348178	0.0176718608247517	0.489936085416503
ENSMUSG00000095156	Olfr1281	1.0496798405533	25.4582821278937	7.74879372269238	-0.0474870826043518	0.349730192485948	0.0177742647597697	0.489936085416503
ENSMUSG00000002028	Kmt2a	6635.94528344472	4801.57889374779	5595.26943975049	0.0767909475121398	0.178249016765201	0.0177350899589431	0.489936085416503
ENSMUSG00000030655	Smg1	7139.1434996225	4947.94882684473	5898.35208556804	0.0858440795473685	0.197955880452444	0.0177929727990346	0.489936085416503
ENSMUSG00000097729	2310015A10Rik	328.973810501515	548.922793689527	404.261744335718	-0.10400512417673	0.246869415895127	0.0178674819548711	0.491198015154218
ENSMUSG00000040811	Eml2	443.989140234433	651.028910793085	570.965608393169	-0.0882793231337953	0.204137761251484	0.0179499112376567	0.492673284883568
ENSMUSG00000000787	Ddx3x	2640.46324767653	1944.22029656598	2290.4193176516	0.0719282949064921	0.168903224481782	0.0179871361132385	0.492905088338298
ENSMUSG00000103525	Gm37262	99.6397369344924	46.4986020085755	79.5139881837863	0.104081821385199	0.283218136909539	0.0180616524620076	0.494156424467737
ENSMUSG00000019872	Smpdl3a	6019.28950316259	7971.14152203901	6039.47669327086	-0.0648492092728704	0.155044497150069	0.0182476657595479	0.498449396273965
ENSMUSG00000021123	Rdh12	238.503940607022	359.363936070663	274.632621943248	-0.0912123475469724	0.213379509510306	0.0184333436434031	0.50192031252872
ENSMUSG00000041750	Cd1d2	50.7612024231002	24.4220351347344	56.679184268525	0.103884679654362	0.278977461774014	0.0184153893171223	0.50192031252872
ENSMUSG00000053907	Mat2a	7680.14540827555	5183.252931901	7295.83850374489	0.0883481763489985	0.206845187294034	0.0185317604706028	0.503799145365103
ENSMUSG00000028690	Mmachc	115.6636870465	224.04021834359	156.115138319006	-0.104573451065205	0.271082470780209	0.0186183635751613	0.504443603505863
ENSMUSG00000021057	Akap5	136.868011275196	233.765219541987	204.803344959931	-0.102554744324864	0.24987226253867	0.0186479186491406	0.504443603505863
ENSMUSG00000048218	Amigo2	63.7512073011135	134.519791190641	133.984770496441	-0.102245861617742	0.27927731651648	0.0186977678523952	0.504443603505863
ENSMUSG00000026866	Kynu	9.33171521170213	52.2014032920444	25.0821571444572	-0.0651371584708465	0.30593931112933	0.0187027318401485	0.504443603505863
ENSMUSG00000024491	Rbm27	1435.20205356542	1177.43254993091	1282.87798545035	0.0407010933267125	0.105989954451588	0.0185936767241219	0.504443603505863
ENSMUSG00000118051	Gm8714	65.8550328106072	11.1002191227852	64.2230627302067	0.0637143518123518	0.307549868126175	0.0188007014471053	0.506288700761907
ENSMUSG00000040174	Alkbh3	569.834829427359	773.585666390773	702.735787244196	-0.0699097842663877	0.16707402327247	0.0188412630945383	0.506584478838552
ENSMUSG00000025962	Fastkd2	327.631787297579	523.485348116334	454.282535174311	-0.096839145099485	0.231489391707397	0.0189117369313474	0.506601015551003
ENSMUSG00000026435	Slc45a3	16.1977195759552	0.217950173537026	8.05965849684244	0.0390500541186665	0.346228226575346	0.0189625028790822	0.506601015551003
ENSMUSG00000038732	Mboat1	444.088256634572	290.239726455125	306.110449316008	0.091915055830286	0.217504979548432	0.018896250109002	0.506601015551003
ENSMUSG00000074398	Gm15441	24.322202689437	9.55807685427084	19.2930413388997	0.093130341000903	0.286480533321718	0.01898977357294	0.506601015551003
ENSMUSG00000034586	Hid1	124.176500516629	59.1057338499429	99.3636581198166	0.101583812481701	0.277861060993213	0.0189310685759443	0.506601015551003
ENSMUSG00000048696	Mex3d	53.2647704483474	20.7893976925603	36.2499127087942	0.0922865865510929	0.285895765709226	0.019153557573463	0.510175708492537
ENSMUSG00000000056	Narf	951.354074467691	1321.06307035633	1174.62107007789	-0.0741730273512075	0.177157632274752	0.0191857282993284	0.510239081649996
ENSMUSG00000097378	B230208H11Rik	34.4962510847296	8.0235152167033	19.5341520912907	0.0708765552035292	0.294768214579687	0.0192579582434577	0.510278575872925
ENSMUSG00000002297	Dbf4	506.880408027854	338.712880248819	462.136530776388	0.0877912288772378	0.208791285576874	0.0192765947678976	0.510278575872925
ENSMUSG00000041773	Enc1	193.559119309313	89.6053888177366	125.251479100497	0.0994338784970755	0.278380030530366	0.0192740227502161	0.510278575872925
ENSMUSG00000108526	Gm45828	37.372963524257	12.4647410950454	30.3913922827113	0.0842229979758134	0.287922295708071	0.0193115982874803	0.510416271403819
ENSMUSG00000043289	Mei4	3.70682621057067	15.9235205484684	22.6185741741751	-0.070266516517787	0.294539098326292	0.0193747889136858	0.51051078419184
ENSMUSG00000111015	Gm3126	0.235153306282782	7.63672748277866	9.2841086640078	-0.0451687946720417	0.340225790659325	0.0193480694395592	0.51051078419184
ENSMUSG00000054484	Tmem62	540.839697156881	751.0669450023	593.912583264199	-0.0735723722661723	0.176646129467073	0.0194548208281173	0.5110471109251
ENSMUSG00000074240	Cib3	18.4752377541007	4.25034401541482	17.5439442767471	0.0696902476228978	0.294615392007716	0.0194437096889606	0.5110471109251
ENSMUSG00000041390	Mdfic	2010.4685708857	2579.61339171299	2247.38195903754	-0.0537377318852362	0.134962441862066	0.0195852136457506	0.512899012401789
ENSMUSG00000022462	Slc38a2	3744.76915136347	2767.11828277692	3375.05870914704	0.067419165701781	0.163686065776758	0.019561870663774	0.512899012401789
ENSMUSG00000021892	Sh3bp5	1658.18239492308	1238.42470490877	1837.92987825695	0.0647011911205033	0.15805197832912	0.0196179880177159	0.51297294775484
ENSMUSG00000032353	Tmed3	624.899450158301	907.849839686974	789.796378606144	-0.0818409728122824	0.195970225487469	0.0196612739420658	0.513321095740489
ENSMUSG00000002346	Slc25a42	308.117835665117	445.285385154047	315.848924335312	-0.0807014992034188	0.193553815810751	0.0197301627566469	0.514335612683548
ENSMUSG00000049321	Zfp2	29.0023418833815	5.14272739203257	14.0991864657395	0.0628681574070866	0.300781073203338	0.0198077637174106	0.515573813355763
ENSMUSG00000039917	Rhbdd2	506.941608459704	687.283752460666	597.943934391299	-0.0673430742822705	0.164279922462644	0.0198616095210016	0.516190874455531
ENSMUSG00000035293	G2e3	432.791712537707	650.913674134256	528.736262382136	-0.0864803377186503	0.208544137413335	0.0199696280018152	0.518211846647104
ENSMUSG00000075074	Olfr1254	1.29259541597051	17.8183355364649	7.63417470885247	-0.0496909237095996	0.327760765600403	0.0200685116702468	0.519990014185048
ENSMUSG00000078670	Fam174b	53.6916529093118	109.809841372217	87.4252803566973	-0.098170378887251	0.270635719428215	0.0201651483600344	0.521704676680226
ENSMUSG00000104061	Gm37953	5.58883278910552	38.6758002068139	17.4735715376376	-0.057967883631609	0.305734955208115	0.0203748457254155	0.526184395865362
ENSMUSG00000109363	Gm44668	59.8264822761883	24.3497016654253	46.0947745824333	0.0903733554135382	0.279436942833257	0.0203997453643137	0.526184395865362
ENSMUSG00000071037	Camkmt	169.743561572408	265.344465274896	198.1168117968	-0.0897643216192725	0.220187949789788	0.02053203899169	0.528800348587479
ENSMUSG00000108662	Olfr188-ps1	17.9824702867139	1.98315480517908	7.78848719743819	0.0536176318490773	0.313857509354346	0.0206331925050066	0.530607639689561
ENSMUSG00000071454	Dtnb	1709.56554558006	2309.32015705099	1886.98845627184	-0.0643304583974104	0.160197465762967	0.020873440648128	0.534058476450578
ENSMUSG00000103751	Gm37283	37.0774032843982	7.58298578462449	22.265995925815	0.0641620304157748	0.291475066792351	0.0208421288071851	0.534058476450578
ENSMUSG00000037579	Kcnh3	57.6628960957319	18.747532027464	42.1109777046792	0.0790043607452638	0.281571306878082	0.0208636088835718	0.534058476450578
ENSMUSG00000036989	Trim3	100.7019733224	45.1488909605066	66.7103440924765	0.093030098388022	0.273553883098522	0.0209099431286695	0.534058476450578
ENSMUSG00000050708	Ftl1	7497.4911828006	3392.16373903465	7098.47568322553	0.0933465427066483	0.273005172307786	0.0209232929116797	0.534058476450578
ENSMUSG00000048537	Phldb1	2.40599636464834	20.7194362675109	11.7252925399395	-0.0535536500175574	0.31000554949588	0.021113858805252	0.537295678812728
ENSMUSG00000002109	Ddb2	1219.09587635021	1490.18049200823	1357.50855367324	-0.0383236459210144	0.104285638721019	0.021133344864204	0.537295678812728
ENSMUSG00000026594	Ralgps2	1642.28106172615	1207.30613258933	1514.04186985724	0.065372180109119	0.16311409364584	0.0211442335213276	0.537295678812728
ENSMUSG00000040710	St8sia4	3513.29235452387	5003.05693246688	4027.25026984323	-0.0744890405480295	0.183926191880351	0.021218372215026	0.537584409654957
ENSMUSG00000108956	Gm45179	25.6481621617227	1.99717438300455	7.85242146549374	0.0487895144864321	0.320707129346699	0.0211966672819376	0.537584409654957
ENSMUSG00000042035	Igsf3	134.956772298825	73.2967894147819	137.197545684416	0.0956445716709898	0.25388752914011	0.0213556506554838	0.540263262594491
ENSMUSG00000015202	Cnksr3	146.851257445266	236.876144176442	268.726017793809	-0.0896525524349969	0.226040540720513	0.0216036183844832	0.545321363615208
ENSMUSG00000021418	Rpp40	169.812426800708	90.985988922342	154.140418961066	0.0949319377341614	0.254888445276112	0.0216192681669134	0.545321363615208
ENSMUSG00000113852	Gm48062	56.2379256142075	133.743135174119	88.7698253600807	-0.0880496935386933	0.273084773259433	0.021738204218605	0.547443935593804
ENSMUSG00000050921	P2ry10	3342.03684745205	4736.25751472779	4344.84623910122	-0.0723528457366121	0.180618242092741	0.0217993089318021	0.547443935593804
ENSMUSG00000013584	Aldh1a2	2.06726304663565	17.2433106770528	17.9327628503534	-0.0531040419233628	0.305704793482497	0.0217891137221669	0.547443935593804
ENSMUSG00000020462	Cfap36	344.073097838035	514.910059276216	426.079961164079	-0.0806288505191844	0.201543023065479	0.0219751220533343	0.547842671626574
ENSMUSG00000025810	Nrp1	5459.61967186775	7731.25057218645	6300.49495006471	-0.071955138066302	0.180014575730169	0.0219163857613548	0.547842671626574
ENSMUSG00000022285	Ywhaz	10400.7112603101	8871.58927664533	10370.4721162276	0.0264627203564436	0.0778514587602746	0.0219732023091886	0.547842671626574
ENSMUSG00000051900	Abca16	25.5185464181737	2.12413475395931	10.0313718192092	0.0486204442475319	0.315470870779929	0.0219364358479826	0.547842671626574
ENSMUSG00000046634	Pkd1l1	22.6954494679192	5.44430679746442	13.0582079922179	0.0662888505066256	0.282786568040577	0.0219171150088423	0.547842671626574
ENSMUSG00000055523	Gucy2g	27.1318894130991	82.5511390208873	36.9921011298009	-0.0765153556991783	0.276380412192639	0.02213494357974	0.550733104391143
ENSMUSG00000021565	Slc6a19	1.10004883955267	31.010520489743	9.12010787405372	-0.0404274890673919	0.326983610020908	0.0221553750759326	0.550733104391143
ENSMUSG00000006014	Prg4	690.347201179844	371.154383457262	541.08878467656	0.0932759227312528	0.252592333529012	0.022200377019784	0.551051966982378
ENSMUSG00000029634	Rnf6	1871.99833875652	1380.23914718789	1788.30263575941	0.0626535012255225	0.159568592493509	0.0222497141559473	0.551477357957901
ENSMUSG00000031916	Cog8	1191.16818493497	889.467543791015	1100.33703732267	0.0597793405392156	0.153283123688064	0.0223148435963557	0.552292379009803
ENSMUSG00000019558	Slc6a8	38.4877351310775	9.69086074470715	20.1447264137581	0.0666972247434198	0.279937786844755	0.0223927482593292	0.553146625955294
ENSMUSG00000055723	Rras2	861.314492500991	569.3351699492	1050.74592784262	0.0810003594855072	0.204339525283103	0.0224462489075103	0.553146625955294
ENSMUSG00000004263	Atn1	58.7830744541148	31.6123321894486	41.0166546334113	0.0926396788006836	0.251640761596025	0.0224296536337016	0.553146625955294
ENSMUSG00000027439	Gzf1	454.638074062196	719.526356801023	529.101886127935	-0.0847843366608001	0.217323508220742	0.0228846604036321	0.556672000088262
ENSMUSG00000019986	Ahi1	672.074300316432	1027.66611091976	718.247426746355	-0.081385223843387	0.206930744828142	0.0228285313661658	0.556672000088262
ENSMUSG00000045573	Penk	816.154821684212	2484.69068268528	1499.54426181814	-0.0748597415069312	0.273466397732889	0.0229143317605082	0.556672000088262
ENSMUSG00000041135	Ripk2	689.949834480172	970.046100484342	814.485830377228	-0.0691811132842641	0.175427185923545	0.022633556373162	0.556672000088262
ENSMUSG00000027750	Postn	0.528059907353594	8.61587367587952	8.53826856183714	-0.0443358252222062	0.317745582201375	0.0228723069539776	0.556672000088262
ENSMUSG00000079022	Col22a1	32.4927443974981	5.68597627263291	13.609215046714	0.0574548140091501	0.288970526051481	0.0227942367309737	0.556672000088262
ENSMUSG00000033106	Slc7a6os	899.209601657524	631.876616289234	783.966754916286	0.0710014867283039	0.180191284647113	0.0228020734859076	0.556672000088262
ENSMUSG00000038859	Baiap2l1	73.8019080002152	28.1524490735706	43.5425723230723	0.0813700146674943	0.271508425933654	0.0228077355633993	0.556672000088262
ENSMUSG00000056055	Sag	167.673529274021	84.5742963100182	143.883225216968	0.0910272136356157	0.257916931545415	0.0228477533347934	0.556672000088262
ENSMUSG00000002068	Ccne1	134.213334232079	67.4318248014614	182.346607946461	0.0910447315663164	0.258561866134574	0.0228066522596478	0.556672000088262
ENSMUSG00000020038	Cry1	872.454515451717	645.897471179021	810.823123572213	0.0600644847775801	0.155851439594667	0.0232710259040779	0.563738133888461
ENSMUSG00000024330	Col11a2	92.1962657824311	38.4369119331632	76.0764102971796	0.0839058698142683	0.267731210953847	0.0232612073344887	0.563738133888461
ENSMUSG00000038725	Pkhd1l1	102.592333000683	241.121597467135	113.217893966687	-0.0846167401661026	0.266845040646287	0.0233139159629991	0.56397943318967
ENSMUSG00000020599	Rgs9	308.176362165956	518.083054675882	344.043302416876	-0.08738032074925	0.230754104223857	0.0235120220089646	0.567969535892152
ENSMUSG00000032578	Cish	4183.12458991051	2853.53339020133	4523.40400738468	0.0741218521925738	0.190346068970971	0.0236464544061983	0.570412429035154
ENSMUSG00000105987	AI506816	554.940414707049	428.65846196339	572.51402127598	0.0496872019198553	0.13336346008442	0.0238264420537991	0.573139709347497
ENSMUSG00000089842	Pitpnm2os2	80.4133341579852	37.4861829940847	61.2851605890297	0.0867229654732128	0.260646778360548	0.0238205249220578	0.573139709347497
ENSMUSG00000079442	St6galnac4	387.265357399754	622.7945926174	501.852236202021	-0.0834427036844587	0.218793652918271	0.0240188339792469	0.57315094700665
ENSMUSG00000052117	D630039A03Rik	272.630824450764	428.897106125717	490.62960676401	-0.0819333631129499	0.213129109454815	0.0238837612962899	0.57315094700665
ENSMUSG00000031398	Plxna3	107.246111713093	260.221394917746	166.666361012109	-0.0817521457596611	0.265520558368254	0.0239980353750051	0.57315094700665
ENSMUSG00000022390	Zc3h7b	349.878056845662	503.968782874397	423.613627701196	-0.0704387257148873	0.182490783910118	0.0241615568248264	0.57315094700665
ENSMUSG00000031351	Zfp185	54.2447448357854	1.49470669982499	29.2386927526983	0.0366888841231658	0.319550252871418	0.0241444207791737	0.57315094700665
ENSMUSG00000110357	A030001D20Rik	10.2219057881568	1.49457437701381	8.05567456593767	0.0525085590075388	0.290166213079369	0.0241592828577793	0.57315094700665
ENSMUSG00000040016	Ptger3	11.2696879366137	1.81043337002407	26.3634109408969	0.0546349198233739	0.28633447884932	0.0240479922887586	0.57315094700665
ENSMUSG00000095040	1700001J03Rik	22.2768673797415	3.84128838951491	11.9808257122651	0.0554980684186129	0.284844464796179	0.0240192501219642	0.57315094700665
ENSMUSG00000004113	Cacna1b	56.5304318017917	13.8454530551211	19.8191406489022	0.0629327155054566	0.274465043969447	0.0241079546203032	0.57315094700665
ENSMUSG00000030342	Cd9	2558.54528602132	1745.58404741845	1912.15227496389	0.0731371093500345	0.189273116803892	0.024133093898136	0.57315094700665
ENSMUSG00000115368	Gm48942	600.249156804939	367.53328289952	401.841062246742	0.0839632743038164	0.222109440746902	0.0242712965545772	0.574957809253449
ENSMUSG00000034949	Zfr2	97.8697034872495	192.258429126151	114.927541408133	-0.0871070079648169	0.251764719154152	0.0244716501409246	0.577839630428878
ENSMUSG00000110697	Gm31718	868.056435882791	1325.29038632238	952.574611452368	-0.0775534616262143	0.202525771077767	0.0245103253898348	0.577839630428878
ENSMUSG00000026470	Stx6	1660.72859232978	2103.46526228048	1718.029580939	-0.0437155392806183	0.120684329090777	0.0244517926900846	0.577839630428878
ENSMUSG00000078606	Gvin2	195.99101798748	146.47127667462	204.409337059089	0.0562597624151545	0.149513172162047	0.0245279039716117	0.577839630428878
ENSMUSG00000032641	Gpr19	136.485551642623	78.680760563675	101.74633985472	0.0861421481887093	0.23435621547731	0.0245665902175536	0.577956031120934
ENSMUSG00000094634	Gm3468	71.0571093178858	138.092323867008	94.4014898769927	-0.0863893106260822	0.249577506077937	0.0248338767338275	0.578088391136011
ENSMUSG00000017390	Aldoc	132.755442967136	244.173642402918	196.016035472959	-0.0861631269828044	0.242445756861516	0.0249992386885188	0.578088391136011
ENSMUSG00000028145	Them4	98.0724904077851	165.966347356175	139.69515105897	-0.0838844817151844	0.22784795167347	0.0251568048342514	0.578088391136011
ENSMUSG00000034544	Rsrc1	555.284548650901	856.325996766592	680.40208963115	-0.0779702856134002	0.204957162622106	0.0248302683990488	0.578088391136011
ENSMUSG00000002103	Acp2	342.577805905376	503.001298625466	377.127121685377	-0.0724548440609543	0.188988849676488	0.0246389892425315	0.578088391136011
ENSMUSG00000026434	Nucks1	904.606713939584	1301.82996650475	1012.01298491453	-0.0690315579952879	0.180765610015199	0.0248477293845858	0.578088391136011
ENSMUSG00000037029	Zfp146	534.51377262972	754.719318637942	708.368507934554	-0.0660131134987938	0.173167706191067	0.0248078685884505	0.578088391136011
ENSMUSG00000037905	Bri3bp	328.923384888853	443.856827687915	379.48283430529	-0.0567548280425659	0.151953967986126	0.0252472771979761	0.578088391136011
ENSMUSG00000107946	Gm44066	3.92880064991732	23.4460306912675	13.0800325574475	-0.0542757383203055	0.283247722969886	0.0246702324534132	0.578088391136011
ENSMUSG00000026740	Dnajc1	1556.34243729049	2065.23842122861	1706.26934198991	-0.0534817188126004	0.144160115235528	0.0251546440590383	0.578088391136011
ENSMUSG00000086448	9330162012Rik	1.24128209533637	22.3777478270314	11.1312915187996	-0.0411463785095462	0.30937643996192	0.0252276879726843	0.578088391136011
ENSMUSG00000000600	Krit1	3821.78660943783	3136.8411715467	3468.44433578321	0.0337237938961408	0.0980253019470755	0.0249600029992141	0.578088391136011
ENSMUSG00000024750	Zfand5	2746.98360235176	2174.40362571922	2284.50256926197	0.0423431847905649	0.118429373558457	0.0251600218804108	0.578088391136011
ENSMUSG00000041459	Tardbp	2867.81465110525	2197.03789072437	2847.54048469564	0.0503237546322557	0.136309708281768	0.0248003307317762	0.578088391136011
ENSMUSG00000048154	Kmt2d	8783.97054589582	6592.90556770091	7880.40413730805	0.0542417816435295	0.146055840343721	0.0252321817725795	0.578088391136011
ENSMUSG00000030557	Mef2a	1618.58686938474	1204.08085643939	1456.99195047223	0.0561019720504515	0.150356415145646	0.025208980650894	0.578088391136011
ENSMUSG00000028268	Gbp3	2042.81501413259	1477.51385196921	2344.2099623043	0.0618334002899846	0.163670909074962	0.0250874216287374	0.578088391136011
ENSMUSG00000011008	Mcoln2	122.603359322816	40.1804174189655	65.2084500546835	0.070656826614957	0.26623671604395	0.0250264048447361	0.578088391136011
ENSMUSG00000113841	Gm48701	62.3259935715095	21.2087203551241	27.7322270259148	0.0718800827464193	0.265180525964022	0.0251795046512444	0.578088391136011
ENSMUSG00000059975	Zfp74	237.59318237874	156.330838138522	199.416436241697	0.0764665477131999	0.200470476537605	0.0248055715895252	0.578088391136011
ENSMUSG00000031758	Cdyl2	425.541052001692	307.677607472768	365.462231487754	0.0614977652372441	0.163282191175565	0.0252898914372184	0.578291015547716
ENSMUSG00000025870	Arl10	120.961241175354	186.000774647559	168.434550507514	-0.0764848014637761	0.202829437890155	0.0254443214106206	0.581046523732932
ENSMUSG00000030237	Slco1a4	3.90723829242141	31.1413547600271	10.7626892622712	-0.0488702427258223	0.289878103761916	0.0255683962365253	0.582350156790925
ENSMUSG00000021696	Elovl7	19.3829958592167	1.21878574613609	8.66550699394014	0.041785383490165	0.306417450435233	0.025569411917252	0.582350156790925
ENSMUSG00000026249	Serpine2	44.9206378468386	13.3060439585279	48.949431387824	0.0661096955182625	0.265736585081391	0.0256466851544773	0.583334364728729
ENSMUSG00000083826	Gm13039	18.7707889451326	5.58921266640411	12.4314990796485	0.0661515770999929	0.265477239022218	0.0257076281756139	0.583945023559335
ENSMUSG00000000538	Tom1l2	602.276478092773	977.526904667678	801.261733562007	-0.080105762487959	0.216684045919211	0.0258828555445502	0.587146578690744
ENSMUSG00000044367	Slc16a13	35.3699672975286	80.9938129737531	61.8632084022272	-0.0794743528650959	0.256786974027584	0.0260990581010028	0.587769084188285
ENSMUSG00000027200	Sema6d	48.9677184011385	201.397051724625	74.6528867037393	-0.0597664710106375	0.268017030043728	0.0261416048647617	0.587769084188285
ENSMUSG00000035448	Ccr3	22.5038766812322	98.3365363707169	54.5502402632323	-0.0583489391180163	0.269574697114858	0.0261139921959246	0.587769084188285
ENSMUSG00000045629	Sh3tc2	1.34987654994115	21.920420532695	7.74952182110081	-0.0409825309053764	0.304582786122086	0.0261848433021347	0.587769084188285
ENSMUSG00000024013	Fgd2	6.97049800606243	0.653850520611078	10.0731004246845	0.0456001134566082	0.295133282318467	0.0260557869037255	0.587769084188285
ENSMUSG00000054626	Xlr	42.6065866108224	8.80287469861294	33.4597168785917	0.0562924828169276	0.272823479801106	0.0259694076433611	0.587769084188285
ENSMUSG00000022518	4930562C15Rik	32.829530436793	9.75346060986378	19.7754857931296	0.0653896333697846	0.264107500861251	0.026157951898076	0.587769084188285
ENSMUSG00000042978	Sbk1	371.950210248667	223.79494509765	364.837108300982	0.0809109760662691	0.221519223450231	0.0261621569828157	0.587769084188285
ENSMUSG00000032114	Slc37a4	310.872302497898	474.121791406512	403.756054161891	-0.0736625776852999	0.198059777800589	0.0264828580028261	0.592167767853802
ENSMUSG00000079414	Gm11110	311.547683408509	467.394555986497	351.299052183828	-0.0719133973069473	0.19284923088339	0.0264358074571989	0.592167767853802
ENSMUSG00000100615	Gm5511	102.777386178324	46.4341906802491	65.0413073467122	0.0798322553575875	0.254135466836454	0.0264845279486199	0.592167767853802
ENSMUSG00000022533	Atp13a3	1807.59778766092	1330.25508442856	1460.77839288408	0.056168506550004	0.15313861115186	0.0267093917016672	0.596416886146615
ENSMUSG00000028641	P3h1	63.3680619449765	123.260063590232	102.023927738424	-0.0821524468061409	0.244308395657172	0.0267648002140833	0.596875954774225
ENSMUSG00000032714	Syde1	63.4970959067384	26.341403310723	63.6762967892617	0.0761256666653348	0.256181732675525	0.0268858509232213	0.598795798130053
ENSMUSG00000031860	Pbx4	234.105365364264	352.05027147979	248.885855457701	-0.0711945040379791	0.192501887968254	0.0270028532747995	0.599758168677772
ENSMUSG00000048175	Asb8	468.5175115491	641.105094853077	535.673521929944	-0.0570929678346819	0.155864623510058	0.0269861356068466	0.599758168677772
ENSMUSG00000032412	Atp1b3	17543.1923281074	12594.9836476054	16964.843113293	0.0602353147735678	0.163680638346733	0.027034116086836	0.599758168677772
ENSMUSG00000060301	2610008E11Rik	812.996934944829	1157.76247246085	928.673963379237	-0.0636149271739222	0.172552158077139	0.0271980963102542	0.601060381297708
ENSMUSG00000025912	Mybl1	8.63060919996802	38.5533161266948	24.7264507036611	-0.0564227731225423	0.267134768822322	0.0271505880715384	0.601060381297708
ENSMUSG00000087060	Eldr	9.62431210387756	0.498235566608329	17.3568413491032	0.0386456895755261	0.303536982296228	0.027170563768293	0.601060381297708
ENSMUSG00000095562	Erdr1	59.6313774719134	132.390365741639	83.8972320367535	-0.0778068654590678	0.251596839576484	0.0274469266304118	0.604687896886055
ENSMUSG00000019971	Cep290	138.928708454001	219.781748294441	153.319296899708	-0.0751996279256993	0.206523141304206	0.0274747078599451	0.604687896886055
ENSMUSG00000029131	Dnajb6	794.392525162892	618.843082488246	715.445707614783	0.0435979345044305	0.124270841444144	0.0275034665542265	0.604687896886055
ENSMUSG00000057329	Bcl2	7282.43079583825	5140.95803158331	8769.27021692463	0.0624071046342395	0.169979001132308	0.0274429453725379	0.604687896886055
ENSMUSG00000085417	Gm13919	25.2214299848255	6.3344915088204	16.4267557851638	0.0585236320869237	0.262609217193981	0.0277159431046501	0.607798921323101
ENSMUSG00000029518	Rab35	520.377399477852	369.687282737451	458.184502204418	0.0609931062272743	0.166873403308006	0.027686929789018	0.607798921323101
ENSMUSG00000035000	Dpp4	2618.4068113943	3342.05860623977	2815.91178809403	-0.0420038494559342	0.12083431458641	0.0278228773403409	0.608899584100995
ENSMUSG00000112169	Gm48536	0	26.4322643196703	12.1636280721648	-0.0271172792061397	0.313003879395545	0.0278372379489157	0.608899584100995
ENSMUSG00000006651	Aplp1	185.162690373086	299.203213792436	179.141570769033	-0.0758638649492968	0.210803403157671	0.0279198626936999	0.609927918820152
ENSMUSG00000036647	Olfr6	11.0453121553856	32.9594024733263	18.2788952355467	-0.0664436032862722	0.256956560235883	0.0280105384365299	0.610381032496465
ENSMUSG00000063382	Bcl9l	676.162023423743	448.30490382084	626.491867110205	0.0698361013359323	0.191523113505786	0.0280118813301934	0.610381032496465
ENSMUSG00000056290	Ms4a4b	36708.5882080378	26139.5038943216	36658.9402365604	0.0601648070993769	0.165499376239031	0.0280592525103909	0.610636363081912
ENSMUSG00000041272	Tox	3280.41474331364	4593.16123470575	3485.65441490711	-0.0595630116095563	0.164130528326317	0.028143538226868	0.61169337463397
ENSMUSG00000055296	Tmem245	1967.69495331949	1287.17046778064	1501.68715152949	0.0708463875972734	0.195296766748314	0.0282617232016482	0.613483565620568
ENSMUSG00000058297	Spock2	339.664867277277	554.461477993609	307.574243189114	-0.0758534956722818	0.212580834442475	0.0283019572740603	0.613579268649153
ENSMUSG00000030431	Tmem238	54.3740287310419	101.973468772797	83.6631548717379	-0.0792134170242684	0.235790533520975	0.0283831643299192	0.614297228587898
ENSMUSG00000001521	Tulp3	50.2416861366129	88.8611273841351	75.6167375075489	-0.0785764917707144	0.228038661819611	0.0284750937551022	0.614297228587898
ENSMUSG00000020732	Rab37	3405.69471970662	4737.0369326003	3862.61836777286	-0.0580981881323547	0.160936285082189	0.0284222768319251	0.614297228587898
ENSMUSG00000054720	Lrrc8c	3142.04952280126	2377.0825836962	3222.39812604775	0.0487027177368709	0.137821977796647	0.0284785426226888	0.614297228587898
ENSMUSG00000033488	Cryzl2	43.7049946149094	85.5185383011497	63.4830424769619	-0.0780812795080366	0.239437610715728	0.0288406192235519	0.616712664079376
ENSMUSG00000018451	6330403K07Rik	405.766443154014	666.087851761748	433.282704577595	-0.0751289809569435	0.212604330876048	0.0288980191213408	0.616712664079376
ENSMUSG00000034573	Ptpn13	1255.61748975536	2025.9384049795	1350.83018919502	-0.0740990545024043	0.20861394334404	0.0289175957784715	0.616712664079376
ENSMUSG00000076795	Trav8d-2	28.8365823422432	73.575687398755	59.9097387084133	-0.0708932462711038	0.252579733732028	0.0286731845787476	0.616712664079376
ENSMUSG00000022742	Cpox	505.241940475843	714.47930563776	582.56814809455	-0.0600985237763773	0.166971802959677	0.0289052901263531	0.616712664079376
ENSMUSG00000038781	Stap2	20.7870134081814	1.24757265199526	8.86183879014442	0.038452415443759	0.295699633322465	0.028950603253332	0.616712664079376
ENSMUSG00000001663	Gstt1	22.863764915299	3.05827066764169	16.0948609064327	0.0463415237354346	0.277641896838869	0.0288360134781232	0.616712664079376
ENSMUSG00000030283	St8sia1	1440.853481771	923.958341877058	1135.35542944119	0.0720441574240539	0.20034363733679	0.02864472850745	0.616712664079376
ENSMUSG00000091831	Gm4707	187.37586454335	117.128639051683	171.365617967143	0.0736624182185402	0.206656126186041	0.0288389266741445	0.616712664079376
ENSMUSG00000030671	Pde3b	456.714816041587	233.815384168441	210.962821642776	0.0781296280653513	0.239191077925053	0.0288321459131668	0.616712664079376
ENSMUSG00000028063	Lmna	42.971742382083	88.9221948339553	64.96730430351	-0.0767905271837464	0.243183313173374	0.0290541601180336	0.617382878835683
ENSMUSG00000102503	Gm37370	501.165603990208	285.859587441798	402.220621646103	0.0773321342572134	0.224961487868513	0.0290394336785004	0.617382878835683
ENSMUSG00000031823	Zdhhc7	777.331012972977	973.129987584213	828.041431395492	-0.03665048024434	0.109221173422916	0.0291327030103192	0.618284763888149
ENSMUSG00000026478	Lamc1	310.010720403958	463.923448733939	383.244476170491	-0.0671028026913103	0.186835900363387	0.0292155133111623	0.619274871881531
ENSMUSG00000022667	Cd200r1	1075.03526278612	1446.46064502469	1269.13689451776	-0.0511882897665098	0.145094243003612	0.0293037158014211	0.620376687924522
ENSMUSG00000052769	Gm9889	62.6568794817429	30.6941944585941	59.4662735580506	0.0763535583915003	0.241118886361226	0.0294688172870736	0.623101769970012
ENSMUSG00000030486	Zfp108	0.264029953676797	7.02436534821252	11.398723251228	-0.0358620636957803	0.297265213361357	0.0295230833068627	0.623231841760558
ENSMUSG00000000078	Klf6	4316.35526887786	2614.44899973748	3649.72376371709	0.0742762666377578	0.21248523847585	0.0295841354207587	0.623231841760558
ENSMUSG00000108291	Gm44292	280.220776875222	138.231238580031	213.20550808923	0.0762604858513441	0.240468820653951	0.0295771479273386	0.623231841760558
ENSMUSG00000026223	Itm2c	5545.00684533119	6997.84585053618	5774.30281868582	-0.0379856705671774	0.113016699020032	0.0296395408656412	0.623631961186533
ENSMUSG00000028528	Dnajc6	73.180069277603	134.25509543523	75.716393167794	-0.076684302915695	0.230196544281107	0.0297685868115705	0.624481698056431
ENSMUSG00000051650	B3gnt2	230.91946641888	305.175194792595	242.029069934446	-0.0471136606982887	0.135593430107829	0.0297252344379243	0.624481698056431
ENSMUSG00000031766	Slc12a3	21.6562193458715	2.88162634690074	11.8042057424192	0.0453575093740665	0.275260301642071	0.0297893120401766	0.624481698056431
ENSMUSG00000039206	Daglb	179.506803322734	274.999075586228	241.752879415633	-0.0684037834105845	0.192753596815223	0.0299335514770371	0.625209678228311
ENSMUSG00000029128	Rab28	393.132417463162	579.489772553456	479.86209585903	-0.0643463665535393	0.180602322362201	0.0299065237431349	0.625209678228311
ENSMUSG00000022353	Mtss1	1940.50205873576	1343.13249601481	1961.71261037742	0.0618637415167997	0.173618182047734	0.0298729851811767	0.625209678228311
ENSMUSG00000010290	AI597479	479.516609114192	712.833595328971	576.254131359499	-0.0650375798409019	0.183153491266274	0.0301436689207759	0.628831446536089
ENSMUSG00000045991	Onecut2	4.22580155380929	45.7131422683632	14.660168422367	-0.0412076401823826	0.283925151728232	0.030190002396183	0.629031838247477
ENSMUSG00000027074	Slc43a3	116.341042620859	222.731838964679	225.732459647931	-0.0757359684662973	0.233636439207021	0.0303056451957798	0.629319477249523
ENSMUSG00000067787	Blcap	282.644525133272	437.888340325859	344.024536533854	-0.0688553845702631	0.195373129846969	0.0303229729926737	0.629319477249523
ENSMUSG00000031530	Dusp4	363.391005546681	517.701933407097	452.666997451203	-0.059242198726379	0.167619341079727	0.0304242732038655	0.629319477249523
ENSMUSG00000024486	Hbegf	43.4581652862467	14.9961794939114	56.7801473754583	0.064039903344953	0.250527251954529	0.030288563331117	0.629319477249523
ENSMUSG00000051890	Klhdc1	704.51318528044	460.946205585897	611.76153983034	0.0675356969466094	0.191360794390698	0.0303990692893974	0.629319477249523
ENSMUSG00000030729	Pgm2l1	478.676407767269	307.582541759472	377.80593591548	0.0690846417050139	0.196447097838875	0.0304236769264982	0.629319477249523
ENSMUSG00000026011	Ctla4	8233.39055659264	10607.1763081993	9248.61438062142	-0.0415517141287881	0.122792800063388	0.0305414206938168	0.63022037617229
ENSMUSG00000110279	Gm45552	352.057832204086	197.200485278532	282.946993921996	0.0751468676375004	0.22447841400815	0.030509653147054	0.63022037617229
ENSMUSG00000031959	Wdr59	315.44776588432	464.588513985576	399.925325872051	-0.0632628727991375	0.179229166925703	0.0306580901426972	0.631631118964588
ENSMUSG00000114705	Gm18760	5.86621485190747	30.0068418109667	15.5426830949373	-0.0498587423702666	0.261489610735837	0.030683545920391	0.631631118964588
ENSMUSG00000034656	Cacna1a	119.353061984656	199.536452289434	151.70615787802	-0.0726209272144955	0.212199350140798	0.0309493763320624	0.632567550501897
ENSMUSG00000074607	Tox2	1346.81554140155	2005.90883051781	1116.06273619465	-0.0643706583032109	0.182710942586479	0.0307716624207229	0.632567550501897
ENSMUSG00000036298	Slc2a13	24.6120794198143	3.17368293670072	13.012599308654	0.0440130675348454	0.273354763731592	0.0308851276382737	0.632567550501897
ENSMUSG00000042901	Aida	634.726658657069	470.489275482131	600.85119374541	0.0500532540420859	0.144459659362008	0.03085503357116	0.632567550501897
ENSMUSG00000030748	Il4ra	2523.7706781264	1784.89300564073	2497.38022938616	0.0575016164265729	0.163923944040841	0.0309506397688206	0.632567550501897
ENSMUSG00000086481	Gm11707	350.710601280982	227.723496660573	305.279167250731	0.0674310424927799	0.192584857246503	0.030943338286888	0.632567550501897
ENSMUSG00000107468	5730507A11Rik	10.486950069359	46.3563291323234	32.4156786615233	-0.0521953292137016	0.256461576444363	0.0310792366811472	0.634438720665088
ENSMUSG00000059486	Kbtbd2	1804.19343005444	1329.3989369558	1617.16506806427	0.0507731380016986	0.146698097339412	0.0311440744605552	0.635005432483249
ENSMUSG00000022744	Cldnd1	1927.94139951004	2950.18155043987	2543.8565472033	-0.0664103568080815	0.190208006029759	0.0312642357920038	0.635981163448645
ENSMUSG00000002910	Arrdc2	288.823803189366	186.404379377447	246.163060181741	0.067567623654096	0.1939845348125	0.0312661960427254	0.635981163448645
ENSMUSG00000025578	Cbx8	112.217707703314	212.193855202183	165.061726486424	-0.0740805266690538	0.22990665955346	0.0313568849287858	0.637069238642128
ENSMUSG00000020717	Pecam1	2816.95944870724	2270.56228742654	2682.6285025257	0.0330627824516688	0.102310388428383	0.0314291199009821	0.637069856302659
ENSMUSG00000017291	Taok1	2118.08774953858	1498.88566766203	1751.10837115586	0.0568520539329475	0.163029069125956	0.0314313089610409	0.637069856302659
ENSMUSG00000081861	Gm14441	21.1192662142456	1.99496755269717	9.56196941917646	0.0404657469571378	0.279255180020183	0.0315937320088735	0.639605021413684
ENSMUSG00000050503	Fbxl22	108.784991451422	62.1704434644632	110.143448743231	0.0728197757285109	0.21878747209058	0.0317438928840027	0.641886249615484
ENSMUSG00000020594	Pum2	4529.55390709427	3739.65282920024	4020.03377662557	0.0277123955182547	0.088869760693997	0.0319688178941853	0.644911594904254
ENSMUSG00000040734	Ppp1r13l	17.4193559009581	1.69837264991419	7.75442445333372	0.0403412719837908	0.277900903905509	0.0319660419695062	0.644911594904254
ENSMUSG00000034021	Pds5b	1830.73763887301	1429.71380096784	1618.57536975687	0.0391295950774937	0.118240391649801	0.0320067344388626	0.644916871452235
ENSMUSG00000116626	Gm49705	66.3155398140132	27.6651106998186	60.1787409979249	0.0677675009912643	0.242364557763172	0.032131553287928	0.646671108298875
ENSMUSG00002076083	Klhl17	466.327153921905	755.943996982472	589.678151508238	-0.0690485224212846	0.203086758554218	0.0323607898232085	0.648919026007012
ENSMUSG00000004633	Chn2	252.701305280566	354.271332790014	243.093378131676	-0.0545839659648467	0.158545919550112	0.0323948016135923	0.648919026007012
ENSMUSG00000032602	Slc25a20	689.419319941483	948.338812282175	838.679153794174	-0.0517391417838546	0.150960366893613	0.0323722294214112	0.648919026007012
ENSMUSG00000046027	Stard5	722.602444829461	988.237799741018	806.314529537083	-0.0508781021885182	0.148634182756602	0.0323221248232575	0.648919026007012
ENSMUSG00000068747	Sort1	0.539042163564964	12.283526064783	10.1841317358819	-0.0336713741665149	0.289319165118683	0.0324360227113552	0.648985702076379
ENSMUSG00000019952	Poc1b	394.969341484299	244.150232826875	334.976671675765	0.0687362532148474	0.2024139460124	0.0325120624177419	0.649748066544533
ENSMUSG00000110442	Gm45804	27.1765743846361	60.7975819114288	51.3318816631902	-0.0688571566304504	0.238529642102723	0.0327941316097246	0.654621319440272
ENSMUSG00000020232	Hmg20b	636.371053167023	803.628705213693	695.201980530244	-0.0357179715301663	0.11037337963037	0.0328982332109114	0.65550560251144
ENSMUSG00000028647	Mycbp	240.076265995236	155.927864440561	216.533303506356	0.0647267154349089	0.189206234715432	0.0329149774134313	0.65550560251144
ENSMUSG00000020921	Tmem101	159.083627236651	264.469601912931	197.071429420552	-0.0688327189636727	0.206483711016826	0.0333739171963642	0.655926807621567
ENSMUSG00000056091	St3gal5	52.1312374419867	124.980290833597	84.026320257392	-0.0660491761903662	0.239380790586262	0.0334294678158567	0.655926807621567
ENSMUSG00000028965	Tnfrsf9	5092.5219746171	7389.88763462079	6392.26451716358	-0.0583023601338781	0.170298219656751	0.0332390342863933	0.655926807621567
ENSMUSG00000111505	Gm48673	9.80911450881465	39.7712350953292	25.63709624549	-0.0519749220405537	0.24967279987171	0.0331146956946402	0.655926807621567
ENSMUSG00000034858	Fam214a	883.117994941886	1219.36468102936	982.849087347856	-0.0514106104225467	0.151395546661073	0.0332790244328036	0.655926807621567
ENSMUSG00000006906	Stambp	727.89995027484	958.665523443612	822.924926552758	-0.0436115131913324	0.130835321537671	0.0331150800390402	0.655926807621567
ENSMUSG00000085307	Gm11525	23.5731881740142	2.40979698224361	11.0809274393039	0.0398938170197927	0.27367089170424	0.0332030264258646	0.655926807621567
ENSMUSG00000033966	Cdkl4	36.8865365570375	10.0895960889319	19.5897161974159	0.0542217703916068	0.247239721029204	0.0332258346210975	0.655926807621567
ENSMUSG00000020642	Rnf144a	488.405081506527	330.311007601874	342.642598020841	0.06015244157829	0.176137419073274	0.0334566643422219	0.655926807621567
ENSMUSG00000084274	Ptma-ps2	50.5710082452264	17.5955331830902	39.2760472676283	0.0607975692433001	0.243571854752635	0.0331407146153003	0.655926807621567
ENSMUSG00000102154	Gm37469	191.456851237166	124.723028803683	154.281233458843	0.06377671896119	0.187268946408927	0.0333741568309766	0.655926807621567
ENSMUSG00000045231	BC106179	47.2865466958875	20.4992797582691	30.2928384235696	0.0672803326615759	0.238176516024576	0.0334011001563531	0.655926807621567
ENSMUSG00000026928	Card9	47.6824894005401	22.0194330146233	48.4098393295579	0.0687546552496469	0.235596416093408	0.0334722969499182	0.655926807621567
ENSMUSG00000032690	Oas2	577.554323686006	279.439971837408	396.301764446515	0.0705009737906976	0.233847197775133	0.0330058878174486	0.655926807621567
ENSMUSG00000001995	Sipa1l2	259.916583975446	152.595276293477	240.017326155244	0.0695061652508447	0.210840522806334	0.0335395880468584	0.656494313689764
ENSMUSG00000026770	Il2ra	4586.82251100639	3797.71224688102	6866.46077405571	0.0262602301569049	0.0861582409835621	0.0336864167098217	0.657910952946145
ENSMUSG00000001901	Kcnh6	17.3093207823201	2.2507889285023	11.72321675725	0.0418527701969712	0.266440879517915	0.0336887899651877	0.657910952946145
ENSMUSG00000028893	Sesn2	152.845038469734	244.151094524435	212.331445348906	-0.0658239282179349	0.196525498451643	0.0340801735007186	0.66048928466498
ENSMUSG00000002105	Slc39a13	307.275349805222	463.235675888	356.221599237791	-0.0613336557980776	0.181204637484245	0.0341293289501084	0.66048928466498
ENSMUSG00000040841	Six5	11.1968417265797	57.5096283897372	25.1471529761025	-0.0469872601479411	0.254051000453799	0.0338921804461477	0.66048928466498
ENSMUSG00000046722	Cdc42se1	4633.79595509002	3915.71122314007	4526.32271135334	0.0220612481156968	0.074822771460327	0.0340204175470857	0.66048928466498
ENSMUSG00000104662	Gm43267	36.1934844256796	6.00932512456826	18.8291100764739	0.0446505817997695	0.258028498213585	0.0340799228917761	0.66048928466498
ENSMUSG00000034265	Zdhhc14	28.15045870207	9.13077769901984	29.736498352236	0.05772431461004	0.24273459829237	0.0340104197974791	0.66048928466498
ENSMUSG00000026950	Neb	4046.33399710126	2707.64290479072	3282.93690150977	0.0605543548107788	0.178720973701975	0.0341074029428872	0.66048928466498
ENSMUSG00000114869	Gm48876	94.2554108094903	43.0910419548487	94.1052494050875	0.0679663828358049	0.234883600718666	0.0339397861349456	0.66048928466498
ENSMUSG00000097322	A530083I20Rik	2.91294189374235	24.8065396180105	9.78545820354591	-0.0403873418699234	0.267659197976509	0.0343283838235323	0.662843551009739
ENSMUSG00000102600	Gm37266	94.5611947578219	52.0508342507474	90.6607034504695	0.0696727316427071	0.219334353977719	0.0342964802533276	0.662843551009739
ENSMUSG00000101599	Gm20342	326.199797039189	545.046886952826	410.850044807052	-0.0676619982045644	0.205811973649249	0.0344299706207004	0.664056426599928
ENSMUSG00000037260	Hgsnat	457.283400944911	605.833130278767	512.96742278881	-0.0435393766815635	0.132150069802041	0.0344764485420201	0.664204875342159
ENSMUSG00000034177	Rnf43	426.536634730166	739.128163645143	490.658093650311	-0.0680839914613355	0.211236011275512	0.0349486206775468	0.669501427624027
ENSMUSG00000042105	Inpp5f	1745.86943350689	2258.27054189554	1898.75557053968	-0.0389129552008629	0.120559319633262	0.0349859156725348	0.669501427624027
ENSMUSG00000030035	Wbp1	619.052661358517	794.039420321986	698.426612253876	-0.0372950528177308	0.116266598927822	0.034925426863419	0.669501427624027
ENSMUSG00000002031	Ift46	293.951398797267	376.271183823776	362.306356467974	-0.0370459980304914	0.115569775306349	0.0348753855770954	0.669501427624027
ENSMUSG00000026778	Prkcq	7342.08047868435	5879.94247868242	6997.11532481237	0.0322192557477496	0.102954005767129	0.0349690739671507	0.669501427624027
ENSMUSG00000018930	Ccl4	151.833256051543	18.981304582348	89.9363520629302	0.0406833178143302	0.264703812750892	0.0348626740047124	0.669501427624027
ENSMUSG00000032652	Crebl2	322.708151410112	523.526377515815	430.225538824894	-0.0654888949406245	0.198600151338517	0.035080400968611	0.67056029842567
ENSMUSG00000031840	Rab3a	94.5064427465505	165.033736568518	102.971956047706	-0.0679479217466184	0.211907806350709	0.0351662337598362	0.671451600451186
ENSMUSG00000052291	5330438D12Rik	132.023291641176	86.4918270944225	115.19236610638	0.0610524541941455	0.182788363458188	0.0352269457334766	0.671861803538145
ENSMUSG00000025777	Gdap1	20.2138663743639	46.6289041621379	35.2981874791401	-0.0645281474168814	0.233746513295476	0.0355205186733118	0.673178165484283
ENSMUSG00000000957	Mmp14	13.0941386441306	46.6555329643193	24.3189926187561	-0.0524767431882292	0.242010146977985	0.0355317955040458	0.673178165484283
ENSMUSG00000018899	Irf1	5275.85969889318	4120.6992767246	4971.58708711098	0.0367130625395443	0.115202652564547	0.035451290508641	0.673178165484283
ENSMUSG00000034636	Zyg11b	2980.5042695567	2311.40601712521	2475.40422138974	0.0380197501745882	0.118618898669199	0.0354238887429829	0.673178165484283
ENSMUSG00000025650	Col7a1	41.3373134707719	7.88060124828366	24.3970598894377	0.0454154044979567	0.251354104558155	0.0354637869027165	0.673178165484283
ENSMUSG00000020956	Dtd2	206.098697999219	124.744777732315	180.290565426199	0.0658800361524154	0.201837727705144	0.0354710298403188	0.673178165484283
ENSMUSG00000033705	Stard9	70.5663908413122	27.226476327091	46.4956295366108	0.0611002650196476	0.236502771964222	0.0356180791403974	0.674067228107831
ENSMUSG00000046949	Nqo2	320.733391485079	193.989261717641	275.034839201273	0.0655894956174418	0.201501223982104	0.0357197365058305	0.675244952688035
ENSMUSG00000039936	Pik3cd	5275.97507355278	4022.15231496745	4804.76875304567	0.0408436041478107	0.126412115438311	0.0357846345815582	0.675315861554116
ENSMUSG00000022604	Cep97	1398.83914163238	1063.10523192328	1135.46053485929	0.0413204399507029	0.127692848392196	0.0358023473049067	0.675315861554116
ENSMUSG00000002342	Tmem161a	631.928310482983	885.129693952814	828.294520080683	-0.0509912093984668	0.153982360661168	0.035922239097919	0.676224442910279
ENSMUSG00000001700	Gramd3	1831.86669382761	1282.12628839856	1485.22608983886	0.0535921268293647	0.161358743803629	0.0359294822822651	0.676224442910279
ENSMUSG00000001751	Naglu	190.644713016401	285.476174708207	271.225291796974	-0.0584988494800298	0.176383779984783	0.0360888082092939	0.677750953297528
ENSMUSG00000028799	Zfp362	441.114032289362	589.255257453588	504.311380581195	-0.0436708754414393	0.134248950064486	0.0360897337191187	0.677750953297528
ENSMUSG00000051003	Olfr161	6.01623375317778	50.5688587196575	16.4026962366041	-0.0393671879090552	0.263250276958684	0.036133510223487	0.677829824312883
ENSMUSG00000114185	Gm47662	22.7909403479934	2.00193579082049	9.71379380520903	0.0365868495366144	0.270409148750695	0.036177111788561	0.677905244641887
ENSMUSG00000004035	Gstm7	15.773611143703	1.50819698640575	7.75629916211029	0.0371554534065425	0.268265734854536	0.0363671128907942	0.679658298955757
ENSMUSG00000032572	Col6a4	12.015849585844	1.75043730360835	7.53432488940377	0.0411655715541589	0.257537054068334	0.0363897156619623	0.679658298955757
ENSMUSG00000018846	Pank3	623.411409299056	465.486633261715	582.481997078552	0.0438643839014096	0.135074940592974	0.0363739641129369	0.679658298955757
ENSMUSG00000052713	Zfp608	46.5228306298785	88.5379554403739	99.4997062427431	-0.0665841183580892	0.219889264043622	0.0367220468947053	0.682876547652369
ENSMUSG00000052605	Isoc2b	193.289457620661	285.808279968617	242.914678542655	-0.0565355038141532	0.17157525483365	0.0367941424914711	0.682876547652369
ENSMUSG00000054604	Cggbp1	2257.57314521795	1803.50358829613	2053.815783559	0.0316695290412763	0.102852519562691	0.0368012526118489	0.682876547652369
ENSMUSG00000020027	Socs2	1009.9413465566	791.621624628246	1533.54205994472	0.0353018354012152	0.112454883122843	0.036627580968998	0.682876547652369
ENSMUSG00000037405	Icam1	1398.05893938837	1032.03267680018	1230.86656148973	0.0454345890878849	0.139779966912763	0.0367874729181458	0.682876547652369
ENSMUSG00000085526	Gm16083	57.7053948207643	13.5207784351031	29.8073630271806	0.0478180801383844	0.243590649493419	0.0366812561546978	0.682876547652369
ENSMUSG00000032298	Neil1	502.254178961518	628.804893470096	519.561696795153	-0.0316616196961477	0.102867475686452	0.0368511278770979	0.683061977436207
ENSMUSG00000029530	Ccr9	944.607575799512	557.618597676848	989.591868391953	0.0650478234689443	0.204112968000517	0.0369057055958618	0.683334075394947
ENSMUSG00000079685	Ulbp1	394.47222603117	252.160767008546	300.542265645714	0.0611466094679176	0.18736855778408	0.0369810833747974	0.683990296933213
ENSMUSG00000025014	Dntt	40.896617012151	6.49535097522497	21.9272333071775	0.0418210608515992	0.253233767328237	0.0371284067345566	0.685974349668556
ENSMUSG00000032456	Nmnat3	138.131343965627	231.064183194193	186.957924421303	-0.0640175851656224	0.200965627641928	0.0374257419436974	0.686868694140867
ENSMUSG00000030134	Rasgef1a	170.390596591009	268.894470045518	201.099308640226	-0.0613869753178326	0.189041744645648	0.0372742381108337	0.686868694140867
ENSMUSG00000106815	Gm43658	12.8684773434046	44.6853975299596	22.3373516949649	-0.0515785757735593	0.237901419138391	0.0373528699723626	0.686868694140867
ENSMUSG00000020549	Elac2	439.54751868903	618.266359358786	566.279163912032	-0.0501330307229764	0.153739126686006	0.0375078162077255	0.686868694140867
ENSMUSG00000005804	Bloc1s6	799.029708657508	1113.64915636308	954.676903493473	-0.0488129675608348	0.150187896539728	0.0376580664330166	0.686868694140867
ENSMUSG00000097709	2810429I04Rik	18.5113290001691	72.617474057808	28.3757936455538	-0.0487137357284787	0.239856600519357	0.03761843289459	0.686868694140867
ENSMUSG00000057836	Xlr3a	2.70751536901674	23.5419223895225	14.3033154385415	-0.0380556978555375	0.261376491910457	0.0375949879148161	0.686868694140867
ENSMUSG00000019907	Ppp1r12a	4234.37168711392	3640.13204196169	3893.39613002553	0.0177259250795949	0.0638581860009176	0.0373395422912506	0.686868694140867
ENSMUSG00000049926	Olfr921	22.7561649491257	2.0283835435611	9.78812176477654	0.0361817116523988	0.267352579206482	0.037315010585531	0.686868694140867
ENSMUSG00000002846	Timmdc1	222.377510228886	149.52735281425	187.263357389463	0.0563976044595965	0.172276819748202	0.0374150175388385	0.686868694140867
ENSMUSG00000073664	Nbeal1	1941.05062986961	1139.04197986966	1380.81619187553	0.0643935464177139	0.203986700230169	0.0376180339912551	0.686868694140867
ENSMUSG00000039153	Runx2	453.113448195046	262.589885435103	325.991465992626	0.0647114798047247	0.206045227745497	0.0376210869272506	0.686868694140867
ENSMUSG00000036534	Slc38a7	222.349132245506	326.275724331828	261.792456550136	-0.054684065266761	0.167849760291199	0.0379402418420086	0.689431473321705
ENSMUSG00000096056	Gm21986	22.9887340423358	3.35204634729375	13.3844058339839	0.040248346353144	0.254072004229146	0.037999842985677	0.689431473321705
ENSMUSG00000028035	Dnajb4	499.342197081028	343.134921509693	447.316366398674	0.0538238591578114	0.165137723955081	0.0378915111752275	0.689431473321705
ENSMUSG00000037022	Mmaa	221.204435853183	139.365315168707	198.890520296187	0.0609975363775806	0.189445153102369	0.0379736154931229	0.689431473321705
ENSMUSG00000061740	Cyp2d22	153.535126009551	73.0534755553358	148.174583056464	0.0638439114902615	0.224962365426845	0.0379712441124006	0.689431473321705
ENSMUSG00000040997	Abhd4	661.277671630716	1070.29326403443	639.718697201845	-0.061942248939223	0.193525447709723	0.0380422120800119	0.689469805602501
ENSMUSG00000020363	Gfpt2	10.8260613607174	41.446076668893	41.3653923260144	-0.0486662792021848	0.238298966063877	0.038219931641749	0.691227845013975
ENSMUSG00000000531	Tamalin	91.9195686457806	45.2274864685202	83.9333798577747	0.0641609162055763	0.222487802869885	0.03820658411927	0.691227845013975
ENSMUSG00000102145	Gm38056	539.582381829155	824.256694704741	683.656525355627	-0.0579494159170007	0.179234970808121	0.0383649076653614	0.692387538023861
ENSMUSG00000024782	Ak3	873.960151430807	675.115775735675	796.368058950024	0.0369119480556354	0.118202672307259	0.0383324003916251	0.692387538023861
ENSMUSG00000051510	Mafg	841.489375756317	627.330263517254	674.188041349809	0.0425836728383579	0.133821914538918	0.0384996246933565	0.694087444340123
ENSMUSG00000038502	Ptov1	115.418603726966	194.101744300298	145.523823763679	-0.0628975308650301	0.200348878528824	0.038640504021707	0.694465957369072
ENSMUSG00000038007	Acer2	92.7287647355437	197.522442651077	125.412059753845	-0.0627737307201277	0.224455980909787	0.0386751957335384	0.694465957369072
ENSMUSG00000026639	Lamb3	654.064080646686	443.794266452445	635.138988047366	0.0544335994329121	0.168316594776124	0.038682812128808	0.694465957369072
ENSMUSG00000102992	Gm37766	385.677229664705	163.10741450207	267.248243219915	0.0603627272399258	0.228531652420451	0.038632980956477	0.694465957369072
ENSMUSG00000097418	Mir155hg	212.199899725938	321.916062013944	311.757967511638	-0.0568697429622943	0.176607211989647	0.0388833381293327	0.696605577553433
ENSMUSG00000103560	Gm38070	0.528059907353594	12.7691350877387	11.9056750447636	-0.0300550873867075	0.274701488064574	0.0388629693152872	0.696605577553433
ENSMUSG00000001156	Mxd1	2173.4853900197	1496.57391307894	2345.87211689597	0.0526974540760848	0.163367155775546	0.0389486633939227	0.697046769015375
ENSMUSG00000105941	Gm42809	72.1643528548246	122.160747861523	97.4772764140882	-0.062546882514746	0.200611540674477	0.0391283047185662	0.69719436510669
ENSMUSG00000006289	Osgep	1043.11836229201	1335.25523095675	1168.04537513192	-0.0345314080127499	0.112275382793732	0.0390190353376837	0.69719436510669
ENSMUSG00000035173	Ccdc186	879.578518004607	694.934729913448	744.083966013254	0.0325701022831542	0.106923654843415	0.0390403593508864	0.69719436510669
ENSMUSG00000066621	Tecpr1	5215.6977643476	4053.79472458276	4634.82178658012	0.0352857027723922	0.114523913106995	0.0392564395253382	0.69719436510669
ENSMUSG00000036667	Tcaf1	32.4793071497281	3.20092815548459	9.65427316575991	0.0358114674812318	0.261622512159733	0.0392712118162124	0.69719436510669
ENSMUSG00000092569	Gm20544	27.7818294233668	9.0698933945391	20.9940652469972	0.052916482480438	0.232406153740842	0.0392367497611892	0.69719436510669
ENSMUSG00000038155	Gstp2	16.2831161241133	5.35962361894959	11.4103255772764	0.0530249800811839	0.232231145021768	0.0392825691789546	0.69719436510669
ENSMUSG00000003573	Homer3	34.0183761439193	14.5460329450027	42.628325043015	0.0601145797587033	0.227358385295237	0.0391195486839374	0.69719436510669
ENSMUSG00000020289	Nprl3	631.582494418596	848.530301471878	762.210363419404	-0.0422600342439032	0.133820546781009	0.0393866529842058	0.698052335258455
ENSMUSG00000025085	Ablim1	18541.4538009876	14220.7080737542	16963.900333245	0.0374541101075024	0.120593376410718	0.0394124253047776	0.698052335258455
ENSMUSG00000112990	Gm47372	1.84176970158369	18.728834755492	9.95539877481852	-0.0356371830690175	0.261193148902226	0.039541056715766	0.699607105755087
ENSMUSG00000062944	9130023H24Rik	46.5841521997561	86.3263462134561	53.5472989538943	-0.0630004766634467	0.21156339382901	0.039891394056089	0.700738236040695
ENSMUSG00000030495	Slc7a10	102.511247065755	289.378069482924	151.773660168977	-0.0543425229820403	0.229801068890742	0.0399833117708171	0.700738236040695
ENSMUSG00000047284	Neurl4	238.958304178605	356.551916270866	269.902753226677	-0.0543138781745137	0.170456274167692	0.040166855912024	0.700738236040695
ENSMUSG00000008140	Emc10	1584.32828768459	2116.15900832213	1777.72831666989	-0.0407114355572808	0.130424851881728	0.0403355738683706	0.700738236040695
ENSMUSG00000028073	Pear1	1571.79720237358	2089.25798174865	1497.34187141366	-0.0401670835865649	0.128609449337478	0.0400133953809548	0.700738236040695
ENSMUSG00000047356	Lcn10	0	2.19885659761932	9.59161953328167	-0.0342646635072721	0.2622002417992	0.0403414433780654	0.700738236040695
ENSMUSG00000035208	Slfn8	2963.47265374764	3706.41197051456	3198.46943275217	-0.0299337518072719	0.100321651246364	0.0400288336894319	0.700738236040695
ENSMUSG00000041187	Prkd2	2944.29785663923	2381.98733654799	2716.50871983129	0.0278052655015105	0.0943929320980098	0.0400620531049197	0.700738236040695
ENSMUSG00000112017	Gm7842	14.8373480633742	0.685018130378217	8.41226108560193	0.0302563676770522	0.271254550073268	0.0400611044871388	0.700738236040695
ENSMUSG00000039233	Tbce	1466.45309614504	1158.03549111448	1371.19364212345	0.0322808659668512	0.10661530254156	0.0397207034561984	0.700738236040695
ENSMUSG00000037287	Tbcel	505.12711852853	368.258166342055	426.249493141303	0.0445539811495392	0.141207381834967	0.0402913967470727	0.700738236040695
ENSMUSG00000050592	Fam78a	2421.46037916754	1700.57735087356	1875.93236447373	0.0498392216066618	0.155855317563584	0.0397128170859601	0.700738236040695
ENSMUSG00000118661	Muc6	32.7408476579792	9.83003386618705	21.7836993950623	0.0500685939188085	0.23214462893745	0.0402118724400772	0.700738236040695
ENSMUSG00000102258	Gm38257	51.5252428127779	16.798314339348	30.5907583579269	0.0522035161630022	0.230997380765251	0.0400523931998859	0.700738236040695
ENSMUSG00000049562	Ap5b1	320.687183542033	201.297250880374	268.303105964671	0.0589366419122777	0.187161626161861	0.0401898174884003	0.700738236040695
ENSMUSG00000049044	Rapgef4	353.580139721824	201.651515493352	216.211787620193	0.062148500504421	0.204232520642053	0.0402371250323606	0.700738236040695
ENSMUSG00000022584	Ly6c2	518.746044608068	294.305239439603	374.854873764771	0.062371325701941	0.205259983509253	0.0401143487962126	0.700738236040695
ENSMUSG00000036026	Tmem63b	269.365553589488	153.740343605551	231.932767802564	0.0623821209849445	0.204462908893311	0.0399984037377356	0.700738236040695
ENSMUSG00000079593	4933416I08Rik	15.4651225923744	33.8651951308445	22.3758380572308	-0.0603898185083633	0.222276077627456	0.0405184851977737	0.701678560143853
ENSMUSG00000043671	Dpy19l3	690.202504225604	950.891435918659	674.334904078861	-0.0450563907888866	0.142834592307543	0.0404672287325387	0.701678560143853
ENSMUSG00000074529	Zfp972	16.1505156908964	5.48521568182697	14.7875316248516	0.0528061517052798	0.229640490373619	0.0404828551531871	0.701678560143853
ENSMUSG00000009073	Nf2	1610.56173715354	2051.20185204583	1524.296561032	-0.032796018965162	0.108687547896676	0.0406297941745774	0.702895439220189
ENSMUSG00000037999	Arap2	3158.52897241961	2331.08164616723	2613.53546376531	0.0426091140982288	0.136126256111556	0.0407151320713557	0.703661016131291
ENSMUSG00000072972	Adam4	217.40645488117	117.713867206828	178.815632573853	0.0619727498641961	0.20968922361235	0.0408681799973236	0.705594071385244
ENSMUSG00000048458	Inka2	146.915767367552	67.0979908023451	83.4208757968093	0.0598241333681724	0.22166533988882	0.0409947918915495	0.707067271627965
ENSMUSG00000092305	Prps1l1	17.5491624663689	60.7462290822282	27.7224294072665	-0.0484370854449715	0.23104316226411	0.0412797647257243	0.709143348324337
ENSMUSG00000057098	Ebf1	8.73258313084325	1.2523340598112	8.61502504145202	0.0380403810729298	0.249140497055276	0.0412269893741026	0.709143348324337
ENSMUSG00000061079	Zfp143	1343.87553883189	992.84129886735	1109.28567662948	0.0421006951475582	0.13521725517478	0.041253946125966	0.709143348324337
ENSMUSG00000058672	Tubb2a	382.369742523595	246.747996311445	318.087802687746	0.0562667863869004	0.179357059255649	0.0412807799544208	0.709143348324337
ENSMUSG00000018340	Anxa6	5723.42357173978	4678.8778088476	5529.6493852733	0.0254237276357481	0.0883993561370042	0.0413982389211516	0.709865995656887
ENSMUSG00000102225	Gm37983	28.8374234275796	7.40978427945713	20.5119581997987	0.0460510870699612	0.233151665284301	0.0414108561349484	0.709865995656887
ENSMUSG00000051147	Nat2	330.679264881102	217.96650744743	263.177377232115	0.0545385860431297	0.173485132731807	0.0414471883959179	0.709865995656887
ENSMUSG00000020610	Amz2	767.756932115739	1109.59303681037	848.021562503356	-0.0500367474499394	0.158972348154921	0.0415631078172306	0.711140207378331
ENSMUSG00000074649	BC029722	291.587844472453	400.311787097856	326.676016116237	-0.0436724330318284	0.140119000301379	0.0416519988305189	0.711158235556455
ENSMUSG00000024277	Mapre2	1315.12967369735	1781.58245798956	1333.73416360808	-0.0419001713186586	0.135127710596466	0.0417491087427479	0.711158235556455
ENSMUSG00000052776	Oas1a	1142.04199080067	1506.20098111326	1166.45540529209	-0.0378825690300276	0.123784657595671	0.0417921776460931	0.711158235556455
ENSMUSG00000040652	Oaz2	928.878295914205	1205.27159511919	1041.98646367409	-0.0352889344312127	0.116516477091977	0.0418132973203334	0.711158235556455
ENSMUSG00000024576	Csnk1a1	6830.60355335341	7713.97565957583	7248.20946277154	-0.0119480060817276	0.0468276958421619	0.0417507499738482	0.711158235556455
ENSMUSG00000000028	Cdc45	143.161013114942	78.4529778489182	146.592670866259	0.0611588329078757	0.207286764318964	0.0416338855778113	0.711158235556455
ENSMUSG00000024642	Tle4	1019.28324734327	751.07330472924	748.683480851923	0.0420789310614609	0.135757788666705	0.0418712534897544	0.711437458848238
ENSMUSG00000024592	C330018D20Rik	325.580515354344	503.508654920852	390.205039961444	-0.0554723863109584	0.177817426307139	0.0419609833311571	0.712255462351563
ENSMUSG00000108574	Gm44981	14.8135596270576	2.9981838292042	8.10968639628653	0.0419219870046645	0.237766123858217	0.0420367457945943	0.712834995271303
ENSMUSG00000005705	Agrp	22.674639294803	6.14854746728052	16.687768543403	0.0463856714991577	0.230865947497986	0.0422228716523915	0.715283009683985
ENSMUSG00000041263	Rusc1	146.214204991437	204.213008571809	179.025417210249	-0.0453336487465939	0.145845839373357	0.0424638225604135	0.716529939893795
ENSMUSG00000057554	Lgals8	1028.66852454027	1289.33569980682	1161.11801379119	-0.0292323756850334	0.0998796590912551	0.042449429341586	0.716529939893795
ENSMUSG00000036291	Ap5m1	2440.4231106602	1972.45274041087	2128.03860930105	0.0270322249437677	0.0935408680688389	0.0423470248579713	0.716529939893795
ENSMUSG00000117393	Gm36279	60.3348568816361	33.8874938685927	47.0305358317423	0.0601833587751412	0.20296370002672	0.0424101340314846	0.716529939893795
ENSMUSG00000021222	Dcaf4	250.92588311722	373.610604555057	325.800176434659	-0.0519066036483163	0.166740496095491	0.0427587767558534	0.718058695249146
ENSMUSG00000026166	Ccl20	372.040779371849	31.816023360236	123.001982756043	0.0330730634756165	0.258422091729656	0.042614071996893	0.718058695249146
ENSMUSG00000111777	Gm47147	19.6031156831141	2.76277942731374	8.45711566895761	0.0371028257379883	0.246940678570643	0.0427640491127535	0.718058695249146
ENSMUSG00000052331	Ankrd44	6015.07993641979	4476.6533519323	5249.18196654419	0.0401864546188455	0.13106083121651	0.0426424253272227	0.718058695249146
ENSMUSG00000096740	Lbhd1	158.089412192993	83.3775877575628	144.492825939635	0.0601508942837138	0.209724473999112	0.0426936401963908	0.718058695249146
ENSMUSG00000057411	Antkmt	740.1386821247	937.490490270878	846.208088229521	-0.0307987000405446	0.10456377382249	0.0428220476390982	0.718328315293668
ENSMUSG00000085161	Gm7580	51.5113805438934	14.6902736707103	24.935171287147	0.0470162188456111	0.228712418025588	0.0429018804566834	0.718963313680642
ENSMUSG00000078808	Vmn1r58	1.86373421400644	21.9468302638224	9.20972919598196	-0.0327965320318533	0.25793491354373	0.0430312468400327	0.720426358386354
ENSMUSG00000045328	Cenpe	86.4394274005423	180.231221335896	136.581535515178	-0.0586331281590013	0.2156398599481	0.0432435635152502	0.720683591308851
ENSMUSG00000056899	Immp2l	133.3390599846	214.860756512265	198.953794298149	-0.0566049661866557	0.185407903581408	0.0432990842212184	0.720683591308851
ENSMUSG00000073131	Vma21	473.976381000066	662.804808007234	575.181880244522	-0.04506641028997	0.145898920645955	0.0432343028557076	0.720683591308851
ENSMUSG00000025402	Nab2	420.336927138457	543.685627801443	458.459212114653	-0.0339924224648141	0.113940949126126	0.0432788703358973	0.720683591308851
ENSMUSG00000035681	Kcnc2	14.1224510121055	1.17611158526264	11.6554586903822	0.0326298143565866	0.25777073718511	0.0432393531268618	0.720683591308851
ENSMUSG00000041852	Tcf20	2374.24552677636	1720.80698182202	2014.039193435	0.0433910779308962	0.140972459472767	0.0432799822021364	0.720683591308851
ENSMUSG00000040464	Gtpbp10	82.8896004284692	189.743294993054	132.456492834215	-0.0565671327026149	0.219373236005441	0.0434588091545684	0.722639829505139
ENSMUSG00000040264	Gbp2b	342.219869159698	164.289116192113	346.593401879406	0.0582656254226227	0.215068853041841	0.0436375479288513	0.724908131306922
ENSMUSG00000021273	Fdft1	436.714876663717	577.97084687833	555.717301849456	-0.0372402602731331	0.12372399047254	0.0439507613544673	0.725367839400441
ENSMUSG00000024063	Lbh	2762.05016644062	3440.33887242584	2917.12160279815	-0.0275428188844204	0.0959501984806179	0.0440040395362327	0.725367839400441
ENSMUSG00000061342	Olfr1168	0.52161993319971	35.258261930598	14.621802779522	-0.0233443834939365	0.271319378066108	0.0438972160316426	0.725367839400441
ENSMUSG00000104287	Gm37456	0	28.6718365633868	8.64466756887138	-0.0207859809505309	0.277895166659256	0.0438706028018147	0.725367839400441
ENSMUSG00000022982	Sod1	3316.44264714208	2423.28348166512	2849.44893546864	0.0420343865552604	0.137480412311965	0.0437835522469036	0.725367839400441
ENSMUSG00000026082	Rev1	418.410501047398	291.16918249396	359.354633848005	0.0476489271695906	0.15465476585375	0.0439625027189263	0.725367839400441
ENSMUSG00000019699	Akt3	1205.81912110112	759.834476498946	969.65078582275	0.0553897791674376	0.181612481773735	0.0438764235527476	0.725367839400441
ENSMUSG00000037922	Bank1	111.951172165235	67.7624025133635	158.529567122218	0.0572957950167181	0.190013060719257	0.0437576522584912	0.725367839400441
ENSMUSG00000042579	4632404H12Rik	272.30707662334	195.222722091908	231.089717578617	0.0442116508878277	0.144260995608865	0.0440957324496257	0.726180393908403
ENSMUSG00000027709	Mccc1	447.952759214164	551.131362181932	502.518708826467	-0.0252804773394704	0.0895725332805955	0.0443923263612255	0.730362510651978
ENSMUSG00000040883	Tmem205	26.6681511987891	58.505845582348	34.2148991508131	-0.0564540878515873	0.215616149303656	0.0447532335473638	0.731725097895884
ENSMUSG00000026471	Mr1	444.271885964637	674.16645118198	542.945528187733	-0.0519123321370705	0.169848225981956	0.0446728899499951	0.731725097895884
ENSMUSG00000036169	Sostdc1	93.180574496837	456.69423487581	171.441740344454	-0.0403195923269746	0.233691602129742	0.044774210462713	0.731725097895884
ENSMUSG00000034401	Spata6	776.558231259232	987.405335361323	852.684958149061	-0.0306734586275617	0.105389015784765	0.0446835447686745	0.731725097895884
ENSMUSG00000062604	Srpk2	3090.28128775721	2597.51640488209	2697.72248128138	0.0195920977272013	0.0726688377662985	0.0446961181381671	0.731725097895884
ENSMUSG00000058831	Opn1sw	23.9079913825679	1.7595631508067	9.10895942507688	0.0311242437149586	0.257788523527161	0.0445918716897827	0.731725097895884
ENSMUSG00000072694	1500011B03Rik	978.215622770653	701.93359567761	908.965595125622	0.0437297292103423	0.143439576128725	0.0446998528536831	0.731725097895884
ENSMUSG00000061607	Mdc1	885.388455258974	1322.85378925728	1149.83464627601	-0.0505523787904874	0.165531931567867	0.0449609397946856	0.732427165002514
ENSMUSG00000020868	Xylt2	458.792342142571	609.288526017661	498.774611214214	-0.0372509988273551	0.12456912160613	0.0449718714226987	0.732427165002514
ENSMUSG00000038332	Sesn1	2616.37265012365	3356.63250681432	3468.5641179594	-0.0319840263950979	0.109362734823068	0.0449882278030388	0.732427165002514
ENSMUSG00000103094	Gm37558	278.304223367655	168.23022402828	235.181391369887	0.0563323111550996	0.188571565872028	0.0448691826534088	0.732427165002514
ENSMUSG00000020083	Fam241b	61.7235057636579	125.48499249968	82.3309998764624	-0.0573088349206223	0.21117329169775	0.0451844693194519	0.73456585215338
ENSMUSG00000066877	Nck2	362.530134891431	265.068205519161	332.519163673938	0.0410373656243252	0.135874263450153	0.0452053721124343	0.73456585215338
ENSMUSG00000085531	Slc36a3os	142.025073563692	87.1970057181387	124.021070159069	0.0554935891112385	0.185535811957155	0.0452627324381445	0.734800775799147
ENSMUSG00000096210	H1f0	812.457961378827	1297.75270292343	912.385801043207	-0.0544737779397721	0.181218718974161	0.0453943699364833	0.736239937407339
ENSMUSG00000054414	Slc30a7	2054.16572189431	1670.92441032384	2001.27578772215	0.0247998961793964	0.0887148835118628	0.0454909311136571	0.737108020041254
ENSMUSG00000014601	Strip1	831.530620507075	1022.51065826013	955.526094769986	-0.0247854637049353	0.0887795082789205	0.0457061979861782	0.73858597023274
ENSMUSG00000026750	Psmb7	1144.27449552416	948.741336366372	1118.23903287928	0.0215717872257925	0.0791278154242218	0.0456652556229804	0.73858597023274
ENSMUSG00000021374	Nup153	4312.98913465135	3459.27909126357	3743.51942015661	0.0270743742728436	0.0955309244500674	0.0457115156446958	0.73858597023274
ENSMUSG00002074862	7SK	22.9124319045319	50.7211628543134	29.6901843414361	-0.0552030464645901	0.214760949550005	0.0458308532713787	0.739816233721869
ENSMUSG00000021192	Golga5	921.135875272567	1151.10769648547	992.024171093993	-0.0273976697735336	0.0966036034383759	0.0459395563772698	0.73985041156785
ENSMUSG00000036964	Trim17	28.073451728399	7.33404954536386	22.2703796335123	0.0433653421798216	0.226092408602265	0.0459625642499091	0.73985041156785
ENSMUSG00000107121	1110006O24Rik	41.0655300795504	18.9545383268832	37.6057375385121	0.0556984484506906	0.213452887501879	0.0459091081375248	0.73985041156785
ENSMUSG00000071653	1810009A15Rik	8.36853789545135	21.7699973406855	17.2836785329703	-0.0515226843610104	0.218677764001471	0.0460699876858963	0.740327404076495
ENSMUSG00000043541	Casc1	101.874631446384	41.2950758361239	85.4561807696539	0.052705404453347	0.217556697772858	0.0460786484933464	0.740327404076495
ENSMUSG00000107985	Gm35037	12.8655895053639	3.60931863815241	8.42429728590801	0.0446251351974252	0.224278684396547	0.0461359264699795	0.740552964059361
ENSMUSG00000015189	Casd1	608.182189875728	815.534519147209	671.102084657266	-0.0379628057196961	0.127629558579954	0.0461918297340961	0.740630582877777
ENSMUSG00000074582	Arfgef2	590.524960010021	434.845946701426	485.799927653455	0.039597943028948	0.132504345512445	0.0462272489692499	0.740630582877777
ENSMUSG00000021023	Prorp	87.4466716490413	164.167053471905	176.208734371308	-0.0568710816491792	0.203636621798667	0.0464050841143683	0.742784930492323
ENSMUSG00000031149	Praf2	114.619985291569	202.83872386439	169.963321987055	-0.0562497410727809	0.196422449652046	0.0468066190881155	0.7429111985929
ENSMUSG00000004933	Matk	1348.82199302952	2183.58111662125	1465.30264202837	-0.0539782057108154	0.182328636167064	0.0467928209587701	0.7429111985929
ENSMUSG00000035637	Grhpr	303.801304973382	454.137525025003	355.89296843268	-0.0491792418528115	0.163649178503218	0.0469268996405592	0.7429111985929
ENSMUSG00000036256	Igfbp7	19.5876279203279	55.7863151817207	27.4480758447162	-0.0488250585727478	0.219302778682852	0.0468360672117298	0.7429111985929
ENSMUSG00000029387	Gtf2h3	310.465267055543	457.730961213421	425.193348003862	-0.0482478677151134	0.160003281677347	0.0466091506678924	0.7429111985929
ENSMUSG00000015461	Atf6b	557.431221515979	723.009809672051	588.057963762061	-0.0327747125757767	0.112949441108775	0.0469483308616398	0.7429111985929
ENSMUSG00000041594	Tmtc4	359.631924658741	455.967223265363	446.263281686516	-0.0293674009701251	0.102849531654758	0.0467673100552397	0.7429111985929
ENSMUSG00000022307	Oxr1	2260.09751541154	2841.84320493469	2408.93914973242	-0.02815684091999	0.0991457945668624	0.0465059519851808	0.7429111985929
ENSMUSG00000057457	Phex	12.6041431845845	1.941848952383	7.86739646031859	0.0360840695151139	0.238467094242183	0.0467596745272654	0.7429111985929
ENSMUSG00000082292	Gm12250	1558.68636757038	1101.10112893294	1486.61254094405	0.0443039151626545	0.147261306513004	0.0466609478434472	0.7429111985929
ENSMUSG00000039684	Gm5422	8.97404899340039	2.9484583286286	9.16765440219624	0.0470244097982823	0.220439076781967	0.0469768685745379	0.7429111985929
ENSMUSG00000028266	Lmo4	389.433425278398	256.169883492114	379.244603698002	0.0506322995797156	0.168410247509168	0.0466331115247112	0.7429111985929
ENSMUSG00000100002	Gm29642	27.2859066882788	11.875697764501	20.7954922044631	0.0536906343639902	0.214503892517567	0.0468517376113919	0.7429111985929
ENSMUSG00000034673	Pbx2	264.884763164735	179.572960633316	231.969759716001	0.047999743729736	0.159822854034084	0.0471074457869055	0.744288952022445
ENSMUSG00000084088	Gm12941	3.58355735186019	13.713897479508	11.9373908014215	-0.0426917986222642	0.224354756841637	0.0472010249994799	0.7445121394216
ENSMUSG00000112375	Gm38560	23.323467244999	4.01885433406468	27.9260672850359	0.0371546140169394	0.23455510611855	0.0472085119058713	0.7445121394216
ENSMUSG00000098052	Gm5300	2.71026319527629	23.1391565629961	7.98064035671998	-0.0333413053118839	0.244725000690119	0.0473185789964281	0.745284442379907
ENSMUSG00000032435	Dync1li1	1969.12487219803	1677.19213017073	1829.53114869701	0.0168154434467134	0.0649294757001741	0.0473445129508577	0.745284442379907
ENSMUSG00000033671	Cep350	2156.49247906853	1528.13123514352	1755.01615441265	0.043492079270682	0.145520342305418	0.0474347661178313	0.746019503489529
ENSMUSG00000007589	Tinf2	1414.00769177463	1125.60115152484	1252.07387063222	0.0276604713056088	0.0982389965792756	0.0475203781360735	0.746680290217001
ENSMUSG00000117721	Gm50221	34.3325076669348	5.94871666532901	12.0891689760143	0.0368854057394559	0.234226702858558	0.0476049416424832	0.747323405601108
ENSMUSG00000025374	Nabp2	576.24180984835	738.482856395767	638.116707496936	-0.0306545885558146	0.107208858600469	0.0477312927365459	0.748620742398188
ENSMUSG00000073147	5031425E22Rik	587.857022401578	426.282722935895	556.742043151184	0.0406295931336483	0.137007918497229	0.0478080804940996	0.748670766383431
ENSMUSG00000023905	Tnfrsf12a	80.1143570252603	44.1950478015046	69.4926832184738	0.0556565648531173	0.198130831161054	0.0478219080062751	0.748670766383431
ENSMUSG00000038286	Bphl	349.372602882616	520.864590043132	415.222584389075	-0.0483131622244244	0.161992992972435	0.0479128211763	0.749409030398621
ENSMUSG00000038591	Colec10	27.8769554206655	0.249117783304165	10.6589327008955	0.0209798451857605	0.267337989272347	0.0481309719461919	0.752134266900026
ENSMUSG00000039981	Zc3h12d	1472.92738564164	1901.46569923395	1643.2473410186	-0.031517862796594	0.11010929444115	0.0482995666670539	0.752957025986171
ENSMUSG00000106604	Gm42535	1.31825207628759	24.3308233440124	7.99212598015475	-0.027867309434934	0.255971211921232	0.0483155118560636	0.752957025986171
ENSMUSG00000031979	Cog2	1183.90559914847	1422.82448386879	1269.23622182199	-0.0203174794298567	0.0763801297700713	0.0482983859332639	0.752957025986171
ENSMUSG00000085284	Gm16189	2.4940186077015	13.3624238303721	8.57228172307177	-0.0374829888465919	0.230954202270383	0.0483627464059876	0.753007961541227
ENSMUSG00000029833	Trim24	700.863684867799	514.052979631835	648.615811908706	0.0389522908818858	0.132420926787541	0.048422185949163	0.753248663715999
ENSMUSG00000085984	1700001G11Rik	5.49728259152022	20.9359770767838	12.4438066623957	-0.0419935618027052	0.222523064484166	0.0485519918358838	0.754381397992465
ENSMUSG00000009995	Tafazzin	1399.50182626766	1855.7769050272	1665.39768866066	-0.0352377498464558	0.121356809636122	0.048583095812792	0.754381397992465
ENSMUSG00000072845	Tmprss11a	5.5137605002507	0.68726651147501	9.37647651229073	0.0335402897508453	0.240566851189471	0.0487095691503928	0.754976281302061
ENSMUSG00000045730	Adrb2	695.470044747135	391.922063497208	737.728826789085	0.0548077479240353	0.194507208296099	0.0486864937082474	0.754976281302061
ENSMUSG00000053714	4732471J01Rik	27.6014395609922	10.8414877518274	22.5328481659548	0.0501454780626673	0.214471208898545	0.0487605217539514	0.755082690849842
ENSMUSG00000072704	Smim10l1	666.344842783105	882.034914364331	736.786840778363	-0.0348489990546563	0.120484497114413	0.0489945754560106	0.758021764982017
ENSMUSG00000103854	Gm37250	8.43240277766889	41.7134470183114	26.7424185034575	-0.0379218957272543	0.228183530708977	0.0491400134230821	0.759585749004628
ENSMUSG00000029196	Tada2b	114.683629883829	70.2938691675012	83.9500415511653	0.0524929204428995	0.181276337358316	0.0492633492268826	0.760458674271207
ENSMUSG00000069633	Pex11g	291.038339123989	171.459302465307	208.816123080325	0.0536053257805673	0.187628876180248	0.0492852880505073	0.760458674271207
ENSMUSG00000004880	Lbr	5414.31800243458	4187.63693800204	4620.22175035629	0.0313317691919626	0.110213516963797	0.0493698360694444	0.761077571882424
ENSMUSG00000032289	Thsd4	28.7040279505729	3.41526163984744	11.4189507575489	0.0326385008678353	0.241280482208606	0.0494739695422383	0.761997011106039
ENSMUSG00000079056	Kcnip3	12.6723569881451	1.48968064638669	9.38700020237107	0.0324557725640705	0.241573399163922	0.0495714148783898	0.762811880163686
ENSMUSG00000056004	Elapor2	16.1093992116861	3.56889285837575	8.39697895110022	0.0389798474270754	0.225025592132757	0.0496238189310993	0.762932806851829
ENSMUSG00000037788	Vopp1	698.306759052662	918.851931229558	737.296442011136	-0.0336822284345483	0.117458716963207	0.0496907560716964	0.763023806605588
ENSMUSG00000085936	2610307P16Rik	61.5992799059043	20.5247181497527	47.980852711098	0.0458606198304578	0.216370833753282	0.0497188397367803	0.763023806605588
ENSMUSG00000027230	Creb3l1	41.3783229513719	14.8338446173165	37.4664294414903	0.0474085309238214	0.214920196059445	0.0498089112400908	0.763721775119995
ENSMUSG00000040747	Cd53	27306.2171970355	22835.0696990358	24735.6911910246	0.0190912953111535	0.0732339988821899	0.0501452110117554	0.766912960638508
ENSMUSG00000026832	Cytip	15232.3230700214	11738.3246921554	15237.9027672669	0.0315585138037615	0.111369632537813	0.0501513701124031	0.766912960638508
ENSMUSG00000021699	Pde4d	879.409255829557	621.498340262662	793.957137858622	0.0422724331116008	0.144315943854626	0.0501179103443516	0.766912960638508
ENSMUSG00000004187	Kifc2	139.624157158707	211.142138378765	181.549965565194	-0.0476647325024818	0.163303905468881	0.0505478274381	0.767028707997252
ENSMUSG00000099954	Gm28112	3071.800425978	4639.55593596513	3827.97405228948	-0.0475206698193679	0.162905061106623	0.0506464479805856	0.767028707997252
ENSMUSG00000036206	Sh3bp4	7.17694790714022	30.4711290608929	19.3018189739769	-0.0393998872001409	0.222368099433	0.0505522918394282	0.767028707997252
ENSMUSG00000026816	Gtf3c5	373.157238735199	497.372793710359	406.012996986196	-0.034923895036508	0.121883222482542	0.0506751139161463	0.767028707997252
ENSMUSG00000115412	Gm49094	1.92508546921717	15.4504972439371	8.19743617499574	-0.0325067977839751	0.239204453007697	0.0504840543060548	0.767028707997252
ENSMUSG00000116280	Gm49435	42.395804879833	8.10745831545284	21.9703291118399	0.036751300768824	0.228066179521682	0.050343685191144	0.767028707997252
ENSMUSG00000029213	Commd8	2462.31858237266	1817.90558370691	2043.05191431235	0.03703093900407	0.128381701407529	0.0507411412483731	0.767028707997252
ENSMUSG00000024883	Rin1	32.3001608283604	6.48460033937251	13.0431985754045	0.0372634441559137	0.226772652183713	0.0504090611923453	0.767028707997252
ENSMUSG00000072980	Oip5	63.9860538012059	18.5551074882561	51.7016022430601	0.0426251972953334	0.217908253723211	0.0505862180529389	0.767028707997252
ENSMUSG00000112907	Gm47015	668.259824658799	437.544126974109	463.246580978934	0.0482116092228761	0.165619423995657	0.0507178951562257	0.767028707997252
ENSMUSG00000112445	Gm47830	43.7620354656999	19.383833523921	31.4706239422354	0.0513812918150038	0.209046184239936	0.0505127659069727	0.767028707997252
ENSMUSG00000026576	Atp1b1	859.50236105503	524.398312511185	692.396122572962	0.0515970919517864	0.180375005903432	0.0507316457297613	0.767028707997252
ENSMUSG00000085977	Gm5970	41.8263885730272	20.7467230370842	39.6161423131755	0.0534261571272863	0.20396090934632	0.0502302280107749	0.767028707997252
ENSMUSG00000020707	Rnf135	317.8497596867	475.776173273328	412.671022672473	-0.0467653887454101	0.160370024731854	0.0508250968270645	0.767620311602411
ENSMUSG00000100911	1700027F09Rik	2.38118983849442	12.9901803296482	7.78165480939887	-0.0359558126199088	0.228563384613242	0.0509632571584687	0.76835185330378
ENSMUSG00000022378	Cyrib	6700.12414527953	5940.11658186232	6665.02133359926	0.0105016231323281	0.0441234518087259	0.0509480401713975	0.76835185330378
ENSMUSG00000036186	Dipk1b	23.8923822858296	66.5290905283542	40.0169091769323	-0.0465313677578955	0.213225090756753	0.0511847065855829	0.768982868150244
ENSMUSG00000043592	Unc5cl	400.870786369986	279.118748331924	424.139960001442	0.0431836542812538	0.148343263603157	0.0511594701383284	0.768982868150244
ENSMUSG00000031433	Rbm41	940.948055867121	626.334221024866	786.598405092719	0.046822258118298	0.161013817042412	0.0511559347711664	0.768982868150244
ENSMUSG00000048897	Zfp710	200.142965004151	122.916049448851	156.141128983889	0.0510579204401227	0.178600019437323	0.0511358365909215	0.768982868150244
ENSMUSG00000068794	Col28a1	2.35372967355258	19.0005346747409	7.92186715893205	-0.0322233643269494	0.237942917267533	0.051365426077332	0.768996513529721
ENSMUSG00000008206	Cers4	1551.12378997532	1961.48364573744	1407.6393243085	-0.0272599252887153	0.0991438556772045	0.0515407287589465	0.768996513529721
ENSMUSG00000040296	Ddx58	1974.23849729904	1662.09093177728	1761.97494192239	0.0177582152317307	0.0694445440674367	0.0515448121406037	0.768996513529721
ENSMUSG00000029426	Scarb2	1502.34022014843	1258.92254493517	1448.85122680541	0.0184801616920831	0.0717178742341548	0.0513593878833874	0.768996513529721
ENSMUSG00000062782	Olfr527	51.6593440696794	6.97440555318483	20.9087408211932	0.0329954951630785	0.235720114070505	0.0513456322499367	0.768996513529721
ENSMUSG00000033416	Gucd1	731.619947522522	542.179677531898	663.254695617555	0.0363174662786575	0.126557791639525	0.0512436162605204	0.768996513529721
ENSMUSG00000019791	Hint3	561.188067244731	409.654505317531	498.739654857249	0.0379704324854601	0.131910684636913	0.0515326041246702	0.768996513529721
ENSMUSG00000110127	6430710M23Rik	71.765519564469	19.9893663069248	45.37370345452	0.0414927170966548	0.217681781829043	0.0514379496888801	0.768996513529721
ENSMUSG00000071252	2210408I21Rik	49.2514281529691	120.748335915332	87.4239788768762	-0.0489233779687685	0.209884636853324	0.0517374170226738	0.769030538469633
ENSMUSG00000071661	Zbtb3	24.7013587204915	82.5267686927286	44.3845704478926	-0.0426487289117804	0.215856089010323	0.0517287875418419	0.769030538469633
ENSMUSG00000040415	Dtx3	1049.12780729749	1457.8816066088	1114.1346651356	-0.0395647227839432	0.137058955524628	0.0516754053846526	0.769030538469633
ENSMUSG00000115267	Vmn1r76	0.79208986103039	11.3988850038882	7.67188197296522	-0.028096873246193	0.248129891139706	0.0518614043283953	0.769030538469633
ENSMUSG00000030798	Cd37	4282.91172993973	5296.75158721917	4449.64136074126	-0.0239104222689711	0.0889047022590447	0.0516033154006282	0.769030538469633
ENSMUSG00000020859	Spag9	1453.54673197759	1110.09329683626	1179.29759619626	0.0321930746560189	0.114284863157502	0.051772485847271	0.769030538469633
ENSMUSG00000103774	Gm36932	402.580670963743	295.564678619809	371.962876261663	0.0371658848151913	0.129629766886476	0.0518338334025317	0.769030538469633
ENSMUSG00000048251	Bcl11b	4310.43828423502	3568.14298674657	4056.81775181503	0.0202080217321121	0.0775028792905081	0.0520559141226218	0.770363194044148
ENSMUSG00000026202	Tuba4a	1944.1785293348	1469.28500538681	1845.76409023301	0.0334728919669566	0.11839621912128	0.0520862135051745	0.770363194044148
ENSMUSG00000073514	Dok6	27.5069546864072	4.32061064767065	12.4956352657394	0.0339992947471438	0.231209841927275	0.0520543946172803	0.770363194044148
ENSMUSG00000038733	Wdr26	3525.02390768272	2809.79355574459	2979.4966543136	0.0258925721575973	0.0952889355259181	0.0522090526341824	0.771513757088561
ENSMUSG00000034842	Art3	65.7609620424809	145.307494821808	90.8358294078617	-0.0505711624348701	0.205975755070054	0.0523422041703278	0.771519157752521
ENSMUSG00000043998	Mgat2	1249.87721614643	1585.96606986718	1471.38322350824	-0.0275449341938236	0.100403583419145	0.052304902187998	0.771519157752521
ENSMUSG00000037062	Sh3glb1	3608.90455870522	3021.27916078628	3357.1954139215	0.0184576135650736	0.0719928577344011	0.0523445589600297	0.771519157752521
ENSMUSG00000037994	Slc9b2	206.529142827701	364.528317147438	253.88939465615	-0.0520802443275853	0.189601674349745	0.0524169430706784	0.771921740302244
ENSMUSG00000034652	Cd300a	21.1903844292975	2.37550091836026	10.2093925986517	0.031074386216967	0.238717750031547	0.0525009364873855	0.772494449501248
ENSMUSG00000024018	Ccdc167	131.881600559917	91.0954725522343	100.246833710852	0.0430858524174084	0.14952448549067	0.0526230784348988	0.773627008029624
ENSMUSG00000053646	Plxnb1	132.158819226769	205.715803879418	146.783370261711	-0.048026882928648	0.168217860729834	0.0528825072016702	0.776108569702661
ENSMUSG00000091264	Smim13	326.522243704807	233.069384892413	245.344128842449	0.0398342457248268	0.138920834667663	0.0528383034014073	0.776108569702661
ENSMUSG00000028549	Itgb3bp	315.071920411203	435.062588061472	369.342191494402	-0.0381452592841706	0.133653696533366	0.0530383339039799	0.777536795307337
ENSMUSG00000026051	Ecrg4	15.4138334533213	3.46287108213742	7.66072402020561	0.0376173296947961	0.220453431562729	0.0531187185972086	0.777536795307337
ENSMUSG00000024298	Zfp871	6853.81564940365	4958.58836539638	5645.13094789411	0.0382914407004227	0.134189992965187	0.0531254171711697	0.777536795307337
ENSMUSG00000074063	Osgin1	231.1871688364	147.394564993793	195.814761353384	0.0481725580542204	0.169337347637111	0.0531890840983007	0.777536795307337
ENSMUSG00000103253	Gm37520	231.758500051123	131.325932930747	184.373239244663	0.0515483966949898	0.188675383246196	0.0532068152099141	0.777536795307337
ENSMUSG00000074807	Gm10762	13.756425484825	41.3467009813898	25.7101822287863	-0.0436255659317243	0.21193709303784	0.0534816924713922	0.779897800209066
ENSMUSG00000029730	Mcm7	1097.30691185144	1313.73147210785	1350.97603662005	-0.0185328009800942	0.0726412180071881	0.0535049871691278	0.779897800209066
ENSMUSG00000102099	1700011B04Rik	13.9344545431127	0.75185011210608	9.4603556831146	0.0261750914825073	0.249147173097143	0.0534588190789442	0.779897800209066
ENSMUSG00000033032	Afap1l1	2.11488421937546	15.4272687173345	12.6994037235357	-0.0321678091447724	0.232848595520138	0.0536678253082172	0.781606159909725
ENSMUSG00000091617	Gm3752	11.9081052654023	25.5765926978836	23.303343901156	-0.0500396266294353	0.203103015615565	0.0538672109361508	0.782003321893661
ENSMUSG00000011158	Brf1	1397.50076212115	1167.44842164739	1354.72799471465	0.0184443487775366	0.0724813966684807	0.0538777322259893	0.782003321893661
ENSMUSG00000030674	Qprt	429.578123280128	279.692556035054	373.768223783722	0.046710194718583	0.164179742293724	0.053770906152559	0.782003321893661
ENSMUSG00000090516	Rps11-ps1	89.8284983596962	55.5083198380235	71.4977068672856	0.0491653168183033	0.175097759796047	0.0538309541992923	0.782003321893661
ENSMUSG00000041975	Mettl8	246.899807921698	324.054536948368	323.822821632539	-0.0316884989983947	0.114070742170375	0.0539827630004308	0.782680076622876
ENSMUSG00000039480	Nt5dc1	1790.50252477005	2240.21266953614	1825.54299205827	-0.0249580040212855	0.0932559177959839	0.0540614544663316	0.782680076622876
ENSMUSG00000116640	Gm8670	47.4384804428802	23.7626369398833	41.9820856537526	0.0509172672481005	0.19902246986431	0.0540277343595173	0.782680076622876
ENSMUSG00000033728	Lrrc14	460.705096653791	647.230335818631	591.231286322359	-0.0393900047965605	0.138735266840487	0.0543217227628405	0.785349293578518
ENSMUSG00000085403	Gm13068	1.53049654851285	11.7747846486771	9.2228583884987	-0.0315461130578412	0.233227413840377	0.0543375321358407	0.785349293578518
ENSMUSG00000005803	Sqor	184.650029970845	297.098959494776	258.720601992887	-0.0484947642505215	0.173162769634263	0.0545020634066383	0.785738080779035
ENSMUSG00000030263	Irag2	2601.50950286212	3195.18603145391	2827.3960092547	-0.0221275167025259	0.0845249414899322	0.0544478390223698	0.785738080779035
ENSMUSG00000032422	Snx14	1114.75174887022	1351.95854998174	1193.36261366015	-0.0202575225702234	0.0785596079403679	0.0544580848000722	0.785738080779035
ENSMUSG00000002565	Scin	90.6512699591429	180.402645610704	115.431279552157	-0.0504451951420195	0.19773980327557	0.0548575972887474	0.786583607773556
ENSMUSG00000029102	Hgfac	113.475834184982	204.390933345691	130.821788458894	-0.0501355893374843	0.188417540400382	0.0557195254943581	0.786583607773556
ENSMUSG00000096678	Trav9-4	138.599015037059	228.708178833692	159.765824051802	-0.048922926382748	0.177054526167515	0.055275841713047	0.786583607773556
ENSMUSG00000027995	Tlr2	43.343711758356	103.027279917882	65.7516949707446	-0.0475574875010397	0.20534288067883	0.0549567654317991	0.786583607773556
ENSMUSG00000051557	Pusl1	124.285641263191	194.526252206201	187.955058179086	-0.0467100474035419	0.16686071959102	0.0555656360996635	0.786583607773556
ENSMUSG00000024334	H2-Oa	160.380909870037	246.513902123638	187.062710303615	-0.0456496429244176	0.162696180115959	0.0557661537535493	0.786583607773556
ENSMUSG00000026577	Blzf1	327.849298789017	501.734900527989	464.858806742381	-0.0455944063175287	0.162019709761741	0.0554345068327398	0.786583607773556
ENSMUSG00000021493	Pdlim7	215.347948583673	318.178140951433	206.291603408892	-0.0433974105103448	0.153341548090776	0.0551762313120369	0.786583607773556
ENSMUSG00000022253	Nadk2	309.864244932514	456.873916793843	333.856316712007	-0.0432163609027866	0.152782678054587	0.0552667991221145	0.786583607773556
ENSMUSG00000072964	Bhlhb9	674.936139145847	986.43322377205	818.323803688436	-0.0423931182018989	0.150142696800149	0.0555698437950164	0.786583607773556
ENSMUSG00000054871	Tmem158	101.670678661057	142.467668631908	128.408588738225	-0.0384012421067898	0.136689258788754	0.0558007288751603	0.786583607773556
ENSMUSG00000030588	Yif1b	292.407005008022	379.659166364494	341.352541477983	-0.0296444862711302	0.108693312003725	0.0557340329632014	0.786583607773556
ENSMUSG00000018042	Cyb5r3	906.279744458327	1173.84289042094	1014.35960688299	-0.0293753688607373	0.10776727131006	0.0555769208910227	0.786583607773556
ENSMUSG00000040009	Gnaz	0.825036629664502	13.3201015579665	8.90709759412548	-0.0263067238965372	0.245331277938406	0.0554179714729777	0.786583607773556
ENSMUSG00000028969	Cdk5	720.474718473222	909.926464183097	787.134122910306	-0.0259173542296954	0.0968296470768067	0.05532214107969	0.786583607773556
ENSMUSG00000059851	Kmt5c	652.539789034779	819.719027607323	698.202021437395	-0.0251729900711773	0.0944775136988272	0.0552818187752005	0.786583607773556
ENSMUSG00000028252	Ccnc	1115.01792732958	904.221624335691	998.482202048313	0.0226142650029625	0.0862296158566805	0.0548504126681346	0.786583607773556
ENSMUSG00000024104	Washc2	1647.05237088583	1327.02775739312	1461.4650555332	0.0235840642969256	0.0892363587609551	0.0547148436742737	0.786583607773556
ENSMUSG00000049922	Slc35c1	1286.86150141788	982.73938509667	1250.88457825357	0.0307886651031822	0.112248510125062	0.0556811990116826	0.786583607773556
ENSMUSG00000028931	Kcnab2	1899.47227442016	1440.98088340984	1705.57986250398	0.0317127871638371	0.114994298261855	0.0554178127398778	0.786583607773556
ENSMUSG00000102278	Gm37145	24.0646774292897	3.45431911154673	28.9391905990405	0.0320610025952562	0.230084478288155	0.0550825668414583	0.786583607773556
ENSMUSG00000105550	Gm35585	38.8276361175163	7.94200971353704	26.0366858596658	0.0356783547024497	0.221369156518536	0.0546862866539757	0.786583607773556
ENSMUSG00000051037	Zfp455	222.686075968189	81.3918713165228	138.757732511992	0.0446231828623651	0.208232838025444	0.0551854112771405	0.786583607773556
ENSMUSG00000103940	Gm38227	34.2459646048378	12.9969634945518	27.8248592068754	0.0457210376404977	0.208010332063465	0.054667940892763	0.786583607773556
ENSMUSG00000101517	4732465J04Rik	52.1679471618181	23.3322011654705	36.0043313122684	0.0486658931105867	0.203328958346322	0.0550272120501418	0.786583607773556
ENSMUSG00000034220	Gpc1	128.828577210845	57.5445146603195	95.0309043159789	0.0487701502734664	0.203613061392454	0.0548156664304079	0.786583607773556
ENSMUSG00000114369	Gm41077	51.8422367687938	27.1347382796979	54.5673898375053	0.0504111062915875	0.194368376017493	0.0553429068956865	0.786583607773556
ENSMUSG00000026729	4930562F07Rik	53.2213570870133	29.0245225783867	47.8222772102944	0.0500836888506224	0.189989939651071	0.0559323989439398	0.787791280191495
ENSMUSG00000049985	Ankrd55	316.789044758983	219.141256327828	332.183018527944	0.0412994827361614	0.146717718896531	0.0560109608024233	0.788249569156206
ENSMUSG00000112489	9230116L04Rik	10.4125637213051	1.46115838614988	7.7266784484289	0.0315338223855924	0.229539252402429	0.0560820055168457	0.7886014026987
ENSMUSG00000023186	Vwa5a	870.866569921093	1299.18282222857	1081.47155358729	-0.0434949986688422	0.155001472544529	0.0563415912366795	0.789658292234542
ENSMUSG00000011752	Pgam1	467.827603769874	619.021554778659	543.140945479537	-0.0318425823138488	0.11592513029075	0.0563060237615269	0.789658292234542
ENSMUSG00000022439	Parvg	1817.68288364563	2204.85463607256	2054.77378392008	-0.019905938478175	0.0780915412993318	0.0563084651226813	0.789658292234542
ENSMUSG00000026674	Ddr2	18.7898799548564	2.0283835435611	9.18205445350505	0.0295862945169079	0.235005012962841	0.0562816444283382	0.789658292234542
ENSMUSG00000060073	Psma3	4778.12783129611	3654.93360015431	4641.55805158644	0.0303310810371732	0.111205898765539	0.0563899999598415	0.7896905390942
ENSMUSG00000042501	Cpa6	4.12118303297298	23.231652126939	9.33557855867199	-0.0335055854821415	0.223134947352585	0.0564719451457491	0.790191997149709
ENSMUSG00000097350	4732491K20Rik	4.66038938990013	21.6292871679998	10.8636690510063	-0.0356363832848782	0.217752517049961	0.0566319681267638	0.791784259679252
ENSMUSG00000003762	Coq8b	187.105013397842	280.35826449662	265.660757001275	-0.0434036374309818	0.155522593658799	0.0571036203224992	0.792334953675943
ENSMUSG00000069844	Sco1	187.922296289218	265.890439408031	270.552756768637	-0.0389419769010392	0.139289359242048	0.056768369482291	0.792334953675943
ENSMUSG00000062300	Nectin2	6.44085742289447	30.3108546707151	15.8658456719674	-0.0351715556230404	0.217988990525749	0.057046123696922	0.792334953675943
ENSMUSG00000037251	Pomk	284.440188976185	386.476781944394	324.340285141705	-0.0346024525943937	0.125446642344914	0.0574269789916641	0.792334953675943
ENSMUSG00000085882	2610507I01Rik	107.489094755548	144.073947322182	156.187765183881	-0.0329805969051244	0.119990490897193	0.0570536384140252	0.792334953675943
ENSMUSG00000032295	Man2c1	464.502620096615	614.766410196866	501.597633049844	-0.0315179213548559	0.115452393770398	0.0572622516159206	0.792334953675943
ENSMUSG00000025089	Gfra1	3.89670401544637	34.9702918390404	16.9077429920246	-0.0294378321087004	0.233274996660148	0.0573572940218921	0.792334953675943
ENSMUSG00000030223	Ptpro	2.88500956798311	30.4829504175289	9.50855243908254	-0.0283398878487247	0.236727808630212	0.0572510152572137	0.792334953675943
ENSMUSG00000021969	Zdhhc20	6246.55544780377	5036.67662205175	6916.32326181907	0.0229161025792631	0.0880955447887766	0.0570953569327701	0.792334953675943
ENSMUSG00000005370	Msh6	998.710754799547	766.935608114806	856.949844980021	0.0295655578397426	0.109174163177678	0.0570998580942373	0.792334953675943
ENSMUSG00000097048	1600020E01Rik	1169.42177869693	845.717082363969	1063.27757529385	0.0365672406856148	0.131718411535885	0.0572181506240581	0.792334953675943
ENSMUSG00000003134	Tbc1d8	43.2246882839463	14.287880086522	23.6860780293979	0.0416219754174356	0.207858408806118	0.0573084075442578	0.792334953675943
ENSMUSG00000025019	Lcor	1560.17544200501	1059.16458701667	1301.52455254418	0.0422588018887749	0.151164641650976	0.0570319631192557	0.792334953675943
ENSMUSG00000056493	Foxk1	1068.24418399222	686.816720462225	902.74279159709	0.0454102653752246	0.16400378642201	0.0574054586572431	0.792334953675943
ENSMUSG00000084911	Gm16185	187.511762794902	116.724008399488	155.013330424057	0.0467500271795629	0.170217269342174	0.057457815873505	0.792334953675943
ENSMUSG00000029217	Tec	318.838038414417	193.584264385242	347.726944657105	0.0478609653125873	0.175125813901394	0.0570074593782579	0.792334953675943
ENSMUSG00000064179	Tnnt1	59.152554167725	32.1598496069376	53.3980691925835	0.0495712045861414	0.189604297790453	0.0568048804097951	0.792334953675943
ENSMUSG00000026544	Dusp23	38.578855229843	71.4554110352209	47.0412586806666	-0.0487543332604947	0.188596473320304	0.0582195527057749	0.792421255142845
ENSMUSG00000026632	Tatdn3	74.7068850486638	129.557607565962	95.6824547246874	-0.0482435632909951	0.181585041939762	0.0583220286808591	0.792421255142845
ENSMUSG00000029591	Ung	100.855153149252	172.802634391686	170.009023067397	-0.0480780129834682	0.180008864004085	0.0582730509017127	0.792421255142845
ENSMUSG00000020716	Nf1	287.664364065378	486.347341900725	350.081034640704	-0.0480642964270029	0.178470154905846	0.0578213178590079	0.792421255142845
ENSMUSG00000053333	Dis3l2	1077.25639229655	1554.26311368748	1191.31586155428	-0.040036610826746	0.144432801514755	0.0583431542438914	0.792421255142845
ENSMUSG00000029084	Cd38	1012.74490440364	1433.4243569304	1121.50836984595	-0.0386990412166887	0.139137150302204	0.0575828286436932	0.792421255142845
ENSMUSG00000096917	2500002B13Rik	5.06030072093453	20.0779779961003	11.7851156628133	-0.0370456618432558	0.213203736743919	0.0577003863797101	0.792421255142845
ENSMUSG00000030802	Bckdk	493.783100723794	687.735415161777	637.083081212635	-0.036979262649976	0.133666243822064	0.0580046985012939	0.792421255142845
ENSMUSG00000025373	Rnf41	808.84941724001	1015.88345547992	877.027593438384	-0.0243825520581756	0.0932295356326185	0.0581709279452582	0.792421255142845
ENSMUSG00000022708	Zbtb20	3541.45221836747	4297.86407188149	3623.7202620011	-0.0195967486070571	0.0777243909453437	0.0581582440033104	0.792421255142845
ENSMUSG00000028756	Pink1	2123.70094593991	1715.79232197489	1927.17222975091	0.0224924177666683	0.0869909794407801	0.0577411386677399	0.792421255142845
ENSMUSG00000000794	Kcnn3	25.0925282094771	2.53111587236301	7.88557325826961	0.0284717414509433	0.234314627244996	0.0583010067535412	0.792421255142845
ENSMUSG00000027765	P2ry1	31.5177195581185	3.46974854823898	9.59995099277232	0.0291850366078264	0.233016552662633	0.0578719049372469	0.792421255142845
ENSMUSG00000024197	Plin3	830.855095956101	626.153799255022	734.99118169295	0.0317255320367726	0.116389831720953	0.0577391124715006	0.792421255142845
ENSMUSG00000025386	Pde6g	18.9435676198524	3.77895316998063	9.16550027421324	0.0341908941192493	0.218455223985632	0.058007871772332	0.792421255142845
ENSMUSG00000110176	Gm35520	21.0269396506996	4.45427461112638	12.9185275808496	0.0346581369483101	0.21676490102249	0.0583422236285328	0.792421255142845
ENSMUSG00000118078	Gm50228	19.4959799901962	4.54332222902362	10.9596731575113	0.036134630875266	0.214936979881349	0.05764588761705	0.792421255142845
ENSMUSG00000044042	Fmn1	31.7634963430768	8.84779724058319	17.6202601683965	0.038489279821222	0.210568885221149	0.0579570298612787	0.792421255142845
ENSMUSG00000034063	4930590J08Rik	51.9744761028594	19.8823372653279	35.487490358669	0.0439768792229287	0.204210269552048	0.0581097075960097	0.792421255142845
ENSMUSG00000049676	Catsperg1	14.2864772717466	32.7842404080144	30.3534484840226	-0.0461087046740132	0.200623461375974	0.0585394014209444	0.793083261712162
ENSMUSG00000037499	Nenf	108.853867314946	161.400042966337	127.467386550931	-0.0418625292312256	0.151483420358601	0.0587588556225754	0.793083261712162
ENSMUSG00000075420	Smim6	7.71865884224734	22.8921599684496	17.7016265220005	-0.0414953709563857	0.20627707145239	0.0584435799052529	0.793083261712162
ENSMUSG00000037001	Zfp39	183.200302123742	250.986391451301	215.723620862033	-0.0350032221850591	0.127607239145974	0.0587011285619897	0.793083261712162
ENSMUSG00000047181	Samd14	6.75330909685286	33.0492496531653	15.5004598632441	-0.034174695852866	0.217094885905468	0.0587725313260281	0.793083261712162
ENSMUSG00000042763	Maneal	1.68593204758486	22.3282329974885	9.29162812802579	-0.0266021643242914	0.238582570727407	0.0588086496394258	0.793083261712162
ENSMUSG00000097564	C430014B12Rik	23.07506210099	1.94987113712633	7.82237592996338	0.0272544375544047	0.237261546422548	0.0585801722901782	0.793083261712162
ENSMUSG00000029212	Gabrb1	43.7262623340698	8.72189898129405	15.2798721095917	0.0339491800974152	0.218126168429099	0.058500364924108	0.793083261712162
ENSMUSG00000104852	Gm43201	172.790535109839	82.479458388498	115.977200999347	0.0475659741547159	0.19659721037742	0.0587343860816696	0.793083261712162
ENSMUSG00000036251	Trpm8	18.6097636060698	4.22534717772774	8.58282563892151	0.0352332662726072	0.214464848730156	0.0589482050605114	0.793715336534102
ENSMUSG00000064080	Fbln2	15.2478727261011	4.01444834389286	21.7356599904777	0.0372849822362639	0.210797446986306	0.0589325791324063	0.793715336534102
ENSMUSG00000027603	Ggt7	130.298042639457	222.963509930446	174.12773459798	-0.0474532385959273	0.178772668870518	0.0593501583475773	0.794486128882545
ENSMUSG00000011382	Dhdh	38.5131906053126	78.1262333572734	57.0031967066562	-0.0474413879392724	0.193925011158314	0.0596780501699	0.794486128882545
ENSMUSG00000029735	Tpk1	264.56023883762	389.804560828749	303.428610260222	-0.0411948250319252	0.149581900780359	0.0593489026575888	0.794486128882545
ENSMUSG00000063568	Jazf1	476.097621691572	690.3287324649	430.412325420643	-0.0399960620434202	0.145259205464311	0.0594206468111346	0.794486128882545
ENSMUSG00000091472	Gm3739	147.469903327282	209.112216182703	193.909902456005	-0.0380844731135884	0.138649850791456	0.0595898053773792	0.794486128882545
ENSMUSG00000046169	Adamts6	1568.16896654636	2117.62777566831	1925.26074484673	-0.0332499503567866	0.122225194960734	0.0592679936436556	0.794486128882545
ENSMUSG00000041859	Mcm3	699.380323294782	916.661920865368	969.96588525647	-0.0296866818016911	0.110743607550835	0.0593448867919701	0.794486128882545
ENSMUSG00000001441	Npepps	1552.0655156822	1901.64772126807	1607.10041892785	-0.0206274084324458	0.0816548254823185	0.0597111712295774	0.794486128882545
ENSMUSG00000025159	Mms19	1454.60319592795	1774.6968175687	1611.45496679109	-0.0200050190839916	0.079615451380445	0.0597476577334453	0.794486128882545
ENSMUSG00000039456	Morc3	2418.58639708505	2018.11842549839	2281.4420470732	0.0175295040698078	0.0713037717349351	0.0596233684415661	0.794486128882545
ENSMUSG00000022193	Psmb5	1279.50291788033	992.30429612159	1238.00356866291	0.0276703954929185	0.104247906612218	0.0592877719811473	0.794486128882545
ENSMUSG00000019796	Lrp11	29.4231731338048	6.10120316521555	19.8559318726005	0.034001946454948	0.216107442118756	0.0595500011532634	0.794486128882545
ENSMUSG00000107286	Gm43788	125.880763438887	48.9928697795174	67.5142007195305	0.0435443024657808	0.202192186802251	0.0596998067484218	0.794486128882545
ENSMUSG00000028957	Per3	200.19018683182	119.47803163144	162.028642963478	0.0470205634322998	0.175763130429214	0.0593643876279854	0.794486128882545
ENSMUSG00000030523	Trpm1	102.441920174588	52.4638282165899	172.155544272882	0.0478702040092411	0.191571912315328	0.0595186365078118	0.794486128882545
ENSMUSG00000087179	5730471H19Rik	51.5420680032989	27.8717748771114	49.3244916975113	0.0480184477611595	0.187165085326288	0.0595311695292267	0.794486128882545
ENSMUSG00000020621	Rdh14	443.253188083636	630.326677257667	550.109606914346	-0.0381539861566732	0.139115735537261	0.0598694511516965	0.794871387500082
ENSMUSG00000046272	Olfr1444	5.85065708323072	26.5390810219811	10.2158964043031	-0.0346282640475675	0.214180483950877	0.0598520809546235	0.794871387500082
ENSMUSG00000108812	C130083A15Rik	20.7197608004499	6.63390866930782	11.7014430639383	0.0399770633917564	0.205746703219781	0.0599191481752712	0.794914988999124
ENSMUSG00000001524	Gtf2h4	247.409243267583	348.073946132343	294.10944895778	-0.037232904616668	0.136020458458901	0.0599890028135781	0.79522573621374
ENSMUSG00000075419	Dolk	229.294195258797	348.886619465457	281.620193515737	-0.042873499297115	0.15699320525211	0.0601716835788057	0.795375046260823
ENSMUSG00000036721	Zscan12	198.233021322895	278.533376672194	294.19954991555	-0.0370530952973688	0.135478407288154	0.0600889454313127	0.795375046260823
ENSMUSG00000096714	Olfr699	1.60614423448352	17.2199304629742	7.89996568314579	-0.0273911643763457	0.234105561605883	0.0601055390313116	0.795375046260823
ENSMUSG00000063281	Zfp35	801.124087168858	1022.93476924813	906.610045821426	-0.0261377529166809	0.0997386051985408	0.0601860255709714	0.795375046260823
ENSMUSG00000022564	Grina	2023.11334396049	2649.41948950734	2031.20339336091	-0.0293004835235764	0.110010052744257	0.060331571680391	0.796069975477702
ENSMUSG00000021068	Nin	1288.13253618534	1016.00185722091	1352.74246365143	0.0251435656549225	0.0965894824666813	0.0603234599175105	0.796069975477702
ENSMUSG00000097519	4930558J18Rik	87.8160107075864	225.54945780496	101.612193407143	-0.0432265710418587	0.201497635588308	0.0603853859842177	0.796166671094454
ENSMUSG00000028217	Cdh17	2.81485753453154	20.3008121339229	11.1083597422743	-0.0300297558129622	0.22530636158174	0.0605125279696443	0.796476465576521
ENSMUSG00000030094	Xpc	587.166710167122	485.220522645835	583.538709870064	0.0187073658317191	0.0755603184319688	0.0605483948257506	0.796476465576521
ENSMUSG00000029772	Ahcyl2	4324.9677033646	3203.10760640255	5471.66689286869	0.0328209632953891	0.121551865620514	0.0604693135999473	0.796476465576521
ENSMUSG00000028341	Nr4a3	432.772309995055	685.617536836288	551.027994827259	-0.044617682371145	0.165211368065457	0.0606185401798357	0.796787212325438
ENSMUSG00000025407	Gli1	4.4852892254286	21.8518617906721	23.8493062119555	-0.0334768896817471	0.215350942582002	0.0606874892007976	0.79708176958747
ENSMUSG00000043154	Ppp2r3a	163.177834692388	83.5493251026893	114.115221712567	0.0471837873364262	0.190432011731273	0.0607792857294664	0.797675729263273
ENSMUSG00000033713	Foxn3	5000.62337099173	3792.5083263411	5005.26028293293	0.0299544899008599	0.112428301148505	0.0609052716960922	0.798717142679151
ENSMUSG00000023806	Rsph3b	82.9584502854656	125.035518320374	89.8858856259739	-0.0418461329091106	0.153875860067871	0.061075101077159	0.799108675438122
ENSMUSG00000047843	Bri3	389.77016243655	290.799145941031	346.84878144947	0.0318685224417691	0.118750140511887	0.0610290924977224	0.799108675438122
ENSMUSG00000033306	Lpp	2129.9408703349	1461.23169951027	1881.41440562677	0.03967639069132	0.145541411470369	0.0610229397077826	0.799108675438122
ENSMUSG00000003206	Ebi3	121.699878817759	217.756946339544	148.018485854038	-0.0470239135094564	0.182498380743415	0.0611463243396314	0.799429845011349
ENSMUSG00000004865	Srpk1	4156.7976666644	3171.74797733713	4022.36295696752	0.0291283044397187	0.109909493677983	0.0612317129871033	0.799935582250281
ENSMUSG00000040220	Gas8	131.742779219044	206.141546853774	148.192251495948	-0.0437333106032063	0.1621001541281	0.0612896906365009	0.800082722203773
ENSMUSG00000021048	Mthfd1	420.19268058543	592.304652266209	586.854621048359	-0.0368011008656601	0.135582731358575	0.061390860551744	0.800669328156194
ENSMUSG00000048534	Jaml	174.675080907918	88.813302634943	199.101266947508	0.0467831801608102	0.190399843967274	0.0614281250188147	0.800669328156194
ENSMUSG00000103572	Gm37115	19.0184477714521	55.6029191539397	49.7247233067931	-0.0403460136439394	0.202910289270472	0.061610574110023	0.801826977798149
ENSMUSG00000007603	Dus3l	608.446363967351	784.645941944788	728.219766628126	-0.0270726218269988	0.10339145494313	0.0615704062842508	0.801826977798149
ENSMUSG00000084860	2610204G07Rik	237.110951138578	375.734149755486	411.282543044992	-0.043981402366417	0.164151426031076	0.0619127909683553	0.802219787598466
ENSMUSG00000025997	Ikzf2	21256.332472326	28898.191480771	25588.1273071364	-0.0330729379353251	0.123265177572313	0.0619217936127268	0.802219787598466
ENSMUSG00000037544	Dlgap5	200.993986246382	269.50088147228	210.956638730833	-0.0315989702097635	0.118265830590926	0.0617368349719892	0.802219787598466
ENSMUSG00000033701	Acbd6	391.63541165454	509.708896920039	462.224389677722	-0.0280786567930134	0.106764977390228	0.0617837341026575	0.802219787598466
ENSMUSG00000105801	C430019N01Rik	31.2308367416768	6.50513843647921	13.7846407011706	0.0333013658864936	0.213739854335932	0.061872139917355	0.802219787598466
ENSMUSG00000097944	A130014A01Rik	148.345432890945	81.2121800419486	119.351283257435	0.0467439874647259	0.184028724933496	0.0618890916297862	0.802219787598466
ENSMUSG00000044636	Csrnp2	174.202814422734	93.4208363902779	120.764455902106	0.046692410449147	0.185731350842326	0.0620364678129674	0.80309794726583
ENSMUSG00000035713	Usp35	177.542941479693	107.806446174713	145.195211833338	0.0451781110568108	0.170793609154592	0.0621246602021542	0.803632216980585
ENSMUSG00000031015	Swap70	1015.76995482308	1369.59880245776	1434.57788485762	-0.0320557975575956	0.120083216979733	0.0622709009851188	0.804565850122628
ENSMUSG00000019823	Mical1	1232.86407915544	972.381549940887	1140.37083738631	0.0246710851152081	0.0958769922608292	0.0622907874854093	0.804565850122628
ENSMUSG00000042502	Cd2bp2	1004.19114715152	1269.50893589848	1135.6817487393	-0.0242405427278018	0.0945164658769131	0.0624115655073647	0.805450697207687
ENSMUSG00000038058	Nod1	655.005560610084	521.277672504669	723.954855590758	0.0233934806028992	0.0917535312717835	0.062453350025796	0.805450697207687
ENSMUSG00000014177	Tvp23b	1036.50072321813	1387.04100444995	1214.89919404656	-0.031086446103853	0.117185169420964	0.06284165730954	0.808024823378748
ENSMUSG00000020437	Myo1g	4191.88978983861	3418.98048696767	4152.02582157887	0.0201116514379975	0.080984753752448	0.0627499973647446	0.808024823378748
ENSMUSG00000104696	Gm42946	17.1717706256039	1.24558891652082	9.84480983547177	0.0252556540831653	0.23532023012901	0.0628162448338561	0.808024823378748
ENSMUSG00000028064	Sema4a	491.414948433488	373.11274508253	433.636867156063	0.0292455198316773	0.111093100983444	0.0628195161610754	0.808024823378748
ENSMUSG00000112302	Gm48226	44.420458440514	85.3482822727773	76.414685003226	-0.045926364990773	0.186794955644015	0.0634165986359788	0.81014997225378
ENSMUSG00000087385	Frg2f1	47.0107097568765	99.8781431108213	61.5403740377248	-0.045074195670548	0.192949820879185	0.0631830801240467	0.81014997225378
ENSMUSG00000029557	Mrm2	95.6851484440666	149.940534891902	140.213546029391	-0.0429221301939436	0.160872700697207	0.0630947385142862	0.81014997225378
ENSMUSG00000068874	Selenbp1	10.9280720670753	36.6497809195817	26.6190388924134	-0.0373753866997999	0.204089210172662	0.0633405385773528	0.81014997225378
ENSMUSG00000026270	Capn10	176.400132786612	246.173936513433	198.42072445657	-0.0350683732089581	0.131175263913384	0.0636691693030646	0.81014997225378
ENSMUSG00000045078	Rnf216	701.242142696436	978.686148826214	791.71022339731	-0.0350525631119614	0.131106149864255	0.0636482375272441	0.81014997225378
ENSMUSG00000035967	Ints6l	986.377111194757	1307.62621027202	1098.91845124075	-0.0298016809075378	0.113321092137943	0.063589042240315	0.81014997225378
ENSMUSG00000024095	Hnrnpll	2837.88239021527	3560.86055791585	2877.15053874957	-0.0230564963926632	0.090999950011881	0.0633853720098889	0.81014997225378
ENSMUSG00000061759	Armt1	888.591481510271	698.65925532957	728.010780355638	0.0248368638427105	0.096883886996407	0.0634186712224834	0.81014997225378
ENSMUSG00000049969	Plekhf2	1358.81324983368	1055.45494072845	1106.11192218166	0.0264013830114288	0.101989153548867	0.0633291717594093	0.81014997225378
ENSMUSG00000091996	BC049352	113.184063980606	50.8326690624804	73.9037108713136	0.0441706112577743	0.194452152023275	0.0636251514136103	0.81014997225378
ENSMUSG00000118239	Gm50107	61.3076025104987	28.6397519656803	46.1389818166217	0.044844724303984	0.19291022604998	0.0634986627388075	0.81014997225378
ENSMUSG00000106086	Lef1os1	59.7655880490408	35.6322065897869	50.7926745794131	0.0448885268106783	0.172380652526757	0.0636520400877795	0.81014997225378
ENSMUSG00000052374	Actn2	113.06528852281	58.491880356227	108.451887647648	0.0457851023914187	0.187250702738052	0.0636164664269959	0.81014997225378
ENSMUSG00000108660	Gm21284	3.47449073643801	15.7437477736112	8.34062704898303	-0.0333464023048749	0.210414317128378	0.0638447371451004	0.811013737650955
ENSMUSG00000027575	Arfgap1	1147.44470758598	1459.85062321866	1310.87347746605	-0.0247432132033889	0.096731955582283	0.063802073464508	0.811013737650955
ENSMUSG00000051224	Tceanc	261.673455884819	165.851685427825	219.729078107907	0.0428869425739879	0.1617848202394	0.063879110882883	0.811013737650955
ENSMUSG00000010067	Rassf1	549.014639602588	419.266108826698	536.246292824144	0.028239382359895	0.108355126898798	0.0640057196413098	0.812019229849417
ENSMUSG00000043833	2900005J15Rik	59.342188507284	119.440760683702	109.773780190311	-0.0447724479127792	0.188329401986343	0.0651455777175467	0.812708986023776
ENSMUSG00000034854	Mfsd12	36.1362937168687	60.7607687970474	52.4263593554209	-0.0440833817526322	0.171385079711331	0.0655310976644383	0.812708986023776
ENSMUSG00000097321	1700028E10Rik	165.75248982797	260.448695815038	214.050031747396	-0.0423043535603453	0.160440426311211	0.0649123831185081	0.812708986023776
ENSMUSG00000010307	Tmem86a	109.882371820176	172.473162111553	101.989762627478	-0.0421434101987821	0.159962777191161	0.0651232161110469	0.812708986023776
ENSMUSG00000025321	Itgb8	1935.52463192084	2901.40870427825	1928.8490097654	-0.0402331590711487	0.150691011468393	0.0642112832204969	0.812708986023776
ENSMUSG00000037845	Fdxacb1	97.7036908517923	146.300974786173	128.748061841358	-0.0395903904478683	0.149315359354952	0.0654453254432029	0.812708986023776
ENSMUSG00000110580	D830024N08Rik	33.4271886232107	97.9997514664174	62.0048406344413	-0.0390514857368238	0.200366781873109	0.0645278864897751	0.812708986023776
ENSMUSG00000028420	Tmem38b	338.347411986219	475.564710892205	324.454745308143	-0.0351439697022359	0.132459021478359	0.0651700352806429	0.812708986023776
ENSMUSG00000062031	Pgghg	697.60160155572	975.7578911004	712.503347950844	-0.0346947839868145	0.130927564813692	0.0652520383198757	0.812708986023776
ENSMUSG00000090709	Gm17173	320.91026484687	446.951751881061	359.242726240025	-0.0343726454201867	0.129678674780695	0.0650716341751487	0.812708986023776
ENSMUSG00000021209	Ppp4r4	3.39877304457677	19.9615112858186	8.57579509436947	-0.0304140254927992	0.21649311213631	0.0647772686234551	0.812708986023776
ENSMUSG00000040713	Creg1	493.058948405988	649.324707695235	601.053256118705	-0.0286327574940509	0.110154095439449	0.0650331455725783	0.812708986023776
ENSMUSG00000021831	Ero1a	492.223271786392	636.943075766065	600.246650750854	-0.0264936827266118	0.103070852303151	0.0651015055262716	0.812708986023776
ENSMUSG00000025498	Irf7	1796.68707724354	2230.421830457	1869.31130582484	-0.0212895776338705	0.0857789024082233	0.0652394160309459	0.812708986023776
ENSMUSG00000034024	Cct2	3610.84666339332	3069.72421831675	3407.90707605	0.0142531002704756	0.0613178785607135	0.0649189370261113	0.812708986023776
ENSMUSG00000044296	Zfp879	19.8158250087701	0	7.92363886942046	0.0172579845082722	0.250448290947059	0.0647483590243501	0.812708986023776
ENSMUSG00000032253	Phip	6336.89983175913	5079.46110394853	5557.8413000975	0.0220902099715636	0.0881738618824904	0.0644235606337765	0.812708986023776
ENSMUSG00000023087	Noct	427.643227982318	335.453798779934	402.689202028358	0.0249533332770796	0.0977002073206199	0.0644737716164444	0.812708986023776
ENSMUSG00000032366	Tpm1	1060.65379646005	829.436743283618	958.499259252179	0.0250563671302663	0.0983599073435123	0.065252198538553	0.812708986023776
ENSMUSG00000027187	Cat	1710.2642145122	1332.90586227387	1599.24999985456	0.0254933449975952	0.0997847659931142	0.0651862303097529	0.812708986023776
ENSMUSG00000055923	Aasdh	367.684808472829	282.716528538897	330.849731192688	0.0271650885868904	0.105158351678781	0.0647843710665528	0.812708986023776
ENSMUSG00000051316	Taf7	553.50133928965	418.548896292528	502.029611627527	0.0291570935976596	0.11184672412426	0.0649171910213439	0.812708986023776
ENSMUSG00000044768	Macir	898.027119449483	671.343203917199	842.610625884698	0.0303384819901517	0.115916479140898	0.0651363456217828	0.812708986023776
ENSMUSG00000062380	Tubb3	39.5198297713626	7.20038558190813	15.5192683154992	0.0312103656221272	0.215204582339061	0.0641932746858159	0.812708986023776
ENSMUSG00000050439	Enthd1	27.2277476934891	5.43976848448143	14.2769312996482	0.03192850085603	0.212532913991265	0.0646449647441214	0.812708986023776
ENSMUSG00000003585	Sec14l2	19.4071962966995	4.25404331156514	11.6549430389367	0.0329741218792512	0.210163819479408	0.064537142553894	0.812708986023776
ENSMUSG00000024913	Lrp5	51.8594544852394	13.675025693119	34.6592051665616	0.034848983686536	0.205052076284744	0.0654287505001882	0.812708986023776
ENSMUSG00000003418	St8sia6	2257.65708458556	1582.49358913636	2151.78387184533	0.0364895507182539	0.137108755724072	0.0649314730904179	0.812708986023776
ENSMUSG00000052675	Zfp112	31.6078392386537	10.9274064210058	30.1400162500741	0.0389585104656269	0.199313301305286	0.0653977986969742	0.812708986023776
ENSMUSG00000102721	A630081D01Rik	363.133044755498	235.932421732076	302.117772962426	0.0411683138453193	0.155854432182349	0.0653766465761695	0.812708986023776
ENSMUSG00000085829	Gm4285	70.4257967793045	37.1383706194858	49.4650432009057	0.0449528337288848	0.184005415776878	0.0655310626829855	0.812708986023776
ENSMUSG00000062515	Fabp4	15.0939733019932	0.747353349912494	7.49191909767743	0.0227127858447954	0.236874633839808	0.0657374920916025	0.814219273180458
ENSMUSG00000028273	Pdlim5	1014.4276153252	804.331218837708	936.363983551542	0.0232063969489303	0.0923868527081671	0.065747956723803	0.814219273180458
ENSMUSG00000030882	Dnhd1	10.0885989948697	35.0289170574079	27.8912685580075	-0.035827022681277	0.202630079850145	0.0660183946275687	0.814304516607446
ENSMUSG00000027695	Pld1	7.97927138507711	32.1572012228337	16.3941678543817	-0.0339014704408271	0.205962992065958	0.0660172502375857	0.814304516607446
ENSMUSG00000002957	Ap2a2	965.007987193026	741.590607191418	894.81271740525	0.0269669408194857	0.105086465761555	0.0660990280376774	0.814304516607446
ENSMUSG00000114504	Gm48321	30.782114926748	4.84838087034639	13.3027223918762	0.0294245083278366	0.217361402217335	0.0660297846959739	0.814304516607446
ENSMUSG00000056724	Nbeal2	1672.13998853953	1201.23597163693	1295.79478344918	0.0340644451175408	0.129113806103835	0.06587082541061	0.814304516607446
ENSMUSG00000112150	9530018F02Rik	45.0885520202107	15.4593082350754	20.2613344649942	0.0386067378706752	0.19906549987975	0.065904569867853	0.814304516607446
ENSMUSG00000103038	Gm37124	87.4960165662101	39.9926651168477	52.7511154992487	0.0432913035860686	0.191531621159293	0.0661352007123815	0.814304516607446
ENSMUSG00000060131	Atp8b4	86.568021054307	44.4762891933338	53.2766127616526	0.0445673772690343	0.185423716798402	0.0661170899395902	0.814304516607446
ENSMUSG00000031266	Gla	75.3237938868707	157.111800717564	122.945517865737	-0.0438230603996479	0.189320954071717	0.0663334949869683	0.816159316553022
ENSMUSG00000008496	Pou2f2	864.753464801229	1122.15427434354	993.686478025289	-0.0265743658939866	0.103909729179671	0.0664103318571105	0.816331091834608
ENSMUSG00000100658	F730311O21Rik	144.209714885472	66.4169790362465	124.963643861777	0.0432748826327895	0.190928400874367	0.066442782858495	0.816331091834608
ENSMUSG00000076919	Traj9	135.495492097399	94.9347704745068	101.482917048519	0.0359524885902385	0.136360132879604	0.0665802242664653	0.817280227316139
ENSMUSG00000054934	Kcnmb4	62.4535417717193	27.6350072976157	41.342049185204	0.042577000041386	0.192334482678826	0.0666154724898307	0.817280227316139
ENSMUSG00000091896	Ube2d2a	1973.10822868774	1669.22393745113	1771.05782449085	0.0146357683148278	0.0631329753713523	0.0666835039766694	0.817529257414758
ENSMUSG00000113515	Gm29675	18.5583470491372	7.72401495463707	17.1262238455439	0.0415477627666972	0.193978473346042	0.066786382537403	0.817619995509722
ENSMUSG00000078907	Fam186b	20.6909541589465	9.4454007067639	20.2027245424983	0.0429996306276821	0.191028862010228	0.0667626690684419	0.817619995509722
ENSMUSG00000026788	Zbtb43	523.027574697657	665.058992893638	563.437595906229	-0.0239758092470818	0.0953862633909113	0.0668603444703072	0.817940799816394
ENSMUSG00000021047	Nova1	7.576765050703	42.0339392375931	14.7387939945874	-0.0302766226793464	0.213186901155191	0.0670231675661858	0.819347459604615
ENSMUSG00000026489	Coq8a	460.790883539075	631.508676832921	500.355516275477	-0.0321775915046903	0.123354961612434	0.0672449046818149	0.819720130614998
ENSMUSG00000024590	Lmnb1	719.876555104389	968.151207135882	883.257266649157	-0.0302991025178535	0.11687066418601	0.0672223008006011	0.819720130614998
ENSMUSG00000041671	Pyroxd1	334.203845474811	213.289654453497	280.92686262384	0.0412225941818869	0.158357029594983	0.0672450974201011	0.819720130614998
ENSMUSG00000076866	Trdv2-2	47.2751902286423	20.7287441533554	30.6321110003139	0.0422093480709163	0.192163097177214	0.0671540908992519	0.819720130614998
ENSMUSG00000021298	Gpr132	938.247878977096	767.649931287764	818.228576572705	0.0189149316469494	0.0783627032296458	0.0673040726226766	0.81985551337737
ENSMUSG00000110639	Gm6831	96.1515041018572	237.446199610447	110.950991060447	-0.040771053523435	0.194092070112871	0.0675221731660144	0.821495271856774
ENSMUSG00000054580	Pla2r1	17.8140810711317	3.70255682183148	9.6742831732631	0.0314192576100324	0.20928087503364	0.0675346145135947	0.821495271856774
ENSMUSG00000042256	Ptchd4	1.83031528455493	16.1676071478622	7.49874672491903	-0.0266802476652731	0.223523106495951	0.0675958398512588	0.821656457865514
ENSMUSG00000103703	Gm42568	0.79208986103039	15.9720880348845	8.05651177513855	-0.022281717225858	0.234923193233995	0.0679016873502885	0.824204251770653
ENSMUSG00000097569	Gm26640	37.6032552105847	12.451614885757	22.4740872653699	0.0372657115979703	0.198203675799658	0.0678641680577533	0.824204251770653
ENSMUSG00000012123	Crybg2	109.539953444419	168.120221698689	133.45700970931	-0.0399032218469603	0.153248607496533	0.0680311602574594	0.82519099272628
ENSMUSG00000022114	Spry2	28.1196312308835	3.98543834320075	9.52512066757566	0.0281058309434161	0.217867544599409	0.0682516169052536	0.825736142093086
ENSMUSG00000081887	Gm12097	18.7928053657922	3.6671570954931	8.30973503215735	0.0306692053362164	0.210334236226435	0.0681373206568716	0.825736142093086
ENSMUSG00000045775	Slc16a5	220.445969807804	88.3614835599559	106.681423765947	0.0403318568710493	0.193787050254031	0.0681903911432588	0.825736142093086
ENSMUSG00000091021	Gm17300	35.1260502057247	15.3900591291223	25.1315335696306	0.0417587845336272	0.19118530085642	0.0682689541194494	0.825736142093086
ENSMUSG00000047238	Mageh1	6.96489911724487	32.2860171477185	14.748589421228	-0.0316039486567436	0.207527231822329	0.0683941274162202	0.826666351628514
ENSMUSG00000043747	1520401A03Rik	1.62810874690626	9.84250773315835	12.9101936067887	-0.0290547583265733	0.21448586005042	0.0684912146454607	0.826770855954273
ENSMUSG00000050350	Gpr18	995.515683061202	787.474140338885	917.208461968909	0.0229275497029167	0.0924570963109804	0.0684993194721266	0.826770855954273
ENSMUSG00000086477	Gm15506	94.8436963034318	151.535611508698	120.643415103346	-0.0414029831486186	0.161020626029883	0.0685600591068297	0.826921219945544
ENSMUSG00000029149	Krtcap3	235.954140962243	365.466845779008	406.76865906191	-0.0401675019957846	0.155091622412639	0.0686248727732298	0.827112746910694
ENSMUSG00000097077	Gm16712	27.3923171260604	73.3565710460129	40.6067295153786	-0.03893546530852	0.194920857755573	0.0687676220792008	0.827112746910694
ENSMUSG00000026575	Nme7	245.670808061801	356.615268635571	315.223841800863	-0.0364476642242265	0.139840922802934	0.0687691102703818	0.827112746910694
ENSMUSG00000071359	Tbpl1	719.765181705923	927.75004876819	951.511375303221	-0.0252260428363902	0.100331109251838	0.0687159875967229	0.827112746910694
ENSMUSG00000116438	Gm18911	32.882071864936	8.05944423428638	16.93930009229	0.0329292441643175	0.203928462131891	0.0688240620149203	0.827192779038273
ENSMUSG00000032534	Cep63	400.141092482503	530.007936023792	532.064971393357	-0.0282742707500577	0.110822072649001	0.0689998813213638	0.827674395476858
ENSMUSG00000108436	Gm44851	74.991990283502	24.4468222905941	48.1520628636472	0.0366505441389549	0.197566009284239	0.0690091105705	0.827674395476858
ENSMUSG00000055760	Gemin6	133.885786315037	79.3715432259609	155.577172055567	0.0426152342468909	0.169058417252446	0.0689748665839473	0.827674395476858
ENSMUSG00000031657	Heatr3	552.332308715859	755.143443679706	611.990393509182	-0.0313490367821692	0.121709166741901	0.0694780060651193	0.831690162513187
ENSMUSG00000031782	Coq9	667.900474599921	878.220175640274	794.433988189437	-0.0272827430030627	0.107671973632302	0.0695314856692489	0.831690162513187
ENSMUSG00000020423	Btg2	2988.61267891189	3714.8493859926	3297.05085935917	-0.0206857598191063	0.0851196646392783	0.0694323494781005	0.831690162513187
ENSMUSG00000024382	Ercc3	633.78166948099	475.48193573654	529.379892033255	0.0287746416200598	0.112792607616629	0.0695381743865758	0.831690162513187
ENSMUSG00000033706	Smyd5	398.655566152496	526.286104972294	448.641947081435	-0.0276773115128472	0.109084074529298	0.0696691765059885	0.832654054851517
ENSMUSG00000057054	Inca1	17.6243802707569	4.30685571546754	10.3909038227826	0.0325859629431855	0.203378906972875	0.0697384467477072	0.832654054851517
ENSMUSG00000097577	6230400D17Rik	74.3774337185362	38.4342512427469	66.5017817195685	0.0429931403836553	0.182021225160952	0.0697646154441482	0.832654054851517
ENSMUSG00000034071	Zfp551	125.415856479307	63.8061639934148	95.0290548321691	0.0428119655154612	0.183037288824603	0.0699506955744665	0.834293567621091
ENSMUSG00000042369	Rbm45	392.97685491849	498.589813446389	456.220532223129	-0.0230658267981135	0.0935868810790663	0.0703315234047541	0.837086866819474
ENSMUSG00000033004	Mycbp2	7519.82073337276	6120.90895420706	6627.14313689981	0.0190635668536659	0.0797773957893581	0.0703194284748706	0.837086866819474
ENSMUSG00000030064	Frmd4b	418.604743260882	285.971347917155	341.25574779169	0.0364901283532395	0.14121262361586	0.0703300165668478	0.837086866819474
ENSMUSG00000091144	Phf11c	1139.24291344518	857.146585844958	1037.36852113043	0.0282174142984464	0.111301590889145	0.0704578940634933	0.838008577517674
ENSMUSG00000048439	Nupl2	139.011881391569	235.901617374397	183.148337991565	-0.0420465007417284	0.168721435828945	0.0706287868172593	0.839458176141013
ENSMUSG00000086212	Mkln1os	8.11446682163375	34.4650521085941	14.1678657035154	-0.0318414291021549	0.203609304024316	0.0707495975752456	0.840310927649952
ENSMUSG00000089872	Rps6kc1	180.655007396936	259.211773248122	199.532686635646	-0.0349118092640739	0.135527430063975	0.0708915321001277	0.841413215716484
ENSMUSG00000024300	Myo1f	1696.65456441515	1149.87340532901	1168.03926868785	0.0367870719612094	0.142887639843047	0.0709477398439639	0.84149718857865
ENSMUSG00000113193	Gm40576	5.65167958148583	25.9624090921644	10.6902782336774	-0.0308988051746701	0.205232182905492	0.0711923350302053	0.843245414881884
ENSMUSG00000030876	Mettl9	567.941894877147	726.311389739321	592.664187961252	-0.0237643329098114	0.0962957340507105	0.0711936048297545	0.843245414881884
ENSMUSG00000027452	Acss1	819.7168835055	623.089012398973	816.500182851658	0.0269348753983061	0.107227230204054	0.0712535858199298	0.843298471236232
ENSMUSG00000002944	Cd36	53.5086289464993	8.91912598450464	22.7602382225631	0.0285026188941452	0.21185401861521	0.0712965601885949	0.843298471236232
ENSMUSG00000013787	Ehmt2	682.024277517261	874.091921939137	797.572600066458	-0.0240078167759036	0.0972410576578387	0.0714858136003599	0.844370710023009
ENSMUSG00000027710	Acad9	803.604538992646	998.966190384405	901.792315797328	-0.0203253441546191	0.0845209967810856	0.0714792655191839	0.844370710023009
ENSMUSG00000074355	Gm10676	6.14451705476315	16.802148992883	20.1624686925043	-0.0374620340454897	0.192883457570316	0.0719279998467316	0.846950918624594
ENSMUSG00000005150	Wdr83	331.645509369938	471.890156603586	446.222530309884	-0.034015087371386	0.132795847964443	0.0718695066223463	0.846950918624594
ENSMUSG00000106734	Gm20559	1556.21187606233	1223.15213377915	1516.02953263884	0.0230390203922143	0.0940491251310893	0.0718894789702571	0.846950918624594
ENSMUSG00000024241	Sos1	918.378395536136	709.500947602498	785.415857371513	0.0250613978794694	0.101011286313879	0.0718559697797502	0.846950918624594
ENSMUSG00000072582	Ptrh2	501.167199853458	357.050163813185	440.605389781921	0.0329133673859507	0.128748260059795	0.0719515143690538	0.846950918624594
ENSMUSG00000021540	Smad5	821.43685604733	587.656443431796	735.177886900584	0.0325410430833044	0.127423435271087	0.072022376349825	0.847202774549075
ENSMUSG00000034807	Colgalt1	550.612308234593	714.307044302837	732.986997641932	-0.0252271361485017	0.101740871834716	0.0722572867427671	0.849382669899363
ENSMUSG00000038648	Creb3l2	466.197258579926	639.514581689177	476.497521403744	-0.030752961675083	0.121209846961607	0.072489480564877	0.850889792163044
ENSMUSG00000007827	Ankrd26	352.27524437658	472.410990905309	407.526646424438	-0.028726934262713	0.114043725265513	0.0725345417503383	0.850889792163044
ENSMUSG00000103422	Gm37536	90.4719490264258	42.8301658932187	58.7826643949321	0.0411070742138268	0.184951672016556	0.0724665971692192	0.850889792163044
ENSMUSG00000037926	Ssh2	8768.31271263191	6855.57571077708	7597.45933311213	0.0235244166227747	0.0959956347137704	0.0726418962925263	0.851565884874811
ENSMUSG00000050796	B3galt6	154.536603496151	230.190147695955	178.691444307817	-0.0367510683712848	0.144186701400714	0.0727079229155427	0.851756905454514
ENSMUSG00000025981	Coq10b	761.936584839796	615.199078370731	666.765418032259	0.0196430982227373	0.0825350181773583	0.0727843913418723	0.852069904656354
ENSMUSG00000107116	Gm43274	197.957774768053	97.7517726591924	145.591855385706	0.0413979368377871	0.18252971239632	0.0728713023307592	0.852504641406361
ENSMUSG00000050549	Fam241a	531.93428286382	349.94791146539	410.438083560503	0.037631850802431	0.148458628816321	0.0732626602279453	0.856498008002743
ENSMUSG00000007833	Aldh16a1	629.632290476221	506.653511115671	637.133346866397	0.0200124708320105	0.0840422428207651	0.0734870508932033	0.857950048158073
ENSMUSG00000048163	Selplg	6759.416133671	5321.09183487094	8130.05322173961	0.0225824281273924	0.0930161147662002	0.0734693206131262	0.857950048158073
ENSMUSG00000058260	Serpina9	19.2926226583158	48.6254180377798	21.0715871633261	-0.0379685559031578	0.189592235465389	0.0739834919873242	0.860684580238222
ENSMUSG00000015932	Dstn	398.530068976856	570.989035645824	480.029550381649	-0.033862447532246	0.13360938500807	0.0740095424579458	0.860684580238222
ENSMUSG00000034793	G6pc3	186.742391372114	251.814763007996	214.91700248272	-0.0287660683218643	0.11489167735518	0.0740450547582872	0.860684580238222
ENSMUSG00000051592	Ccnb3	23.2948049577638	3.51238115832303	9.16170313809731	0.0270850670846415	0.212534358415298	0.0739100732094512	0.860684580238222
ENSMUSG00000036510	Cdh8	13.8400696391829	2.17950173537026	7.85522892946998	0.0275275891936102	0.210819825067205	0.0740963378805571	0.860684580238222
ENSMUSG00000050627	Gpd1l	684.224729568306	504.31946481648	598.72821386024	0.029377286246982	0.117082947871486	0.0740679534308738	0.860684580238222
ENSMUSG00000040663	Clcf1	988.993778341147	715.342208238646	975.900402467366	0.0310365099441412	0.123131362413854	0.0741735528949387	0.860684580238222
ENSMUSG00000020901	Pik3r5	1112.38108055539	747.558207562824	961.600860546496	0.0362289731659248	0.143187351881262	0.0741484858648327	0.860684580238222
ENSMUSG00000103436	Gm36995	16.4490526697525	7.35719497038767	13.1729645243656	0.0398252659465004	0.18631414539173	0.0737958321785201	0.860684580238222
ENSMUSG00000093979	Gm2237	83.5213672474513	127.890554213291	89.8601652248303	-0.0375458789505876	0.149072135433539	0.0743179032632106	0.861386288698964
ENSMUSG00000110631	Gm42047	581.154778450988	408.632705384385	472.20445414229	0.0332294672868053	0.131391963568135	0.0743346140419845	0.861386288698964
ENSMUSG00000085971	Gm15411	69.1690744869317	125.315676965178	75.1097425895877	-0.0409682025537347	0.172981626364016	0.0750174125387019	0.861400173218127
ENSMUSG00000037661	Gpr160	79.9699252078911	161.464740795809	106.8837677475	-0.0408296724251769	0.181232812747582	0.0744207682822764	0.861400173218127
ENSMUSG00000026858	Miga2	150.869257915096	219.83129357078	164.764028509258	-0.0347436584736145	0.137737743103762	0.0749895669186728	0.861400173218127
ENSMUSG00000037089	Slc35b2	625.446208190059	899.352521778826	765.731566047638	-0.0339705386693544	0.134341216959502	0.0744868226818768	0.861400173218127
ENSMUSG00000102419	Gm36940	8.14334346902776	27.2093282951494	22.1747149340143	-0.0334955632653532	0.195050913552741	0.074980035679997	0.861400173218127
ENSMUSG00000019854	Reps1	1131.99292717027	1427.82243525794	1143.07181074786	-0.0214512607085533	0.0896322703512238	0.0752064493064193	0.861400173218127
ENSMUSG00000078763	Slfn1	5364.14879831271	4229.63220800747	4938.32665458854	0.0220785834317108	0.0918372434658354	0.0752049939562927	0.861400173218127
ENSMUSG00000051124	Gimap9	4978.52642563335	3895.09133573729	5039.73505077457	0.0229938130898627	0.0950019571939236	0.0750651998622048	0.861400173218127
ENSMUSG00000021200	Asb2	913.722177184788	645.888475215724	637.591868158158	0.0326089506683148	0.129585608073659	0.0752411198186675	0.861400173218127
ENSMUSG00000056895	H2bu2	180.455073994304	127.401188625394	158.043472855574	0.0327924238769682	0.130037590771877	0.0748348502109459	0.861400173218127
ENSMUSG00000114086	Gm18968	47.0021848138393	13.7157565626142	30.488177807705	0.0332916219293955	0.195874797570988	0.0745752458810094	0.861400173218127
ENSMUSG00000054901	Arhgef33	24.1600930169584	7.3068494065456	11.8613140280012	0.0336637123509959	0.194773061261266	0.0749794692892984	0.861400173218127
ENSMUSG00000057132	Rpgrip1	321.841951387199	224.123103455514	285.865158146984	0.0336861439245551	0.133557343677352	0.0749780159689384	0.861400173218127
ENSMUSG00000091623	Gm17092	16.6533616306543	5.23495317988104	10.885504537465	0.0341896347574859	0.193707753195175	0.0751735243143619	0.861400173218127
ENSMUSG00000053181	A830005F24Rik	41.8461806563062	18.5786832674573	35.2774329066099	0.0393431754228987	0.185509338444917	0.0750189907148949	0.861400173218127
ENSMUSG00000036086	Zranb3	55.4609634230341	30.9676931575856	46.9306858286816	0.0409100337327673	0.171982890836786	0.0750584599609011	0.861400173218127
ENSMUSG00000032180	Tmed1	205.62064917385	112.873983347295	157.400449438508	0.0409824240792062	0.173515648909369	0.0750259774015156	0.861400173218127
ENSMUSG00000037617	Spag1	232.739383321419	129.433547310347	169.139947680949	0.0411112441133852	0.172635705620328	0.0745627123952943	0.861400173218127
ENSMUSG00000029832	Nfe2l3	6.68945702577404	25.2397956047595	16.3877319399457	-0.031821073367934	0.197561323254692	0.0754572168553698	0.862145265564989
ENSMUSG00000023132	Gzma	161.836149887515	28.1834556106522	70.7790872576059	0.0278515362973763	0.207924861261926	0.0754074491800439	0.862145265564989
ENSMUSG00000002799	Jag2	80.2524893063037	41.9081564764213	77.4627639946357	0.04079459856034	0.177231389357714	0.0754169973505248	0.862145265564989
ENSMUSG00000062861	Zfp28	142.596143579297	239.643484220351	189.985960417524	-0.0399745405418533	0.164141071766126	0.0756625929607123	0.862938521538625
ENSMUSG00000031176	Dynlt3	1157.42112475745	1559.18950412208	1277.21601433809	-0.0283359344573142	0.114099578681621	0.075652568790758	0.862938521538625
ENSMUSG00000026123	Plekhb2	2415.37821793078	2959.37447339758	2418.47874297888	-0.0179307188149955	0.0772726575966675	0.0756821396503418	0.862938521538625
ENSMUSG00000044258	Ctla2a	168.960590023881	104.879476203403	117.567900987566	0.0389973103388053	0.157950434520429	0.0757281834455861	0.862938521538625
ENSMUSG00000022965	Ifngr2	596.219739252425	407.076582603411	711.138838141193	0.0347611179209692	0.138457330149496	0.0758985827495878	0.864305203957573
ENSMUSG00000048332	Lhfp	39.3280525329503	8.7698146199958	35.6176416248278	0.0299086760441433	0.201296151612774	0.0759593097069828	0.864421991595677
ENSMUSG00000078970	Dnaaf10	410.39998498696	544.604466110659	465.899648686162	-0.0267744937330503	0.108722720878957	0.0761067074721642	0.864456947539111
ENSMUSG00000020069	Hnrnph3	933.849667777077	1164.32486608883	1035.77910369813	-0.0199681007409302	0.0846666747679841	0.076108418075062	0.864456947539111
ENSMUSG00000047343	Mettl21c	65.407718430218	20.0689921421561	52.8788380653916	0.0335192112579392	0.193697162395968	0.076113801418169	0.864456947539111
ENSMUSG00000070709	Zfp974	135.35780141092	234.855573978846	171.571163423688	-0.0400510619948293	0.167505137691479	0.0767401601348483	0.865373250683096
ENSMUSG00000089809	Rasgef1b	59.6869437227845	128.417634969633	89.1017793831054	-0.0393532709096917	0.18271513384051	0.0766100987047423	0.865373250683096
ENSMUSG00000104721	Gm42696	17.6054587409102	39.454672442871	28.6391211777583	-0.0389664851308857	0.184248033828309	0.0763915757279907	0.865373250683096
ENSMUSG00000032221	Mns1	91.254540062754	142.106112524725	121.271862682072	-0.0375512119184752	0.151362982365776	0.0765877764219879	0.865373250683096
ENSMUSG00000019797	Mtres1	161.770549912653	236.711346223938	206.055448468654	-0.0345116320111387	0.137829845038566	0.0764444725254506	0.865373250683096
ENSMUSG00000028854	Slc9a1	473.752634887602	640.36315380761	516.21063123036	-0.0284103621581753	0.114869344655189	0.0767502754590776	0.865373250683096
ENSMUSG00000058388	Phtf1	704.153415398571	946.842900946911	773.902504738811	-0.027967165238672	0.113160739388446	0.0765067359744055	0.865373250683096
ENSMUSG00000037348	Paqr7	391.755634356965	517.741375775893	384.664816196329	-0.0263562491063972	0.107326905955092	0.0763280962563568	0.865373250683096
ENSMUSG00000024525	Impa2	541.509185931727	715.022515946179	549.931504913334	-0.0261651100870692	0.106754626602148	0.0765924652472668	0.865373250683096
ENSMUSG00000071379	Hpcal1	1859.29362016316	1554.55775774853	1462.10422908542	0.0149891343646046	0.0666958118575144	0.0763061935986522	0.865373250683096
ENSMUSG00000040430	Pitpnc1	4002.57672884314	2984.54026025091	3949.33799518676	0.0276846391006398	0.112219477998577	0.0766747482490612	0.865373250683096
ENSMUSG00000029178	Klf3	6366.39313042976	5003.25391393507	6006.60346945291	0.0221708478988467	0.0927036558808242	0.0768504795900338	0.865933002591124
ENSMUSG00000019838	Slc16a10	183.979981813472	267.515860122649	168.812700351867	-0.0340513692912305	0.136283383265455	0.0769059279859615	0.865988053001684
ENSMUSG00000072653	Zfp783	181.79024399946	364.740661743992	247.394232878486	-0.0399103726521452	0.179008299612575	0.077074820148755	0.867021724272629
ENSMUSG00000087612	A230005M16Rik	4.3540606738136	15.8916497738559	12.2729404772528	-0.0318335233820245	0.195456478990677	0.0771978889778286	0.867021724272629
ENSMUSG00000020657	Dnajc27	196.021491666902	136.004877311418	189.036544636798	0.0333794869487351	0.133789226249915	0.0772002177565107	0.867021724272629
ENSMUSG00000086862	Gm13546	97.5707392909663	59.3575513344818	121.603517159718	0.0390340163220677	0.160335720999318	0.0771764874579732	0.867021724272629
ENSMUSG00000026608	Kctd3	300.234434356919	445.922779208966	366.256553489345	-0.0351507688605233	0.14110105167458	0.0772809182615486	0.867359296897473
ENSMUSG00000019734	Tmc4	234.158386569782	157.286470457081	195.393592984509	0.0352508492908678	0.141648840833253	0.0774381544602868	0.867986434189353
ENSMUSG00000114362	4933433G19Rik	40.256973897469	16.3391397736151	31.9334749415984	0.0372078084540255	0.186474534595645	0.0774377120436397	0.867986434189353
ENSMUSG00000037400	Atp11b	5117.72893995414	4291.27632952293	4843.4506676335	0.014493150785314	0.0651283519621494	0.0775815108837414	0.868456560069175
ENSMUSG00000085156	Snhg15	565.947193993009	347.011927498335	570.181074679255	0.0387041380300178	0.158801762194216	0.0775384076589783	0.868456560069175
ENSMUSG00000045268	Zfp691	27.5278295788991	51.4930365010768	39.1155230626847	-0.0397667636369089	0.173426614633441	0.0784409978527165	0.869480664187888
ENSMUSG00000043079	Synpo	399.258295914346	726.167237087457	445.485884733222	-0.0396812194217759	0.171002324337226	0.0786365329292509	0.869480664187888
ENSMUSG00000115735	Gm49180	206.607085925359	317.353215802428	190.295722347891	-0.0365040397707007	0.147862400624884	0.0781479651978216	0.869480664187888
ENSMUSG00000031397	Tktl1	36.1405648069536	114.855345064763	51.8687872371885	-0.033186843302453	0.191515716293832	0.0785388526707597	0.869480664187888
ENSMUSG00000036644	Tbc1d9b	729.073139702901	1031.18463074315	786.643415775238	-0.0318081174326318	0.128239114252566	0.078177872356161	0.869480664187888
ENSMUSG00000041921	Metap1d	757.420384299445	1043.08950670091	871.344092003148	-0.029605595596412	0.120139711510683	0.0786214782497805	0.869480664187888
ENSMUSG00000035206	Sppl2b	357.860951387393	491.015158256306	384.508990869752	-0.0294098546895794	0.119230803756215	0.0782483493508925	0.869480664187888
ENSMUSG00000068329	Htra2	295.60661217591	399.23986514119	367.571320838035	-0.0279801201831155	0.114094138805227	0.0784962739115411	0.869480664187888
ENSMUSG00000049672	Zbtb14	223.054821720376	298.813086434743	239.297962004665	-0.0273866172909349	0.111616495565468	0.077756956375539	0.869480664187888
ENSMUSG00000031805	Jak3	2036.06228100188	2621.66394276946	2167.73794964057	-0.0231985199330529	0.0968879788832277	0.0784444693187998	0.869480664187888
ENSMUSG00000055691	Gja6	21.222464707555	2.17950173537026	17.9009087136441	0.0238548173757043	0.217098387310464	0.0784340278452679	0.869480664187888
ENSMUSG00000026743	Mllt10	1297.17526608318	1000.95089801334	1194.02806640507	0.0238707096308094	0.0992976199714982	0.078478493758018	0.869480664187888
ENSMUSG00000046962	Zbtb21	493.243276699858	378.644220115463	442.098306862828	0.0243733706059559	0.101132940934308	0.0785896508593164	0.869480664187888
ENSMUSG00000031125	3830403N18Rik	67.5806425614247	15.6599750192861	81.3097450169405	0.0296176743473581	0.198631543159496	0.0786572232415342	0.869480664187888
ENSMUSG00000021573	Tppp	16.2014142627021	3.9111165025478	9.3400181516002	0.0300858613006776	0.197925216939719	0.0782972780238215	0.869480664187888
ENSMUSG00000070877	Ldlrad1	11.5776396077494	3.57815102838528	9.89822553893521	0.0330618464974604	0.191991526864731	0.078296613432613	0.869480664187888
ENSMUSG00000038379	Ttk	50.4162957631818	15.6648717844867	41.8864562265012	0.0330663944690318	0.191928393238898	0.0783466340077479	0.869480664187888
ENSMUSG00000105852	Gm42890	55.318220294739	27.3094850011167	47.1666932513314	0.0392793191138674	0.178358840545193	0.0786883300923236	0.869480664187888
ENSMUSG00000039497	Dse	67.3878887856193	32.9636361911934	45.0158766115255	0.0394658873782576	0.179558361287484	0.0778412328462425	0.869480664187888
ENSMUSG00000102749	Gm37598	99.0449665861154	54.1716503468986	65.5288513811386	0.0396824374045903	0.171440932280629	0.0786651265428472	0.869480664187888
ENSMUSG00000040451	Sgms1	1790.40325898825	1389.20014748145	1435.69318042335	0.0232206344533218	0.0971095732863559	0.0788612801443803	0.870829880743264
ENSMUSG00000015966	Il17rb	176.153319325921	287.100530544246	176.588895211996	-0.0380634014088288	0.157663176362504	0.0794756635503999	0.873002938517369
ENSMUSG00000072966	Gprasp2	128.170220696846	207.028013398918	122.890374470929	-0.0378982902610124	0.156399902783698	0.079293774260845	0.873002938517369
ENSMUSG00000113581	Dio3os	28.0959090381455	72.7729978626742	34.151191537154	-0.0358134845103592	0.186447932575085	0.0794050276553885	0.873002938517369
ENSMUSG00000022797	Tfrc	632.009834767231	941.653492827435	892.918987044837	-0.0347631826969397	0.140953322741201	0.0792715317083304	0.873002938517369
ENSMUSG00000048215	A630023P12Rik	1730.18215391669	2355.65887391122	1713.43408131609	-0.028481328658496	0.116295065702006	0.0792983638151748	0.873002938517369
ENSMUSG00000013646	Sh3bp5l	257.535662146787	347.465370323659	314.540191274463	-0.0278232205756901	0.113819734348419	0.0791717663051223	0.873002938517369
ENSMUSG00000022095	Fhip2b	710.769859686449	898.951506486188	747.313998670334	-0.0210639869212891	0.0896004456864617	0.0795168204640098	0.873002938517369
ENSMUSG00000022848	Slc49a4	452.165875600678	286.86890159922	375.898290247017	0.0370765183665366	0.152069545003691	0.0795015115151364	0.873002938517369
ENSMUSG00000024042	Sik1	764.786989264002	426.28309754581	509.476395655616	0.0393791181228434	0.16928512682898	0.0793806073605253	0.873002938517369
ENSMUSG00000007207	Stx1a	202.65108182143	291.99732782964	318.435985419836	-0.0327027798983145	0.132688873066936	0.0797356692694675	0.873758312700132
ENSMUSG00000039047	Pigk	834.508656263035	1072.83462260287	922.43013829308	-0.0227745009081268	0.0958081497394683	0.0797386724324346	0.873758312700132
ENSMUSG00000045193	Cirbp	1119.08797679491	1429.83093375199	1305.92760574281	-0.0221421387826348	0.0935159537572613	0.0796661672935073	0.873758312700132
ENSMUSG00000029344	Tpst2	2104.32567880934	1772.45491049616	1920.77140822696	0.0137545179572757	0.0628342395832186	0.0799591916622563	0.87561449846513
ENSMUSG00000056214	Pard6g	489.601375430491	635.403640044024	575.280352384449	-0.0236935565947852	0.0993080147277868	0.0803156374887447	0.878443406370518
ENSMUSG00000002279	Lmf1	360.310070725593	464.895415053329	393.750700087283	-0.0231375364177078	0.0973076309573797	0.0803201012656176	0.878443406370518
ENSMUSG00000022453	Naga	539.523542447454	692.803339939445	604.373996282908	-0.0225459798228741	0.0952429831789923	0.080515386181457	0.87889548701709
ENSMUSG00000026393	Nek7	3882.28306409726	4611.29819639381	4147.62130198261	-0.0137418883125333	0.0628902770153241	0.0804681086107588	0.87889548701709
ENSMUSG00000076826	Trav4-2	43.8684537288491	23.0251587886733	31.0530653735061	0.0390297019780038	0.173683437615397	0.080458891513105	0.87889548701709
ENSMUSG00000020397	Med7	766.831794931984	1040.51197255118	1008.73889051533	-0.0278850078754015	0.11467409654364	0.0805940334014534	0.879193636985155
ENSMUSG00000026069	Il1rl1	174.447610473513	317.649854007469	216.163411061596	-0.0389795019052792	0.169780124749561	0.0807172431334843	0.879465641635937
ENSMUSG00000013236	Ptprs	754.913318679824	1007.39348873681	871.176518208094	-0.0263771774474205	0.109185073959282	0.0807216668798793	0.879465641635937
ENSMUSG00000050272	Dscam	85.6936334523717	225.082241781428	114.704383023344	-0.0351894559496852	0.185799402064069	0.0808695217101171	0.87974248272583
ENSMUSG00000057530	Ece1	623.016611471721	827.896859683024	711.091246156865	-0.025919212117693	0.107582774237734	0.0808964107032251	0.87974248272583
ENSMUSG00000049037	Clec4a1	14.8228657965237	3.53759292579743	11.0629878077193	0.0294119552911403	0.196449264462646	0.0809011741865582	0.87974248272583
ENSMUSG00000092134	Gm17089	28.789735794024	11.5327674263075	18.0135756785918	0.0358935885635635	0.184503581290551	0.0809580640949593	0.879802515072568
ENSMUSG00000018537	Pcgf2	55.9300175292726	107.393660901492	66.1023729355589	-0.038602219549097	0.173114918812106	0.0817203716839668	0.880427991784154
ENSMUSG00000079364	Gm3558	13.0989151254409	26.7813173154048	19.5239723112356	-0.0380849701448782	0.176705753563467	0.0820302816906878	0.880427991784154
ENSMUSG00000042195	Slc35f2	180.166242863182	292.440103220333	268.752539578407	-0.0372007891841288	0.155654942767674	0.081877949050861	0.880427991784154
ENSMUSG00000025429	Pstpip2	149.222429551216	218.416090048656	208.188832004669	-0.0331187652558592	0.135408772264993	0.0813246367234584	0.880427991784154
ENSMUSG00000039304	Tnfsf10	759.924441538774	1103.94443942626	930.759720317156	-0.0325853734072956	0.133652697922272	0.0820437364913592	0.880427991784154
ENSMUSG00000022469	Rapgef3	3.19808622567873	19.7771626709679	11.1090392008529	-0.0259621046334123	0.205984273990827	0.0814674889223335	0.880427991784154
ENSMUSG00000027291	Vps39	1184.78116351605	1551.71301411297	1267.5596416642	-0.0243361586465834	0.102220733883272	0.0819753847637378	0.880427991784154
ENSMUSG00000032264	Zw10	911.008146049	1117.0329228493	1039.90383688944	-0.0172437049288392	0.0763440325061737	0.0818413375015339	0.880427991784154
ENSMUSG00000044221	Grsf1	1254.39394426574	1504.23334269372	1350.43138733409	-0.014694419906301	0.0668329402278731	0.0819587038517343	0.880427991784154
ENSMUSG00000104068	Gm37199	12.0069184248242	0.740211238188584	8.88289829435678	0.0207820150023708	0.22264914646546	0.0814218018222588	0.880427991784154
ENSMUSG00000027346	Gpcpd1	2777.63504028679	2190.22197207793	2224.79080957659	0.0210451646412005	0.0901392355703785	0.0815216923295909	0.880427991784154
ENSMUSG00000008384	Sertad1	600.400035678184	466.524097335975	513.819120371404	0.022615564665951	0.0958986840762773	0.0817526628068267	0.880427991784154
ENSMUSG00000055026	Gabrg3	14.5807519921075	1.99294226643332	8.57495145374463	0.0248152830210391	0.209809725244292	0.0815648721423198	0.880427991784154
ENSMUSG00000053192	Mllt11	323.965569636141	239.570143716642	295.628441288655	0.0273955031847735	0.113260549187595	0.0815132198835119	0.880427991784154
ENSMUSG00000065126	Snord104	144.335408988214	100.198957739118	145.439526906964	0.0322902378174773	0.131850512789858	0.081081304940259	0.880427991784154
ENSMUSG00000100985	Gm10640	22.1446207382892	6.9882097066203	12.3449992069943	0.0323574987206123	0.189300048818036	0.0818851747135985	0.880427991784154
ENSMUSG00000028150	Rorc	308.812576352733	210.473455477417	248.670068063157	0.0332783680513703	0.136324929829468	0.0816937730614522	0.880427991784154
ENSMUSG00000114302	Gm48683	30.388698660241	13.3181213516683	25.0644724126562	0.0368391369375839	0.181217597856827	0.0820031073517267	0.880427991784154
ENSMUSG00002076903		60.8177850616756	36.2224366843651	59.6406104843278	0.0380586025059552	0.160504510409469	0.0812328185423989	0.880427991784154
ENSMUSG00000017417	Plxdc1	122.632019412824	71.2688581300337	96.1138762843741	0.038374295909444	0.163766003723595	0.0814643361195204	0.880427991784154
ENSMUSG00000020277	Pfkl	1051.30835811784	1362.64328869756	1232.0828871032	-0.0232753198499023	0.0984139283465446	0.082120343526317	0.880549445124961
ENSMUSG00000038633	Degs1	2566.66712888742	2028.79729151458	2471.7693782357	0.0206971041994286	0.0890653394573713	0.0821578801488695	0.880549445124961
ENSMUSG00000053146	Olfr352	5.11147931630251	32.677185274002	13.8753106331361	-0.0256135989270491	0.206041677357668	0.0823552832090715	0.882113155423244
ENSMUSG00000081492	Gm9311	7.85272158222595	26.3479269604764	16.3928039298698	-0.0313819585104922	0.190322457544216	0.0825803620731006	0.883971163266246
ENSMUSG00000027651	Rprd1b	986.16948215445	1176.91489404777	1111.62935131548	-0.0140806040780381	0.0646454813251649	0.082700507302712	0.8847043026693
ENSMUSG00000112639	A730063M14Rik	13.3869805258258	33.2944039892995	20.3706877074837	-0.0353602028526303	0.182971403353178	0.0830985917993349	0.887168632477618
ENSMUSG00000020935	Dcakd	210.015424660188	310.909521602367	290.28946056181	-0.0333942413214515	0.137751893215447	0.0830565596810722	0.887168632477618
ENSMUSG00000061544	Zfp229	5.35846501295982	22.7795295129988	20.5256134332886	-0.0287637355014965	0.195369719258125	0.0832416647627449	0.887168632477618
ENSMUSG00000022661	Cd200	1906.46371867328	2476.3282471497	2151.41831900872	-0.0232924501918845	0.0988416306416092	0.0832044839268069	0.887168632477618
ENSMUSG00000023274	Cd4	10332.4549304926	12536.9251065561	9988.5346996515	-0.0158922843024848	0.07163396313458	0.083224390017666	0.887168632477618
ENSMUSG00000045039	Megf8	30.3997660550971	10.1762630029212	15.3167095730887	0.0327915360393707	0.187261917199384	0.0831302280627918	0.887168632477618
ENSMUSG00000052157	Gm650	15.9937374775747	2.71362476877226	9.81275082036789	0.0259274356470943	0.203713640972306	0.0833637700997311	0.887917469215233
ENSMUSG00000042694	Stn1	644.446882662188	513.653752523375	601.65572056283	0.0195844578710633	0.0853668321753228	0.0834352155541227	0.888126126038197
ENSMUSG00000058402	Zfp420	444.340422988338	629.828411285341	558.79539233822	-0.0306725582030714	0.126750026754833	0.0835123541326232	0.888395086477911
ENSMUSG00000037032	Apbb1	14.2398371961243	33.5322829016932	26.4982975082388	-0.0358906873681381	0.180956620227679	0.083873695847417	0.890579534270744
ENSMUSG00000074749	Kiz	381.419881430333	509.183164143783	391.122434882584	-0.0257977675922124	0.10829542788872	0.0838706502064267	0.890579534270744
ENSMUSG00000047767	Atg16l2	1196.6173579815	1497.96933248188	1290.99981077861	-0.0192914177954141	0.0843982290825554	0.083829278589129	0.890579534270744
ENSMUSG00000036002	Fam214b	151.238584225611	213.941285904445	185.999143482525	-0.0303927105203717	0.125872943866112	0.0839548989959632	0.89088943934564
ENSMUSG00000025220	Oga	3873.10443299639	3064.95568589675	3596.58439113227	0.0203008044543982	0.088153809130978	0.0840081503830524	0.890902533504977
ENSMUSG00000074211	Sdhaf1	275.640262533019	391.206073766257	358.844696785064	-0.030594667328386	0.12674447314413	0.0840799201046483	0.89106394026902
ENSMUSG00000055561	Spink5	19.1499565638665	5.57294470748185	8.69514292825998	0.030743327542804	0.189924206891929	0.084127424033106	0.89106394026902
ENSMUSG00000033287	Kctd17	52.5885203321515	91.3303518041468	75.1474620102283	-0.0375156676549576	0.162788163200385	0.0844316045138429	0.891529032372742
ENSMUSG00000112808	Gm4739	16.0235546842916	32.525665360402	24.3975410114253	-0.0374363376992615	0.174599887357928	0.084424109896968	0.891529032372742
ENSMUSG00000025764	Jade1	566.312720265844	714.609971984685	593.744170212054	-0.0201057138449525	0.0875315245874472	0.0843396761322421	0.891529032372742
ENSMUSG00000062729	Ppox	977.419895935609	1202.75723858188	1105.1762618858	-0.0173608028624145	0.0773652492449292	0.0842473812991679	0.891529032372742
ENSMUSG00000039934	Gsap	1363.18079792389	1617.1379080553	1422.3476424427	-0.0132073432598886	0.0616065855711643	0.084427203207721	0.891529032372742
ENSMUSG00000037211	Spry1	325.116263092659	485.830526035677	359.896845819949	-0.0334262786485002	0.139018400506953	0.0846514825989182	0.891971420598119
ENSMUSG00000029776	Hibadh	1496.78976897391	1851.21813159076	1768.32335120698	-0.0178821499293321	0.0794183706116015	0.0847103923030887	0.891971420598119
ENSMUSG00000004897	Hdgf	1355.00713089158	1128.42991217229	1393.48643912581	0.0146012502101185	0.0670398836251195	0.084632019944877	0.891971420598119
ENSMUSG00000028413	B4galt1	2873.51791270054	2371.14663679519	2632.38771500086	0.0155841823541812	0.0708068010375802	0.0847338997672178	0.891971420598119
ENSMUSG00000103563	8030445P17Rik	4.08901639261146	0.251366164400958	7.65963282095989	0.0209619841375777	0.218860209770036	0.084546398251391	0.891971420598119
ENSMUSG00000032413	Rasa2	2645.05004504081	2236.43704327625	2449.71973783799	0.0128689325329315	0.0603481905541905	0.0847889023456452	0.892002168595741
ENSMUSG00000061950	Ppp4r1	798.670141086073	633.144767431902	690.175017654264	0.0200065657138544	0.0873146126338547	0.084867426876548	0.892280184232435
ENSMUSG00000085286	Ube4bos3	12.7724954074469	31.0853015519355	20.4883680866597	-0.0350778266677233	0.181334954622678	0.0849752128199297	0.892783011692069
ENSMUSG00000021611	Tert	300.995829234835	432.069795143107	310.958803848035	-0.0311028059399811	0.129347929841731	0.0850716339745114	0.892783011692069
ENSMUSG00000048001	Hes5	2.92117632369417	13.4889041313145	8.00841063312291	-0.0274982782814462	0.196769533722138	0.085031946228671	0.892783011692069
ENSMUSG00000045414	Dipk2a	304.163235091258	455.006266740494	334.72719726727	-0.0333435421489526	0.139056429619014	0.0852247259757012	0.893185043538525
ENSMUSG00000022466	Rpap3	259.130458248947	344.253540057959	336.265475094256	-0.0251023286757959	0.106226455397696	0.0852340811910963	0.893185043538525
ENSMUSG00000039983	Ccdc32	308.404128190238	397.03247354383	355.478249850036	-0.0220113885906481	0.0948502728883825	0.0853943694888994	0.893185043538525
ENSMUSG00000047554	Tmem41b	385.942711831927	488.36339891041	456.826714643997	-0.0202819788180648	0.0884856292792626	0.0854228470436214	0.893185043538525
ENSMUSG00000072791	Abcb5	18.4379534345658	3.70559913979533	8.76018907826674	0.0268329509225906	0.19846386540888	0.0852865072945313	0.893185043538525
ENSMUSG00000049751	Rpl36al	62.7233554440822	35.4976158720502	57.7747897793674	0.0373914559397242	0.164388668371913	0.085377461697581	0.893185043538525
ENSMUSG00000029290	Zfp326	948.478446610385	724.051974838353	934.432864417375	0.0237435593015406	0.101279461919146	0.0855033750284377	0.893358948338641
ENSMUSG00000018076	Med13l	1148.88452409983	840.710556253587	911.972736278226	0.0274707204137589	0.115269543370046	0.0855438007400812	0.893358948338641
ENSMUSG00000033209	Ttc28	176.040182589259	249.361377349953	209.970750669481	-0.0301865242035965	0.125946719864869	0.0856630223374769	0.894020634165809
ENSMUSG00000020702	Ccl1	5.04958589438382	55.2499997831627	52.396595962923	-0.021886600483224	0.214676876982246	0.0858267481071311	0.894020634165809
ENSMUSG00000040848	Sft2d2	1352.68552695765	1623.97790839859	1331.16162184334	-0.0144220639599645	0.0666117768723904	0.0859003090555751	0.894020634165809
ENSMUSG00000003778	Brd8	3008.65619032119	3565.09514265973	3395.86234930561	-0.0129875854676028	0.0610469563455995	0.0860247565309309	0.894020634165809
ENSMUSG00000052681	Rap1b	11783.8639641861	9280.29102884657	11888.2951484277	0.0205489712576863	0.0896140617927788	0.0859254555088628	0.894020634165809
ENSMUSG00000096472	Cdkn2d	1185.37714469393	848.865018008803	1234.3307297552	0.0290935499432898	0.121684901161182	0.0858326084171913	0.894020634165809
ENSMUSG00000081402	Gm15455	18.1095050615212	5.04393849953992	11.7202104488637	0.0298380345568738	0.18984810334057	0.0859901876460952	0.894020634165809
ENSMUSG00000095079	Igha	54.2638119015634	16.3182468709549	36.5239529576949	0.030719913668305	0.188285639524379	0.0857552125749535	0.894020634165809
ENSMUSG00000030747	Dgat2	40.8909592706481	71.4570475180969	117.173658495148	-0.0370355574356579	0.162355129376055	0.086193194766502	0.894685361676291
ENSMUSG00000108949	Gm45069	16.8528588589663	4.72759176607436	10.0979863559729	0.0298666044619193	0.189621160738808	0.0861498047382175	0.894685361676291
ENSMUSG00000118501	Gm53048	2.63707954969103	25.6811194683081	9.49695760276076	-0.0223842953353412	0.212569906968993	0.0862464859324159	0.894696283806474
ENSMUSG00000071103	1700029J07Rik	55.3468911963268	124.313459227424	76.2570974961344	-0.0355575852715359	0.177605033660882	0.0870428658002174	0.894880997647039
ENSMUSG00000078768	Zfp566	108.81418874368	170.953558613784	153.718796677444	-0.0348200349901324	0.147661936387691	0.0868879247398045	0.894880997647039
ENSMUSG00000087067	Gm11532	46.7045180876717	70.1456887315138	57.6148612592701	-0.0330200852360281	0.138920258839811	0.0870978407719568	0.894880997647039
ENSMUSG00000099804	Gm28497	125.763149773485	355.685360216418	246.198971608565	-0.0325412330174982	0.183965020305796	0.0867828733956029	0.894880997647039
ENSMUSG00000032174	Icam5	9.00283145332278	26.23692322156	12.3339142885321	-0.0321919805145916	0.184755208293702	0.086596912833844	0.894880997647039
ENSMUSG00000074166	AW146154	278.77675502308	383.310463078889	348.746933648207	-0.0277971251012793	0.116934411150745	0.0864904483374298	0.894880997647039
ENSMUSG00000052726	Kcnt2	3.65741058203292	18.5265339108884	10.2724945124622	-0.0264320521944397	0.198130649205444	0.0866495023032989	0.894880997647039
ENSMUSG00000060671	Atp8b2	435.287912477678	557.200158038493	512.67792226474	-0.0212326181206375	0.0925058233588037	0.0871658491444261	0.894880997647039
ENSMUSG00000033685	Ucp2	14507.3788260955	18338.0106968634	14895.1586048527	-0.0199101412084152	0.0875846692945687	0.08713540858963	0.894880997647039
ENSMUSG00000034210	Efcab14	952.318220796711	1161.16333756128	1048.38929355377	-0.0160417707449351	0.0730224670505587	0.0869103003696109	0.894880997647039
ENSMUSG00000058291	Zfp68	1376.79615757682	1631.71634493854	1444.0094154184	-0.0129410074251743	0.0610095903244067	0.0868109416281547	0.894880997647039
ENSMUSG00000058638	Zfp110	1307.37007555584	1537.58286156849	1361.38845283398	-0.0120401691758109	0.0574991620073415	0.0872570366129827	0.894880997647039
ENSMUSG00000021585	Cast	4857.4649100708	4037.78267213203	5657.02006810159	0.0146111252074922	0.0674314792391542	0.0863461395199933	0.894880997647039
ENSMUSG00000021408	Ripk1	1423.12821765886	1133.14239997114	1384.54337781542	0.0192624182899573	0.0851298851433334	0.0869681327706567	0.894880997647039
ENSMUSG00000030067	Foxp1	5738.95047630409	4468.18194987606	5623.81878317073	0.0216336287329584	0.0938056980507808	0.0865393889720102	0.894880997647039
ENSMUSG00000034297	Med13	1997.27957615721	1547.94367325192	1635.67813117273	0.0220497382135593	0.095448151323863	0.0868675766925718	0.894880997647039
ENSMUSG00000055978	Fut2	4.63534866449346	0.498235566608329	8.56219707687508	0.0224054465595114	0.211419995151699	0.0872057840860707	0.894880997647039
ENSMUSG00000074874	Ctla2b	12.6159259883376	3.86981064975172	10.768747633486	0.0307132534337237	0.187244753845664	0.0867967165055272	0.894880997647039
ENSMUSG00000087683	Gm11712	75.045279707666	43.8932088809224	60.1748242752182	0.0366030376013901	0.159863950391011	0.0870388614517671	0.894880997647039
ENSMUSG00000038070	Cntln	152.292834375622	251.711112169325	155.449147811444	-0.0359412253078766	0.155253473075221	0.0875070350896171	0.89690783362051
ENSMUSG00000040093	Bmf	71.8701005746046	158.733260147867	91.3773266934794	-0.0355708547497668	0.176720231242269	0.0876388687809928	0.897049239949664
ENSMUSG00000020785	Camkk1	174.297701878292	270.149692479934	275.172440698898	-0.0342303796489126	0.145183173424462	0.0875758138530348	0.897049239949664
ENSMUSG00000108042	B130021K23Rik	132.158825736743	85.3440095440917	92.4739330504035	0.0341072337259351	0.144684534945201	0.0877303367148764	0.897049239949664
ENSMUSG00000083193	4930595D18Rik	57.1761833217666	36.054082723166	50.2426466999235	0.0349103618662103	0.148981571127175	0.087702237568496	0.897049239949664
ENSMUSG00000031701	Dnaja2	4754.66322553901	4239.76744237003	4479.10874122283	0.00724927911143108	0.0369735809258366	0.0877996623542596	0.89722244459511
ENSMUSG00000020238	Ncln	1482.74053955711	1159.14326061031	1481.21558472299	0.021014384119813	0.0919358365928142	0.0879928088632494	0.898660010376192
ENSMUSG00000005871	Apc	1832.75554682303	1448.89311396122	1496.36999232014	0.0198216963898187	0.0875612054378314	0.0882591722842175	0.900843172653035
ENSMUSG00000015970	Chdh	156.281630910404	242.901053364126	140.092553067264	-0.0341081040721366	0.145245429925299	0.0883632073127936	0.900927387264188
ENSMUSG00000080733	Gm14867	1.05611981470719	11.956500102822	8.31120535568346	-0.0212801930397244	0.213815695182263	0.0884350721342859	0.900927387264188
ENSMUSG00000031367	Ap1s2	1029.2028319429	1234.31580737326	992.136652360767	-0.0140875972592655	0.0658288629886301	0.0884778341436542	0.900927387264188
ENSMUSG00000051497	Kcnj16	21.8102503762176	2.23967934582951	8.47087190913697	0.0220286168186791	0.211407940727733	0.088378401750776	0.900927387264188
ENSMUSG00000010048	Ifrd2	127.80594612267	181.554139981537	201.505919324385	-0.029741658550888	0.125628177745542	0.0885348997745433	0.900972803587999
ENSMUSG00000021423	Ly86	58.0250711484461	123.794355534781	90.4119834711287	-0.0357012528846177	0.174782109010172	0.0885890290375749	0.900988301856618
ENSMUSG00000028189	Ctbs	270.580282156204	383.621820094431	314.150633749601	-0.0294249860191871	0.124553914126589	0.0889735802706693	0.902428690904487
ENSMUSG00000056592	Zfp658	132.73329007977	183.295588564646	165.048348636048	-0.0276444108385893	0.117426914758473	0.0889782213020236	0.902428690904487
ENSMUSG00000009733	Tfcp2	128.019005477779	171.029042609863	171.845841212926	-0.0249683473547469	0.107032275150062	0.0888004423636307	0.902428690904487
ENSMUSG00000032615	Nt5m	236.923564311758	315.083288524915	256.285983878019	-0.0245266089874373	0.10539777778844	0.0889151787266163	0.902428690904487
ENSMUSG00000021028	Mbip	449.16136601227	539.663182661523	470.204325933765	-0.0143075633614722	0.066788339434269	0.0889941063197103	0.902428690904487
ENSMUSG00000029283	Cdc7	479.710827175834	666.476109493902	638.806256735395	-0.0279483316046129	0.118820286882834	0.0894152791365563	0.905854371879152
ENSMUSG00000056758	Hmga2	19.2569907619261	6.05429688777086	9.26694194191852	0.0303862357849138	0.185223686930795	0.0894906053143881	0.905854371879152
ENSMUSG00000070420	Zscan25	71.1007329141287	41.8453715380449	58.5077054736145	0.0358174789963869	0.157633371091197	0.0894818898484165	0.905854371879152
ENSMUSG00000022507	1810013L24Rik	959.694701304289	755.668014338824	864.044281956705	0.0200273704925521	0.0887103811357431	0.0896539265563391	0.906971529905741
ENSMUSG00000033906	Zdhhc15	891.862666438815	1149.47826884643	1013.37236117073	-0.021533822167604	0.0943959216926299	0.0897556724820332	0.907464818535882
ENSMUSG00000032591	Mst1	91.46788103625	174.461878590189	126.790027920066	-0.0359180860602659	0.16761985262307	0.0907655687297709	0.90798450202747
ENSMUSG00000118125	Gm50387	29.7206281008605	60.0720492746203	49.1812406885406	-0.0354885176616236	0.170869708864407	0.0911427862442096	0.90798450202747
ENSMUSG00000031504	Rab20	113.659878104375	182.337364405212	148.065021876737	-0.0345395896631523	0.149524294679088	0.0902468289458365	0.90798450202747
ENSMUSG00000106166	Gm43484	49.1007923105662	109.48488008847	82.1291543452127	-0.0345279167107484	0.175112290538817	0.0910926961400296	0.90798450202747
ENSMUSG00000022901	Cd86	307.695834872926	457.461686135353	353.274087169777	-0.0316816779588588	0.135389071038375	0.0909631330144692	0.90798450202747
ENSMUSG00000024713	Pcsk5	3.43693167985584	13.6192622378772	9.09815253291578	-0.0277414139345518	0.189922954775584	0.0907320738943605	0.90798450202747
ENSMUSG00000038776	Ephx1	3055.07564534341	4205.78103781597	3576.01250093691	-0.0272286284110515	0.116171106520775	0.0898612838583196	0.90798450202747
ENSMUSG00000046982	Tshz1	236.973531953243	322.694136838505	278.717918556145	-0.026244121459507	0.112731661429909	0.0908816993612436	0.90798450202747
ENSMUSG00000027243	Harbi1	251.368025225645	337.567791263068	277.110825956283	-0.0252269218745123	0.108510449892889	0.0901374380253224	0.90798450202747
ENSMUSG00000114534	Gm32004	2.61596517143144	17.8636488097034	8.26716642884909	-0.0235656055977327	0.202972807998837	0.0910497074911392	0.90798450202747
ENSMUSG00000024164	C3	3.4543539102211	29.6277727733627	11.9298552426148	-0.0222631054815229	0.207658220633485	0.0910819483179469	0.90798450202747
ENSMUSG00000022175	Lrp10	4569.19777047212	5859.2283186107	4560.40242207234	-0.0208527526180447	0.0921809667114542	0.0909619659407855	0.90798450202747
ENSMUSG00000024896	Minpp1	719.915312382765	884.797909328088	801.929183142011	-0.0164958767490488	0.0756520176875909	0.0909603953747013	0.90798450202747
ENSMUSG00000003033	Ap1m1	2197.167979751	1824.29895320666	2419.19682620155	0.0143730033129065	0.0673166299537452	0.0903786142734067	0.90798450202747
ENSMUSG00000051457	Spn	3249.04006117832	2491.3904538181	2835.26986750892	0.0226062894430926	0.0985055976332261	0.0899976856817939	0.90798450202747
ENSMUSG00000104621	Gm43185	30.0374855279756	4.01736186822174	15.4248263572243	0.023179590768111	0.205478553011547	0.090060756034322	0.90798450202747
ENSMUSG00000053070	Cfap300	11.3676708009663	2.49117783304165	18.4640147437557	0.0264226781986981	0.193458545522831	0.0908875758803818	0.90798450202747
ENSMUSG00000021185	Dglucy	310.485199284334	226.113204665155	274.709417191955	0.0267884556951229	0.114954544905515	0.0910993037143724	0.90798450202747
ENSMUSG00000040387	Klhl32	43.6560488255735	11.4693731296811	30.2269939226913	0.0281982761462897	0.188951665119968	0.0905523418252818	0.90798450202747
ENSMUSG00000097431	Gm26782	251.299160753876	179.424725116046	239.8662164181	0.0282452860315688	0.120812431003445	0.0911854582523062	0.90798450202747
ENSMUSG00000104415	Gm37069	75.2305277702239	29.2091972489166	49.2149164910695	0.0327426633768206	0.179466770310478	0.0909108534695689	0.90798450202747
ENSMUSG00000048997	Atxn7l2	133.401050930255	87.3732505304752	128.198362438973	0.0327915118639026	0.140692122360998	0.090984862526332	0.90798450202747
ENSMUSG00000017146	Brca1	106.525984697526	44.9311176951437	83.2003780309241	0.0340054590333964	0.177615690205429	0.0901817816120879	0.90798450202747
ENSMUSG00000106959	Gm42548	139.089609928687	87.3077406701659	116.768211508438	0.0342322916948545	0.14821016155056	0.0907413183826303	0.90798450202747
ENSMUSG00000113769	5033406O09Rik	50.9564272459338	22.6628689523613	33.9380463887477	0.0344495080520515	0.175385318356237	0.0910643516396297	0.90798450202747
ENSMUSG00000086335	Gm12107	37.7974892441902	21.1560479444758	48.4267072063101	0.0359260031628042	0.162750930578833	0.0907322248757193	0.90798450202747
ENSMUSG00000029171	Pgm2	501.295713114886	382.931907475179	459.207242260102	0.0227694214307263	0.099517823045409	0.0912479272009798	0.908078587548624
ENSMUSG00000042064	Myo3b	344.754756563195	612.623106741714	404.776400052458	-0.0357164072900371	0.161633335399077	0.0913688007007699	0.908464502868775
ENSMUSG00000021916	Glt8d1	165.508480653073	251.094862697772	206.652379234765	-0.0324449729725468	0.139292928852009	0.0913969181159561	0.908464502868775
ENSMUSG00000020253	Ppm1m	1144.35782125491	1346.87462689973	1316.24747261749	-0.0118555183936461	0.0574686900632269	0.0914458342351707	0.908464502868775
ENSMUSG00000038576	Susd4	32.4413993706591	77.9286402314022	35.7625898204411	-0.033496157412936	0.177161705239723	0.0916166451357031	0.908737049721287
ENSMUSG00000023032	Slc4a8	280.02465671943	424.847444314597	301.33161554894	-0.0323831863775842	0.139256331459623	0.0917615109252863	0.908737049721287
ENSMUSG00000041096	Tspyl2	352.263863936564	490.212456879847	422.35029615772	-0.0277119226359912	0.118865870753719	0.0916492157885229	0.908737049721287
ENSMUSG00000029802	Abcg2	389.371341885797	285.975853523443	351.303710715877	0.0260611456519261	0.112373591803372	0.0917916211839683	0.908737049721287
ENSMUSG00000054426	A930005H10Rik	309.099597356009	225.168136399541	314.209689861584	0.0266318978594736	0.114544352792454	0.0916064533506509	0.908737049721287
ENSMUSG00000104592	Gm42721	192.178980705331	119.528367102356	144.721270839409	0.0342392452693806	0.149366253332013	0.0917756690602375	0.908737049721287
ENSMUSG00000032375	Aph1b	14.6828442920354	68.9535569412998	29.4115278873406	-0.0260186198581174	0.193516133284465	0.0919985972323035	0.909734396534447
ENSMUSG00000106912	Gm43785	105.308796383602	42.4043590863228	73.2035645241534	0.0329630131664135	0.177919043459004	0.0919889311039564	0.909734396534447
ENSMUSG00000030672	Mylpf	174.473775127016	116.807311956836	159.605165776848	0.03161525351988	0.135884231704711	0.0921968565865546	0.911168818671622
ENSMUSG00000092167	Gm3696	29.2300831672198	57.5211040950706	48.9875959387586	-0.0353320370344031	0.168722470452028	0.0924031320742533	0.911329722254719
ENSMUSG00000103922	Gm6123	11.6843731457404	26.6114181379542	20.2741510174625	-0.0339545049245098	0.174998603957489	0.0924791882570621	0.911329722254719
ENSMUSG00000020988	L2hgdh	104.989244500473	164.954386742529	139.206837594438	-0.0335104000066853	0.14569717935105	0.0924253001860472	0.911329722254719
ENSMUSG00000033819	Ppp1r16a	273.813992089052	370.652233119583	315.078226453148	-0.0254474121618873	0.110234973071278	0.0924778499076191	0.911329722254719
ENSMUSG00000034154	Ino80	548.27214304762	409.616115038449	492.593164343947	0.0245557544339551	0.106714715537223	0.0923226944568397	0.911329722254719
ENSMUSG00000037815	Ctnna1	476.647696059993	639.825208045853	556.385507684354	-0.0247807308489449	0.107661980678742	0.0925369234389852	0.911374288521851
ENSMUSG00000046410	Kcnk6	41.2905475014731	82.944802125015	63.3861534789519	-0.0349606811205306	0.169281671935475	0.0933526436348795	0.913351627974029
ENSMUSG00000028412	Slc44a1	308.294171546142	499.12536657504	364.980039417758	-0.0341293147296617	0.149907037738448	0.092862341500999	0.913351627974029
ENSMUSG00000020492	Ska2	356.530781109976	503.547348688357	407.148133624605	-0.0283794817657805	0.122314648276388	0.0932375476632973	0.913351627974029
ENSMUSG00000030786	Itgam	2.01272973892456	11.629443295088	8.01598027489086	-0.0243358668247272	0.197916585216181	0.0931309436795007	0.913351627974029
ENSMUSG00000036552	Ermard	326.014993173158	420.187915784022	370.779108094996	-0.0210986213623182	0.0938003723441995	0.0933776318434358	0.913351627974029
ENSMUSG00000020544	Cox11	140.254649248458	178.345768153786	170.066445139949	-0.0196367336598901	0.0882053647986693	0.0933021813500892	0.913351627974029
ENSMUSG00000044783	Hjurp	1431.52709170704	1745.16528129641	1487.1113339774	-0.0154608921255678	0.0720504919096167	0.0928183181515189	0.913351627974029
ENSMUSG00000053161	Daw1	2.51466082514369	0.251366164400958	8.2752119107115	0.0219224952363172	0.206727557243612	0.0931071872698158	0.913351627974029
ENSMUSG00000075595	Zfp652	870.326750716829	631.841304283917	888.303882840714	0.0267001258981928	0.115360147701253	0.0929422553240188	0.913351627974029
ENSMUSG00000113128	Gm47813	19.4383450644609	4.69788323640637	16.5375690887031	0.0268976718023385	0.189879735208274	0.0930116884842746	0.913351627974029
ENSMUSG00000099373	Gm19667	76.5924688889207	20.8487490871019	43.103914272778	0.0280395658256333	0.18687015734559	0.0930541737029678	0.913351627974029
ENSMUSG00000016493	Cd46	242.568525419731	156.256724169304	193.528598570338	0.0328598861282151	0.142944051987763	0.0933656283752577	0.913351627974029
ENSMUSG00000035757	Selenoo	613.913931903372	478.053447998046	538.207662944308	0.0206437287375676	0.0921474958512565	0.0936745723461744	0.914688939893347
ENSMUSG00000038072	Galnt11	1503.95739464686	1143.85218568196	1262.20598175978	0.0228300070091974	0.100490904065458	0.0935924387876635	0.914688939893347
ENSMUSG00000027435	Cd93	26.7365850834978	4.20167246145922	11.5775585065078	0.0235626109342913	0.200115884755882	0.0936732687247757	0.914688939893347
ENSMUSG00000113836	Gm3325	76.1003944524845	150.785909788476	107.926319586172	-0.034799332331142	0.168072583557802	0.0943101432759961	0.91495186012444
ENSMUSG00000073016	Uprt	180.550985924371	279.840541250348	208.420278659824	-0.0326481475603064	0.142447414275896	0.0941363594163996	0.91495186012444
ENSMUSG00000103432	6720464F23Rik	527.924860053733	812.6975044282	615.709688127875	-0.0323912022991408	0.141101441640477	0.0941549643085104	0.91495186012444
ENSMUSG00000042359	Osbpl6	4.95502044087832	16.6992603066303	9.24351294944389	-0.0287081628899244	0.184228601736704	0.0942086233529319	0.91495186012444
ENSMUSG00000001436	Slc19a1	277.902455245257	369.035250801302	418.884870190668	-0.0235308820117178	0.103465368862907	0.0944273060605448	0.91495186012444
ENSMUSG00000031153	Gripap1	1047.1126765352	1251.92431383212	1186.94716351189	-0.0132921125675214	0.0637848834499849	0.0943702442811942	0.91495186012444
ENSMUSG00000015316	Slamf1	2995.02381496767	3468.16600196153	3264.35298736784	-0.00999437287016627	0.0500832793189119	0.0939277047808525	0.91495186012444
ENSMUSG00000039361	Picalm	2249.59394276672	1821.51911967846	1964.42300930247	0.0166941415206224	0.0770906089408326	0.094021201099732	0.91495186012444
ENSMUSG00000079363	Gbp4	7963.73085066568	6319.71247656412	7337.10768417377	0.0187664506991368	0.0850195507263261	0.0938479173259529	0.91495186012444
ENSMUSG00000039701	Usp53	797.152039856452	611.946766720702	703.434144821541	0.0219006638731997	0.0971235290634221	0.0942498065994813	0.91495186012444
ENSMUSG00000044982	Sft2d3	222.840961412991	164.106433040972	187.216425662947	0.0254168700586738	0.110761179406883	0.0942049107699808	0.91495186012444
ENSMUSG00000001025	S100a6	2378.53285415342	1588.90175431482	1827.43494292574	0.0313060926869132	0.135689198456663	0.0941298683083836	0.91495186012444
ENSMUSG00000032776	Mctp2	228.492361396962	103.383448203347	138.55485084314	0.0337670975951053	0.173028233562726	0.094449400869972	0.91495186012444
ENSMUSG00000043794	D830025C05Rik	93.108827089291	46.7758938103126	65.4590054479109	0.0348540943302385	0.168558318284266	0.0939613579416935	0.91495186012444
ENSMUSG00000091754	Gm3636	127.448299526225	178.427386828213	145.30342132253	-0.0274584912098957	0.11911371616446	0.0945641981288886	0.915546083297612
ENSMUSG00000043061	Tmem18	622.758702329741	841.486247838645	644.000282826046	-0.0249491801216204	0.109093863740433	0.0946859302312131	0.91620673845762
ENSMUSG00000051314	Ffar2	3.29214628795895	20.1221979853158	11.6888263731511	-0.0237104590044399	0.198299554861486	0.094871467131246	0.916965924129148
ENSMUSG00000030270	Cpne9	16.4200118289963	2.7447923785394	8.98958138499802	0.0237506417955503	0.198193373683019	0.0948339692596192	0.916965924129148
ENSMUSG00000054894	Dmac2l	236.397394842882	364.594740562136	309.295041256963	-0.0322076414084428	0.140931304513511	0.0951687781821005	0.917254296136823
ENSMUSG00000030830	Itgal	8058.59742399526	10153.7122432211	7666.80545083742	-0.0185985421594482	0.0847116283767677	0.0952162009843971	0.917254296136823
ENSMUSG00000029787	Avl9	1167.97956596549	984.678061646316	1019.12735152405	0.0123866026422192	0.0602699333810503	0.0952226390220863	0.917254296136823
ENSMUSG00000058013	Septin11	824.311129240683	666.151422828616	757.911125510531	0.016768929686663	0.0776285300502169	0.0951512749679446	0.917254296136823
ENSMUSG00000035095	Fam167a	30.6901751681375	5.80283995134814	27.110849597114	0.0245756020131643	0.194922310497326	0.0951655924129335	0.917254296136823
ENSMUSG00000059602	Syn3	20.931317590434	5.83938439632828	12.2163460674665	0.0279325651731796	0.185117793392328	0.0951664865177461	0.917254296136823
ENSMUSG00000026764	Kif5c	161.031405801265	294.291723906445	160.173882054623	-0.0344886458467314	0.16156835817366	0.0964496703372145	0.918144714064684
ENSMUSG00000031821	Gins2	33.4700753766379	60.6643149164066	69.2071933541023	-0.0342388199916351	0.160286504263694	0.0974024251339771	0.918144714064684
ENSMUSG00000048264	Dip2c	35.4264889397329	66.6937635019049	57.2168175006121	-0.0340913993658048	0.163122253507602	0.0980000764439887	0.918144714064684
ENSMUSG00000003452	Bicd1	411.184922286767	837.865413255953	605.117295837231	-0.033679224521203	0.167776006477214	0.0980054948883949	0.918144714064684
ENSMUSG00000030114	Klrg1	232.092628609355	445.19915271364	318.340750379281	-0.0336767931275933	0.163618496113912	0.0995157013530613	0.918144714064684
ENSMUSG00000070371	Prss36	32.5672876315275	68.3072320413274	46.5447270879699	-0.0333137435714605	0.168928485607198	0.0984897485966819	0.918144714064684
ENSMUSG00000097899	Gm16894	108.126058091184	172.038972245213	108.608619629745	-0.0329997441282983	0.145870238929882	0.0957302040415415	0.918144714064684
ENSMUSG00000086152	Gm11454	124.96266636776	200.974496376404	114.738795658438	-0.0329164139476771	0.146993362134987	0.0973462682388665	0.918144714064684
ENSMUSG00000021013	Ttc8	55.2489604574482	123.268323766622	69.89863724342	-0.0326885582958055	0.171341223027906	0.0985144131607815	0.918144714064684
ENSMUSG00000049362	Olfr173	87.7352079867844	137.134709740855	122.806852574376	-0.0322579870738143	0.142680685031465	0.0969797968716912	0.918144714064684
ENSMUSG00000015890	Amdhd1	14.6047783899888	35.8825516987089	18.7311882728077	-0.0318499042006286	0.17483812112569	0.0973723282174112	0.918144714064684
ENSMUSG00000038323	1700066M21Rik	315.19595949818	491.090634397497	354.065185531528	-0.0318452636950255	0.141571539351729	0.0984341125380332	0.918144714064684
ENSMUSG00000027886	1700013F07Rik	3.34016961562558	9.86375555886008	8.80372367076957	-0.0299208945723806	0.180123206440446	0.0959395197560291	0.918144714064684
ENSMUSG00000030397	Mark4	131.306804865266	193.720952244689	144.253923541929	-0.0295587294834546	0.130730042041802	0.0995765899383116	0.918144714064684
ENSMUSG00000033350	Chst2	444.802929407906	645.072503163436	423.362053165199	-0.0293427038403951	0.127882493002548	0.0961554050153808	0.918144714064684
ENSMUSG00000055322	Tns1	343.083744352137	488.626542273729	419.229026083107	-0.0277153767240786	0.122461102950357	0.0996330881173817	0.918144714064684
ENSMUSG00000109956	Gm45428	13.3565473841985	45.5046463245609	25.0641166367566	-0.0274861691892563	0.181891503583339	0.0998980027303829	0.918144714064684
ENSMUSG00000028278	Rragd	293.32733980033	410.115401044364	452.770321651739	-0.0270700590493675	0.118460473078766	0.0967670848850691	0.918144714064684
ENSMUSG00000020474	Polm	393.840679718468	552.436831194011	431.98513424406	-0.0270165487260341	0.11888572860789	0.098288103599451	0.918144714064684
ENSMUSG00000031723	Txnl4b	186.430829208848	259.397286653996	224.398404408276	-0.0266156799230283	0.116867424813927	0.0974530369774043	0.918144714064684
ENSMUSG00000022076	Klhl1	5.13706597072902	20.6739515431548	7.61732659128681	-0.0265692711584112	0.187567710020777	0.0962900860728017	0.918144714064684
ENSMUSG00000049303	Syt12	8.63941902703569	32.6064200282561	12.095343301682	-0.0265567186349417	0.184596121956101	0.0995049261551405	0.918144714064684
ENSMUSG00000028096	Gpr89	369.800188446001	512.817197440172	469.790776183417	-0.0265149378119199	0.116107406072761	0.0966073099437936	0.918144714064684
ENSMUSG00000039046	Usp6nl	493.82450771609	681.573954319097	513.327147975081	-0.0261653094053649	0.114804281643026	0.0969169289556163	0.918144714064684
ENSMUSG00000041362	Shtn1	11.3859708921505	47.75456395718	20.6017720707327	-0.0259516788455953	0.187984242758966	0.0976945910926227	0.918144714064684
ENSMUSG00000117324	Gm32432	7.20005242352765	35.2193177436296	11.7173021531478	-0.0248847908821555	0.192338799687579	0.0966650695910937	0.918144714064684
ENSMUSG00000061650	Med9	189.706430121039	255.446959222958	208.932375753654	-0.0244356373948377	0.107644944940561	0.0963102844896713	0.918144714064684
ENSMUSG00000022358	Fbxo32	596.84263074795	803.547238763652	679.5324234121	-0.024028510784987	0.10691146121991	0.0988818850574861	0.918144714064684
ENSMUSG00000029501	Ankle2	1114.7742926283	1499.71956476683	1257.835602309	-0.0239272080881589	0.106589894362909	0.0991284426530003	0.918144714064684
ENSMUSG00000049583	Grm5	4.36080861542268	25.4505616211806	13.2209761068833	-0.0237938794590619	0.19731712310299	0.0955177330182755	0.918144714064684
ENSMUSG00000103024	Gm37685	3.36911626891016	19.7501662623178	9.58333925006322	-0.0233776416605236	0.195774711476393	0.0984928435120397	0.918144714064684
ENSMUSG00000019295	Tmem129	525.434341899572	697.431354726759	639.52168009838	-0.0230146279613595	0.10262665410443	0.0980758803049444	0.918144714064684
ENSMUSG00000035614	Togaram1	622.031267149999	818.782947045394	685.952371138864	-0.0222787629485655	0.0997876759753479	0.0982449415940368	0.918144714064684
ENSMUSG00000028362	Tnfsf8	2739.18392864675	3586.42491666646	2655.67009692314	-0.0217498237134979	0.0978680680455902	0.0987630246780385	0.918144714064684
ENSMUSG00000042831	Alkbh6	799.180667421964	1037.27015800762	999.149823412034	-0.0213377100940135	0.0954491016502798	0.095937830078895	0.918144714064684
ENSMUSG00000029208	Guf1	831.052539702668	1071.84864541146	899.809680257882	-0.020359266487167	0.0925132175022202	0.0990606325342024	0.918144714064684
ENSMUSG00000028479	Gne	589.316885302261	759.432803452029	664.992712522233	-0.0203015406405737	0.0923091502012677	0.0991408749335436	0.918144714064684
ENSMUSG00000036908	Unc93b1	483.063707363881	611.385130603874	574.209884375621	-0.0185721754595323	0.0856325656332886	0.0994534074528462	0.918144714064684
ENSMUSG00000000439	Mkrn2	427.196747834751	537.391986738562	461.361699692928	-0.0179392405804973	0.0832381281172632	0.0998120925950909	0.918144714064684
ENSMUSG00000001844	Zdhhc4	608.216755950346	756.774035030372	690.615010587666	-0.0171482168188854	0.079536769798745	0.0971139803152419	0.918144714064684
ENSMUSG00000022508	Bcl6	1306.69389506757	1617.63424362913	1139.48559030885	-0.0163529696605473	0.077031892786922	0.0999789742354549	0.918144714064684
ENSMUSG00000027332	Ivd	649.589267302247	802.2512422134	694.133382178577	-0.0161696526582822	0.0761802059178582	0.099366077743393	0.918144714064684
ENSMUSG00000025940	Tmem70	741.84165993311	896.710970800212	907.113112960361	-0.0141611462139865	0.067788624660969	0.0972414548144212	0.918144714064684
ENSMUSG00000020167	Tcf3	919.780414097615	1092.53067889499	1058.14758493706	-0.012224038349562	0.0602832711197717	0.0993403088377896	0.918144714064684
ENSMUSG00000032621	Srek1	1290.68162007959	1487.4779629404	1300.97027366379	-0.00926776530438844	0.0476439016986712	0.0990945388751961	0.918144714064684
ENSMUSG00000087107	AI662270	1570.52410561313	1341.05662297307	1425.28218655639	0.0108177515745813	0.0544286448114654	0.0995838431856592	0.918144714064684
ENSMUSG00000040253	Gbp7	4873.32874364918	4134.48640505998	5248.8126916381	0.0116978960439511	0.0575252268524069	0.0957345253963297	0.918144714064684
ENSMUSG00000028496	Mllt3	3110.99344125591	2577.19946996314	2968.99832581843	0.0140997790898777	0.0673923573253218	0.0964275696522599	0.918144714064684
ENSMUSG00000073491	Ifi213	6456.89685084554	5344.19683095284	5790.55343032409	0.0141551551170504	0.067702936920743	0.0969088956559308	0.918144714064684
ENSMUSG00000042744	Hectd4	2116.77610806825	1692.23690663436	1790.63146097589	0.0174260042915735	0.0811555983845008	0.0995066728793922	0.918144714064684
ENSMUSG00000022521	Crebbp	2511.1929478348	2003.24978489577	2149.06712024034	0.0176499858478301	0.0819942508728732	0.0993297982719578	0.918144714064684
ENSMUSG00000031112	Stk26	1519.4115907993	1200.32924974668	1277.42023182582	0.0186178031659264	0.0857216968778348	0.0990811976614097	0.918144714064684
ENSMUSG00000003429	Rps11	10545.0515259239	8334.27388734585	10687.2192481387	0.0186180929506444	0.0856486568310426	0.0987724766470003	0.918144714064684
ENSMUSG00000027782	Kpna4	3679.04341344437	2873.83808896351	3294.64481246583	0.0195942261542028	0.0897434874064573	0.0999107120504891	0.918144714064684
ENSMUSG00000045319	Proser2	20.6693658784293	2.22777582628966	8.29827735129047	0.0206261459610457	0.205022915365187	0.0995336694696854	0.918144714064684
ENSMUSG00000030282	Cmas	912.60256357724	703.576987741858	839.720176526382	0.0210376234515688	0.0948716780018644	0.0980108175016977	0.918144714064684
ENSMUSG00000020393	Kremen1	568.070759442538	430.581187141367	464.417490604424	0.0228128783190243	0.101114154894364	0.0957817540716907	0.918144714064684
ENSMUSG00000015942	Gtf2ird2	308.63062122673	232.655118194402	278.880298179512	0.0230471642310872	0.102584175096113	0.0975385594552779	0.918144714064684
ENSMUSG00000025956	Mettl21a	596.471807242332	449.252862394733	518.506560547031	0.0231885681454035	0.102905802096215	0.0968088087979786	0.918144714064684
ENSMUSG00000024383	Map3k2	1436.80187593314	1075.82005824179	1157.32860352964	0.0233449752472953	0.10428643263181	0.0991791300101311	0.918144714064684
ENSMUSG00000025592	Dach2	28.1083827684707	5.07766068681561	12.1154086221081	0.0238819070599889	0.194915235255164	0.0975385157854805	0.918144714064684
ENSMUSG00000024725	Ostf1	2655.68884917841	1970.81162680538	2504.54865519483	0.023978859293959	0.10699416036243	0.0997137535813674	0.918144714064684
ENSMUSG00000058351	Smim4	315.787288989347	234.746562022962	279.511492540033	0.0241534177939866	0.106955601041645	0.0975508570449775	0.918144714064684
ENSMUSG00000048047	Zbtb33	346.094591496211	254.530501970114	286.947978208661	0.024753251605739	0.109782165408655	0.0987733027996788	0.918144714064684
ENSMUSG00000102112	1810041H14Rik	204.608632352968	150.093190185448	162.402074868512	0.0253686699875222	0.111309184035685	0.0961862210146507	0.918144714064684
ENSMUSG00000030347	D6Wsu163e	333.8295480775	242.988926964357	292.209046281329	0.0257761477879197	0.113310074164887	0.0971393013829264	0.918144714064684
ENSMUSG00000034818	Celf5	16.3788359169253	4.05535722825541	7.89130432796328	0.0259172214750374	0.186216881223921	0.0996755828613975	0.918144714064684
ENSMUSG00000108108	Gm44270	9.78666878674768	2.45723255093301	9.4625113651132	0.0266120212506078	0.187499658351202	0.0962376186577187	0.918144714064684
ENSMUSG00000051703	Tmem198	30.1149385222057	7.73645129459782	20.0056590185248	0.0266765488030523	0.186493702078422	0.0971087187072923	0.918144714064684
ENSMUSG00000016757	Ttll12	534.752300145814	382.970225647221	388.412713400417	0.0269607098776691	0.118120226280225	0.0970339306121146	0.918144714064684
ENSMUSG00000108353	Gm45205	43.3986895002286	11.8020380325066	20.7544474587748	0.027487770122882	0.185579620831395	0.0958338486175524	0.918144714064684
ENSMUSG00000117895	Gm50368	10.9727202631297	3.11108307154408	8.14924850894043	0.0278243605311775	0.18409358823961	0.0965497982957961	0.918144714064684
ENSMUSG00000040339	Fam102b	266.686027854228	183.721310877764	233.567154556848	0.0289840214553589	0.127406321092802	0.0983050605601512	0.918144714064684
ENSMUSG00000042549	Map2k3os	33.0046932997684	10.9099937434417	21.007423446932	0.0290577082747537	0.179539989466802	0.0985793893241982	0.918144714064684
ENSMUSG00000117628	Gm50012	23.0835284085791	7.60198986509884	26.2878034602113	0.0291454947220905	0.179839837711145	0.0980295599466999	0.918144714064684
ENSMUSG00000097021	4933433G15Rik	20.7514220495862	7.28074940100616	14.4469344314776	0.0299038742447226	0.178302632386867	0.0980126655129863	0.918144714064684
ENSMUSG00000094792	Trav10d	14.8350114408684	5.25725958807218	9.89820399397061	0.0302262503834441	0.178763254219823	0.0967759873226029	0.918144714064684
ENSMUSG00000003604	Aven	317.960469747062	210.181452341725	431.803153084397	0.0313873347082665	0.137172864453557	0.0957593258536201	0.918144714064684
ENSMUSG00000111491	Gm47503	120.035772193531	49.023929675081	82.4274454183704	0.0315828653191236	0.174188945631687	0.0986386937938415	0.918144714064684
ENSMUSG00000000673	Haao	51.3663904208398	20.9523311718584	28.0072173593022	0.0316161089862003	0.174369566116179	0.0983793496325347	0.918144714064684
ENSMUSG00000022747	St3gal6	184.1686660269	114.898024637598	137.612189358662	0.0322485850422226	0.145373104735028	0.0999691138786395	0.918144714064684
ENSMUSG00000039187	Fanci	132.235513890497	84.5956687880881	127.077900577482	0.0324693180137961	0.142971609193609	0.0959282498028876	0.918144714064684
ENSMUSG00000085433	Gm16001	62.473566530048	38.759591005997	50.3917524228744	0.0327504319568457	0.146636658896191	0.0980303048026143	0.918144714064684
ENSMUSG00000027939	Nup210l	72.1677354488663	33.9036787259361	54.4081198472677	0.0331801000412945	0.169504913147692	0.0985142709160149	0.918144714064684
ENSMUSG00000099689	Zfp383	77.744006612912	34.7072263798704	76.9562972175378	0.0333462079994288	0.172908828706167	0.0955815193187899	0.918144714064684
ENSMUSG00000021376	Tpmt	69.125379143358	40.9203533065153	62.5022283935286	0.0333597854521577	0.152546610593495	0.0990249800108953	0.918144714064684
ENSMUSG00000035275	Raver2	108.239346861781	54.3983822670969	65.9908484294364	0.0336598267807449	0.166193797014638	0.0987771658790314	0.918144714064684
ENSMUSG00000070056	Mfhas1	503.326543872632	341.133168116789	427.606683794237	0.0294490387706507	0.130501253375282	0.100087133394824	0.918645409246065
ENSMUSG00000053835	H2-T24	1017.41458536212	812.659973053886	1024.31071068709	0.017442413014604	0.0813941176303307	0.100287965778194	0.9199957096321
ENSMUSG00000021895	Arhgef3	4120.07097072319	5298.97585657653	4431.44896854271	-0.0199639833167638	0.0913135894712628	0.100381901669428	0.920364469963758
ENSMUSG00000034303	Ccdc15	364.497986577536	249.662587451995	295.275571716849	0.02881495513334	0.127853806142167	0.100642012409201	0.922255616122201
ENSMUSG00000028630	Dyrk2	1063.0095938395	853.058652451448	846.762361816675	0.0168979302042857	0.0793463814218208	0.100740285482711	0.92266249703871
ENSMUSG00000045007	Tubg2	18.6116207603717	49.4650807717222	33.8823556161245	-0.0301207565077165	0.175384635772671	0.100795423435681	0.922674087216945
ENSMUSG00000031342	Gpm6b	1321.20568972814	1764.72359881737	1030.64837952324	-0.0231199610475499	0.103936123381196	0.100884998787868	0.923000734102463
ENSMUSG00000092455	Gm20456	14.1161994128949	34.3217617565697	22.1303939152425	-0.0311470821224717	0.172811600084838	0.101083484630312	0.923993518770328
ENSMUSG00000026925	Inpp5e	419.104295453787	543.492333966625	451.179283579016	-0.0206528472594445	0.0942130850082013	0.101101410298102	0.923993518770328
ENSMUSG00000028108	Ecm1	2225.98055516623	1591.0043473474	4429.08900329412	0.0263555188459896	0.117353647676066	0.101296530193724	0.92429710848583
ENSMUSG00000103590	Gm37353	40.7587866146354	15.6042607852766	28.6083415254708	0.0302544576761559	0.174695730162648	0.101244660292472	0.92429710848583
ENSMUSG00000102448	Gm37101	233.683507564693	124.985368090696	164.220977798197	0.0333427576614525	0.161130012328135	0.101237475674666	0.92429710848583
ENSMUSG00000061455	Stx17	839.373643690196	607.949750846683	723.30017243066	0.0254226719822225	0.113598732808237	0.101705803109944	0.9275374280426
ENSMUSG00000018008	Cyth4	4748.04202519486	5563.5655047567	5498.98930209967	-0.0107255579228296	0.0543807446477532	0.101943922686169	0.928494657360311
ENSMUSG00000033799	Tasor2	2160.98289072753	1724.32049799279	1990.2932963867	0.0173680812243495	0.081473417801142	0.10197340167541	0.928494657360311
ENSMUSG00000053175	Bcl3	847.215710021378	634.329519710392	814.970682156015	0.022996760916653	0.103758307542066	0.101884387747512	0.928494657360311
ENSMUSG00000063801	Ap3s2	560.821054413818	679.760129714274	578.179177907744	-0.0140773944935236	0.0683353143801951	0.102088625868456	0.928818821877383
ENSMUSG00000032503	Arpp21	53.122881943318	24.5912696635556	41.0820311790633	0.0322326024390224	0.168343879345366	0.102117466082508	0.928818821877383
ENSMUSG00000022748	Cmss1	170.212761494923	236.622293358081	208.342944509324	-0.0257059156432183	0.114985723716308	0.10223520853507	0.928924449588161
ENSMUSG00000057666	Gapdh	7332.53121605317	9070.18788962344	7565.89220369708	-0.0160816462883655	0.076419259552667	0.102237554006754	0.928924449588161
ENSMUSG00000097908	4933404O12Rik	56.4101762403241	127.24098674525	80.1341305403819	-0.0317128857321096	0.169913524031343	0.102354953357881	0.929351254287608
ENSMUSG00000033405	Nudt15	48.1943224726104	23.1360199438343	33.2012347493948	0.032488528293694	0.166749935497885	0.102393052889631	0.929351254287608
ENSMUSG00000031198	Fundc2	904.334591309176	1135.13752324332	1136.2706179168	-0.0174582377466967	0.0819367027127389	0.10245556155965	0.929426060822098
ENSMUSG00000063558	Aox1	32.6974794776706	6.71321804718318	15.0005986540492	0.0239111245191157	0.18972705673073	0.10273691905214	0.931485025201695
ENSMUSG00000051319	Mtln	108.928599629397	156.932091511603	146.87709480661	-0.0277322985277993	0.124047911418706	0.102885154863572	0.931842436461339
ENSMUSG00000054474	Thnsl2	75.4021830979364	36.5021050487435	48.2010152813705	0.0324547317561688	0.166195892521042	0.102835503077653	0.931842436461339
ENSMUSG00000016529	Il10	345.062172418096	535.210269020051	432.607681410147	-0.0307782600609654	0.139165381994486	0.102998086261512	0.932372211099852
ENSMUSG00000021710	Nln	360.478707531742	259.500351871308	310.192576345279	0.0256188612733914	0.114974253213243	0.103155091310148	0.933300184294188
ENSMUSG00000019889	Ptprk	59.9575519209561	25.0701190275393	34.7004173438003	0.030852354935034	0.171452070368406	0.103217970422739	0.933376018706574
ENSMUSG00000040298	Btbd16	48.6178096834372	104.979812521517	72.2473250332236	-0.0319061809545156	0.167764652453326	0.103539455032845	0.935140483472936
ENSMUSG00000021474	Sfxn1	756.071469609015	1039.16447501206	1024.69767089778	-0.024806363952955	0.111798130553302	0.103785059616853	0.935140483472936
ENSMUSG00000002308	Cd320	283.30731296051	375.308580496164	310.235311645497	-0.0220982576325465	0.100692397398505	0.103676168278393	0.935140483472936
ENSMUSG00000013495	Tmem175	506.720276479777	668.053192380686	593.434783204605	-0.021675471218236	0.0990285087417226	0.103795297429909	0.935140483472936
ENSMUSG00000021973	Micu2	1545.89194329621	1859.76595823937	1797.82557213422	-0.0132014597350881	0.0650509995062524	0.103794382844955	0.935140483472936
ENSMUSG00000024146	Cript	1887.08227067437	1508.1707183576	1928.70751497413	0.0170718120367887	0.0806692536983846	0.103691284899739	0.935140483472936
ENSMUSG00000015437	Gzmb	865.785872929462	387.178031670883	724.677171668213	0.0314956599849079	0.168988523257644	0.103773983963372	0.935140483472936
ENSMUSG00000027905	Ddx20	487.391589078589	676.906139787377	572.376411149532	-0.0254280445216441	0.114575903559101	0.104224086209097	0.937650064112278
ENSMUSG00000037664	Cdkn1c	2.85935290766604	12.3428072721316	8.25582956485524	-0.0245838199924486	0.1860504254198	0.104292834246155	0.937650064112278
ENSMUSG00000026167	Wnt10a	9.1580237043152	40.2458826939119	19.2104512537323	-0.0244403452818327	0.186537906800409	0.104265511633334	0.937650064112278
ENSMUSG00000028842	2003-08-01	1384.095169546	1076.90192763674	1141.92986479161	0.0194735900565249	0.0903398208982893	0.104181796543388	0.937650064112278
ENSMUSG00000027996	Sfrp2	27.7586047964865	45.5014225800414	49.0826918732106	-0.031742791515889	0.146640982322631	0.104398578725756	0.938108319955944
ENSMUSG00000051379	Flrt3	0.998366519919157	10.6513561790792	9.33643805039128	-0.0193789150783923	0.204943568309125	0.10458972880895	0.938840820393546
ENSMUSG00000056342	Usp34	3880.13469698478	3203.55344776803	3390.86788752236	0.0138192097461996	0.067719689930291	0.104561203644695	0.938840820393546
ENSMUSG00000003458	Ncstn	1767.34660362783	2104.25772024771	1934.91450276049	-0.0121157353711036	0.0606947321586919	0.10476504506027	0.939921910291907
ENSMUSG00000030336	Cd27	5765.89383285257	6667.43527723349	6293.10626533556	-0.00930519126904111	0.0485729602996691	0.104888659064177	0.940459118297163
ENSMUSG00000028995	Fam126a	787.875134596219	590.1360349609	677.117154106891	0.0225252334609179	0.102796342029482	0.104934744851164	0.940459118297163
ENSMUSG00000105676	Gm43403	7.08089596529199	18.6964797696005	10.9284912765562	-0.029307546582294	0.173420555682507	0.105068099100609	0.940669803082135
ENSMUSG00000026307	Scly	322.784713732385	444.575920854574	371.57836297067	-0.0247546184766676	0.112034186150842	0.105040539575877	0.940669803082135
ENSMUSG00000109656	Gm45548	2.66365635006182	16.4040675922712	8.27809702102039	-0.022074577567434	0.194137634692813	0.105238263375301	0.940718025484749
ENSMUSG00000022889	Mrpl39	837.592006261135	1045.88703404934	968.439168617302	-0.0167298837883991	0.0796261167242739	0.105226294697828	0.940718025484749
ENSMUSG00000031902	Nfatc3	4978.68792153072	3890.48888491052	4194.00241047053	0.0189902941034599	0.0886593524031857	0.105192813498495	0.940718025484749
ENSMUSG00000060227	Golm2	80.262365949309	127.961443448784	101.404155896999	-0.0310351262147713	0.142658898187689	0.105326423098672	0.941014944397995
ENSMUSG00000059482	Cfap418	227.179579993286	364.617496730248	238.042880690465	-0.0310743772950516	0.14340422648935	0.105838208925086	0.94140852795526
ENSMUSG00000036158	Prickle1	147.92592017319	236.070399429873	172.51477999733	-0.0309611764569918	0.142632043042611	0.105819607818562	0.94140852795526
ENSMUSG00000029790	Cep41	166.107891233291	243.217586390975	189.705905750249	-0.028064754023734	0.12703943213519	0.10586517340117	0.94140852795526
ENSMUSG00000041936	Agrn	211.341410356239	297.471789837024	216.387256393935	-0.0260088350788172	0.117674761957037	0.105759485034947	0.94140852795526
ENSMUSG00000028524	Sgip1	4.23261950130894	16.1884596064262	10.6400206024686	-0.0253431366334513	0.182452380286979	0.105752925237878	0.94140852795526
ENSMUSG00000037979	Ccdc92	310.137705654339	420.495744279669	356.517613336273	-0.0235777493684938	0.10730338828006	0.105547568045475	0.94140852795526
ENSMUSG00000054099	Slc25a40	589.067188939077	752.750984420648	667.238856162807	-0.0187954731043861	0.08795750212243	0.105515084960879	0.94140852795526
ENSMUSG00000007038	Neu1	1311.28570894964	1613.36972222294	1484.51742800649	-0.0152543806866785	0.0737795007011149	0.105738464108081	0.94140852795526
ENSMUSG00000030365	Clec2i	3759.46389533994	4460.56361054915	4043.60693428991	-0.0117282380792578	0.0592162674750389	0.105776662440253	0.94140852795526
ENSMUSG00000029414	Kntc1	74.4401512894024	34.276280184275	53.1838816848028	0.0313166241481809	0.166984680091233	0.10597972604496	0.94193812556929
ENSMUSG00000050914	Ankrd37	124.434052279972	198.055942142566	157.481468208868	-0.0308287512557496	0.142126739624307	0.106211732363802	0.942566902840988
ENSMUSG00000066442	Mthfs	348.725275446934	454.451844163193	370.326407869169	-0.0203983050394595	0.094574837651456	0.1062706071925	0.942566902840988
ENSMUSG00000021583	Erap1	2397.58841950525	2865.45149520516	2553.13612075085	-0.0124102563786165	0.0621632393091952	0.106252836830737	0.942566902840988
ENSMUSG00000113204	Gm46430	637.354956594589	518.0549439653	529.191071256095	0.0152228808014611	0.0737520237094662	0.106269288716394	0.942566902840988
ENSMUSG00000035783	Acta2	40.0060225393293	12.4845888282218	25.473207193499	0.0269144546547554	0.177659631792441	0.106516894514026	0.944262345932573
ENSMUSG00000000627	Sema4f	204.899537962535	302.594089763239	190.012316287007	-0.0282720999066265	0.128497603089962	0.106755807017806	0.944913026766907
ENSMUSG00000029238	Clock	991.993569092985	1286.97055033045	963.861865841395	-0.0200203479557251	0.0931552629758019	0.106667097763212	0.944913026766907
ENSMUSG00000056121	Fez2	603.637011452159	440.582684372379	623.221126393272	0.0241612684420402	0.110133862630773	0.106729684991365	0.944913026766907
ENSMUSG00000026158	Ogfrl1	31.7227739761887	59.5507955258576	51.473874614448	-0.0319706948152609	0.158622122663204	0.1075076629879	0.945217527717533
ENSMUSG00000078908	Mon1b	666.196040239108	918.509263018878	758.37683972366	-0.024489726576406	0.111770493065655	0.107437023249938	0.945217527717533
ENSMUSG00000037860	Aim2	1574.14632364326	1341.11937910407	1444.91701489953	0.0105921658578884	0.0545645408312302	0.107302685937851	0.945217527717533
ENSMUSG00000006932	Ctnnb1	1529.48908653446	1227.6186637504	1424.84229957099	0.0163298525052285	0.0784189367491043	0.107200009464118	0.945217527717533
ENSMUSG00000027641	Rbl1	1500.79925910045	1195.36226718316	1287.242255858	0.0170489648724492	0.0813562645492952	0.107357219755311	0.945217527717533
ENSMUSG00000063296	Tmem117	6.69958914782226	0.994090429308689	11.0576176352076	0.0212539088812405	0.195846417507803	0.106853757581091	0.945217527717533
ENSMUSG00000036285	Noa1	463.295038039564	349.804919258202	422.070135486543	0.0216220153356887	0.0997709575966028	0.107148294856046	0.945217527717533
ENSMUSG00000021553	Slc28a3	18.3272081935458	5.59009273942353	8.92860274378726	0.0265602645383669	0.177986407825524	0.107185462063929	0.945217527717533
ENSMUSG00000061561	Olfr373	16.8527871116355	5.45418039487101	16.7861936062695	0.0272442606919204	0.176418388771169	0.10707392126251	0.945217527717533
ENSMUSG00000071573	Rnls	133.899898216672	87.6832317697874	100.925166685831	0.0294916273108363	0.134902350690741	0.107040113222076	0.945217527717533
ENSMUSG00000041827	Oasl1	243.990009841708	155.104817558898	208.494167812675	0.0303161203001007	0.139886240009709	0.107375350563097	0.945217527717533
ENSMUSG00000114045	Gm34220	112.961690630664	69.3522644743252	114.234611367825	0.0310246968564376	0.14473860140068	0.107480106874287	0.945217527717533
ENSMUSG00000082284	H3f3a-ps1	39.8808673589648	23.6273451531999	31.807036900727	0.031650384925902	0.149688885525082	0.107169301537303	0.945217527717533
ENSMUSG00000034354	Mtmr3	2330.91542980591	1841.14253204593	2474.74245968557	0.0177688501580903	0.0843456072478628	0.107752731191569	0.946886109347362
ENSMUSG00000043909	Trp53bp1	1331.67641321108	1664.78641914887	1377.42969209761	-0.0166332862428214	0.0797728136990066	0.107821253632898	0.946956644383302
ENSMUSG00000118210	Gm50394	14.7785104351703	6.06553879325483	17.120874546926	0.0296768251376389	0.170076847933416	0.107871338424232	0.946956644383302
ENSMUSG00000032178	Ilf3	1334.6998456567	1621.70860605259	1517.29201185111	-0.0138991880414951	0.0686615869663221	0.108105508912956	0.947555297416684
ENSMUSG00000019873	Reep3	1636.55480873127	1925.35688356306	1733.19278217903	-0.0107720063001297	0.0554559476040707	0.108096719710242	0.947555297416684
ENSMUSG00000030165	Klrd1	197.231870626366	29.7371793668061	66.6546025849182	0.0212263877357816	0.194899628582219	0.10802262399121	0.947555297416684
ENSMUSG00000004631	Sgce	37.9948341618838	7.65361599957006	19.627182291964	0.0229446323574952	0.18801172864626	0.108369391755407	0.948897020754018
ENSMUSG00000103739	Gm37653	89.6217889165197	50.9821379704986	55.4795994571708	0.031709316892851	0.153047526706141	0.108328935416015	0.948897020754018
ENSMUSG00000003273	Car11	33.3581692863372	59.7103517409057	50.0713380196413	-0.0317382593351805	0.154626729718914	0.10855239082881	0.948941635513285
ENSMUSG00000090266	Mettl23	2707.37324453364	3273.40420697526	2948.87037547775	-0.0133847060667682	0.0665958431633877	0.108504677975023	0.948941635513285
ENSMUSG00000018363	Smurf2	1173.41001434538	932.586992159537	1004.16413275906	0.0171369642989671	0.0819619966324581	0.108543199220513	0.948941635513285
ENSMUSG00000052336	Cx3cr1	63.6688746514692	25.5204651653494	39.8412079480653	0.0293305712418413	0.170306003298073	0.10859611173037	0.948941635513285
ENSMUSG00000050428	Fbxo46	392.164499652099	493.357011210773	450.202994676371	-0.0171207342656648	0.0819194783005985	0.108653422168589	0.948958266946162
ENSMUSG00000039765	Cc2d2a	79.5964097647135	178.949214291	107.881709294731	-0.0303673941454143	0.166937468739733	0.109015402471503	0.94996943982019
ENSMUSG00000038679	Trps1	739.164423721536	961.012014034695	750.003072979555	-0.0199675257100087	0.0935100880739964	0.108900743172826	0.94996943982019
ENSMUSG00000024982	Zdhhc6	1039.60306518065	1328.9013653018	1192.0868332659	-0.0185126053553692	0.0876309014389719	0.108992556561525	0.94996943982019
ENSMUSG00000017607	Tns4	0.52161993319971	6.78688643882586	8.89250024301216	-0.0180343242599256	0.205911891092455	0.109081205226839	0.94996943982019
ENSMUSG00000026736	4930426L09Rik	21.4990407190631	6.18548937529685	11.7707401891802	0.0257215665125152	0.17860517441284	0.109101996153811	0.94996943982019
ENSMUSG00000118506	1700094D03Rik	80.2440325655224	35.3648387133819	57.4795064886857	0.0303007431001128	0.167303491962264	0.108881496648573	0.94996943982019
ENSMUSG00000018733	Pex12	246.388595553072	337.800499261941	279.435471928606	-0.0238773061335789	0.109811760021641	0.10930507669953	0.951254089752466
ENSMUSG00000115186	Gm49417	26.7257959707637	47.7411388407909	31.4101606707401	-0.0314190484635119	0.153904101178701	0.110125688907349	0.956028189112443
ENSMUSG00000007035	Msh5	23.9146449194683	51.3369764641014	33.2572379706208	-0.0306328274416937	0.164568088674024	0.110149741252128	0.956028189112443
ENSMUSG00000021918	Nek4	202.96626453096	309.439061537642	257.983774518149	-0.0289370123622964	0.133770722860695	0.109971024830954	0.956028189112443
ENSMUSG00000022911	Arl13b	324.831840688021	400.20437802599	347.794059620801	-0.0150207810999118	0.0736644872979383	0.110247553732289	0.956028189112443
ENSMUSG00000024793	Tnfrsf25	1267.11303641655	1061.69023078422	1557.84804089171	0.012022688577218	0.0611306220760502	0.110185793304769	0.956028189112443
ENSMUSG00000039219	Arid4b	3479.61773832566	2801.14449393006	3465.22336313812	0.0158096686486423	0.0769229021971747	0.110356030237362	0.956028189112443
ENSMUSG00000028945	Rheb	2654.51600247365	2050.19128360162	2453.95212534109	0.01947316853942	0.0918499851746346	0.110319818096119	0.956028189112443
ENSMUSG00000020644	Id2	2065.88601064046	1561.80608410763	1522.79161146481	0.0212074447778418	0.0989427273410109	0.110258742692049	0.956028189112443
ENSMUSG00000044177	Wfikkn2	136.643217842434	62.6760904242872	70.9944670194233	0.0304335277479355	0.165314902386947	0.110233173112402	0.956028189112443
ENSMUSG00000000708	Kat2b	1471.44699803513	1213.35301436625	1456.58870552688	0.0135313923437572	0.0675241743726282	0.110416813902252	0.956071168707718
ENSMUSG00000036676	Tmtc3	118.958340359557	207.377380470603	134.361416739261	-0.0311741060011113	0.151368962891644	0.110809068195195	0.958014594133824
ENSMUSG00000041375	Ccdc9	128.863282975187	185.746683611755	164.147979516857	-0.0265551693549156	0.122251310623077	0.110759493974043	0.958014594133824
ENSMUSG00000109243	Gm45867	3.77336515084531	13.4377657372986	9.54952280512577	-0.0252683911171994	0.178517510404594	0.110753312554846	0.958014594133824
ENSMUSG00000070883	Ccdc173	146.633720030807	104.354146606867	131.181752264467	0.0251223438213956	0.115810536325976	0.110956225066998	0.95851895468767
ENSMUSG00000031987	Egln1	294.161913863553	208.077960972576	217.858207272015	0.0254849384465305	0.117439730302045	0.110979335969268	0.95851895468767
ENSMUSG00000022621	Rabl2	17.0034755974933	43.3935111996414	29.2978358484952	-0.0285960472296035	0.169940610443586	0.111148540430476	0.958530237639858
ENSMUSG00000068735	Trp53i11	1278.41281193759	1550.09242560144	1575.33300132286	-0.0134722419012636	0.0673852580387329	0.111072234820057	0.958530237639858
ENSMUSG00000108268	Gm44187	657.501788856886	440.388724055259	517.151930126193	0.0280085316668369	0.129529542998266	0.111122353371429	0.958530237639858
ENSMUSG00000027371	Fahd2a	162.777044143345	226.266157209958	204.625167141831	-0.0244538840653026	0.113019474569218	0.111376845169652	0.95953281047315
ENSMUSG00000021069	Pygl	2.87715311137706	16.0985288809361	8.3727834231487	-0.0217544315007905	0.189860871735251	0.111373848354984	0.95953281047315
ENSMUSG00000074968	Ano3	3.31044283406841	20.210704005656	8.2166568365989	-0.0212468530422807	0.191770035730846	0.111476892613654	0.959911885265986
ENSMUSG00000104333	Gm10253	11.4232516666106	1.9440973334798	9.90080572846005	0.0214408100410787	0.190883504003574	0.111613187778808	0.960602546275202
ENSMUSG00000032656	Marchf3	50.6470541065749	128.311754666439	72.8857567332846	-0.028543329327695	0.169477993193371	0.111856538518637	0.960997890338588
ENSMUSG00000043923	Ccdc84	561.129118950254	683.127601138445	643.527141834043	-0.013779984645143	0.0688426332254252	0.11209805623512	0.960997890338588
ENSMUSG00000003282	Plag1	32.9740423151018	11.094709964761	43.4742640939735	0.0267993856338934	0.173617075718421	0.11195144049735	0.960997890338588
ENSMUSG00000053617	Sh3pxd2a	253.869949513636	168.725171152918	222.132759572485	0.028179765888231	0.13079138158674	0.111782416306875	0.960997890338588
ENSMUSG00000113424	Gm48161	14.265905060195	5.57572237982335	8.02443509535839	0.0283840840292159	0.169732833280757	0.112029680486529	0.960997890338588
ENSMUSG00000062488	Ifit3b	246.398747296977	154.121082629263	171.543842700542	0.0298192474173643	0.14070124112147	0.112108004022683	0.960997890338588
ENSMUSG00000031791	Tmem38a	69.3777055652362	35.6275359539927	50.7631793418652	0.0309487042198194	0.159286865673744	0.111944204604242	0.960997890338588
ENSMUSG00000032715	Trib3	90.0585130495556	49.6361251118869	96.9386778650905	0.0311039711749918	0.15444994803317	0.111884963185687	0.960997890338588
ENSMUSG00000109015	Gm31024	40.2732748016985	70.4593520938358	65.2498291445958	-0.0309271791147401	0.151173297450402	0.11218996269492	0.961212909634193
[truncated: 32,622 more rows]

## Sheet: 工作表3
Geneid	Gene_name	KO_10_GFPneg	KO_12_GFPneg	KO_14_GFPneg	KO_16_GFPneg	WT_2_GFPneg	WT_4_GFPneg	WT_6_GFPneg	WT_8_GFPneg
ENSMUSG00000102693	4933401J01Rik	14.3006	0	17.954	0	0	0	0	0
ENSMUSG00000051951	Xkr4	0	3.76245	11.6173	0	8.71801	14.8042	0	0
ENSMUSG00000102851	Gm18956	1.10005	12.228	0	5.2162	0	0	0	0
ENSMUSG00000103377	Gm37180	0	0	0	1.04324	0	0	0	0
ENSMUSG00000104017	Gm37363	22.001	3.76245	0	3.12972	6.97441	9.86948	0	0
ENSMUSG00000103025	Gm37686	0	9.40613	10.5612	1.04324	0	0	0	12.9541
ENSMUSG00000103201	Gm37329	0	8.46552	0	0	0	18.752	0	0
ENSMUSG00000103147	Gm7341	0	0	0	0	0	0	0	10.9612
ENSMUSG00000103161	Gm38148	4.4002	27.2778	6.33672	0	0	16.7781	0	0.996471
ENSMUSG00000102331	Gm19938	8.80039	0	0	14.6054	0	0	0	68.7565
ENSMUSG00000102348	Gm10568	0	0	0	0	0	33.5562	0	0
ENSMUSG00000102592	Gm38385	23.101	0	0	0	0	8.88253	0	3.98588
ENSMUSG00000102343	Gm37381	0	12.228	8.44896	6.25944	18.3078	0	0	11.9577
ENSMUSG00000025900	Rp1	7.70034	1.88123	33.7958	25.0378	3.4872	17.7651	20.1093	0
ENSMUSG00000102948	Gm6101	0	0.940613	0	0	0	0	5.02732	0
ENSMUSG00000104123	Gm37483	0	0	0	2.08648	4.359	0	0	12.9541
ENSMUSG00000104238	Gm37587	0	0	0	0	0	0	0	0
ENSMUSG00000102269	Gm7357	0	0	0	0	0	0	0	0
ENSMUSG00000103003	Gm38076	0	1.88123	0	0	0	3.94779	10.0546	0
ENSMUSG00000104328	Gm37323	12.1005	0	0	0	0	0	0	28.8977
ENSMUSG00000102735	Gm7369	0	0	24.2908	0	0	0	0	0
ENSMUSG00000098104	Gm6085	2.2001	5.64368	6.33672	8.34592	9.58981	4.93474	7.03825	12.9541
ENSMUSG00000102175	Gm6119	0	0	0	7.30268	0	0	0	0
ENSMUSG00002075947	U6	2.2001	0	0	0	1.7436	2.96084	7.03825	0
ENSMUSG00000103265	Gm2053	0	12.228	6.33672	5.2162	3.4872	10.8564	1.00546	3.98588
ENSMUSG00000103922	Gm6123	8.80039	15.9904	3.16836	18.7783	20.9232	39.4779	23.1257	22.9188
ENSMUSG00000033845	Mrpl15	1079.15	1172.94	998.033	1113.14	1142.93	1234.67	1268.9	857.962
ENSMUSG00000102275	Gm37144	6.60029	1.88123	1.05612	6.25944	6.1026	7.89559	11.0601	9.96471
ENSMUSG00000025903	Lypla1	2848.03	2922.49	2627.63	3482.33	3076.58	3414.84	2135.61	2917.67
ENSMUSG00000033813	Tcea1	569.825	670.657	649.514	766.781	673.902	742.185	603.279	662.653
ENSMUSG00000062588	Gm6104	0	6.58429	7.39284	0	0	0	4.02186	3.98588
ENSMUSG00000103280	Gm37277	15.4007	0	20.0663	14.6054	5.2308	26.6476	25.1366	23.9153
ENSMUSG00000002459	Rgs20	4.4002	12.228	0	0	1.7436	0	17.0929	0
ENSMUSG00000102653	Gm37079	46.2021	0	0	13.5621	0	0.986948	13.071	45.8377
ENSMUSG00000085623	Gm16041	0	0	6.33672	1.04324	0	0	0	8.96824
ENSMUSG00000033793	Atp6v1h	1386.06	2047.71	1736.26	1455.32	1435.86	1623.53	1564.5	1694
ENSMUSG00000104046	Gm37567	0	6.58429	17.954	7.30268	14.8206	0	1.00546	0
ENSMUSG00000102907	Gm38264	0	0	0	0	0	26.6476	0	8.96824
ENSMUSG00000025905	Oprk1	9.90044	0	6.33672	0	1.7436	0	15.082	5.97883
ENSMUSG00000103519	Gm37429	16.5007	0	0	0	1.7436	0.986948	10.0546	0
ENSMUSG00000033774	Npbwr1	0	0	15.8418	0	0	0	0	0
ENSMUSG00000103090	Gm19214	0	0	0	0	0	0	0	0
ENSMUSG00000025907	Rb1cc1	3029.53	2479.46	3458.79	2370.24	2470.68	2536.46	1810.84	2525.06
ENSMUSG00000090031	4732440D04Rik	284.913	435.504	394.989	507.015	567.542	386.884	292.59	374.673
ENSMUSG00000087247	Alkal1	0	0	0	0	0	0.986948	7.03825	0.996471
ENSMUSG00000103355	Gm2147	4.4002	3.76245	0	0	0	3.94779	5.02732	0.996471
ENSMUSG00000103845	Gm19026	11.0005	0	0	2.08648	0	0	2.01093	11.9577
ENSMUSG00000033740	St18	8.80039	0	10.5612	6.25944	2.6154	4.93474	7.03825	27.9012
ENSMUSG00000104385	Gm7449	1.10005	0	0	2.08648	4.359	0	2.01093	0
ENSMUSG00000102135	Gm37108	1.10005	0.940613	6.33672	1.04324	0.871801	0.986948	5.02732	0.996471
ENSMUSG00000051285	Pcmtd1	1602.77	1517.21	1600.02	1598.24	1995.55	1972.91	1533.33	1895.29
ENSMUSG00000098201	Gm26983	7.70034	9.40613	5.2806	18.7783	27.8976	7.89559	3.01639	14.9471
ENSMUSG00000103509	Gm38372	23.101	79.9521	52.806	60.5079	85.4365	52.3083	118.645	74.7353
ENSMUSG00000048538	Gm9826	2.2001	2.82184	2.11224	4.17296	7.84621	0.986948	5.02732	3.98588
ENSMUSG00000102768	Gm19002	17.6008	0	7.39284	0	0	0	0	0
ENSMUSG00000097797	Gm26901	16.5007	28.2184	0	7.30268	7.84621	2.96084	7.03825	7.97177
ENSMUSG00000103067	Gm30414	2.2001	0	28.5152	5.2162	0	2.96084	0	0
ENSMUSG00000104226	Gm7470	0	0	0	0	18.3078	13.8173	0	0
ENSMUSG00000103903	Rps2-ps2	16.5007	0	0	0	0	0	0	7.97177
ENSMUSG00000103557	Gm38216	8.80039	0	0	0	0.871801	0	1.00546	0
ENSMUSG00000025909	Sntg1	6.60029	19.7529	21.1224	2.08648	0.871801	19.739	17.0929	22.9188
ENSMUSG00000102647	Gm38024	0	63.9617	0	0	0	0	0	0
ENSMUSG00000102253	Gm38259	0	0	23.2346	0	12.2052	8.88253	0	0
ENSMUSG00000103884	Gm37005	2.2001	0.940613	11.6173	13.5621	3.4872	0	0	3.98588
ENSMUSG00000103933	Gm36964	9.90044	14.1092	19.0102	5.2162	4.359	12.8303	12.0656	10.9612
ENSMUSG00002075967		0	0.940613	0	0	1.7436	0	0	4.98236
ENSMUSG00000102316	Gm37629	0	0	0	15.6486	0	0	6.03279	7.97177
ENSMUSG00000102871	Gm37143	3.30015	0	7.39284	1.04324	1.7436	0	0	0
ENSMUSG00000061024	Rrs1	324.514	230.45	347.463	382.869	367.028	416.492	385.093	271.04
ENSMUSG00000025911	Adhfe1	3.30015	4.70307	0	5.2162	4.359	7.89559	1.00546	14.9471
ENSMUSG00000079671	2610203C22Rik	2.2001	0	4.22448	0	1.7436	0.986948	8.04372	0.996471
ENSMUSG00000081441	Gm6161	2.2001	0.940613	0	0	0.871801	0.986948	0	2.98941
ENSMUSG00000067879	Vxn	0	0	5.2806	0	0	0	38.2077	0
ENSMUSG00000025912	Mybl1	16.5007	7.52491	5.2806	5.2162	54.0516	60.2038	11.0601	28.8977
ENSMUSG00000045210	Vcpip1	2537.81	1922.61	1865.11	2132.38	1869.14	2224.58	2034.06	2449.33
ENSMUSG00000097893	1700034P13Rik	0	0	7.39284	6.25944	0.871801	7.89559	0	0
ENSMUSG00000025915	Sgk3	564.325	254.906	536.509	278.545	265.899	288.189	309.683	376.666
ENSMUSG00000046101	Mcmdc2	9.90044	8.46552	15.8418	15.6486	12.2052	30.5954	17.0929	5.97883
ENSMUSG00000098234	Snhg6	259.612	297.234	461.524	260.81	241.489	314.837	349.902	191.322
ENSMUSG00000093178	Snord87	72.6032	44.2088	85.5457	56.335	80.2057	50.3344	66.3607	49.8236
ENSMUSG00000099032	Tcf24	0	0	14.7857	1.04324	0	0	0	0
ENSMUSG00000025916	Ppp1r42	0	0	12.6734	4.17296	0	2.96084	2.01093	0
ENSMUSG00000025917	Cops5	953.742	1023.39	1076.19	949.348	849.134	1249.48	934.077	1025.37
ENSMUSG00000056763	Cspp1	1377.26	1218.09	1036.05	1242.5	1339.09	827.063	960.219	1048.29
ENSMUSG00000102356	1700047N06Rik	5.50024	0.940613	4.22448	0	0.871801	2.96084	0	0
ENSMUSG00000067851	Arfgef1	2000.99	2760.7	3185.26	2621.66	2368.68	2215.7	2230.12	2489.18
ENSMUSG00002076532	7SK	7.70034	39.5058	8.44896	6.25944	34.0002	5.92169	13.071	26.9047
ENSMUSG00000102556	Gm37569	62.7028	59.2586	97.163	57.3782	13.077	82.9037	20.1093	89.6824
ENSMUSG00000042501	Cpa6	9.90044	6.58429	0	0	13.9488	7.89559	37.2022	33.88
ENSMUSG00000103810	Gm38005	3.30015	0	0	1.04324	0	5.92169	0	0.996471
ENSMUSG00000103448	Gm37133	0	10.3467	0	3.12972	0	0	0	0
ENSMUSG00000100648	Gm28659	0	1.88123	0	0	4.359	0	0	0
ENSMUSG00000048960	Prex2	36.3016	29.159	16.8979	1.04324	5.2308	2.96084	31.1694	17.9365
ENSMUSG00000103494	Gm37410	0	0	0	0	0	10.8564	0	30.8906
ENSMUSG00000057715	A830018L16Rik	0	1.88123	1.05612	1.04324	2.6154	0	41.2241	22.9188
ENSMUSG00000103825	Gm38178	8.80039	0.940613	6.33672	0	31.3848	0	0	4.98236
ENSMUSG00000103561	Gm38069	1.10005	10.3467	2.11224	1.04324	5.2308	0	0	9.96471
ENSMUSG00000101610	Gm7560	12.1005	0	0	6.25944	14.8206	11.8434	2.01093	0
ENSMUSG00000097628	Gm2383	4.4002	4.70307	4.22448	1.04324	8.71801	5.92169	2.01093	2.98941
ENSMUSG00000098163	Gm6216	0	8.46552	0	0	0	0	2.01093	0
ENSMUSG00000097171	Gm17644	0	0	0	0	0	0	0	0
ENSMUSG00000016918	Sulf1	0	0	1.05612	2.08648	4.359	20.7259	18.0984	28.8977
ENSMUSG00000025938	Slco5a1	1.10005	41.387	9.50508	0	25.2822	1.9739	8.04372	7.97177
ENSMUSG00000099498	Gm29283	4.4002	0	1.05612	0	0.871801	2.96084	0	4.98236
ENSMUSG00000042414	Prdm14	4.4002	15.0498	5.2806	0	0	2.96084	5.02732	0
ENSMUSG00000005886	Ncoa2	3018.53	1969.64	2819.84	2080.22	2586.63	1980.81	2306.54	2063.69
ENSMUSG00000103506	Gm38376	45.102	79.9521	16.8979	67.8106	101.129	37.504	11.0601	14.9471
ENSMUSG00000103495	Gm37409	71.5032	109.111	73.9284	30.254	18.3078	22.6998	64.3497	0
ENSMUSG00002076346		0	0	1.05612	7.30268	5.2308	0	0	0.996471
ENSMUSG00000102639	Gm38223	26.4012	30.0996	13.7296	38.5999	31.3848	8.88253	34.1858	32.8835
ENSMUSG00000104170	Gm37702	177.108	120.398	296.77	175.264	157.796	86.8515	191.038	216.234
ENSMUSG00000087782	Gm23169	5.50024	1.88123	0	3.12972	13.077	0	0	0.996471
ENSMUSG00000103085	Gm38120	754.634	351.789	406.606	559.177	605.03	365.171	488.656	436.454
ENSMUSG00000102664	Gm38380	133.106	87.477	240.795	123.102	156.924	98.6948	115.628	135.52
ENSMUSG00000101476	Gm29570	23.101	7.52491	0	0	1.7436	0.986948	0	8.96824
ENSMUSG00000025935	Tram1	4043.78	4699.3	4085.07	5381.03	4702.49	5520.99	4587.94	5393.9
ENSMUSG00000025937	Lactb2	746.933	898.286	417.167	511.188	595.44	739.224	579.148	435.458
ENSMUSG00000102982	Gm38319	47.3021	67.7242	63.3672	74.07	48.8208	53.2952	38.2077	34.8765
ENSMUSG00000067813	Xkr9	1.10005	0	0	0	0	0	6.03279	0
ENSMUSG00000097711	Gm5523	2.2001	0.940613	3.16836	0	0	5.92169	19.1038	17.9365
ENSMUSG00000104209	Gm37400	0	15.0498	5.2806	36.5134	0	18.752	0	0
ENSMUSG00000025932	Eya1	0	2.82184	40.1326	13.5621	0	0	5.02732	0
ENSMUSG00000102588	Gm37444	0	6.58429	0	0	0	2.96084	0	0
ENSMUSG00000054493	Gm9947	5.50024	0.940613	0	0	0	2.96084	4.02186	0
ENSMUSG00000025930	Msc	0	0	0	0	0	0	0	10.9612
ENSMUSG00000103492	Gm37412	0	0	0	1.04324	0	0	0	0
ENSMUSG00000081201	Smt3h2-ps4	1.10005	0	0	0	0	4.93474	0	0
ENSMUSG00000082193	Rpl5-ps1	78.1035	60.1992	105.612	53.2052	63.6415	73.0342	103.563	51.8165
ENSMUSG00000032769	Trpa1	3.30015	0	1.05612	0	93.2827	25.6607	0	0.996471
ENSMUSG00000073737	Gm10566	1.10005	2.82184	0	0	0	0.986948	1.00546	0
ENSMUSG00000092083	Kcnb2	7.70034	7.52491	0	0	0	4.93474	8.04372	30.8906
ENSMUSG00000102937	Gm38116	0	0	0	0	0	0	0	2.98941
ENSMUSG00000104149	Gm37138	0	0	25.3469	0	12.2052	23.6868	1.00546	0
ENSMUSG00000025925	Terf1	954.842	985.763	1172.29	1207.03	1186.52	1142.89	1088.92	1215.69
ENSMUSG00000104379	Gm37509	1.10005	0	6.33672	2.08648	0	0	13.071	0
ENSMUSG00000032719	Sbspon	0	0	4.22448	6.25944	0	0	0	0
ENSMUSG00000100652	Gm7634	2.2001	1.88123	3.16836	0	0	0	1.00546	1.99294
ENSMUSG00000067795	4930444P10Rik	1.10005	0	2.11224	2.08648	6.97441	0	2.01093	0
ENSMUSG00000043716	Rpl7	20767.8	17717.4	22712.9	13997.1	14614.9	12781	22264	15946.5
ENSMUSG00000025921	Rdh10	239.811	166.489	191.158	169.005	183.078	317.797	226.23	226.199
ENSMUSG00000104165	Gm38249	0	12.228	11.6173	0	0	21.7129	0	0
ENSMUSG00000100868	Gm28095	0	13.1686	5.2806	1.04324	0	0	0	0
ENSMUSG00000025920	Stau2	38.5017	22.5747	8.44896	8.34592	34.0002	21.7129	22.1202	10.9612
ENSMUSG00000089982	Gm7568	11.0005	16.931	0	0	0	0	0	0
ENSMUSG00000025939	Ube2w	939.442	1135.32	855.457	1200.77	898.827	1218.88	1080.87	889.849
ENSMUSG00000102457	Gm38342	40.7018	0.940613	11.6173	6.25944	11.3334	4.93474	8.04372	6.9753
ENSMUSG00000079658	Eloc	1298.06	1527.56	1535.6	1239.37	1203.08	1427.13	1353.36	1149.93
ENSMUSG00000097744	D030040B21Rik	5.50024	0	11.6173	18.7783	0.871801	3.94779	49.2678	0
ENSMUSG00000100959	Idi1-ps5	0	0	0	6.25944	4.359	0	0	0
ENSMUSG00000025940	Tmem70	764.534	826.799	684.366	691.668	854.365	994.844	867.716	869.919
ENSMUSG00000025779	Ly96	224.41	397.879	307.331	195.086	246.72	327.667	179.978	257.09
ENSMUSG00000091020	Gm5828	0	0.940613	1.05612	2.08648	0.871801	0.986948	3.01639	0
ENSMUSG00000104133	4921511E07Rik	0	0	0	0	7.84621	0	0	8.96824
ENSMUSG00000042686	Jph1	9.90044	0	11.6173	4.17296	0.871801	0	1.00546	6.9753
ENSMUSG00000100110	Gm28783	0	0	0	0	0	0	0	14.9471
ENSMUSG00000025777	Gdap1	11.0005	21.6341	19.0102	29.2107	60.1542	53.2952	36.1967	36.8694
ENSMUSG00000101589	Rbm6-ps1	6.60029	5.64368	5.2806	1.04324	2.6154	1.9739	3.01639	0.996471
ENSMUSG00000102048	Gm6075	0	0	0	0	0	12.8303	0	0
ENSMUSG00000067780	Pi15	19.8009	7.52491	3.16836	0	13.9488	0	11.0601	12.9541
ENSMUSG00000100053	Gm28154	22.001	0	15.8418	0	0	0	16.0874	3.98588
ENSMUSG00000085125	Gm16070	0	0	26.403	0	0.871801	20.7259	0	26.9047
ENSMUSG00000025776	Crispld1	0	0	2.11224	2.08648	0	0.986948	0	0
ENSMUSG00000100554	Gm7690	0	1.88123	0	0	0	16.7781	0	0
ENSMUSG00000099591	Gm17969	1.10005	8.46552	0	0	0	0	0	0
ENSMUSG00000025774	Crisp4	0	0	6.33672	0	4.359	1.9739	0	0
ENSMUSG00000067773	Defb41	0	0	0	0	3.4872	0	0	0
ENSMUSG00000089787	Gm15825	2.2001	5.64368	0	0	0	0	0	6.9753
ENSMUSG00000100720	Gm10075	0	1.88123	1.05612	0	0.871801	0	3.01639	0
ENSMUSG00000025927	Tfap2b	0	0	3.16836	0	0.871801	11.8434	15.082	4.98236
ENSMUSG00000102597	Gm38382	0	4.70307	0	1.04324	1.7436	7.89559	0	0
ENSMUSG00000043760	Pkhd1	7.70034	0	14.7857	46.9458	3.4872	14.8042	14.0765	15.9435
ENSMUSG00000104095	Gm37315	9.90044	14.1092	23.2346	0	0	50.3344	0	18.933
ENSMUSG00000090142	Gm15795	0	0	0	0	0	0	6.03279	0
ENSMUSG00000099906	Lincmd1	0	0	0	1.04324	0	0	10.0546	28.8977
ENSMUSG00000025929	Il17a	0	33.8621	20.0663	1.04324	0	0	0	5.97883
ENSMUSG00000041872	Il17f	1.10005	36.6839	0	1.04324	0.871801	0	10.0546	0.996471
ENSMUSG00000041859	Mcm3	530.224	597.289	666.412	1003.6	742.774	807.324	1119.08	997.468
ENSMUSG00000102121	Gm28065	7.70034	1.88123	9.50508	1.04324	3.4872	0	1.00546	0
ENSMUSG00000097934	6720483E21Rik	0	10.3467	12.6734	0	0	3.94779	1.00546	0
ENSMUSG00000025931	Paqr8	115.505	250.203	204.887	194.043	112.462	257.594	150.82	114.594
ENSMUSG00000077314	Gm24171	0	5.64368	3.16836	0	6.97441	0	6.03279	0
ENSMUSG00000041809	Efhc1	22.001	13.1686	35.9081	13.5621	36.6156	9.86948	20.1093	3.98588
ENSMUSG00000041779	Tram2	332.215	349.908	392.877	412.08	441.131	405.636	353.924	518.165
ENSMUSG00000100819	Gm2693	0	0	7.39284	4.17296	0	1.9739	0	1.99294
ENSMUSG00000025933	Tmem14a	59.4026	146.736	82.3773	150.227	192.668	154.951	103.563	129.541
ENSMUSG00000102633	Gm38224	4.4002	6.58429	40.1326	25.0378	26.154	1.9739	2.01093	4.98236
ENSMUSG00000025934	Gsta3	90.204	131.686	111.949	119.973	152.565	102.643	106.579	105.626
ENSMUSG00000099343	Gm28836	57.2025	86.5364	83.4335	30.254	47.949	75.0081	32.1749	28.8977
ENSMUSG00000096375	Gm7094	0	0.940613	0	0	0	0	0	0
ENSMUSG00000025936	Gm4956	4681.81	3341.06	5082.05	3302.9	2772.33	3009.21	4293.33	2994.4
ENSMUSG00000093963	Gm21909	306.914	164.607	219.673	385.999	83.6929	47.3735	27.1475	23.9153
ENSMUSG00000067750	Khdc1a	106.705	22.5747	85.5457	22.9513	35.7438	47.3735	44.2404	29.8941
ENSMUSG00000086194	Gm16329	5.50024	0	9.50508	1.04324	0	0.986948	0	9.96471
ENSMUSG00000094436	Gm16327	7.70034	0	10.5612	0	0	0	0	1.99294
ENSMUSG00000041722	Khdc1c	0	0	0	2.08648	0.871801	0.986948	0	0
ENSMUSG00000085079	Khdc1b	0	0	0	0	0	6.90864	0	12.9541
ENSMUSG00000085679	Gm16328	0	0	9.50508	0	0	1.9739	0	0
ENSMUSG00000028033	Kcnq5	81.4036	189.063	107.724	137.708	180.463	198.377	108.59	212.248
ENSMUSG00000104138	Gm36949	16.5007	43.2682	74.9845	33.3837	41.8464	53.2952	12.0656	35.873
ENSMUSG00000082935	Gm7658	14.3006	35.7433	29.5714	25.0378	15.6924	15.7912	21.1148	8.96824
ENSMUSG00000103748	Gm38243	104.505	131.686	102.444	200.302	122.052	129.29	133.727	181.358
ENSMUSG00000100418	Gm28239	0	11.2874	0	0	0	0	8.04372	0
ENSMUSG00000041670	Rims1	14.3006	0.940613	8.44896	10.4324	11.3334	0	20.1093	0
ENSMUSG00000097642	Gm26866	17.6008	0	0	0	0	0	0	0
ENSMUSG00000101468	Gm7761	0	0	4.22448	0	0	0	11.0601	0
ENSMUSG00000101227	Gm29506	4.4002	0	5.2806	1.04324	8.71801	0	6.03279	0
ENSMUSG00000073730	Ppp1r14bl	4.4002	0	0	0	0.871801	0	2.01093	0
ENSMUSG00000026158	Ogfrl1	12.1005	48.9119	12.6734	53.2052	90.6673	42.4388	52.2842	52.813
ENSMUSG00000097920	Gm7784	0	0	5.2806	0	0	4.93474	0	0
ENSMUSG00000099503	Gm28822	1.10005	1.88123	8.44896	3.12972	0	0.986948	0	2.98941
ENSMUSG00000026156	B3gat2	199.109	218.222	582.978	339.053	308.617	276.346	228.24	341.79
ENSMUSG00000026155	Smap1	1095.65	1179.53	1268.4	877.365	1255.39	1133.02	1549.42	1242.6
ENSMUSG00000026154	Sdhaf4	225.51	268.075	234.459	192.999	327.797	335.562	290.579	224.206
ENSMUSG00000026153	Fam135a	3.30015	44.2088	23.2346	17.7351	27.8976	4.93474	8.04372	34.8765
ENSMUSG00000026147	Col9a1	0	4.70307	7.39284	7.30268	0	21.7129	0	0.996471
ENSMUSG00000026141	Col19a1	4.4002	12.228	20.0663	6.25944	7.84621	21.7129	8.04372	26.9047
ENSMUSG00000099997	Tubb4b-ps2	0	0	1.05612	0	0.871801	0	0	0.996471
ENSMUSG00000100131	Gm28439	7.70034	4.70307	1.05612	5.2162	6.97441	8.88253	6.03279	4.98236
ENSMUSG00000067736	Gm10222	0	1.88123	1.05612	0	2.6154	1.9739	1.00546	0
ENSMUSG00000101939	Gm28438	0	0.940613	2.11224	6.25944	0.871801	0.986948	2.01093	1.99294
ENSMUSG00000101111	Gm28437	7.70034	9.40613	16.8979	2.08648	8.71801	3.94779	9.04918	4.98236
ENSMUSG00000100862	Gm10925	11.0005	5.64368	10.5612	6.25944	5.2308	14.8042	19.1038	7.97177
ENSMUSG00000102070	Gm28661	4.4002	5.64368	10.5612	5.2162	6.1026	3.94779	11.0601	7.97177
ENSMUSG00000101249	Gm29216	41.8019	35.7433	34.852	37.5566	50.5644	48.3605	45.2459	46.8341
ENSMUSG00000073725	Lmbrd1	1774.38	1869.94	1721.48	2040.58	1710.47	1886.06	1615.78	1847.46
ENSMUSG00000100808	Gm28594	0	0	13.7296	0	2.6154	0	0	0
ENSMUSG00000100450	Gm9443	0	0	0	0	0.871801	0	1.00546	2.98941
ENSMUSG00000033569	Adgrb3	0	42.3276	0	18.7783	5.2308	3.94779	11.0601	42.8483
ENSMUSG00000104257	Gm20172	12.1005	0	0	9.38916	0.871801	0	0	0
ENSMUSG00000103209	Gm37331	0	0	10.5612	0	9.58981	20.7259	0	0
ENSMUSG00000104027	Gm37211	0	1.88123	0	0	21.795	0	1.00546	0
ENSMUSG00000102407	Gm37862	0	0	1.05612	0	9.58981	1.9739	25.1366	42.8483
ENSMUSG00000103214	Gm38286	1.10005	10.3467	0	0	6.97441	0	0	0
ENSMUSG00000103889	Gm37011	0	0	0	0	0	0	10.0546	7.97177
ENSMUSG00000101301	Gm29214	4.4002	0	0	3.12972	0	1.9739	0	0
ENSMUSG00000104221	Gm37051	15.4007	0	0	0	0	0	0	0
ENSMUSG00000102250	Gm38260	0	8.46552	0	0	0	0	0	0
ENSMUSG00000103563	8030445P17Rik	13.2006	0	2.11224	1.04324	0	0	1.00546	0
ENSMUSG00000102465	Gm38198	2.2001	0	0	10.4324	0	8.88253	25.1366	0
ENSMUSG00000102659	Gm37077	12.1005	10.3467	0	0	0	0	19.1038	8.96824
ENSMUSG00000103924	Gm37895	0	0	57.0305	8.34592	0	0	0	0
ENSMUSG00000104132	Gm36952	0	0.940613	13.7296	0	4.359	1.9739	0	0
ENSMUSG00000102747	Gm37602	44.002	16.931	4.22448	0	13.077	5.92169	24.1312	0
ENSMUSG00000102386	2900022M07Rik	0	0	0	0	0	0	0	0
ENSMUSG00000073722	4931408C20Rik	3.30015	0	2.11224	0	0	0	0	0
ENSMUSG00000119695	n-R5s209	0	9.40613	0	0	0	0	0	4.98236
ENSMUSG00000100310	Gm19641	0	0	0	11.4756	0	0	8.04372	0
ENSMUSG00000101514	Gm5524	0	5.64368	0	0	11.3334	14.8042	14.0765	0
ENSMUSG00000101372	Gm19028	0	0	0	0	0	0	0	0
ENSMUSG00000103241	Gm38089	0	0	5.2806	15.6486	0	0.986948	20.1093	6.9753
ENSMUSG00000086240	Gm7846	38.5017	36.6839	40.1326	33.3837	27.0258	28.6215	37.2022	12.9541
ENSMUSG00000101235	Gm18033	1.10005	0	0	0	0	1.9739	5.02732	0
ENSMUSG00000099492	Gm5525	129.806	126.983	115.117	112.67	104.616	103.63	98.5355	124.559
ENSMUSG00000101726	Gm7858	1.10005	0	0	0	4.359	0	0	10.9612
ENSMUSG00002075317		0	0	4.22448	0	0	0	4.02186	0
ENSMUSG00000048874	Phf3	2212.2	1636.67	2007.68	1598.24	1288.52	1503.12	1738.45	1710.94
ENSMUSG00000103783	Gm37522	3.30015	45.1494	109.836	75.1133	78.4621	29.6084	63.3443	2.98941
ENSMUSG00000104315	Gm37906	137.506	104.408	66.5355	157.529	103.744	85.8645	326.776	158.439
ENSMUSG00000026064	Ptp4a1	133.106	25.3966	168.979	37.5566	54.9234	58.23	149.814	167.407
ENSMUSG00000117310	Ptp4a1	5.50024	15.0498	3.16836	14.6054	11.3334	2.96084	12.0656	11.9577
ENSMUSG00000117091	Gm5698	7.70034	0	0	2.08648	0	0	0	0
ENSMUSG00000086727	4931428L18Rik	1.10005	18.8123	0	0	3.4872	6.90864	1.00546	0
ENSMUSG00000099796	Gm7893	0	2.82184	1.05612	0	0	0	0	0
ENSMUSG00000101093	Eef1a1-ps2	0	0	25.3469	0	0	0	0	0
ENSMUSG00000026058	Khdrbs2	4.4002	3.76245	5.2806	11.4756	0	0.986948	27.1475	25.9082
ENSMUSG00000103482	Gm37999	0	12.228	0	0	34.872	0	0	0
ENSMUSG00000104313	Gm37911	0	16.931	0	0	0	0	3.01639	0
ENSMUSG00000102865	Gm9839	3.30015	0	13.7296	2.08648	0	0	0	0
ENSMUSG00000102321	Gm37792	0	0	0	19.8216	0	0	23.1257	0
ENSMUSG00000091318	Semp2l1	4.4002	0	0	9.38916	0	1.9739	0	0
ENSMUSG00000104433	Gm37426	0	0	0	0	0	0	0	0
ENSMUSG00002076392	7SK	0	4.70307	0	0	0	0	0	1.99294
ENSMUSG00000102926	Gm37151	28.6013	5.64368	42.2448	0	0	0.986948	0	49.8236
ENSMUSG00000100497	Gm28624	0	9.40613	1.05612	17.7351	0	20.7259	0	0
ENSMUSG00000026134	Prim2	327.815	401.642	442.514	233.686	312.105	378.001	322.754	571.974
ENSMUSG00000101682	Gm29228	3.30015	1.88123	23.2346	3.12972	0.871801	0.986948	3.01639	0.996471
ENSMUSG00000102714	Gm37618	30.8014	1.88123	0	0	0.871801	0	0	0
ENSMUSG00000102093	Gm17813	13.2006	0	0	6.25944	6.97441	11.8434	0	8.96824
ENSMUSG00000103746	1700001G17Rik	14.3006	19.7529	54.9182	1.04324	22.6668	23.6868	42.2295	36.8694
ENSMUSG00000102198	Gm38173	14.3006	0	0	5.2162	0	4.93474	0	0
ENSMUSG00000004768	Rab23	174.908	223.866	140.464	211.778	381.849	170.742	276.503	378.659
ENSMUSG00000042215	Bag2	1.10005	9.40613	46.4693	103.281	65.3851	42.4388	3.01639	23.9153
ENSMUSG00000103072	Gm37905	0	0	4.22448	5.2162	0	0.986948	0	0
ENSMUSG00000042197	Zfp451	1947.09	1788.11	2042.54	1744.3	1479.45	1760.72	1236.72	1288.44
ENSMUSG00000081402	Gm15455	46.2021	0.940613	21.1224	4.17296	5.2308	3.94779	4.02186	6.9753
ENSMUSG00000042182	Bend6	35.2016	5.64368	9.50508	71.9836	24.4104	63.1647	29.1585	89.6824
ENSMUSG00000104416	Gm37067	25.3011	26.3372	11.6173	14.6054	0	0	9.04918	26.9047
ENSMUSG00000026131	Dst	586.326	1061.01	795.258	1069.32	1129.85	832.984	1179.41	1260.54
ENSMUSG00000103596	Gm37354	1.10005	0	0	0	6.1026	1.9739	0	0
ENSMUSG00000103364	Gm38157	7.70034	9.40613	9.50508	15.6486	13.9488	23.6868	15.082	12.9541
ENSMUSG00000096992	Gm26788	15.4007	26.3372	11.6173	0	10.4616	57.243	16.0874	21.9224
ENSMUSG00000103001	A930005N03Rik	0	0	0	0	0	0	8.04372	12.9541
ENSMUSG00000101206	Gm5266	0	4.70307	0	0	0	0	0	0
ENSMUSG00000101462	Gm3052	23.101	0	5.2806	20.8648	9.58981	0	20.1093	21.9224
ENSMUSG00000102336	Gm37233	141.906	300.996	176.372	218.037	324.31	277.332	160.874	205.273
ENSMUSG00000042111	Ccdc115	503.822	453.376	606.213	657.241	639.03	739.224	577.137	733.403
ENSMUSG00000101711	Gm28306	0	0.940613	0	0	1.7436	2.96084	0	0
ENSMUSG00000026127	Imp4	1608.27	1209.63	1291.63	1704.65	1122.01	1621.56	1632.87	1689.02
ENSMUSG00000026126	Ptpn18	1795.28	1939.54	2317.13	1214.33	1656.42	1524.84	2513.66	1348.23
ENSMUSG00000100280	Gm28417	35.2016	30.0996	31.6836	34.4269	54.0516	35.5301	74.4044	32.8835
ENSMUSG00000101223	4930568A12Rik	27.5012	43.2682	17.954	55.2917	49.6926	44.4127	53.2896	83.7036
ENSMUSG00000026125	Prss39	0	0	1.05612	0	13.077	3.94779	0	0
ENSMUSG00000101803	Gm28419	0	4.70307	0	2.08648	0	0	0	0
ENSMUSG00000037529	Prss40	1.10005	0	5.2806	1.04324	0.871801	1.9739	0	12.9541
ENSMUSG00000045174	Amer3	0	0	0	3.12972	0	0	7.03825	0
ENSMUSG00000100524	Gm28418	0	0	0	15.6486	0	0	0	0
ENSMUSG00000037509	Arhgef4	335.515	205.994	304.163	332.794	313.848	271.411	420.284	474.32
ENSMUSG00000104002	Gm38336	45.102	26.3372	12.6734	3.12972	30.513	3.94779	37.2022	43.8447
ENSMUSG00000037503	Fam168b	2494.91	2221.73	2325.58	2097.96	2350.37	2493.03	2001.88	2424.41
ENSMUSG00000104358	Gm37127	117.705	98.7644	61.2549	78.243	111.59	50.3344	91.4973	151.464
ENSMUSG00000026123	Plekhb2	1849.18	2624.31	2137.59	3050.43	2691.25	2960.84	2930.93	3254.47
ENSMUSG00000103716	Gm19430	0	0	0	0	0	7.89559	0	0
ENSMUSG00000077231	Gm25096	0	5.64368	13.7296	1.04324	0	0	7.03825	3.98588
ENSMUSG00000104417	Gm37068	14.3006	21.6341	24.2908	30.254	18.3078	16.7781	9.04918	12.9541
ENSMUSG00000102531	1110002O04Rik	0	0	0	8.34592	6.1026	0	0	0
ENSMUSG00000103096	Gm8022	0	0	0	0	7.84621	0	0	0
ENSMUSG00000103708	Gm33222	0	0	0	0	0	9.86948	0	0
ENSMUSG00000102434	Gm38049	0	0	0	0	0	3.94779	5.02732	0
ENSMUSG00000045216	Hs6st1	182.608	136.389	274.591	121.016	197.899	132.251	117.639	96.6577
ENSMUSG00000102202	Gm33280	102.305	7.52491	40.1326	35.4702	17.436	30.5954	30.1639	46.8341
ENSMUSG00000037470	Uggt1	2051.59	2060.88	2325.58	2958.63	2251.86	2564.09	2606.16	2185.26
ENSMUSG00000047180	Neurl3	2415.71	2437.13	2827.23	2023.89	2499.45	2310.45	2841.44	2378.58
ENSMUSG00000037447	Arid5a	2849.13	2636.54	2290.72	2055.18	2101.91	2092.33	2118.51	2219.14
ENSMUSG00000102762	4930403P22Rik	22.001	4.70307	34.852	8.34592	18.3078	1.9739	38.2077	6.9753
ENSMUSG00000010453	Kansl3	1708.38	1154.13	1714.08	1371.86	1483.8	1281.06	1259.85	1265.52
ENSMUSG00000037432	Fer1l5	213.409	15.9904	35.9081	65.7241	61.026	30.5954	46.2514	93.6683
ENSMUSG00000001143	Lman2l	1428.96	569.071	779.416	794.949	694.825	703.694	789.29	902.803
ENSMUSG00000037408	Cnnm4	199.109	159.904	197.494	276.459	262.412	233.907	211.148	263.068
ENSMUSG00000104316	Gm37909	38.5017	13.1686	26.403	47.989	18.3078	2.96084	67.3661	8.96824
ENSMUSG00000001138	Cnnm3	336.615	281.243	334.79	376.61	414.105	216.142	437.377	352.751
ENSMUSG00000067653	Ankrd23	73.7033	61.1399	50.6938	56.335	49.6926	62.1777	54.2951	68.7565
ENSMUSG00000079610	Ankrd39	866.838	777.887	611.493	1002.55	757.595	688.89	617.355	790.202
ENSMUSG00000026121	Sema4c	0	28.2184	9.50508	9.38916	16.5642	8.88253	34.1858	20.9259
ENSMUSG00000087589	D430040D24Rik	0	0.940613	1.05612	0	0	0	0	0.996471
ENSMUSG00000046337	Fam178b	0	0.940613	0	10.4324	0	0	0	0
ENSMUSG00000061518	Cox5b	1105.55	1572.71	1591.57	1000.47	1035.7	1381.73	1443.85	895.828
ENSMUSG00000037351	Actr1b	1411.36	1203.04	1313.81	1325.96	1394.88	1221.84	1316.15	1250.57
ENSMUSG00000102416	4933424G06Rik	2.2001	0	7.39284	0	0	0	0	0.996471
ENSMUSG00000026117	Zap70	5230.73	6505.28	5639.68	7049.17	6490.56	7372.5	6381.68	7798.38
ENSMUSG00000097291	Gm18828	147.407	193.766	203.831	32.3404	97.6417	65.1386	181.989	145.485
ENSMUSG00000026116	Tmem131	1133.05	1003.63	889.253	763.652	1129.85	741.198	1005.46	970.563
ENSMUSG00000103016	Gm37506	12.1005	20.6935	16.8979	20.8648	32.2566	14.8042	40.2186	16.94
ENSMUSG00000102930	Gm38115	101.204	96.8832	162.642	129.362	142.104	156.925	28.153	93.6683
ENSMUSG00000103159	F830112A20Rik	86.9039	122.28	84.4896	98.0645	95.8981	57.243	130.71	65.7671
ENSMUSG00000080054	Rpl12-ps1	2.2001	0.940613	0	0	0.871801	0	0	0.996471
ENSMUSG00000119706	n-R5s210	1.10005	2.82184	0	1.04324	0	0	3.01639	0.996471
ENSMUSG00000050122	Vwa3b	1.10005	12.228	7.39284	0	31.3848	5.92169	2.01093	6.9753
ENSMUSG00000026114	Cnga3	0	2.82184	1.05612	0	0	0	2.01093	0
ENSMUSG00000026113	Inpp4a	2916.23	2421.14	1647.55	2892.9	3044.33	3046.71	2631.3	2696.45
ENSMUSG00000086064	4930439A04Rik	14.3006	0.940613	4.22448	2.08648	1.7436	1.9739	3.01639	0
ENSMUSG00000102879	Gm37135	11.0005	2.82184	3.16836	0	1.7436	0	8.04372	2.98941
ENSMUSG00000026112	Coa5	2686.32	2859.46	2963.47	2151.16	2699.09	3251.01	2593.09	2487.19
ENSMUSG00000026111	Unc50	825.037	1207.75	1046.61	905.532	820.364	1410.35	1247.78	967.573
ENSMUSG00000026110	Mgat4a	1168.25	627.389	731.891	613.425	640.774	358.262	751.082	562.01
ENSMUSG00000103948	4930594C11Rik	18.7008	20.6935	16.8979	57.3782	51.4362	19.739	30.1639	11.9577
ENSMUSG00000087233	Gm43213	3.30015	0	10.5612	15.6486	6.1026	0.986948	2.01093	1.99294
ENSMUSG00000026090	Cracdl	29.7013	15.9904	40.1326	14.6054	5.2308	9.86948	0	28.8977
ENSMUSG00000089767	4930556I23Rik	1.10005	0.940613	3.16836	19.8216	0.871801	14.8042	0	0.996471
ENSMUSG00000102650	Gm19863	0	0	0	0	0	0	0	0
ENSMUSG00000060771	Tsga10	83.6037	68.6648	140.464	38.5999	39.231	76.982	21.1148	42.8483
ENSMUSG00000097268	Gm26805	0	0	2.11224	0	0	4.93474	0	3.98588
ENSMUSG00000037216	Lipt1	58.3026	42.3276	31.6836	37.5566	26.154	68.0994	37.2022	31.8871
ENSMUSG00000026088	Mitd1	1133.05	1373.3	1237.77	930.57	1384.42	1114.26	1149.25	945.651
ENSMUSG00000026087	Mrpl30	1474.07	1154.13	1345.5	1063.06	1193.5	1111.3	1713.31	1002.45
ENSMUSG00000061584	Lyg2	2.2001	0	0	0	12.2052	0	0	0
ENSMUSG00000087374	Gm15457	11.0005	0.940613	3.16836	0	0	0	0	4.98236
ENSMUSG00000058407	Txndc9	1491.67	1519.09	1523.98	1412.55	1386.16	1907.77	1804.81	1666.1
ENSMUSG00000026083	Eif5b	1321.16	1298.99	1099.42	1222.68	1334.73	1429.1	1038.64	1358.19
ENSMUSG00000026082	Rev1	574.225	286.887	415.055	397.474	235.386	247.724	443.41	238.157
ENSMUSG00000103804	Gm37062	30.8014	9.40613	0	3.12972	6.97441	15.7912	22.1202	40.8553
ENSMUSG00000102716	Gm5099	0	0.940613	0	10.4324	0	0	0	0
ENSMUSG00000037138	Aff3	2099.99	1450.43	1429.99	1420.89	1214.42	1387.65	1509.2	1196.76
ENSMUSG00000085391	Gm16150	144.106	146.736	284.096	190.913	163.027	120.408	116.634	139.506
ENSMUSG00000085280	Gm16151	113.305	77.1303	199.607	87.6321	85.4365	77.9689	85.4645	113.598
ENSMUSG00000087131	Gm16152	704.031	503.228	930.442	606.122	717.492	450.048	474.579	465.352
ENSMUSG00000102984	Gm34727	99.0044	50.7931	122.51	81.3727	59.2824	38.491	109.596	39.8588
ENSMUSG00000103531	2610300A13Rik	0	0	0	7.30268	0	0	0	0
ENSMUSG00000048814	Lonrf2	8.80039	0	0	0	0	20.7259	0	10.9612
ENSMUSG00000026080	Chst10	371.817	392.236	487.927	414.166	385.336	369.119	345.88	407.557
ENSMUSG00000103647	Gm37707	6.60029	2.82184	2.11224	0	0.871801	0	5.02732	2.98941
ENSMUSG00000067604	Nms	0	0	5.2806	1.04324	0	1.9739	0	5.97883
ENSMUSG00000026078	Pdcl3	653.429	694.173	795.258	743.83	629.44	1103.41	837.552	728.42
ENSMUSG00000103046	Gm37309	3.30015	30.0996	26.403	64.6809	13.077	73.0342	60.3279	19.9294
ENSMUSG00000103182	Gm37091	0	0	0	0	11.3334	0	0	0
ENSMUSG00000026077	Npas2	9.90044	20.6935	21.1224	3.12972	25.2822	10.8564	51.2787	73.7389
ENSMUSG00000092563	Gm3617	7.70034	4.70307	8.44896	1.04324	2.6154	0	10.0546	4.98236
ENSMUSG00000073702	Rpl31	4326.49	4626.88	5252.08	2259.66	3365.15	2786.16	6411.85	2742.29
ENSMUSG00000003134	Tbc1d8	93.5042	12.228	32.7397	34.4269	5.2308	6.90864	19.1038	25.9082
ENSMUSG00000102607	Gm37265	0	15.0498	0	0	0	0	0	0
ENSMUSG00000003135	Cnot11	753.533	460.9	398.157	422.512	475.131	354.314	766.164	549.056
ENSMUSG00000085894	Gm15832	50.6022	112.874	86.6018	43.8161	75.8467	98.6948	65.3552	64.7706
ENSMUSG00000077704	Snord89	5.50024	23.5153	14.7857	23.9945	25.2822	22.6998	24.1312	16.94
ENSMUSG00000048234	Rnf149	928.441	1136.26	882.916	1312.4	1105.44	879.371	1550.43	1434.92
ENSMUSG00000064936	Gm23722	26.4012	20.6935	16.8979	18.7783	11.3334	8.88253	25.1366	3.98588
ENSMUSG00000097083	D930019O06Rik	0	0	5.2806	0	0	0.986948	3.01639	0
ENSMUSG00000057173	Rfx8	2.2001	8.46552	27.4591	0	0	9.86948	6.03279	6.9753
ENSMUSG00000101634	1700066B17Rik	5.50024	1.88123	3.16836	1.04324	0.871801	1.9739	4.02186	0
ENSMUSG00000026074	Map4k4	1647.87	1122.15	1830.26	1137.13	1285.03	1204.08	1458.93	1414.99
ENSMUSG00000102985	4930456G14Rik	1.10005	7.52491	0	0	1.7436	0	0	0
ENSMUSG00000026073	Il1r2	465.321	3545.17	1002.26	2115.69	2717.4	3324.04	1790.73	2015.86
ENSMUSG00000097899	Gm16894	95.7042	179.657	53.8621	103.281	174.36	114.486	192.044	207.266
ENSMUSG00000102975	Gm37347	17.6008	332.036	296.77	80.3295	265.027	175.677	450.448	367.698
ENSMUSG00000026072	Il1r1	18.7008	62.0805	40.1326	128.319	90.6673	38.491	78.4262	105.626
ENSMUSG00000103560	Gm38070	0	0	2.11224	0	24.4104	25.6607	1.00546	0
ENSMUSG00000070942	Il1rl2	74.8033	227.628	174.26	122.059	209.232	111.525	67.3661	107.619
ENSMUSG00000026069	Il1rl1	83.6037	181.538	146.801	285.848	262.412	222.063	435.366	350.758
ENSMUSG00000026070	Il18r1	1717.18	2852.88	1428.93	2425.53	2169.91	1906.78	1787.72	2380.57
ENSMUSG00000026068	Il18rap	182.608	663.132	426.672	642.636	563.183	474.722	529.88	363.712
ENSMUSG00000026065	Slc9a4	0	0	1.05612	0	0	15.7912	0	2.98941
ENSMUSG00000102676	Gm37435	0	0	0	0	0	16.7781	0	0
ENSMUSG00000026062	Slc9a2	0	0	6.33672	0	0	0	6.03279	0
ENSMUSG00000103679	Gm37623	5.50024	0	11.6173	0	0.871801	0	3.01639	6.9753
ENSMUSG00000041945	Mfsd9	4.4002	6.58429	5.2806	10.4324	15.6924	26.6476	15.082	5.97883
ENSMUSG00000100832	Gm29260	1.10005	17.8717	12.6734	2.08648	5.2308	0	0	3.98588
ENSMUSG00000100178	Gm5267	8.80039	0	0	0	0	0	0	3.98588
ENSMUSG00000101877	Gm8176	0	0	6.33672	0	0	1.9739	0	0
ENSMUSG00000053640	Gm9915	0	17.8717	0	0	0.871801	0	0	0.996471
ENSMUSG00000101299	Gm28175	1.10005	0	3.16836	5.2162	0	0	0	4.98236
ENSMUSG00000060424	Pantr1	1.10005	0	1.05612	0	0	2.96084	1.00546	0.996471
ENSMUSG00000104199	4930420N18Rik	0	0	0	0	0	0	0	0
ENSMUSG00000045515	Pou3f3	0	2.82184	1.05612	15.6486	0	0	0	0
ENSMUSG00000093436	Gm20646	0	0	0	16.6918	0	0	8.04372	0
ENSMUSG00000099784	Dalir	0	0	0	0	0	0.986948	0	0
ENSMUSG00000060679	Mrps9	1433.36	1395.87	1607.41	1493.92	1591.04	1356.07	1615.78	1649.16
ENSMUSG00000077448	Gm23126	4.4002	1.88123	0	0	0	0	3.01639	5.97883
ENSMUSG00000041907	Gpr45	24.2011	75.2491	47.5254	18.7783	79.3339	43.4257	78.4262	33.88
ENSMUSG00002075628		0	13.1686	0	0	3.4872	0	0	0
ENSMUSG00000070939	Tgfbrap1	613.827	580.358	407.662	759.479	622.466	312.863	655.563	534.109
ENSMUSG00000100269	Gm28782	3.30015	6.58429	0	0	0	0	0	3.98588
ENSMUSG00000041878	8430432A02Rik	2.2001	0.940613	0	18.7783	12.2052	11.8434	0	0
ENSMUSG00000010290	AI597479	523.623	484.416	539.677	370.35	627.696	1086.63	449.443	687.565
ENSMUSG00000008136	Fhl2	89.104	29.159	71.8161	101.194	57.5388	55.2691	67.3661	86.693
ENSMUSG00000094497	Gm8210	1.10005	0.940613	1.05612	1.04324	0.871801	0.986948	5.02732	0.996471
ENSMUSG00000099694	Gm29610	15.4007	0.940613	4.22448	0	0	0	8.04372	0
ENSMUSG00000066877	Nck2	378.417	325.452	455.188	291.064	301.643	200.351	251.366	306.913
ENSMUSG00000103422	Gm37536	64.9029	50.7931	170.035	76.1565	25.2822	54.2822	9.04918	82.7071
ENSMUSG00000103945	Gm38228	235.41	57.3774	228.122	228.47	164.77	95.734	73.3989	187.337
ENSMUSG00000026051	Ecrg4	4.4002	13.1686	22.1785	21.908	7.84621	0.986948	4.02186	0.996471
ENSMUSG00000100764	Gm29155	7.70034	18.8123	20.0663	19.8216	1.7436	4.93474	18.0984	0.996471
ENSMUSG00000100635	Gm29157	1.10005	4.70307	5.2806	18.7783	0	0	6.03279	0
ENSMUSG00000100480	Gm29156	3.30015	0	0	0	12.2052	0	0	4.98236
ENSMUSG00000057363	Uxs1	313.514	316.046	328.453	354.702	393.182	306.941	319.738	273.033
ENSMUSG00000090243	Gm16103	0	5.64368	0	0	2.6154	3.94779	12.0656	4.98236
ENSMUSG00000100701	Gm19587	5.50024	0	0	0	0	3.94779	3.01639	4.98236
ENSMUSG00000101395	Gm8241	0	0	0	0	0	0	0	0
ENSMUSG00000041763	Tpp2	5592.65	6003.93	5170.76	5679.4	4631.01	4821.24	4855.39	4608.68
ENSMUSG00000047343	Mettl21c	154.007	6.58429	72.8723	28.1675	4.359	6.90864	28.153	40.8553
ENSMUSG00000090106	Gm15838	7.70034	1.88123	5.2806	0	0	0	0	0
ENSMUSG00000091844	Gm8251	272.812	42.3276	195.382	61.5512	20.0514	62.1777	50.2732	67.76
ENSMUSG00000026049	Tex30	785.435	569.071	753.013	517.447	398.413	611.908	608.306	572.971
ENSMUSG00000026047	Poglut2	157.307	299.115	213.336	312.972	267.643	313.85	193.049	260.079
ENSMUSG00000041684	Bivm	163.907	308.521	209.112	236.815	312.105	208.246	310.689	391.613
ENSMUSG00000026048	Ercc5	470.821	698.876	648.458	614.468	606.773	724.42	624.394	773.262
ENSMUSG00000046828	Mettl21e	0	0	1.05612	0	0	16.7781	0	0
ENSMUSG00000101567	Txn-ps1	3.30015	0.940613	4.22448	5.2162	0	1.9739	2.01093	1.99294
ENSMUSG00000056870	Gulp1	1.10005	0	17.954	2.08648	0	20.7259	5.02732	0
ENSMUSG00000102319	Gm37626	38.5017	0	0	0	0	8.88253	10.0546	0
ENSMUSG00000101251	Gm3496	2.2001	0	0	0	0	0	9.04918	0
ENSMUSG00000101937	Gm5268	0	0	0	1.04324	0	0	21.1148	0
ENSMUSG00000026043	Col3a1	9.90044	19.7529	5.2806	4.17296	0	19.739	19.1038	0
ENSMUSG00000026042	Col5a2	0	0	22.1785	0	26.154	3.94779	34.1858	8.96824
ENSMUSG00000104476	Gm38211	61.6027	33.8621	17.954	0	0	13.8173	12.0656	19.9294
ENSMUSG00000065255	Gm23974	3.30015	0	0	1.04324	0	0	0	0
ENSMUSG00000025995	Wdr75	699.631	753.431	757.238	950.392	773.287	1044.19	923.017	682.583
ENSMUSG00000099850	Gm28906	3.30015	1.88123	0	1.04324	3.4872	0	1.00546	0
ENSMUSG00000084817	Gm5526	11.0005	9.40613	16.8979	11.4756	10.4616	11.8434	11.0601	9.96471
ENSMUSG00000025993	Slc40a1	0	3.76245	1.05612	3.12972	0.871801	9.86948	10.0546	0
ENSMUSG00000099946	Gm9496	14.3006	0	0	0	0	4.93474	45.2459	1.99294
ENSMUSG00000044457	Stk-ps2	17.6008	0	0	36.5134	0	5.92169	0	3.98588
ENSMUSG00000099432	Gm18849	0	0.940613	0	0	3.4872	3.94779	0	0
ENSMUSG00000041144	Dnah7b	20.9009	2.82184	19.0102	11.4756	15.6924	6.90864	13.071	22.9188
ENSMUSG00000101262	Gm8326	2.2001	0	3.16836	2.08648	1.7436	0	0	1.99294
ENSMUSG00000101337	Dnah7c	18.7008	12.228	24.2908	21.908	13.9488	11.8434	10.0546	37.8659
ENSMUSG00000025986	Slc39a10	449.92	675.36	294.657	543.528	610.26	540.848	386.098	386.631
ENSMUSG00000100213	Gm28151	31.9014	31.9808	92.9385	26.081	38.3592	37.504	39.2131	16.94
ENSMUSG00000103129	Gm37393	2.2001	0	0	10.4324	2.6154	0	10.0546	0
ENSMUSG00000100160	Gm28527	14.3006	0.940613	1.05612	4.17296	0.871801	14.8042	7.03825	5.97883
ENSMUSG00000101447	Gm28826	0	0	0	1.04324	4.359	1.9739	2.01093	0
ENSMUSG00000081185	Gm4852	0	0.940613	0	0	3.4872	2.96084	2.01093	0
ENSMUSG00000103246	Gm38090	0	0	0	0	0	12.8303	0	0
ENSMUSG00000100033	Gm8337	3.30015	2.82184	2.11224	5.2162	1.7436	0.986948	1.00546	2.98941
ENSMUSG00000096973	Gm5974	19.8009	0	0	0	0	9.86948	23.1257	0.996471
ENSMUSG00000064943	Gm23240	7.70034	0	0	0	0	2.96084	0	0.996471
ENSMUSG00000097883	Gm8357	15.4007	0	0	0	0	0	0	0
ENSMUSG00000099627	Gm6757	0	0	0	0	0	12.8303	0	0
ENSMUSG00000099882	Gm28388	0	1.88123	0	11.4756	0	0	0	0
ENSMUSG00000101760	Gm8384	0	0	13.7296	4.17296	0	0	5.02732	0.996471
ENSMUSG00000099608	4933411E06Rik	5.50024	12.228	0	0	0	0	21.1148	0
ENSMUSG00000100451	Gm29665	0	8.46552	0	0	7.84621	0	0	6.9753
ENSMUSG00000100816	Gm28321	0	0	29.5714	12.5189	0	0	0	7.97177
ENSMUSG00000026109	Tmeff2	47.3021	4.70307	28.5152	1.04324	0	5.92169	11.0601	22.9188
ENSMUSG00000100671	Gm28322	35.2016	0	0	0	0	0	14.0765	0
ENSMUSG00000099924	Gm28320	0	0	10.5612	5.2162	3.4872	0	0	0
ENSMUSG00000099625	Gm29325	0	1.88123	10.5612	0	0	29.6084	3.01639	1.99294
ENSMUSG00000045954	Cavin2	1.10005	0	2.11224	0	0.871801	2.96084	4.02186	0
ENSMUSG00000026107	Nabp1	3521.26	3071.1	2497.72	4308.58	2885.66	3577.69	2148.68	2426.41
ENSMUSG00000099413	Gm17767	2.2001	47.0307	17.954	40.6864	23.5386	33.5562	49.2678	27.9012
ENSMUSG00000103424	Gm37535	0	0	0	0	0	7.89559	33.1803	0
ENSMUSG00000101741	Gm28055	6.60029	0	4.22448	10.4324	0	0	7.03825	0.996471
ENSMUSG00000018417	Myo1b	16.5007	3.76245	76.0406	11.4756	6.97441	9.86948	14.0765	34.8765
ENSMUSG00000100313	Gm28323	0	0	0	3.12972	0	0	0	0
ENSMUSG00000072324	Gm8420	2.2001	6.58429	0	1.04324	1.7436	0.986948	4.02186	0
ENSMUSG00000062939	Stat4	1480.67	1394.93	1773.23	1452.19	1573.6	1490.29	1562.49	1718.91
ENSMUSG00000101628	Gm28177	14.3006	15.0498	8.44896	8.34592	8.71801	0.986948	19.1038	7.97177
ENSMUSG00000078291	Gm3940	75.9034	42.3276	87.6579	58.4214	54.9234	29.6084	67.3661	46.8341
ENSMUSG00000109599	Gm31812	49.5022	2.82184	45.4132	13.5621	40.1028	20.7259	102.557	57.7953
ENSMUSG00000026104	Stat1	4030.58	5678.48	4015.37	5523.96	4862.03	5010.74	3714.19	3941.04
ENSMUSG00000099569	Gm18301	26.4012	72.4272	29.5714	123.102	97.6417	58.23	57.3115	69.753
ENSMUSG00000026103	Gls	3068.04	3472.74	3634.11	3412.44	3039.97	2731.87	3424.61	3202.66
ENSMUSG00000002881	Nab1	1445.46	1837.02	1932.7	2104.21	1430.62	1847.57	1747.5	1591.36
ENSMUSG00000097833	Gm5976	0	0	0	0	0	0	0	14.9471
ENSMUSG00000101501	Rps27a-ps1	0	3.76245	23.2346	0	16.5642	5.92169	21.1148	9.96471
ENSMUSG00000100120	Gm53065	5.50024	6.58429	9.50508	0	16.5642	0	6.03279	8.96824
ENSMUSG00000099878	Gm28178	4.4002	0.940613	0	0	0	0	3.01639	0
ENSMUSG00000100007	Gm5527	0	0	3.16836	0	0	0	0	0
ENSMUSG00000043015	Nemp2	2175.9	2649.71	1678.17	2135.51	2164.68	1700.51	1867.15	2141.42
ENSMUSG00000103630	Gm37242	62.7028	0	25.3469	17.7351	9.58981	0	1.00546	17.9365
ENSMUSG00000041439	Mfsd6	407.018	698.876	725.554	714.619	563.183	513.213	784.262	546.066
ENSMUSG00000100302	Gm29670	20.9009	17.8717	2.11224	14.6054	16.5642	27.6346	15.082	49.8236
ENSMUSG00000026102	Inpp1	1856.88	1852.07	1887.29	1793.33	2086.22	2192.01	1814.86	1840.48
ENSMUSG00000041426	Hibch	397.118	597.289	531.228	542.485	690.466	546.769	505.749	555.034
ENSMUSG00000089802	Gm16107	19.8009	0	31.6836	8.34592	18.3078	1.9739	15.082	7.97177
ENSMUSG00000043629	1700019D03Rik	266.212	380.948	399.213	356.788	516.106	843.841	426.317	433.465
ENSMUSG00000060715	1700019A02Rik	14.3006	15.0498	24.2908	14.6054	21.795	5.92169	13.071	5.97883
ENSMUSG00000026098	Pms1	787.635	961.307	434.065	698.971	931.955	870.488	807.388	1058.25
ENSMUSG00000100763	Gm28777	13.2006	114.755	2.11224	29.2107	91.5391	58.23	40.2186	73.7389
ENSMUSG00000026097	Ormdl1	1314.56	1734.49	1527.15	1750.56	1808.99	2534.48	2505.62	2381.57
ENSMUSG00000026096	Osgepl1	284.913	407.286	490.04	392.258	474.26	469.787	268.459	320.864
ENSMUSG00000099913	Gm28551	11.0005	0	5.2806	9.38916	9.58981	1.9739	1.00546	11.9577
ENSMUSG00000101838	Gm18800	0	4.70307	0	5.2162	0	0	4.02186	0.996471
ENSMUSG00000026095	Asnsd1	118.805	139.211	136.239	165.875	139.488	143.108	74.4044	97.6542
ENSMUSG00000096141	Dnah7a	61.6027	231.391	32.7397	65.7241	210.104	201.337	110.601	121.569
ENSMUSG00002076105		1.10005	0.940613	0	0	7.84621	6.90864	1.00546	3.98588
ENSMUSG00000026094	Stk17b	23020.7	23964	24619.2	23300.8	22781	23434.1	21374.2	23264.6
ENSMUSG00000102405	Gm37863	0	6.58429	0	0	0	0	14.0765	5.97883
ENSMUSG00000042807	Hecw2	38.5017	2.82184	13.7296	27.1242	6.97441	19.739	15.082	8.96824
ENSMUSG00000102868	Gm37633	0	47.0307	10.5612	7.30268	3.4872	0	0	0
ENSMUSG00000025983	Ccdc150	14.3006	0	9.50508	5.2162	18.3078	9.86948	5.02732	8.96824
ENSMUSG00000041303	Gtf3c3	804.136	519.219	678.029	611.339	722.723	707.642	714.885	733.403
ENSMUSG00000109809	Gm34066	3.30015	16.931	0	5.2162	0	0	0	1.99294
ENSMUSG00000073678	Pgap1	748.033	595.408	827.998	326.534	369.643	486.566	634.448	585.925
ENSMUSG00000104136	Gm36955	82.5037	27.2778	41.1887	7.30268	25.2822	39.4779	40.2186	23.9153
ENSMUSG00000052331	Ankrd44	7715.74	4424.64	6319.82	5600.11	4889.06	3844.16	4665.36	4508.04
ENSMUSG00000101674	4930444A19Rik	276.112	167.429	316.836	136.664	180.463	148.042	164.896	112.601
ENSMUSG00000102503	Gm37370	363.016	292.531	872.355	476.761	342.618	205.285	294.601	300.934
ENSMUSG00002075552		4.4002	1.88123	1.05612	6.25944	4.359	4.93474	0	0.996471
ENSMUSG00000102642	A130048G24Rik	47.3021	12.228	29.5714	79.2862	35.7438	94.747	70.3825	37.8659
ENSMUSG00000025982	Sf3b1	26086.6	20512.9	22975.9	23921.5	21137.7	23574.2	19688	22681.7
ENSMUSG00000103030	E330011M16Rik	23.101	4.70307	26.403	36.5134	0	0	0	26.9047
ENSMUSG00000025981	Coq10b	1002.14	624.567	695.983	725.052	572.773	606.973	622.383	658.667
ENSMUSG00000101122	Gm17971	28.6013	35.7433	22.1785	23.9945	23.5386	35.5301	29.1585	13.9506
ENSMUSG00000025980	Hspd1	3603.76	1858.65	1744.71	2477.69	2161.19	2938.15	2224.09	2151.38
ENSMUSG00000073676	Hspe1	2762.22	1440.08	1863	1022.38	1078.42	1421.21	1701.25	1505.67
ENSMUSG00000089670	Gm16581	0	0	1.05612	0	0	0	1.00546	0
ENSMUSG00000025979	Mob4	3373.85	3344.82	3520.05	3731.67	3414.84	3817.52	3535.21	3043.22
ENSMUSG00000061863	Gm6822	4.4002	5.64368	0	2.08648	0	0	0	0
ENSMUSG00000025978	Rftn2	229.91	168.37	98.2191	171.091	172.617	128.303	104.568	162.425
ENSMUSG00000097649	Gm10561	13.2006	16.931	0	0	0.871801	1.9739	0	17.9365
ENSMUSG00000046994	Mars2	896.54	799.521	1033.94	698.971	918.878	715.538	586.186	852.979
ENSMUSG00000025977	Boll	143.006	26.3372	89.7702	110.583	57.5388	61.1908	36.1967	11.9577
ENSMUSG00000100215	Gm8292	11.0005	14.1092	9.50508	8.34592	13.9488	1.9739	15.082	6.9753
ENSMUSG00000038349	Plcl1	223.31	158.964	185.877	256.637	394.926	381.949	341.858	304.92
ENSMUSG00000102145	Gm38056	669.93	574.715	411.887	501.798	905.801	846.802	656.568	887.856
ENSMUSG00000102831	Gm37382	122.105	45.1494	135.183	51.1188	86.3083	153.964	42.2295	93.6683
ENSMUSG00000099950	9130227L01Rik	0	0	0	0	0	0	2.01093	0
ENSMUSG00000101332	Gm28240	0	0	0	0	6.1026	0	0	0
ENSMUSG00000045336	Hsfy2	0	0	4.22448	0	1.7436	0	1.00546	0
ENSMUSG00000038331	Satb2	13.2006	5.64368	8.44896	3.12972	7.84621	4.93474	0	8.96824
ENSMUSG00000087022	9130024F11Rik	1.10005	0	0	3.12972	6.1026	27.6346	7.03825	16.94
ENSMUSG00000101429	BC055402	2.2001	14.1092	0	0	0	3.94779	12.0656	2.98941
ENSMUSG00000097519	4930558J18Rik	27.5012	83.7146	93.9947	146.054	214.463	152.977	184	350.758
ENSMUSG00000038323	1700066M21Rik	276.112	313.224	394.989	276.459	609.389	282.267	613.333	459.373
ENSMUSG00000048495	Tyw5	409.218	363.077	352.744	312.972	330.412	408.597	562.055	440.44
ENSMUSG00000025971	Maip1	281.613	262.431	278.816	312.972	267.643	445.114	284.546	192.319
ENSMUSG00000077776	Gm22371	0	3.76245	0	3.12972	1.7436	0	0	0
ENSMUSG00000101826	Gm8581	0	0	17.954	2.08648	0	0	0	0
ENSMUSG00000102685	Gm37373	0	0	0	0	0	0	0	0
ENSMUSG00000038305	Spats2l	44.002	0	24.2908	85.5457	57.5388	25.6607	38.2077	1.99294
ENSMUSG00000054770	Kctd18	623.728	682.885	501.657	842.938	854.365	709.616	840.568	752.336
ENSMUSG00000026039	Sgo2a	51.7023	43.2682	12.6734	19.8216	6.97441	13.8173	42.2295	83.7036
ENSMUSG00000063558	Aox1	29.7013	23.5153	30.6275	46.9458	0	12.8303	8.04372	5.97883
ENSMUSG00000064294	Aox3	2.2001	7.52491	8.44896	2.08648	6.97441	0	2.01093	4.98236
ENSMUSG00000038242	Aox4	12.1005	26.3372	7.39284	42.7728	11.3334	0.986948	25.1366	4.98236
ENSMUSG00000089822	Gm15759	0	0	0	0	0	1.9739	6.03279	0.996471
ENSMUSG00000079554	Aox2	2.2001	20.6935	11.6173	16.6918	11.3334	7.89559	6.03279	4.98236
ENSMUSG00000103839	Gm37607	25.3011	68.6648	44.357	30.254	49.6926	58.23	27.1475	40.8553
ENSMUSG00000051223	Bzw1	6075.57	5431.1	5533.01	6632.92	5594.35	6715.2	4889.57	4710.32
ENSMUSG00000026034	Clk1	18002.3	15204.1	16705.7	16272.5	17419.4	17273.6	17391.5	18352
ENSMUSG00000026035	Ppil3	859.138	1030.91	1002.26	976.473	841.288	967.209	1144.22	738.385
ENSMUSG00000026036	Nif3l1	360.816	402.582	442.514	532.052	546.619	412.544	488.656	509.197
ENSMUSG00000026037	Orc2	676.53	428.92	439.346	498.669	519.593	597.104	490.667	516.172
ENSMUSG00000119442	Gm23966	1.10005	0.940613	4.22448	3.12972	4.359	0	1.00546	2.98941
ENSMUSG00000085054	Gm15834	69.3031	11.2874	15.8418	70.9403	6.97441	26.6476	24.1312	18.933
ENSMUSG00000038174	Fam126b	610.527	445.851	815.324	684.365	731.441	863.58	360.962	846.004
ENSMUSG00000026032	Ndufb3	1600.57	1681.82	1929.53	982.732	1082.78	1252.44	1879.21	1093.13
ENSMUSG00000100202	Gm29389	6.60029	0	0	0	0	0	0	0
ENSMUSG00000047528	Flacc1	16.5007	7.52491	4.22448	1.04324	1.7436	5.92169	9.04918	0.996471
ENSMUSG00000102059	Gm20257	437.819	243.619	372.81	316.102	203.13	229.959	247.344	196.305
ENSMUSG00000026031	Cflar	3049.34	2957.29	3153.57	3204.83	2784.53	2626.27	3056.61	2967.49
ENSMUSG00000100236	Gm3841	0	0	0	0	0	0	8.04372	0
ENSMUSG00000026029	Casp8	3789.67	3185.86	2917	2880.39	2348.63	2917.42	2871.61	2787.13
ENSMUSG00000102719	Gm37760	436.719	374.364	409.774	381.826	365.284	449.061	532.896	420.511
ENSMUSG00000099719	Gm28802	12.1005	0.940613	2.11224	4.17296	5.2308	5.92169	9.04918	3.98588
ENSMUSG00000026028	Trak2	762.334	632.092	611.493	694.798	668.671	604.999	740.022	885.863
ENSMUSG00000026027	Stradb	353.116	420.454	474.198	623.857	445.49	518.148	368	606.851
ENSMUSG00000072295	C2cd6	3.30015	0	13.7296	7.30268	5.2308	14.8042	14.0765	7.97177
ENSMUSG00000038079	Tmem237	107.805	258.669	307.331	88.6754	168.258	304.967	279.519	208.262
ENSMUSG00000097573	G730003C15Rik	20.9009	1.88123	9.50508	6.25944	9.58981	30.5954	3.01639	0
ENSMUSG00000079550	Mpp4	17.6008	13.1686	25.3469	73.0268	0	7.89559	0	28.8977
ENSMUSG00000101586	Gm29017	0	16.931	0	1.04324	0	0	2.01093	9.96471
ENSMUSG00000026024	Als2	386.117	408.226	284.096	294.194	380.105	184.559	322.754	294.955
ENSMUSG00000026023	Cdk15	17.6008	0	0	0	0	0.986948	21.1148	3.98588
ENSMUSG00000104502	Gm37737	0	0	0	0	0.871801	0	0	0
ENSMUSG00000041075	Fzd7	19.8009	7.52491	0	2.08648	10.4616	25.6607	1.00546	25.9082
ENSMUSG00000097819	Gm26813	0	13.1686	0	0	0	0	0	0
ENSMUSG00000047361	Gm973	22.001	18.8123	19.0102	13.5621	20.0514	43.4257	8.04372	57.7953
ENSMUSG00000026021	Sumo1	2500.41	3030.66	3116.61	2804.23	2511.66	3329.96	2841.44	2881.79
ENSMUSG00000103821	D430013B06Rik	78.1035	38.5651	33.7958	36.5134	20.0514	49.3474	35.1913	9.96471
ENSMUSG00000101400	Gm29596	0	0	0	0	3.4872	3.94779	0	0
ENSMUSG00000026020	Nop58	1928.39	1678.99	1495.47	1986.33	1876.99	2020.28	1771.63	1567.45
ENSMUSG00000077345	Snord70	18.7008	12.228	11.6173	12.5189	19.1796	4.93474	28.153	8.96824
ENSMUSG00000089512	Gm26287	5.50024	6.58429	4.22448	4.17296	8.71801	2.96084	8.04372	4.98236
ENSMUSG00000089093	Snord11	11.0005	15.9904	12.6734	3.12972	13.077	6.90864	9.04918	6.9753
ENSMUSG00000067336	Bmpr2	622.628	628.33	788.922	577.955	775.031	832.984	827.497	690.554
ENSMUSG00000104052	Gm38125	14.3006	5.64368	10.5612	38.5999	32.2566	0	20.1093	43.8447
ENSMUSG00000103131	Gm37977	11.0005	0	4.22448	5.2162	0	0	0	0
ENSMUSG00000041040	Fam117b	585.226	668.776	514.33	602.993	615.491	628.686	568.088	876.895
ENSMUSG00000103696	Gm37531	136.406	95.0019	173.204	172.135	165.642	146.068	54.2951	105.626
ENSMUSG00000100901	Gm18829	56.1025	19.7529	39.0764	32.3404	61.026	21.7129	68.3716	77.7247
ENSMUSG00000026018	Ica1l	86.9039	113.814	92.9385	21.908	80.2057	25.6607	213.159	53.8094
ENSMUSG00000026019	Wdr12	546.724	481.594	768.855	755.306	576.26	806.337	647.519	547.063
ENSMUSG00000026017	Carf	331.115	281.243	168.979	409.993	447.234	378.988	293.596	308.906
ENSMUSG00000082609	Gm15464	20.9009	0.940613	11.6173	11.4756	6.97441	8.88253	3.01639	1.99294
ENSMUSG00000073664	Nbeal1	2324.4	1474.88	2273.83	1691.09	1224.88	864.567	942.12	1524.6
ENSMUSG00000049439	Cyp20a1	506.022	348.027	187.989	577.955	252.822	320.758	404.197	377.663
ENSMUSG00000103822	6030460B20Rik	50.6022	17.8717	34.852	80.3295	36.6156	63.1647	3.01639	34.8765
ENSMUSG00000026782	Abi2	737.033	1071.36	739.284	912.835	884.006	1250.46	875.76	942.662
ENSMUSG00000026014	Raph1	732.633	906.751	649.514	944.132	824.723	957.34	849.618	859.955
ENSMUSG00000081562	Gm11575	7.70034	1.88123	13.7296	0	4.359	3.94779	9.04918	0
ENSMUSG00000084400	Gm11576	4.4002	12.228	13.7296	1.04324	11.3334	3.94779	0	0
ENSMUSG00000103215	Gm38388	0	0	0	0	2.6154	0	0	2.98941
ENSMUSG00000101188	Eif4a-ps4	60.5027	90.2989	50.6938	88.6754	81.9493	123.369	79.4317	54.8059
ENSMUSG00000026012	Cd28	9970.84	11627.9	11253	10613.9	11743.2	14733.2	11440.2	11976.6
ENSMUSG00000086795	Gm11579	158.407	113.814	165.811	63.6376	136.873	96.7209	63.3443	41.8518
ENSMUSG00000085965	2310016D23Rik	11.0005	0	12.6734	11.4756	1.7436	1.9739	0	9.96471
ENSMUSG00000104069	Gm37198	59.4026	79.0115	45.4132	56.335	94.1545	111.525	18.0984	58.7918
ENSMUSG00000083118	Gm11609	9.90044	0.940613	0	0	0	0	3.01639	5.97883
ENSMUSG00000102549	Gm38137	7.70034	2.82184	3.16836	52.162	54.9234	22.6998	0	35.873
ENSMUSG00000026011	Ctla4	6159.17	8183.34	9794.46	8796.6	9540.99	10675.8	11091.3	11120.6
ENSMUSG00000081382	Rpl18-ps1	62.7028	67.7242	107.724	54.2485	123.796	69.0864	120.656	65.7671
ENSMUSG00000080800	Gm11582	0	0	8.44896	3.12972	0	0	0	0
ENSMUSG00000026009	Icos	7099.72	18285.5	8911.54	16247.4	15453.5	14714.4	12632.7	15512.1
ENSMUSG00000102561	Gm37039	88.0039	170.251	88.7141	160.659	129.027	74.0211	54.2951	49.8236
ENSMUSG00000082661	Gm11590	0	1.88123	0	10.4324	0	0	0	9.96471
ENSMUSG00000080785	Gm11591	7.70034	0	2.11224	0	0	2.96084	0	3.98588
ENSMUSG00000085248	Gm11587	0	0	0	3.12972	0	0	0	19.9294
ENSMUSG00000102168	Gm36943	0	0	0	0	0	0	0	0
ENSMUSG00000052062	Pard3b	8.80039	36.6839	52.806	11.4756	20.0514	17.7651	20.1093	18.933
ENSMUSG00000103656	Gm37205	1.10005	0	0	0	9.58981	9.86948	5.02732	0
ENSMUSG00000104081	Gm38278	0	0	0	0	0	0	14.0765	0
ENSMUSG00000085842	Pard3bos1	2.2001	0	0	6.25944	0	0	0	0
ENSMUSG00000103002	Gm38075	13.2006	0.940613	0	0	0	0	0	0
ENSMUSG00000085019	Pard3bos2	0	6.58429	9.50508	0	6.97441	0.986948	0	0
ENSMUSG00000102359	Gm38351	0	0	28.5152	14.6054	0	0	2.01093	0
ENSMUSG00000085400	Pard3bos3	0	0	0	0	9.58981	0	0	0
ENSMUSG00000084333	Gm11599	0	0	1.05612	0	0	0	0	1.99294
ENSMUSG00000025969	Nrp2	28.6013	0	21.1224	22.9513	19.1796	8.88253	20.1093	55.8024
ENSMUSG00000103032	Gm37121	0	0	0	0	0	0	0	11.9577
ENSMUSG00000040865	Ino80d	2441.01	1708.15	2152.37	1922.69	1775.86	1669.92	2321.62	1771.73
ENSMUSG00000081617	Rps13-ps7	0	0	13.7296	14.6054	2.6154	0	0	0.996471
ENSMUSG00000081429	Rps27-ps1	27.5012	15.0498	28.5152	10.4324	24.4104	10.8564	11.0601	3.98588
ENSMUSG00000084799	Ino80dos	96.8043	159.904	140.464	169.005	251.95	177.651	152.831	158.439
ENSMUSG00000101599	Gm20342	203.509	300.996	352.744	447.55	833.441	400.701	489.661	456.384
ENSMUSG00000025968	Ndufs1	1741.38	1473	1565.17	2010.32	1659.91	1921.59	1657.01	1678.06
ENSMUSG00002076280		31.9014	0.940613	2.11224	9.38916	6.97441	23.6868	25.1366	0
ENSMUSG00000025967	Eef1b2	9660.63	9352.52	10359.5	6784.19	6383.32	6457.6	11864.5	7249.33
ENSMUSG00000064612	Gm26457	1.10005	0.940613	0	0	2.6154	1.9739	1.00546	0.996471
ENSMUSG00000064602	Snora41	27.5012	13.1686	40.1326	16.6918	34.0002	44.4127	17.0929	35.873
ENSMUSG00000046856	Gpr1	0	0	0	1.04324	0	1.9739	0	0
ENSMUSG00000086730	Platr12	1.10005	0	0	2.08648	0	0	0	0
ENSMUSG00000087561	Gm11608	0	0	0	0	0	5.92169	4.02186	0
ENSMUSG00000027520	Zdbf2	35.2016	9.40613	3.16836	1.04324	0	0.986948	47.2568	0
ENSMUSG00000119074	Gm23448	0	0	7.39284	0	0	2.96084	0	0
ENSMUSG00000081643	Gm11605	6.60029	3.76245	0	10.4324	4.359	0.986948	3.01639	1.99294
ENSMUSG00000025964	Adam23	3.30015	15.9904	43.3009	5.2162	13.077	3.94779	22.1202	33.88
ENSMUSG00000115378	Gm39653	0	0	0	0	0	0	1.00546	0
ENSMUSG00000069085	Dytn	0	0	24.2908	0	0.871801	2.96084	0	39.8588
ENSMUSG00000025963	Mdh1b	0	0	20.0663	0	0	0	1.00546	1.99294
ENSMUSG00000025962	Fastkd2	311.314	315.105	321.06	363.047	475.131	624.738	400.175	593.897
ENSMUSG00000025961	4933402D24Rik	0	0.940613	11.6173	0	13.9488	0	21.1148	0
ENSMUSG00000082373	Gm13754	0	0	4.22448	4.17296	0	0	0	1.99294
ENSMUSG00000025959	Klf7	754.634	462.782	698.095	749.046	618.978	429.323	537.924	495.246
ENSMUSG00000086836	Gm13748	0	9.40613	5.2806	4.17296	8.71801	3.94779	14.0765	7.97177
ENSMUSG00000101895	Gm28981	4.4002	20.6935	0	0	0	0	15.082	6.9753
ENSMUSG00000025958	Creb1	2920.63	2023.26	2586.44	3082.77	2602.33	2777.27	2425.18	2689.48
ENSMUSG00000025956	Mettl21a	473.021	596.349	594.595	721.922	555.337	480.644	303.65	457.38
ENSMUSG00000101832	Gm28982	3.30015	1.88123	5.2806	5.2162	3.4872	0.986948	0	0.996471
ENSMUSG00000100437	Gm29152	0	0	0	0	0.871801	0	1.00546	1.99294
ENSMUSG00000087213	2810408I11Rik	11.0005	27.2778	20.0663	6.25944	10.4616	2.96084	2.01093	22.9188
ENSMUSG00000070871	Ccnyl1	48.4021	30.0996	55.9744	16.6918	34.872	30.5954	23.1257	24.9118
ENSMUSG00000045005	Fzd5	15.4007	18.8123	3.16836	35.4702	14.8206	1.9739	20.1093	33.88
ENSMUSG00000102140	Gm38058	0	0	0	0	0	0	1.00546	51.8165
ENSMUSG00000051344	Plekhm3	287.113	487.238	299.938	567.522	377.49	312.863	338.842	349.761
ENSMUSG00000097264	Rpl31-ps24	0	0	0	0	7.84621	0	11.0601	0
ENSMUSG00000084416	Rpl10a-ps1	113.305	141.092	178.484	102.238	110.719	71.0603	144.787	123.562
ENSMUSG00000025955	Akr1cl	22.001	10.3467	9.50508	8.34592	8.71801	12.8303	6.03279	8.96824
ENSMUSG00000025952	Crygc	0	0	14.7857	0	0	0	0	0
ENSMUSG00000044816	D630023F18Rik	0	0.940613	0	4.17296	0	7.89559	0	0
ENSMUSG00000025950	Idh1	206.809	191.885	82.3773	195.086	156.924	158.899	101.552	145.485
ENSMUSG00000025949	Pikfyve	1076.95	1167.3	1488.07	1049.5	1309.44	962.275	1133.16	1320.32
ENSMUSG00000025946	Pth2r	0	0	3.16836	0	9.58981	0	0	7.97177
ENSMUSG00000082565	Gm5255	0	0	0	6.25944	0	0	0	0
ENSMUSG00000015222	Map2	63.8028	275.6	142.576	184.653	383.592	484.592	482.623	403.571
ENSMUSG00000073656	Gm10558	9.90044	33.8621	0	23.9945	56.667	22.6998	26.1421	36.8694
ENSMUSG00000065694	Gm25411	0	0	0	0	0	6.90864	0	0
ENSMUSG00000055567	Unc80	26.4012	15.9904	16.8979	17.7351	9.58981	2.96084	8.04372	12.9541
ENSMUSG00000103375	Gm37181	6.60029	0	6.33672	0	0	0	0	0
ENSMUSG00000026005	Rpe	731.532	1004.57	753.013	1209.12	911.032	1166.57	794.317	1017.4
ENSMUSG00000026004	Kansl1l	815.136	598.23	843.84	667.674	614.619	564.534	698.798	541.084
ENSMUSG00000102559	Gm37570	63.8028	76.1897	215.448	34.4269	94.1545	70.0733	185.005	72.7424
ENSMUSG00000102374	Gm38387	148.507	74.3084	128.847	15.6486	58.4106	95.734	189.027	62.7777
ENSMUSG00000102776	Gm38162	149.607	427.979	227.066	147.097	184.822	243.776	90.4918	115.591
ENSMUSG00000082057	Gm15789	34.1015	20.6935	30.6275	49.0323	40.1028	18.752	28.153	6.9753
ENSMUSG00000103706	6820402A03Rik	26.4012	12.228	9.50508	14.6054	30.513	46.3866	18.0984	54.8059
ENSMUSG00000103756	Gm37285	9.90044	36.6839	36.9642	13.5621	34.872	12.8303	26.1421	5.97883
ENSMUSG00000103382	Gm37755	63.8028	73.3678	11.6173	45.9026	47.0772	20.7259	22.1202	66.7636
ENSMUSG00000103553	Gm38218	2.2001	13.1686	16.8979	12.5189	12.2052	0	0	0
ENSMUSG00000026003	Acadl	1303.56	1219.98	768.855	1289.44	1176.06	1111.3	1136.18	1158.9
ENSMUSG00000082769	Gm15793	7.70034	1.88123	2.11224	3.12972	2.6154	0.986948	27.1475	1.99294
ENSMUSG00000089420	Gm27934	0	2.82184	0	3.12972	8.71801	0	0	0
ENSMUSG00000061816	Myl1	9.90044	0	2.11224	0	2.6154	17.7651	4.02186	4.98236
ENSMUSG00000094191	Rpl31-ps14	2.2001	0	1.05612	0	0.871801	0	1.00546	0
ENSMUSG00000026000	Lancl1	938.342	711.104	899.814	1036.98	952.006	944.51	1006.47	972.556
ENSMUSG00000025991	Cps1	1.10005	20.6935	6.33672	17.7351	1.7436	4.93474	16.0874	10.9612
ENSMUSG00000082473	Kif22-ps	0	0	0	0	0	0	0	0
ENSMUSG00000104395	Gm37957	0	0	0	1.04324	3.4872	11.8434	0	0
ENSMUSG00000062209	Erbb4	0	39.5058	9.50508	11.4756	10.4616	0	22.1202	8.96824
ENSMUSG00000102449	Gm37100	2.2001	0	21.1224	17.7351	0	1.9739	0	6.9753
ENSMUSG00000083795	Gm15670	0	0	15.8418	0	0	0	6.03279	0
ENSMUSG00000103307	Gm19335	0	0	0	0	0	0	3.01639	28.8977
ENSMUSG00000104508	Gm37735	0	2.82184	0	0	0	0	0	0
ENSMUSG00000103809	Gm37061	0	0	0	0	0	0	5.02732	0
ENSMUSG00000084332	Gm8840	0	0	0	0	0.871801	0.986948	0	0
ENSMUSG00000101387	Pced1c-ps	2.2001	5.64368	5.2806	0	11.3334	12.8303	4.02186	0.996471
ENSMUSG00000099804	Gm28497	41.8019	200.351	7.39284	253.507	605.901	486.566	160.874	169.4
ENSMUSG00000100354	Gm29113	19.8009	189.063	14.7857	106.41	207.489	235.881	191.038	89.6824
ENSMUSG00000101156	Gm29114	34.1015	327.333	170.035	197.172	460.311	442.153	178.973	192.319
ENSMUSG00000025997	Ikzf2	12750.7	27499.8	15319	29455.9	32541.7	31739.3	23228.2	28083.5
ENSMUSG00000100815	Gm29112	233.21	234.213	220.729	303.583	302.515	226.998	464.525	379.656
ENSMUSG00000099954	Gm28112	2013.09	3910.13	2413.23	3950.75	5375.52	3724.74	5063.52	4394.44
ENSMUSG00000103402	Gm37930	63.8028	59.2586	51.7499	1.04324	25.2822	6.90864	42.2295	1.99294
ENSMUSG00000053153	Spag16	3.30015	76.1897	13.7296	37.5566	61.026	120.408	31.1694	41.8518
ENSMUSG00000103052	Gm38272	0	0	0	0	3.4872	15.7912	0	4.98236
ENSMUSG00000104287	Gm37456	0	0	0	0	43.59	69.0864	2.01093	0
ENSMUSG00000045648	Vwc2l	24.2011	0	28.5152	0	0	3.94779	0	67.76
ENSMUSG00000026196	Bard1	53.9024	23.5153	47.5254	86.5889	54.9234	27.6346	36.1967	43.8447
ENSMUSG00000050296	Abca12	20.9009	23.5153	16.8979	46.9458	0	5.92169	32.1749	0
ENSMUSG00000026192	Atic	856.938	680.063	881.86	711.49	613.748	598.091	632.437	755.325
ENSMUSG00000026193	Fn1	68.203	14.1092	5.2806	1.04324	11.3334	15.7912	2.01093	9.96471
ENSMUSG00000100319	Gm5256	8.80039	6.58429	0	0	0	0.986948	0	0.996471
ENSMUSG00000102689	Gm37217	42.9019	19.7529	0	0	0	0	0	2.98941
ENSMUSG00000101764	4930556G22Rik	0	0	16.8979	0	0	0	0	0
ENSMUSG00000101496	Gm8885	24.2011	8.46552	19.0102	8.34592	6.97441	15.7912	16.0874	11.9577
ENSMUSG00000102123	Gm4319	0	0	0	0	0	0	32.1749	0
ENSMUSG00000039395	Mreg	1.10005	12.228	1.05612	2.08648	0.871801	11.8434	1.00546	0
ENSMUSG00000118839	Gm25360	18.7008	24.4559	10.5612	4.17296	7.84621	10.8564	8.04372	8.96824
ENSMUSG00000119668	Gm23472	2.2001	0	1.05612	2.08648	0.871801	0	1.00546	0.996471
ENSMUSG00000119873	Gm24497	22.001	52.6743	63.3672	16.6918	47.0772	51.3213	51.2787	29.8941
ENSMUSG00000118790	Gm25939	3.30015	7.52491	4.22448	2.08648	0	0	1.00546	0
ENSMUSG00000026189	Pecr	58.3026	56.4368	78.1529	40.6864	47.949	67.1125	32.1749	58.7918
ENSMUSG00000026188	Tmem169	0	0	17.954	0	0	0	2.01093	0
ENSMUSG00000026187	Xrcc5	580.826	675.36	556.575	710.446	768.056	717.511	505.749	712.477
ENSMUSG00000039372	Marchf4	0	9.40613	0	0	0	0	0	0
ENSMUSG00000085812	Gm15843	2.2001	1.88123	0	1.04324	9.58981	1.9739	9.04918	0.996471
ENSMUSG00000039354	Smarcal1	601.727	579.418	587.203	307.756	517.85	491.5	715.891	706.498
ENSMUSG00000110712	Gm39662	0	0	0	0	0	0	0	0
ENSMUSG00000039342	Ankar	0	9.40613	1.05612	3.12972	5.2308	2.96084	5.02732	0
ENSMUSG00000046330	Rpl37a	6228.48	7300.1	9259	3703.5	5088.7	5128.18	7977.36	3908.16
ENSMUSG00000026185	Igfbp5	0	13.1686	0	3.12972	0	0	0	0.996471
ENSMUSG00000101968	1700027A15Rik	0	0	0	0	0	0.986948	7.03825	0.996471
ENSMUSG00000102266	Gm38106	45.102	0	10.5612	0	0	0	0	0
ENSMUSG00000099877	Pinc	0	0	2.11224	9.38916	0	0	0	0
ENSMUSG00000100044	Gm9553	0	0	0	0	9.58981	5.92169	7.03825	0
ENSMUSG00000101344	Gm29183	13.2006	0	0	0	3.4872	3.94779	0	0.996471
ENSMUSG00000055322	Tns1	308.014	319.808	398.157	346.356	520.465	545.782	490.667	397.592
ENSMUSG00000061815	Rufy4	0	0	0	0	6.1026	4.93474	0	0
ENSMUSG00000026180	Cxcr2	0	0	0	1.04324	0	31.5823	22.1202	17.9365
ENSMUSG00000048480	Cxcr1	0	0	0	0	0	1.9739	0	8.96824
ENSMUSG00000006304	Arpc2	13535	13569.3	12210.9	14324.7	11935	13312	14255.5	12250.6
ENSMUSG00000064272	Gpbar1	15.4007	0.940613	21.1224	0	0	0	0	0.996471
ENSMUSG00000006299	Aamp	1910.78	2163.41	1689.79	1823.58	1550.93	2072.59	1718.34	1890.31
ENSMUSG00000026179	Pnkd	272.812	612.339	327.397	402.691	430.67	476.696	468.547	380.652
ENSMUSG00000103013	Gm37503	3.30015	8.46552	8.44896	4.17296	10.4616	11.8434	1.00546	14.9471
ENSMUSG00000006301	Tmbim1	369.616	485.356	229.178	501.798	182.206	166.794	164.896	270.044
ENSMUSG00000103403	Gm37931	1.10005	0	3.16836	34.4269	20.0514	0	3.01639	27.9012
ENSMUSG00000073650	Catip	0	0	0	1.04324	1.7436	0.986948	0	0.996471
ENSMUSG00000026177	Slc11a1	0	4.70307	1.05612	0	7.84621	3.94779	0	0
ENSMUSG00000026176	Ctdsp1	350.916	330.155	346.407	310.885	315.592	341.484	272.481	346.772
ENSMUSG00000065468	Mir26b	0	4.70307	1.05612	1.04324	1.7436	2.96084	8.04372	2.98941
ENSMUSG00000026175	Vil1	24.2011	3.76245	17.954	10.4324	9.58981	5.92169	0	6.9753
ENSMUSG00000033364	Usp37	1300.26	1344.14	1043.45	1238.33	979.032	881.345	838.558	814.117
ENSMUSG00000103227	Gm37733	9.90044	40.4464	12.6734	25.0378	28.7694	0	45.2459	36.8694
ENSMUSG00000026174	Cnot9	834.937	1440.08	847.008	971.256	1067.08	1326.46	1117.07	1036.33
ENSMUSG00000026173	Plcd4	9.90044	5.64368	4.22448	9.38916	47.949	11.8434	21.1148	35.873
ENSMUSG00000026135	Zfp142	1268.36	1108.98	741.396	1035.94	1177.8	790.546	1036.63	941.665
ENSMUSG00002075545		2.2001	1.88123	1.05612	2.08648	0	0	2.01093	10.9612
ENSMUSG00000026172	Bcs1l	165.007	145.795	164.755	86.5889	118.565	155.938	131.716	241.146
ENSMUSG00000026171	Rnf25	299.213	499.466	435.121	335.923	462.054	389.845	480.612	404.567
ENSMUSG00000033276	Stk36	31.9014	6.58429	1.05612	2.08648	5.2308	41.4518	0	0
ENSMUSG00000033257	Ttll4	528.023	381.889	795.258	388.085	501.285	568.482	537.924	411.543
ENSMUSG00000026170	Cyp27a1	0	0.940613	36.9642	1.04324	0	3.94779	8.04372	0
ENSMUSG00000033227	Wnt6	0	0	0	0	5.2308	0	5.02732	8.96824
ENSMUSG00000026167	Wnt10a	22.001	0	2.11224	12.5189	36.6156	37.504	19.1038	67.76
ENSMUSG00000089964	Gm16582	0	0	0	26.081	0	8.88253	0	0
ENSMUSG00000055197	Fev	0	0	0	1.04324	0	0	2.01093	0
ENSMUSG00000047021	Cfap65	12.1005	0	0	0	4.359	5.92169	6.03279	2.98941
ENSMUSG00000006538	Ihh	11.0005	2.82184	1.05612	0	3.4872	0	3.01639	0
ENSMUSG00000103145	Gm37744	0	0.940613	0	0	0	0	3.01639	0.996471
ENSMUSG00000026162	Nhej1	108.905	110.992	163.699	165.875	172.617	150.016	166.907	115.591
ENSMUSG00000026205	Slc23a3	11.0005	9.40613	15.8418	0	7.84621	0	12.0656	4.98236
ENSMUSG00000033159	Cnppd1	2554.31	1848.3	1873.56	2115.69	2162.94	1742.95	1787.72	2176.29
ENSMUSG00000049339	Retreg2	1358.56	1320.62	1393.02	1329.09	1512.57	1253.42	1698.23	1539.55
ENSMUSG00000026197	Zfand2b	737.033	665.954	799.483	518.49	505.644	629.673	688.743	533.112
ENSMUSG00000026198	Abcb6	3.30015	11.2874	13.7296	15.6486	4.359	1.9739	5.02732	0.996471
ENSMUSG00000033124	Atg9a	162.807	237.035	149.969	308.799	233.643	194.429	223.213	293.959
ENSMUSG00000026199	Ankzf1	908.64	659.37	518.555	741.744	692.21	559.6	674.667	552.045
ENSMUSG00000026200	Glb1l	44.002	169.31	57.0305	114.756	106.36	118.434	79.4317	102.637
ENSMUSG00000026201	Stk16	1399.26	1299.93	1329.65	890.927	1138.57	1181.38	1406.65	1140.96
ENSMUSG00000026202	Tuba4a	2138.49	2033.61	1643.32	1961.29	1488.16	1574.18	1421.73	1393.07
ENSMUSG00000096094	A630095N17Rik	7.70034	0	0	10.4324	3.4872	3.94779	0	7.97177
ENSMUSG00000026203	Dnajb2	559.925	335.799	452.019	308.799	369.643	277.332	251.366	344.779
ENSMUSG00000026204	Ptprn	0	0	9.50508	7.30268	3.4872	4.93474	0	13.9506
ENSMUSG00000101840	Gm28294	0	0	5.2806	0	0	0	0	8.96824
ENSMUSG00000026209	Dnpep	909.74	907.692	948.396	898.23	1025.24	856.671	854.645	1002.45
ENSMUSG00000026208	Des	0	9.40613	9.50508	0	0	0	0	0
ENSMUSG00000085653	Gm15179	0	0	0	0	8.71801	0	0	0
ENSMUSG00000026207	Speg	2.2001	15.9904	3.16836	1.04324	12.2052	14.8042	0	14.9471
ENSMUSG00000033021	Gmppa	316.814	597.289	554.463	640.549	807.287	660.268	701.814	701.516
ENSMUSG00000033007	Asic4	16.5007	2.82184	0	0	0	0	9.04918	2.98941
ENSMUSG00000032997	Chpf	594.026	675.36	509.05	581.085	503.029	554.665	697.792	776.251
ENSMUSG00000026211	Obsl1	0	23.5153	38.0203	0	11.3334	0.986948	9.04918	0
ENSMUSG00000051703	Tmem198	11.0005	50.7931	20.0663	38.5999	0.871801	0	20.1093	9.96471
ENSMUSG00000032968	Inha	0	0	0	0	9.58981	0	0	0
ENSMUSG00000026213	Stk11ip	636.928	673.479	434.065	635.333	650.363	619.804	703.825	770.272
ENSMUSG00000006576	Slc4a3	15.4007	0	13.7296	0	0.871801	12.8303	0	0
ENSMUSG00000082012	Gm5257	0	0	0	1.04324	0	0	4.02186	0
ENSMUSG00000100553	Gm17751	0	0	0	1.04324	0	10.8564	0	0
ENSMUSG00000100534	Gm816	0	0	0	0	0	0	14.0765	1.99294
ENSMUSG00000102904	Gm38265	0	13.1686	0	0	0	0	20.1093	1.99294
ENSMUSG00000026235	Epha4	50.6022	5.64368	4.22448	0	3.4872	5.92169	35.1913	2.98941
ENSMUSG00000102052	Gm28387	0	9.40613	0	0	0	1.9739	0	0
ENSMUSG00000004872	Pax3	7.70034	0.940613	0	2.08648	20.9232	0	4.02186	2.98941
ENSMUSG00000032908	Sgpp2	72.6032	35.7433	46.4693	46.9458	54.0516	75.995	46.2514	46.8341
ENSMUSG00000099561	Gm28410	3.30015	0	1.05612	0	0	0	0	0
ENSMUSG00000026245	Farsb	1668.77	1506.86	1160.68	1380.21	1316.42	1695.58	1507.19	1489.72
ENSMUSG00000101798	Gm28995	6.60029	4.70307	16.8979	16.6918	6.1026	8.88253	2.01093	2.98941
ENSMUSG00000104018	4833412K13Rik	85.8038	53.615	46.4693	57.3782	117.693	78.9559	30.1639	26.9047
ENSMUSG00000090486	BC035947	0	0	4.22448	0	0	7.89559	0	0
ENSMUSG00000012187	Mogat1	3.30015	7.52491	5.2806	5.2162	10.4616	2.96084	14.0765	5.97883
ENSMUSG00000099364	5730419F03Rik	0	4.70307	0	0	0	0.986948	5.02732	0
ENSMUSG00000032883	Acsl3	238.711	152.379	185.877	57.3782	127.283	131.264	144.787	133.527
ENSMUSG00000079470	Utp14b	55.0024	4.70307	50.6938	76.1565	15.6924	37.504	36.1967	86.693
ENSMUSG00000099377	Gm6159	2.2001	1.88123	5.2806	2.08648	0.871801	1.9739	2.01093	2.98941
ENSMUSG00000099706	Gm29536	4.4002	0	0	6.25944	0	0.986948	0	0
ENSMUSG00000072978	Gm5830	0	0.940613	2.11224	0	1.7436	0	0	0
ENSMUSG00000050711	Scg2	0	0	3.16836	7.30268	0	0	0	17.9365
ENSMUSG00000054702	Ap1s3	101.204	95.0019	55.9744	86.5889	183.95	86.8515	150.82	122.566
ENSMUSG00000102235	Gm37886	27.5012	40.4464	28.5152	15.6486	36.6156	18.752	43.235	12.9541
ENSMUSG00000073643	Wdfy1	378.417	399.761	593.539	452.766	439.388	449.061	440.394	376.666
ENSMUSG00000104497	Gm10555	0	0	0	0	0	0	0	29.8941
ENSMUSG00000026248	Mrpl44	469.721	625.508	429.841	496.582	571.029	622.764	656.568	550.052
ENSMUSG00000026249	Serpine2	130.906	4.70307	21.1224	22.9513	4.359	12.8303	18.0984	17.9365
ENSMUSG00000067106	Gm5529	9.90044	2.82184	6.33672	6.25944	0	3.94779	1.00546	10.9612
ENSMUSG00000100397	Gm28071	1.10005	0	0	0	0	0.986948	1.00546	0.996471
ENSMUSG00000099552	9830004L10Rik	0	0	0	0	0	9.86948	33.1803	0
ENSMUSG00000043230	Fam124b	115.505	269.956	148.913	191.956	204.001	224.037	181.989	110.608
ENSMUSG00000103404	Gm37932	33.0015	0	2.11224	0	0	0	0	0
ENSMUSG00000004364	Cul3	1504.87	1349.78	2133.36	1781.85	1384.42	1594.91	1448.87	1610.3
ENSMUSG00000103076	Gm37902	181.508	58.318	106.668	67.8106	62.7696	51.3213	40.2186	37.8659
ENSMUSG00000103525	Gm37262	86.9039	110.992	115.117	85.5457	61.026	7.89559	54.2951	62.7777
ENSMUSG00000101722	Gm29125	0	45.1494	0	5.2162	0	0	0	0.996471
ENSMUSG00000101483	1700016L21Rik	6.60029	0	0	3.12972	6.1026	0	2.01093	1.99294
ENSMUSG00000110100	Gm45261	5.50024	0	0	0	0	0	0	1.99294
ENSMUSG00000038608	Dock10	8208.56	5799.82	5848.79	7208.79	6850.61	5021.59	6235.89	5622.09
ENSMUSG00000103192	Gm37645	542.324	293.471	305.219	406.864	271.13	141.134	338.842	233.174
ENSMUSG00000104488	Gm38062	152.907	192.826	197.494	245.161	93.2827	211.207	121.661	106.622
ENSMUSG00000102721	A630081D01Rik	435.619	233.272	441.458	342.183	227.54	224.037	211.148	281.005
ENSMUSG00000099949	Gm29124	0	0.940613	0	0	0.871801	0	0	0.996471
ENSMUSG00000054976	Nyap2	0	7.52491	0	25.0378	3.4872	13.8173	4.02186	42.8483
ENSMUSG00000101986	Gm6198	7.70034	0	0	3.12972	9.58981	0	0	5.97883
ENSMUSG00000087008	Gm5530	3.30015	1.88123	0	0	0	0	0	3.98588
ENSMUSG00000100561	Gm7516	16.5007	11.2874	0	8.34592	0	0	0	3.98588
ENSMUSG00000098797	Mir6344	0	0	0	8.34592	0	0	0	0
ENSMUSG00000055980	Irs1	0	0	1.05612	0	0	0	16.0874	0
ENSMUSG00000026142	Rhbdd1	435.619	823.977	627.335	792.862	899.698	744.159	579.148	695.537
ENSMUSG00000104493	Gm19552	30.8014	12.228	3.16836	1.04324	23.5386	3.94779	14.0765	13.9506
ENSMUSG00000100786	Gm28940	18.7008	33.8621	20.0663	49.0323	13.077	8.88253	71.388	71.7459
ENSMUSG00000067158	Col4a4	50.6022	14.1092	55.9744	69.8971	74.9749	35.5301	71.388	66.7636
ENSMUSG00000079465	Col4a3	7.70034	1.88123	10.5612	33.3837	1.7436	10.8564	17.0929	7.97177
ENSMUSG00000097564	C430014B12Rik	1.10005	0.940613	44.357	45.9026	0.871801	4.93474	0	1.99294
ENSMUSG00000026150	Mff	2217.7	1978.11	1989.73	2034.32	2116.73	2315.38	2198.95	2130.46
ENSMUSG00000101450	Gm28941	3.30015	7.52491	5.2806	7.30268	17.436	13.8173	16.0874	9.96471
ENSMUSG00000026149	Tm4sf20	5.50024	0	34.852	30.254	11.3334	10.8564	19.1038	18.933
ENSMUSG00000099771	Gm19257	5.50024	5.64368	0	0	1.7436	0	0	0
ENSMUSG00000102280	Gm36999	23.101	82.774	34.852	91.8051	125.539	62.1777	24.1312	50.82
ENSMUSG00000100170	Gm28942	113.305	422.335	146.801	243.075	404.516	327.667	282.536	214.241
ENSMUSG00000100744	Gm17764	69.3031	290.649	120.398	187.783	307.746	249.698	278.514	138.509
ENSMUSG00000026159	Agfg1	2492.71	3333.53	2982.48	2855.35	2987.66	3227.32	3698.1	3369.07
ENSMUSG00000113880	A030005L19Rik	5.50024	44.2088	35.9081	15.6486	20.9232	9.86948	14.0765	42.8483
ENSMUSG00000113973	A030014E15Rik	0	0	4.22448	0	1.7436	0	14.0765	0
ENSMUSG00000113084	A030003K21Rik	4.4002	0	0	0	0	0	0	0
ENSMUSG00000113097	Gm47959	0	0	0	3.12972	0	4.93474	0	0
ENSMUSG00000038496	Slc19a3	13.2006	11.2874	23.2346	0	0	0	0	0
ENSMUSG00000100190	Krtap28-10	0	0	0	0	0	12.8303	0	11.9577
ENSMUSG00000026166	Ccl20	101.204	1339.43	47.5254	0	68.8723	41.4518	0	16.94
ENSMUSG00000053161	Daw1	2.2001	4.70307	2.11224	1.04324	0	0	1.00546	0
ENSMUSG00000026163	Sphkap	11.0005	5.64368	2.11224	0	4.359	0	4.02186	1.99294
ENSMUSG00000079140	Gm6374	8.80039	0	1.05612	0	0	0	2.01093	0
ENSMUSG00000100580	4933436I20Rik	2.2001	2.82184	0	3.12972	3.4872	0	7.03825	3.98588
ENSMUSG00000045658	Pid1	37.4017	25.3966	0	23.9945	0	1.9739	25.1366	85.6965
ENSMUSG00000102750	Gm37058	0	0	39.0764	0	0	0	0	0
ENSMUSG00000036766	Dner	7.70034	0	14.7857	3.12972	2.6154	0.986948	29.1585	2.98941
ENSMUSG00000104396	Gm37959	1.10005	0	14.7857	32.3404	0	8.88253	2.01093	0.996471
ENSMUSG00000102481	Gm37925	0	0	0	6.25944	0	2.96084	3.01639	0
ENSMUSG00000026219	Trip12	3668.66	3813.25	3969.95	4075.94	3570.9	3616.18	3817.75	3858.34
ENSMUSG00000103505	Gm38374	90.204	33.8621	78.1529	55.2917	48.8208	113.499	36.1967	15.9435
ENSMUSG00000104503	Gm37738	102.305	134.508	219.673	202.389	100.257	73.0342	168.918	29.8941
ENSMUSG00000073633	Fbxo36	25.3011	32.9215	1.05612	1.04324	10.4616	20.7259	37.2022	5.97883
ENSMUSG00000026220	Slc16a14	8.80039	7.52491	3.16836	2.08648	6.1026	11.8434	0	0.996471
ENSMUSG00000118590	Gm15433	3.30015	11.2874	4.22448	13.5621	13.9488	11.8434	13.071	6.9753
ENSMUSG00000052477	C130026I21Rik	11.0005	4.70307	1.05612	2.08648	6.97441	5.92169	8.04372	3.98588
ENSMUSG00000064281	Rpl19-ps1	26.4012	15.0498	21.1224	12.5189	18.3078	5.92169	23.1257	19.9294
ENSMUSG00000118640	Gm7582	0	4.70307	2.11224	0	0.871801	0	0	1.99294
ENSMUSG00000061852	Gm53056	2.2001	27.2778	17.954	27.1242	34.0002	33.5562	52.2842	45.8377
ENSMUSG00000101279	Gm18342	0	0.940613	0	6.25944	1.7436	0	3.01639	0
ENSMUSG00000089844	A530032D15Rik	6.60029	11.2874	5.2806	11.4756	7.84621	7.89559	2.01093	4.98236
ENSMUSG00000073631	Gm10553	7.70034	5.64368	10.5612	2.08648	2.6154	0.986948	2.01093	0.996471
ENSMUSG00000072109	A530040E14Rik	90.204	112.874	60.1988	84.5024	95.0263	80.9298	80.4372	70.7495
ENSMUSG00000090186	Gm52951	1.10005	0	0	1.04324	0.871801	0	1.00546	0.996471
ENSMUSG00000089716	Gm6264	0	0.940613	8.44896	7.30268	0	0.986948	0	0.996471
ENSMUSG00000118618	Gm52950	0	5.64368	1.05612	2.08648	3.4872	3.94779	2.01093	0
ENSMUSG00000079457	Gm7609	0	2.82184	0	5.2162	5.2308	2.96084	6.03279	1.99294
ENSMUSG00000090252	Gm16028	2.2001	5.64368	1.05612	1.04324	1.7436	0.986948	1.00546	0
ENSMUSG00000079455	Gm16026	1.10005	0	1.05612	5.2162	0	0.986948	0	4.98236
ENSMUSG00000091199	Gm2619	1.10005	8.46552	0	2.08648	1.7436	0	5.02732	6.9753
ENSMUSG00000118591	Gm52955	0	3.76245	6.33672	1.04324	0	0	2.01093	8.96824
ENSMUSG00000101751	Gm2427	3.30015	2.82184	6.33672	2.08648	2.6154	3.94779	1.00546	1.99294
ENSMUSG00000089714	Gm16092	3.30015	1.88123	0	3.12972	1.7436	0.986948	0	1.99294
ENSMUSG00000118607	Gm7592	1.10005	9.40613	8.44896	3.12972	5.2308	3.94779	4.02186	2.98941
ENSMUSG00000070034	Sp110	1944.89	1784.34	1680.29	1775.59	1966.78	1928.5	1998.86	1791.66
ENSMUSG00000090103	Gm16094	9.90044	4.70307	1.05612	12.5189	5.2308	4.93474	7.03825	6.9753
ENSMUSG00000070031	Sp140	770.034	861.602	718.161	640.549	601.542	543.809	831.519	655.678
ENSMUSG00000073628	Gm10552	9.90044	4.70307	8.44896	10.4324	6.97441	1.9739	0	7.97177
ENSMUSG00000090246	Gm17017	19.8009	15.9904	17.954	15.6486	15.6924	8.88253	22.1202	3.98588
ENSMUSG00000026222	Sp100	11516.4	10309.1	10808.3	10607.7	10669.1	10477.4	10270.8	9570.11
ENSMUSG00000052760	A630001G21Rik	889.94	1017.74	1010.71	1048.46	1298.11	1253.42	1138.19	992.485
ENSMUSG00000098634	Mir8096	2.2001	21.6341	0	2.08648	32.2566	2.96084	4.02186	13.9506
ENSMUSG00000100217	9930111H07Rik	0	11.2874	5.2806	1.04324	9.58981	18.752	11.0601	7.97177
ENSMUSG00000036707	Cab39	4221.99	4534.7	5161.26	4394.13	4361.62	4497.52	4920.74	5120.87
ENSMUSG00000026223	Itm2c	4906.22	6472.36	4683.89	6117.56	6577.74	6693.48	6939.72	7780.45
ENSMUSG00000026224	4933407L21Rik	24.2011	11.2874	0	2.08648	0.871801	0	14.0765	5.97883
ENSMUSG00000099767	Gm28884	8.80039	5.64368	24.2908	34.4269	1.7436	14.8042	21.1148	16.94
ENSMUSG00000049608	Gpr55	148.507	314.165	157.362	302.54	310.361	201.337	278.514	244.135
ENSMUSG00000100108	Gm28100	0	6.58429	1.05612	14.6054	6.97441	4.93474	16.0874	0
ENSMUSG00000099342	Gm18180	2.2001	3.76245	20.0663	3.12972	3.4872	0.986948	5.02732	0
ENSMUSG00000026226	Spata3	0	0	11.6173	0	0	0	0	0.996471
ENSMUSG00000026227	2810459M11Rik	4.4002	0	0	0	0.871801	1.9739	1.00546	0
ENSMUSG00000026229	Psmd1	2236.4	2337.42	1999.23	2585.15	1969.4	2306.5	1544.39	1936.14
ENSMUSG00000077274	Gm22786	8.80039	4.70307	9.50508	1.04324	6.1026	3.94779	1.00546	5.97883
ENSMUSG00000026228	Htr2b	62.7028	58.318	40.1326	54.2485	26.154	100.669	99.541	36.8694
ENSMUSG00000103272	Gm37914	6.60029	29.159	0	0	40.1028	21.7129	0	11.9577
ENSMUSG00000062590	Armc9	195.809	236.094	145.745	155.443	270.258	140.147	238.295	113.598
ENSMUSG00000079445	B3gnt7	0	0	0	0	10.4616	0	0	0
ENSMUSG00000091806	Gm5258	0	0	11.6173	0	0	0.986948	0	6.9753
ENSMUSG00000101853	Gm28627	0	0	4.22448	0	0	3.94779	0	1.99294
ENSMUSG00000026234	Ncl	4578.4	4403.01	4975.38	5419.63	4816.7	5194.31	4686.47	4234.01
ENSMUSG00000064823	Snord82	19.8009	19.7529	29.5714	16.6918	9.58981	6.90864	10.0546	19.9294
ENSMUSG00000073627	C130036L24Rik	217.81	91.2395	149.969	176.308	182.206	173.703	212.153	102.637
ENSMUSG00000110510	Gm45908	0	0	1.05612	19.8216	0	0	1.00546	0
ENSMUSG00000026237	Nmur1	0	8.46552	16.8979	33.3837	0	26.6476	23.1257	0
ENSMUSG00000026238	Ptma	5279.13	5797	5525.62	5374.77	5043.37	5592.05	5683.89	5029.19
ENSMUSG00000026239	Pde6d	443.32	459.019	391.82	528.923	479.49	565.521	492.678	520.158
ENSMUSG00000102927	Gm37152	12.1005	19.7529	0	17.7351	16.5642	8.88253	33.1803	0.996471
ENSMUSG00000026240	Cops7b	770.034	705.46	402.382	792.862	731.441	703.694	496.7	675.607
ENSMUSG00000103609	Gm37022	0	0	1.05612	0	0	0	0	0
ENSMUSG00000053333	Dis3l2	893.24	1270.77	864.962	1280.06	1764.52	1412.32	1556.46	1483.75
ENSMUSG00000100225	Gm29097	0	0.940613	12.6734	0	1.7436	13.8173	0	0
ENSMUSG00000100768	Gm29055	25.3011	23.5153	2.11224	57.3782	22.6668	21.7129	11.0601	55.8024
ENSMUSG00000104121	Gm37485	25.3011	19.7529	27.4591	26.081	43.59	13.8173	32.1749	51.8165
ENSMUSG00000102383	Gm38142	105.605	115.695	15.8418	80.3295	122.924	109.551	6.03279	107.619
ENSMUSG00000104400	Gm38010	89.104	15.0498	61.2549	130.405	120.308	49.3474	13.071	52.813
ENSMUSG00000102293	Gm37541	7.70034	0	20.0663	2.08648	5.2308	23.6868	23.1257	0
ENSMUSG00000102649	Gm38021	18.7008	9.40613	27.4591	14.6054	20.9232	39.4779	89.4864	21.9224
ENSMUSG00000084106	Gm6136	49.5022	72.4272	77.0967	34.4269	47.0772	49.3474	69.3771	41.8518
ENSMUSG00000102571	Gm37967	37.4017	54.5556	53.8621	64.6809	4.359	60.2038	117.639	1.99294
ENSMUSG00000099401	Gm28375	3.30015	0	0	2.08648	0	6.90864	6.03279	1.99294
ENSMUSG00000102956	Gm37017	19.8009	1.88123	5.2806	8.34592	2.6154	3.94779	3.01639	3.98588
ENSMUSG00000103984	Gm37447	0	48.9119	105.612	68.8538	36.6156	34.5432	18.0984	32.8835
ENSMUSG00000101940	Akp-ps1	0	0	0	0	0	0	22.1202	0
ENSMUSG00000026246	Alppl2	0	0	13.7296	4.17296	13.077	0	26.1421	0
ENSMUSG00000079440	Alpi	0	0	23.2346	3.12972	0	0	0	20.9259
ENSMUSG00000026247	Ecel1	4.4002	9.40613	2.11224	5.2162	18.3078	18.752	26.1421	10.9612
ENSMUSG00000026251	Chrnd	0	0	0	0	1.7436	0	4.02186	0
ENSMUSG00000026253	Chrng	0	0	8.44896	5.2162	14.8206	0	35.1913	0
ENSMUSG00000026254	Eif4e2	1766.68	1836.08	1802.8	1610.76	1543.96	1733.08	1874.19	1450.86
ENSMUSG00000026255	Efhd1	0	9.40613	12.6734	0	2.6154	0	0	0
ENSMUSG00000048000	Gigyf2	2413.51	1735.43	2226.3	1452.19	1826.42	1943.3	1531.32	1863.4
ENSMUSG00000119117	Gm22549	9.90044	5.64368	2.11224	5.2162	7.84621	0	11.0601	0
ENSMUSG00000079436	Kcnj13	22.001	7.52491	31.6836	23.9945	34.0002	7.89559	18.0984	24.9118
ENSMUSG00002076368	U6	5.50024	31.0402	34.852	20.8648	15.6924	3.94779	8.04372	13.9506
ENSMUSG00000026259	Ngef	0	0	6.33672	1.04324	0.871801	0	0	0
ENSMUSG00000079434	Neu2	13.2006	0	7.39284	0	0	0	0	0
ENSMUSG00000026288	Inpp5d	4569.6	4183.85	3867.51	4061.33	4006.8	3447.41	4173.68	4385.47
ENSMUSG00000026289	Atg16l1	1348.66	1150.37	1253.61	1354.13	1185.65	1156.7	1298.05	1275.48
ENSMUSG00000087968	Gm25395	33.0015	16.931	50.6938	12.5189	24.4104	19.739	16.0874	33.88
ENSMUSG00000089281	Scarna6	0	0	1.05612	0	0	0	7.03825	3.98588
ENSMUSG00000056055	Sag	243.111	80.8927	198.551	148.14	62.7696	71.0603	132.721	71.7459
ENSMUSG00000070738	Dgkd	2464.11	1983.75	2156.6	1825.67	2026.94	1457.72	1697.22	1974.01
ENSMUSG00000101942	Gm19582	13.2006	15.9904	10.5612	21.908	4.359	10.8564	12.0656	4.98236
ENSMUSG00000103996	4833421G17Rik	1324.46	1309.33	724.498	1313.44	1203.08	1220.86	1297.05	1124.02
ENSMUSG00000103591	Gm38365	430.119	202.232	232.346	303.583	236.258	260.554	216.175	158.439
ENSMUSG00000005501	Usp40	897.64	970.713	739.284	941.002	1023.49	794.493	686.732	923.729
ENSMUSG00000090165	Ugt1a10	0	0	0	0	0	0	0	0
ENSMUSG00000090175	Ugt1a9	0	0	0	0	0	0	0	0
ENSMUSG00000089675	Ugt1a8	22.001	0	0	0	0	0	1.00546	0
ENSMUSG00000090124	Ugt1a7c	5.50024	16.931	30.6275	7.30268	17.436	0	9.04918	19.9294
ENSMUSG00000090145	Ugt1a6b	0	0	0	0	0	3.94779	13.071	0
ENSMUSG00000054545	Ugt1a6a	24.2011	11.2874	1.05612	4.17296	50.5644	9.86948	23.1257	17.9365
ENSMUSG00000081602	Gm15369	0	0	9.50508	0	0	0	3.01639	0
ENSMUSG00000082677	Gm15371	0	0	0	0	0	0	0	0
ENSMUSG00000081488	Gm15368	0	2.82184	0	0	0	0	0	0
ENSMUSG00000081984	Dnajb3	0	0	0	7.30268	8.71801	5.92169	3.01639	2.98941
ENSMUSG00000079429	Mroh2a	108.905	42.3276	121.454	92.8483	87.1801	32.5693	89.4864	115.591
ENSMUSG00000044783	Hjurp	1761.18	1242.55	1415.2	1307.18	1573.6	1757.75	1919.43	1729.87
ENSMUSG00000036251	Trpm8	27.5012	11.2874	14.7857	20.8648	0	4.93474	1.00546	10.9612
ENSMUSG00000085420	4930453O03Rik	0	0	7.39284	6.25944	0	0	0	0
ENSMUSG00000062310	Glrp1	0	10.3467	3.16836	0	0	0	0	0.996471
ENSMUSG00000104057	Gm38130	28.6013	10.3467	80.2651	29.2107	0	0	0	6.9753
ENSMUSG00000100367	Gm29336	19.8009	15.9904	15.8418	13.5621	2.6154	4.93474	1.00546	13.9506
ENSMUSG00000049866	Arl4c	2413.51	1552.01	2146.04	1590.94	1015.65	1011.62	1405.64	1142.95
ENSMUSG00000097398	Platr5	0	0	8.44896	0	0	6.90864	1.00546	0
ENSMUSG00000101333	Gm4753	0	5.64368	0	0	0	0	0	0
ENSMUSG00000036206	Sh3bp4	1.10005	15.9904	11.6173	0	47.0772	16.7781	26.1421	31.8871
ENSMUSG00000102700	Gm38312	0	0	1.05612	0	0	0.986948	2.01093	0
ENSMUSG00000099938	C030007H22Rik	8.80039	0	25.3469	0	0.871801	0	0	0
ENSMUSG00000055013	Agap1	6.60029	38.5651	14.7857	3.12972	0	30.5954	23.1257	33.88
ENSMUSG00000104114	Gm37297	0	0	0	13.5621	6.97441	0	18.0984	0
ENSMUSG00000102009	4933400F21Rik	0	0	0	0	0	0	0	8.96824
ENSMUSG00000103252	Gm37521	0	0	0	0	0.871801	0	0	0
ENSMUSG00000034486	Gbx2	20.9009	0	0	0	0	0	0	0
ENSMUSG00000092627	D130058E05Rik	0	0	0	0	0	9.86948	23.1257	0
ENSMUSG00000067081	Asb18	0	0	0	10.4324	8.71801	0	0	0.996471
ENSMUSG00000026301	Iqca	14.3006	0	1.05612	6.25944	2.6154	1.9739	0	0
ENSMUSG00000044337	Ackr3	1.10005	4.70307	0	0	0	0	6.03279	0
ENSMUSG00000104087	Gm38277	0	10.3467	0	0	0	0	15.082	0
ENSMUSG00000101951	Gm28721	0	28.2184	0	0	0	0	0	0
ENSMUSG00000034432	Cops8	1102.25	1156.01	1293.75	1102.7	1246.67	1131.04	1324.2	1269.5
ENSMUSG00000056128	Gm9991	0	0	0	0	0	0	0	0
ENSMUSG00000048126	Col6a3	35.2016	4.70307	29.5714	1.04324	0	19.739	7.03825	4.98236
ENSMUSG00000103061	Gm36970	15.4007	0	0	0	0	0	0	0
ENSMUSG00000026303	Mlph	3.30015	1.88123	3.16836	7.30268	1.7436	0	7.03825	4.98236
ENSMUSG00000026304	Rab17	1.10005	0	0	0	0	0	0	0
ENSMUSG00000026305	Lrrfip1	4583.9	4936.34	4258.28	5709.65	5184.6	5185.43	4657.31	4627.61
ENSMUSG00000070732	Rbm44	18.7008	43.2682	30.6275	2.08648	4.359	70.0733	19.1038	33.88
ENSMUSG00000100018	Gm7776	0	1.88123	2.11224	9.38916	0	2.96084	0	4.98236
ENSMUSG00000034353	Ramp1	1204.55	1153.19	1128.99	919.094	1239.7	1287.97	1468.98	981.524
ENSMUSG00000034343	Ube2f	1317.86	1562.36	1218.76	1185.12	1215.29	1277.11	1386.54	1501.68
ENSMUSG00000083064	Gm7785	8.80039	5.64368	19.0102	6.25944	5.2308	7.89559	18.0984	4.98236
ENSMUSG00000026307	Scly	253.011	386.592	216.505	435.031	478.619	592.169	225.224	482.292
ENSMUSG00000090322	Gm17090	0	3.76245	1.05612	0	1.7436	2.96084	0	0
ENSMUSG00000049515	Espnl	0	0	1.05612	0	20.0514	0	0	0
ENSMUSG00000026308	Klhl30	0	9.40613	12.6734	0	0	1.9739	18.0984	7.97177
ENSMUSG00000047443	Erfe	6.60029	7.52491	0	1.04324	8.71801	0	0	16.94
ENSMUSG00000026309	Ilkap	1564.27	1250.07	1707.75	1305.09	1470.73	1299.81	1629.86	1588.37
ENSMUSG00000100253	1700020N18Rik	0	34.8027	1.05612	2.08648	0	3.94779	7.03825	13.9506
ENSMUSG00000067071	Hes6	735.933	640.558	597.764	622.814	551.85	770.807	703.825	773.262
ENSMUSG00000055866	Per2	159.507	56.4368	34.852	91.8051	81.0775	109.551	114.623	84.7
ENSMUSG00000101958	Gm19085	0	0	2.11224	0	0	0	6.03279	7.97177
ENSMUSG00000034292	Traf3ip1	118.805	105.349	114.061	129.362	114.206	54.2822	77.4208	108.615
ENSMUSG00000026311	Asb1	319.014	151.439	183.765	161.702	189.181	150.016	231.257	164.418
ENSMUSG00000100980	Gm29100	0	0	0	12.5189	0	0	0	0
ENSMUSG00000007805	Twist2	0	0	0	0	16.5642	0	2.01093	0
ENSMUSG00000101414	Gm29101	5.50024	1.88123	5.2806	1.04324	5.2308	4.93474	6.03279	6.9753
ENSMUSG00000102745	Gm37600	0	0	0	0	0	0	1.00546	3.98588
ENSMUSG00000026313	Hdac4	1562.07	2267.82	1951.71	1956.07	2310.27	1691.63	1951.61	2535.02
ENSMUSG00000103101	Gm37048	130.906	76.1897	62.3111	173.178	396.669	125.342	80.4372	224.206
ENSMUSG00000102565	Gm37036	0	0	39.0764	3.12972	27.8976	5.92169	4.02186	0
ENSMUSG00000101265	Gm29099	1.10005	0	4.22448	0	0	0.986948	14.0765	5.97883
ENSMUSG00000026260	Ndufa10	2003.19	1774.94	2141.81	1361.43	1646.83	1736.04	1686.16	1690.02
ENSMUSG00000057464	Olfr1415	3.30015	0	0	0	0	0	1.00546	0
ENSMUSG00000042849	Olfr1414	18.7008	0	0	2.08648	0	0.986948	7.03825	12.9541
ENSMUSG00000046300	Olfr1412	0	3.76245	0	1.04324	0	0	1.00546	19.9294
ENSMUSG00000062497	Olfr1411	0	0	20.0663	0	0	0	3.01639	8.96824
ENSMUSG00000061616	Olfr12	0	0	0	0	0	4.93474	0	0
ENSMUSG00000073616	Cops9	1268.36	1582.11	1763.72	875.278	1008.67	1157.69	1492.11	837.036
ENSMUSG00000044055	Otos	38.5017	11.2874	76.0406	36.5134	16.5642	18.752	15.082	4.98236
ENSMUSG00000034220	Gpc1	134.206	186.241	67.5917	127.275	51.4362	41.4518	86.47	50.82
ENSMUSG00000101995	Gm29480	0	0	0	0	0.871801	0	0	6.9753
ENSMUSG00000034212	Ankmy1	5.50024	21.6341	16.8979	14.6054	1.7436	22.6998	3.01639	17.9365
ENSMUSG00000047067	Dusp28	134.206	184.36	89.7702	93.8916	115.949	84.8776	167.913	103.633
ENSMUSG00000097251	5033417F24Rik	17.6008	21.6341	1.05612	5.2162	13.9488	0	0	27.9012
ENSMUSG00000026269	Rnpepl1	1949.29	1801.27	1657.05	1874.7	1849.09	1445.88	1901.33	1830.52
ENSMUSG00000100632	9430060I03Rik	13.2006	7.52491	33.7958	12.5189	7.84621	0.986948	12.0656	34.8765
ENSMUSG00000026270	Capn10	212.309	161.785	151.025	180.48	219.694	251.672	239.301	274.03
ENSMUSG00000026271	Gpr35	40.7018	62.0805	44.357	79.2862	30.513	138.173	4.02186	47.8306
ENSMUSG00000100021	Gm18697	0	0	0	0	0	0	14.0765	0
ENSMUSG00000014602	Kif1a	4.4002	22.5747	0	1.04324	0	9.86948	55.3006	21.9224
ENSMUSG00000026272	Agxt	0	0	9.50508	0	2.6154	0	0	0
ENSMUSG00000034159	Mab21l4	0	0	9.50508	0	12.2052	3.94779	0	0
ENSMUSG00000084989	Crocc2	0	0.940613	4.22448	1.04324	0	9.86948	0	3.98588
ENSMUSG00000047793	Sned1	14.3006	2.82184	5.2806	9.38916	13.077	2.96084	3.01639	0
ENSMUSG00000026273	Mterf4	191.408	263.372	408.718	211.778	289.438	272.398	435.366	309.903
ENSMUSG00000101172	Gm28535	0	0	14.7857	2.08648	3.4872	0	2.01093	0
ENSMUSG00000100351	Gm7867	0	1.88123	3.16836	0	0.871801	2.96084	3.01639	0.996471
ENSMUSG00000026274	Pask	23.101	61.1399	64.4233	39.6431	24.4104	33.5562	46.2514	45.8377
ENSMUSG00000026275	Ppp1r7	597.327	803.284	673.804	702.1	770.672	706.655	495.694	653.685
ENSMUSG00000106302	Mir6902	0	8.46552	0	1.04324	0	3.94779	0	3.98588
ENSMUSG00000098689	Mir6345	1.10005	4.70307	1.05612	0	3.4872	5.92169	0	0.996471
ENSMUSG00000064389	Gm26446	1.10005	8.46552	0	0	6.97441	5.92169	5.02732	0.996471
ENSMUSG00000034107	Ano7	26.4012	10.3467	4.22448	0	17.436	5.92169	13.071	40.8553
ENSMUSG00000034088	Hdlbp	1702.88	1552.95	1672.89	1774.55	1427.14	1483.38	1527.3	1489.72
ENSMUSG00000090489	Gm17415	13.2006	3.76245	2.11224	0	0.871801	0	2.01093	0
ENSMUSG00000026276	Septin2	348.715	177.776	109.836	136.664	180.463	151.003	216.175	128.545
ENSMUSG00000034066	Farp2	55.0024	114.755	33.7958	116.843	64.5133	60.2038	193.049	92.6718
ENSMUSG00000103854	Gm37250	26.4012	0	2.11224	5.2162	37.4874	10.8564	103.563	14.9471
ENSMUSG00000026277	Stk25	2573.01	1556.71	1941.15	1852.79	1713.09	1909.74	2034.06	2689.48
ENSMUSG00000026278	Bok	6.60029	0	4.22448	0	0	0	3.01639	3.98588
ENSMUSG00000026279	Thap4	191.408	228.569	155.25	227.426	234.514	268.45	218.186	196.305
ENSMUSG00000101952	Gm10550	7.70034	10.3467	0	11.4756	11.3334	7.89559	13.071	0
ENSMUSG00000026280	Atg4b	1911.88	1678.99	1339.16	1686.92	1747.09	1435.02	1828.94	1830.52
ENSMUSG00000026281	Dtymk	1085.75	1130.62	1029.72	1103.75	1124.62	1388.64	1038.64	1107.08
ENSMUSG00000026283	Ing5	550.024	631.151	604.101	775.127	843.031	682.968	247.344	552.045
ENSMUSG00000073609	D2hgdh	330.015	264.312	352.744	297.323	253.694	387.871	339.847	321.86
ENSMUSG00000099624	Gm7889	0	0.940613	0	0	6.1026	0	0	0
ENSMUSG00000073608	Gal3st2c	1.10005	19.7529	29.5714	0	12.2052	0.986948	2.01093	7.97177
ENSMUSG00000034000	Neu4	1.10005	4.70307	7.39284	0	10.4616	0	0	3.98588
ENSMUSG00000026285	Pdcd1	1906.38	5160.2	2750.14	3992.48	4848.08	7235.32	3754.41	5526.43
ENSMUSG00000100990	Gm7891	0	0	5.2806	0	0	1.9739	0	0
ENSMUSG00000100347	Gm7895	2.2001	0.940613	2.11224	1.04324	0.871801	0	1.00546	8.96824
ENSMUSG00000100518	4930440C22Rik	34.1015	4.70307	0	3.12972	0.871801	14.8042	5.02732	4.98236
ENSMUSG00000099592	Gm5264	0	12.228	0	0	0	0	0	0
ENSMUSG00000051185	Fam174a	519.223	880.414	589.315	687.495	806.416	899.11	1036.63	657.671
ENSMUSG00000103973	BC055308	126.506	33.8621	11.6173	105.367	88.0519	38.491	133.727	81.7106
ENSMUSG00000081051	Gm15427	193.609	215.4	221.785	124.146	142.104	178.638	238.295	133.527
ENSMUSG00000040710	St8sia4	2933.83	4049.34	3076.48	3993.52	6053.78	4507.39	4848.35	4602.7
ENSMUSG00000103197	Gm37642	62.7028	59.2586	163.699	81.3727	197.027	96.7209	91.4973	119.577
ENSMUSG00000100777	4930598F16Rik	0	22.5747	5.2806	3.12972	10.4616	13.8173	0	5.97883
ENSMUSG00000102718	Gm37761	1.10005	15.0498	5.2806	39.6431	40.9746	4.93474	12.0656	39.8588
ENSMUSG00000102658	Gm37076	0	0	0	0	0	0	0	10.9612
ENSMUSG00000100336	Gm29601	11.0005	0	0	0	0	0	14.0765	0
ENSMUSG00000040693	Slco4c1	8.80039	4.70307	1.05612	3.12972	0.871801	6.90864	39.2131	3.98588
ENSMUSG00000097814	Panct2	0	0	0	6.25944	45.3336	0	0	1.99294
ENSMUSG00000045463	Slco6b1	9.90044	1.88123	1.05612	5.2162	0	9.86948	3.01639	1.99294
ENSMUSG00000097480	Gm9499	0	0	0	0	0	0	0	4.98236
ENSMUSG00000100454	Gm28901	3.30015	0	1.05612	0	1.7436	0	2.01093	1.99294
ENSMUSG00000044757	Gm6430	1.10005	0	2.11224	0	2.6154	2.96084	2.01093	0
ENSMUSG00000026331	Slco6c1	0	0.940613	8.44896	13.5621	1.7436	1.9739	12.0656	8.96824
ENSMUSG00000100484	Gm7133	8.80039	0.940613	0	0	0	1.9739	17.0929	0
ENSMUSG00000101348	Gm7135	6.60029	11.2874	11.6173	10.4324	4.359	6.90864	0	3.98588
ENSMUSG00000103179	Gm37171	0	0	0	0	0	0	0	0
ENSMUSG00000044768	Macir	829.437	691.351	895.59	1175.73	624.209	692.838	576.131	792.195
ENSMUSG00000040648	Ppip5k2	1513.67	2301.68	1501.8	1972.77	2399.2	1811.05	2000.87	2326.76
ENSMUSG00000026333	Gin1	446.62	449.613	522.779	306.713	331.284	468.8	497.705	303.924
ENSMUSG00000026335	Pam	135.306	240.797	277.76	236.815	290.31	187.52	132.721	197.301
ENSMUSG00000104140	Gm37140	0	4.70307	0	0	0	1.9739	0	22.9188
ENSMUSG00002076269	7SK	0	0	8.44896	0	0	0	0	1.99294
ENSMUSG00000089782	Btf3-ps1	25.3011	34.8027	30.6275	31.2972	25.2822	21.7129	41.2241	20.9259
ENSMUSG00000089706	B230216N24Rik	123.205	62.0805	52.806	69.8971	181.335	150.016	39.2131	125.555
ENSMUSG00000100182	1810006J02Rik	199.109	190.004	142.576	204.475	225.796	256.607	108.59	169.4
ENSMUSG00000100711	Gm29461	0	0	0	9.38916	1.7436	0	0	14.9471
ENSMUSG00000097608	Gm7952	0	0	5.2806	0	0	0	6.03279	0
ENSMUSG00000026336	Slco6d1	7.70034	0	1.05612	1.04324	5.2308	20.7259	0	8.96824
ENSMUSG00000089791	Gm3555	0	1.88123	8.44896	0	13.9488	0	8.04372	0
ENSMUSG00000100009	Gm7967	105.605	14.1092	40.1326	63.6376	71.4877	19.739	30.1639	56.7989
ENSMUSG00000099686	Gm29460	0	0	16.8979	0	0	0	0	3.98588
ENSMUSG00000067028	Cntnap5b	5.50024	1.88123	17.954	49.0323	17.436	11.8434	4.02186	1.99294
ENSMUSG00000082431	Prdx2-ps1	0	3.76245	20.0663	15.6486	6.1026	3.94779	6.03279	5.97883
ENSMUSG00000104104	Gm37877	45.102	0	54.9182	0	7.84621	20.7259	13.071	3.98588
ENSMUSG00000100662	Gm19029	0	0	0	0	0	12.8303	6.03279	0
ENSMUSG00000087883	Gm23602	6.60029	0.940613	4.22448	0	0	0	0	0
ENSMUSG00000099835	Gm29668	2.2001	0	2.11224	1.04324	0	0	2.01093	0.996471
ENSMUSG00000099892	Gm18185	4.4002	1.88123	0	7.30268	12.2052	0	0	0
ENSMUSG00000100088	Gm28801	0	0	0	0	0	0	0	0.996471
ENSMUSG00000100222	Psmb6-ps2	4.4002	8.46552	21.1224	8.34592	4.359	17.7651	7.03825	4.98236
ENSMUSG00000100065	Gm18969	0	0	0	0	0	0	4.02186	0
ENSMUSG00000100349	Gm28188	12.1005	0.940613	39.0764	3.12972	6.97441	0	13.071	0
ENSMUSG00000099375	Gm28187	126.506	84.6552	247.132	92.8483	190.924	75.0081	117.639	85.6965
ENSMUSG00000101890	Gm53054	0	0	5.2806	0	0	0	0	0
ENSMUSG00000099469	Gm29141	11.0005	0.940613	3.16836	0	0	1.9739	0	0.996471
ENSMUSG00000102325	Gm37789	0	0	2.11224	0	0	0	35.1913	15.9435
ENSMUSG00000099464	Gm5260	14.3006	0	0	0	0	0	0	0
ENSMUSG00000099801	Gm29011	0	9.40613	16.8979	0	0.871801	0	10.0546	1.99294
ENSMUSG00000050840	Cdh20	0	2.82184	0	6.25944	15.6924	0.986948	10.0546	1.99294
ENSMUSG00000103060	Gm36969	0	9.40613	0	14.6054	0	0	2.01093	10.9612
ENSMUSG00000047496	Rnf152	0	0	6.33672	0	0	15.7912	0	0
ENSMUSG00000099582	Gm29014	0	0	0	0	0	0	0	0
ENSMUSG00000101214	Gm28403	0	0	3.16836	0	0	16.7781	0	0
ENSMUSG00000067017	Capza1-ps1	47.3021	56.4368	44.357	55.2917	56.667	51.3213	61.3333	55.8024
ENSMUSG00000056536	Pign	776.634	898.286	1077.24	1035.94	987.75	693.825	657.574	1173.84
ENSMUSG00000100672	Gm28404	17.6008	0	0	2.08648	5.2308	2.96084	1.00546	8.96824
ENSMUSG00000101656	Gm8004	0	0	0	3.12972	0	0	5.02732	0
ENSMUSG00000026319	Relch	1928.39	1793.75	1880.95	2075	2073.14	1949.22	1567.52	2304.84
ENSMUSG00000104044	Gm37566	193.609	94.0613	231.29	155.443	279.848	187.52	162.885	80.7142
ENSMUSG00000101330	Gm10193	3.30015	1.88123	1.05612	1.04324	0.871801	0.986948	1.00546	0
ENSMUSG00000026321	Tnfrsf11a	8.80039	6.58429	20.0663	6.25944	4.359	12.8303	0	58.7918
ENSMUSG00000102690	Gm37779	0	0.940613	0	0	0	0	0	0
ENSMUSG00000099843	Gm7160	62.7028	58.318	43.3009	36.5134	46.2054	60.2038	27.1475	29.8941
ENSMUSG00000038866	Zcchc2	510.423	520.159	523.835	667.674	401.9	750.081	506.754	904.796
ENSMUSG00000102501	Gm37372	41.8019	26.3372	3.16836	13.5621	44.4618	48.3605	4.02186	29.8941
ENSMUSG00000097612	Gm26509	11.0005	8.46552	15.8418	0	2.6154	0	11.0601	2.98941
ENSMUSG00000101583	Gm20753	0	2.82184	0	1.04324	0	0.986948	1.00546	2.98941
ENSMUSG00000044340	Phlpp1	1074.75	799.521	710.769	978.559	782.005	758.963	1224.66	1095.12
ENSMUSG00000103291	Gm38235	90.204	59.2586	24.2908	50.0755	104.616	13.8173	83.4536	5.97883
ENSMUSG00000100247	A530053M12Rik	0	0	8.44896	0	0	0	0	0
ENSMUSG00000057329	Bcl2	9891.64	4416.18	8774.24	6047.66	4440.08	5598.96	5131.89	5392.9
ENSMUSG00000054006	D630008O14Rik	133.106	25.3966	333.734	65.7241	67.1287	113.499	150.82	109.612
ENSMUSG00000098344	Mir3473f	0	0	3.16836	9.38916	1.7436	0	0	0
ENSMUSG00000103348	Gm37053	622.628	150.498	318.948	318.188	265.899	150.016	262.426	287.98
ENSMUSG00000009905	Kdsr	808.536	647.142	867.074	689.582	895.339	780.676	733.989	1154.91
ENSMUSG00000009907	Vps4b	2230.9	2177.52	2112.24	2570.54	2630.22	2615.41	2392	2579.86
ENSMUSG00000067006	Serpinb5	0	0	0	0	5.2308	9.86948	1.00546	3.98588
ENSMUSG00000059956	Serpinb12	28.6013	0	0	0	0	0	15.082	0
ENSMUSG00000048775	Serpinb13	3.30015	0	0	1.04324	0	16.7781	0	0
ENSMUSG00000084228	Gm8080	0	1.88123	9.50508	0	2.6154	6.90864	0	3.98588
ENSMUSG00000044594	Serpinb3a	0	0	3.16836	0	0	0	0	3.98588
ENSMUSG00000073601	Serpinb3c	8.80039	0	0	0	2.6154	0	0	0
ENSMUSG00000026327	Serpinb11	1.10005	0	0	0	0	0	12.0656	0
ENSMUSG00000067001	Serpinb7	0	0	0	2.08648	0	3.94779	0	0
ENSMUSG00000062345	Serpinb2	0	0	0	0	0	4.93474	0	1.99294
ENSMUSG00000092572	Serpinb10	26.4012	0	0	0	0	0.986948	0	10.9612
ENSMUSG00000026315	Serpinb8	9.90044	0	1.05612	0	0	1.9739	4.02186	0
ENSMUSG00000100457	D830032E09Rik	31.9014	0.940613	0	0	0	6.90864	8.04372	0
ENSMUSG00002076531	7SK	0	0	38.0203	0	0	0.986948	5.02732	0.996471
ENSMUSG00000100025	Gm8141	0	2.82184	1.05612	0	0	6.90864	1.00546	0
ENSMUSG00000026312	Cdh7	26.4012	0.940613	48.5815	4.17296	6.1026	3.94779	36.1967	0
ENSMUSG00000100290	Gm18552	0	0	0	0	0	0	19.1038	0
ENSMUSG00000047216	Cdh19	0	5.64368	5.2806	6.25944	9.58981	1.9739	5.02732	0.996471
ENSMUSG00000102788	Gm38255	0	0	0	35.4702	0	0	0	0.996471
ENSMUSG00000102160	Gm36944	0	0	0	0	0.871801	2.96084	0	0.996471
ENSMUSG00000101846	Gm19927	9.90044	0	6.33672	0	0	0	0	0
ENSMUSG00000038702	Dsel	209.009	227.628	125.678	216.994	330.412	207.259	343.869	218.227
ENSMUSG00000101875	Gm6028	3.30015	0	3.16836	1.04324	0	0.986948	1.00546	0
ENSMUSG00000099732	Gm17752	2.2001	0	34.852	0	0.871801	0	0	4.98236
ENSMUSG00000101054	Gm18406	0	2.82184	0	0	7.84621	0	0	0
[truncated: 33,377 more rows]
