# Supplementary material for: Ferritin heavy chain supports stability and function of the regulatory T cell lineage
Source: EMBO J. 2024 Mar 18;43(8):4. doi: 10.1038/s44318-024-00064-x (PMC11021483; doi:10.1038/s44318-024-00064-x)
Supplement: Supplementary file 5 — Source Data Fig. 4 [file 44318_2024_64_MOESM5_ESM.zip › Figure_4/4C/Figure 4C.xlsx]

## Sheet: README
Values in all panels indicate percentage of cells (%) analysed in the lymph nodes
Samples	CD45.1+Foxp3GFPRosa26Td/Td
	CD45.1+Foxp3GFPRosa26Td/Td FthΔ/Δ
Cell populations analysed
	CD4+CD45.1+	row 5 and 6
	CD4+CD45.2+	row 5 and 6
	CD8+CD45.1+	row 11 and 12
	CD8+CD45.2+	row 11 and 12
	CD4+Foxp3+CD45.1+	row 17 and 18
	CD4+Foxp3+CD45.2+	row 17 and 18

## Sheet: Sheet1
	Left Panel :CD4	CD45.1										CD45.2
	CD45.1+Foxp3GFPRosa26Td/Td	35.1	44.2	47.9	46.2	50.7	58.6	41.9	52.1	51.3	53	64.8	55.8	52.1	53.7	48.9	41.4	58.1	47.9	48.7	46.9
	CD45.1+Foxp3GFPRosa26Td/Td FthΔ/Δ	34.1	32.2	39.3	57.4	42.2	41.4	47.8	38.8	48	46.1	65.7	67.7	60.4	42.6	57.7	58.3	52.1	61.1	51.9	53.9
	Middle Panel: CD8	CD45.1										CD45.2
	CD45.1+Foxp3GFPRosa26Td/Td	45	44	43.8	47.5	52.5	58.6	41.7	58.7	49.2	54.1	54.2	55.6	55.9	52.5	47.4	41.3	58.3	41.2	50.6	45.9
	CD45.1+Foxp3GFPRosa26Td/Td FthΔ/Δ	41.2	35.3	43	61.4	39.8	36.8	46.2	42.2	49.8	46.6	58.5	63.8	56.2	38.6	60	63.2	53.6	57.7	50.1	53.3
	Right Panel :Foxp3	CD45.1										CD45.2
	CD45.1+Foxp3GFPRosa26Td/Td	44	39	48.2	48.3	62.3	71.2	78.3	88.6	77.9	85.7	54.4	60.9	51.7	51.7	37.5	28.8	21.6	11.4	22.1	14.3
	CD45.1+Foxp3GFPRosa26Td/Td FthΔ/Δ	84.3	86.9	83.3	94.8	88.5	91.8	89.6	92.2	91	92.8	9.29	12.7	10.5	5.1	11.4	8.16	10.4	7.78	8.92	7.22
