# Supplementary material for: Ferritin heavy chain supports stability and function of the regulatory T cell lineage
Source: EMBO J. 2024 Mar 18;43(8):4. doi: 10.1038/s44318-024-00064-x (PMC11021483; doi:10.1038/s44318-024-00064-x)
Supplement: Supplementary file 5 — Source Data Fig. 4 [file 44318_2024_64_MOESM5_ESM.zip › Figure_4/4F/Figure 4F.xlsx]

## Sheet: README
Values in the left panel indicate percentage of cells (%) analysed in the lymph nodes
Values in the right panel indicate number of cells analysed in the lymph nodes
Samples	CD45.1+Foxp3GFPRosa26Td/Td
	CD45.1+Foxp3GFPRosa26Td/Td FthΔ/Δ
Cell populations analysed	Foxp3GFP-TdT+CD4+	ex-Treg

## Sheet: Sheet1
	Left panel	CD45.1+Foxp3GFPRosa26Td/Td	1.24	2.41	1.65	2.87	4.31	0.68	4.25	3.27	4.3	1.75
		CD45.1+Foxp3GFPRosa26Td/Td FthΔ/Δ	0.52	0.69	0.48	0.28	0.76	0.16		0.75	0.8	0.43
	Right panel	CD45.1+Foxp3GFPRosa26Td/Td		15882.8	6358.69	10933.2	6603.87	32759.9	28963	8755	3584	26192
		CD45.1+Foxp3GFPRosa26Td/Td FthΔ/Δ	977.323	9677.13	218.589	5336.64	256.66	2815.95	4088	5476	3492	7279
