# Supplementary material for: Ferritin heavy chain supports stability and function of the regulatory T cell lineage
Source: EMBO J. 2024 Mar 18;43(8):4. doi: 10.1038/s44318-024-00064-x (PMC11021483; doi:10.1038/s44318-024-00064-x)
Supplement: Supplementary file 5 — Source Data Fig. 4 [file 44318_2024_64_MOESM5_ESM.zip › Figure_4/4I/Figure 4I.xlsx]

## Sheet: README
Analyzed results from RNA sequencing dataset including ensemblID, baseMean, log2FoldChange, pvalue, padj, neglog_padj, and mgi_symbol
KO represents	Foxp3GFP+TdT+ Treg cells isolated from CD45.1+Foxp3CreFthlox chimeric mice
WT represents	Foxp3GFP+TdT+ Treg cells isolated from Foxp3Cre mice chimeric mice
	The comparison was performed as KO vs. WT in the datasheet
	Column
Geneid	A
Gene_name	B
KO_GFPpos_mean	C
WT_GFPpos_mean	D
baseMean	E
log2FoldChange	F
lfcSE	G
pvalue	H
padj	I

## Sheet: DEG_table_all_genes_KO_GFPpos_v
Geneid	Gene_name	KO_GFPpos_mean	WT_GFPpos_mean	baseMean	log2FoldChange	lfcSE	pvalue	padj
ENSMUSG00000024661	Fth1	176.576020552127	13308.1064147687	7175.23323008312	-6.14443705448802	0.367928404342505	1.33840445731618e-64	2.37981696555391e-60
ENSMUSG00000005413	Hmox1	1024.34951708024	56.4399104552733	777.181858598533	4.12083622767151	0.332046691970428	3.32639058426766e-36	2.95732754894317e-32
ENSMUSG00000003849	Nqo1	294.042546530712	4.07607563854271	163.789071801138	5.8637684033588	0.683094280341888	1.50999101887855e-19	8.94971676889314e-16
ENSMUSG00000115744	Vmn1r80	2@	0	14.5670166499581	18.1812861157417	2.29821155607817	8.59162970159797e-16	3.81919419310284e-12
ENSMUSG00000028124	Gclm	1567.93973047436	520.630871083614	1018.42257068768	1.52970379902119	0.250945423746901	9.05948384214145e-14	3.22173364394234e-10
ENSMUSG00000097113	Gm19705	525.877277405154	102.076446543611	322.90491687294	2.30745904465352	0.331509524695633	7.86227463889865e-13	2.32998508923762e-09
ENSMUSG00000097636	Mirt1	809.461996161408	247.687968733045	718.912711860573	1.63402740745438	0.297266717279609	1.04575269426125e-11	2.65636123666562e-08
ENSMUSG00000091679	Vmn2r96	1008.14906075829	313.497931249078	926.062051666183	1.60428673585112	0.300538598322908	1.34463762373707e-11	2.9886251984586e-08
ENSMUSG00000039126	Prune2	106.274457498063	5.95172638277379	71.1457120675748	3.8971996725159	0.674974156051289	9.26503096349449e-10	1.74457577496662e-06
ENSMUSG00000113136	Gm19951	571.838310837152	18.5224541291411	402.012443159028	4.55201984772154	0.800270055583473	9.81146040698846e-10	1.74457577496662e-06
ENSMUSG00000097415	AU020206	7551.79064446853	3578.13555916129	5833.25606424004	0.831493766440396	0.181450352253558	1.33977144823584e-09	2.16567964737104e-06
ENSMUSG00000045362	Tnfrsf26	3139.90616350729	897.205201217815	1901.45857529092	1.68334339244924	0.384455872938394	1.61349214788956e-09	2.20688491397109e-06
ENSMUSG00000053158	Fes	254.54913423127	26.2723540439621	98.2131568193125	3.11447357415517	0.545933986791517	1.55836716606959e-09	2.20688491397109e-06
ENSMUSG00000078922	Tgtp1	2166.4294608313	769.92811904136	1171.23151095842	1.24882437401313	0.364351537054755	2.54590906507972e-09	3.23348636329875e-06
ENSMUSG00000020250	Txnrd1	2288.7626524365	988.645950674003	1628.92028633411	0.906649817621664	0.24057149967165	5.15783975149891e-09	6.1141032414268e-06
ENSMUSG00000033577	Myo6	1260.56655994025	239.509257906446	710.305176076819	2.28183702215348	0.453602296942765	7.24563306911344e-09	8.05216260011913e-06
ENSMUSG00000046879	Irgm1	5634.62576687643	3211.89096819501	4288.17045397013	0.663335478761463	0.132016700639929	1.11133235566431e-08	1.16238827153336e-05
ENSMUSG00000031765	Mt1	1012.57955617573	10.0361178103579	456.889017946366	5.7989870523924	1.21670014605218	1.78075590263946e-08	1.75909003915734e-05
ENSMUSG00000101930	Gm5441	0.714456396988862	0	10.3940844099213	13.4796618567204	2.92668750799363	2.11326011099542e-08	1.97767779124261e-05
ENSMUSG00000022584	Ly6c2	520.093462803847	96.7480396884981	374.854873764771	2.2854024695154	0.499025389093321	2.69372849464866e-08	2.39485931816739e-05
ENSMUSG00000105392	Gm42684	13.454766240515	130.135703925771	72.6648201509401	-3.08631196296487	0.630376824146379	3.94005888228079e-08	3.33610414218261e-05
ENSMUSG00000018932	Map2k3	2277.73545306654	1170.90854238966	1847.37552207926	0.718521155009665	0.166433893342674	7.99587496023198e-08	6.46248421217658e-05
ENSMUSG00000051341	Zfp52	2182.88873942083	982.882938100236	1385.5056059763	0.807464690790601	0.225803093983934	1.04361656514127e-07	8.06806354120737e-05
ENSMUSG00000030342	Cd9	2231.82849378172	846.150938524125	1912.15227496389	0.993261269982587	0.360603539369927	1.29872147114413e-07	9.2370265913655e-05
ENSMUSG00000028927	Padi2	321.64475192305	90.4984961036756	226.563163192935	1.5418412193928	0.526855254220653	1.28564260187727e-07	9.2370265913655e-05
ENSMUSG00000040899	Ccr6	515.290935017891	1455.0578328422	967.441639264701	-1.08999194258586	0.419841386685178	1.71487526454814e-07	0.00011727768107281
ENSMUSG00000078921	Tgtp2	4191.82259188482	1730.15558096852	2615.39458882848	0.874045723813879	0.289360261832329	1.80168090173886e-07	0.000118650696717847
ENSMUSG00000028270	Gbp2	3620.94544538729	2208.04367928587	2389.84890154172	0.587568889099026	0.1271008303109	1.96994152399674e-07	0.000125098322279236
ENSMUSG00000053411	Cbx7	2812.8210338398	4312.17206822475	3436.76802842632	-0.529109355638051	0.111889759260803	2.18607143732083e-07	0.000134036331817247
ENSMUSG00000073557	Ppp1r12b	250.440328347155	527.751888610956	430.768672611639	-0.752712033678501	0.202062359691908	2.48519009387679e-07	0.000147297216864077
ENSMUSG00000028691	Prdx1	14125.4465305727	5764.63191684734	9201.51699139797	0.873941516900279	0.299788818106932	2.64044521708631e-07	0.000151450827112941
ENSMUSG00000096768	Gm47283	113.237963246053	411.575939013328	250.54665275589	-1.49962396454015	0.580414833408999	4.11707307197878e-07	0.000228767738415171
ENSMUSG00000078853	Igtp	10035.3589584122	5700.08032801421	6715.35496009019	0.630934062747588	0.147571395262146	4.92595227273244e-07	0.000265419264731683
ENSMUSG00000034792	Gna15	393.713244396379	178.359064190947	284.377697386405	0.765349970978404	0.229991366918216	5.80947641235249e-07	0.000303818529670705
ENSMUSG00000011008	Mcoln2	78.8622648254165	3.84752818382065	65.2084500546835	3.82078293489483	1.02661047413081	7.37065637352891e-07	0.000374450402793479
ENSMUSG00000026180	Cxcr2	0	47.6688922349841	14.3792643732832	-6.30311676053292	2.27781121943233	9.64216658208539e-07	0.000476242677766834
ENSMUSG00000067931	Zfp948	1400.59758100531	280.646491281525	644.001257716504	1.95803058191484	0.722646858443946	1.12449727594848e-06	0.000540396920638916
ENSMUSG00000091491	Vmn2r97	6411.53268367905	2506.71609328809	4999.90440905342	0.859336332263625	0.340284225339638	1.25581384796735e-06	0.000587621737650198
ENSMUSG00000062382	Ftl1-ps1	259.513438813448	49.6549582491066	129.555367092735	2.01735965741311	0.745697759044784	1.29820308640066e-06	0.000591880745622824
ENSMUSG00000020741	Cluh	365.204851586545	711.26047511539	513.66267841307	-0.675629734281144	0.180434501817474	1.39014503022892e-06	0.000617954219562511
ENSMUSG00000031584	Gsr	1112.4945924501	583.129126482567	881.024912621672	0.662385916849518	0.17441599665632	1.54928624231417e-06	0.00067189899206313
ENSMUSG00000060131	Atp8b4	62.7890544282079	7.9385775737982	53.2766127616526	2.55648282259808	0.896268064993002	2.07066787905533e-06	0.000876632037082923
ENSMUSG00000019810	Fuca2	1088.61214980029	522.210326302414	862.93357914274	0.693879373338576	0.208710213553155	2.88784907573763e-06	0.00119415917245793
ENSMUSG00000084289	Fth1-ps	0	20.1416346694723	8.99563344236802	-5.06843502271329	2.14239825068282	3.05054227594867e-06	0.00123276573201462
ENSMUSG00002076083	Klhl17	297.199708872072	922.429611172589	589.678151508238	-1.03411919070816	0.523770395714081	3.42245958388107e-06	0.00130642385114196
ENSMUSG00000087107	AI662270	1663.26970198525	1026.61035868669	1425.28218655639	0.552438019536228	0.136828801682087	3.52670518276893e-06	0.00130642385114196
ENSMUSG00000015837	Sqstm1	6286.02320328562	3666.04555436293	5075.99008184715	0.590010012884449	0.150710261825354	3.50613046998156e-06	0.00130642385114196
ENSMUSG00000022686	B3gnt5	761.492365338085	353.522777804585	602.138055650387	0.705985288762279	0.223828146152404	3.31836230583274e-06	0.00130642385114196
ENSMUSG00000039953	Clstn1	123.907049266571	348.532455345784	268.213255106802	-0.903980288988927	0.431488739616658	3.79024378045079e-06	0.00132674430873049
ENSMUSG00000039943	Plcb4	187.002680215895	487.377831939502	469.363790784915	-0.824604984653099	0.357035199530785	3.80540800546961e-06	0.00132674430873049
ENSMUSG00000025790	Slco3a1	1083.91127904793	501.192662460336	882.605262676631	0.704336983224365	0.226312352039876	3.78261594561124e-06	0.00132674430873049
ENSMUSG00000022048	Dpysl2	4010.33727367086	1469.37443054406	2484.93549565942	0.86046035133182	0.399538853900553	4.34838310432936e-06	0.00148689615342462
ENSMUSG00000002808	Epdr1	0	22.2236536033094	19.6099708151164	-4.79032519924918	2.43450069873331	5.49920824872441e-06	0.00184493248812394
ENSMUSG00000079339	Ifit1bl1	4108.04879423148	2050.0150145185	2659.14488650519	0.658289288980554	0.197587391809448	6.09315319334042e-06	0.00200633994316271
ENSMUSG00000021759	Plpp1	26.0969637301785	95.0964686417472	78.091295168653	-1.19811815373732	0.66899443453498	6.60711769852354e-06	0.00213602108722631
ENSMUSG00000026812	Tsc1	771.429477721793	1354.05943952644	1117.16439812672	-0.593307887889925	0.160428291407613	7.08004805978828e-06	0.00224804168841242
ENSMUSG00000020599	Rgs9	140.702319414971	430.934197075303	344.043302416876	-0.948576463306082	0.509391540585051	7.23461121132689e-06	0.00225681792892287
ENSMUSG00000002346	Slc25a42	164.494637699569	355.380810318247	315.848924335312	-0.683915893767573	0.23025443569668	7.87132041511788e-06	0.00237220251357985
ENSMUSG00000031762	Mt2	47.1008382322538	0.3600468871538	16.2966572478313	4.51567426902905	2.54402599283899	7.81675550365842e-06	0.00237220251357985
ENSMUSG00000043091	Tuba1c	715.702956682776	416.462916735933	602.973083525504	0.577919975141599	0.156158491594904	8.7758361721847e-06	0.00255808431110846
ENSMUSG00000024679	Ms4a6d	292.559537347472	135.612097317184	336.750177595566	0.679599196265057	0.229319624689171	8.7195220322466e-06	0.00255808431110846
ENSMUSG00000025330	Padi4	21.0765056414613	0	39.4751833435916	4.33961545555672	2.5023579204332	9.04303981828103e-06	0.00259345630659444
ENSMUSG00000052584	Serp2	105.431820681493	33.6533798813299	91.7522142221108	0.954071108945742	0.532153351800579	9.29688290549835e-06	0.00262393452289946
ENSMUSG00000067220	Cnga1	187.788217369838	18.8860391224207	111.14166446052	2.49843055671774	1.23264947953872	1.04123536644695e-05	0.00289284469543643
ENSMUSG00000039958	Etfbkmt	3613.13149798985	1461.94515644198	2075.30403423166	0.735000820538391	0.312231390891364	1.11838473217471e-05	0.0030593844496613
ENSMUSG00000021453	Gadd45g	764.653512683726	189.430178955633	363.80163295499	1.22087707618078	0.761673811638111	1.46893500597895e-05	0.00395744444565329
ENSMUSG00000034640	Tiparp	681.460767581675	344.811101360192	489.519973524899	0.629392791064343	0.198684056792694	1.60006051737402e-05	0.00418392294991579
ENSMUSG00000025857	Dnaaf5	769.532914241121	309.360348296501	417.334261332915	0.722563469821254	0.316996896730279	1.57833380857397e-05	0.00418392294991579
ENSMUSG00000015966	Il17rb	52.27329609307	195.574948108997	176.588895211996	-1.09252319453671	0.694335572855389	1.72246771009397e-05	0.00443872439901172
ENSMUSG00000025779	Ly96	333.422034267944	135.628274495379	258.448880207777	0.709377358852627	0.307745189587459	1.82316469105574e-05	0.00463109876738031
ENSMUSG00000054435	Gimap4	22283.51294617	14871.1546729762	17527.8567855595	0.477681149858628	0.125569651895623	1.87995908941635e-05	0.00464271563457113
ENSMUSG00000024910	Ctsw	5805.15925161072	3438.26957566336	3359.25415841644	0.556675800968259	0.156358110818554	1.86897432200501e-05	0.00464271563457113
ENSMUSG00000047238	Mageh1	0	21.4083920861891	14.748589421228	-3.63457426245994	2.81660103414706	2.04058168616716e-05	0.0049431790070259
ENSMUSG00000081534	Slc48a1	1542.96850312949	974.668490516542	1346.69754513203	0.516620683383743	0.140622872636838	2.05722538957267e-05	0.0049431790070259
ENSMUSG00000102148	Gm38059	0.986004109967649	25.6207448400793	30.6466300729491	-3.0561317707585	1.89735930596965	2.14056812015855e-05	0.00507485889927188
ENSMUSG00000006360	Crip1	7638.36017029554	2809.98141357475	3996.67225957519	0.755716993287503	0.386919625310344	2.18242981411317e-05	0.00510602427957188
ENSMUSG00000074918	Inafm2	233.191751978846	56.2203194922804	161.504579409787	1.17727012644831	0.786525922571624	2.27194969460844e-05	0.00524643344413412
ENSMUSG00000015340	Cybb	472.601520106679	1057.10990993454	1153.94863716729	-0.658269259106385	0.251486844333602	2.50011089364317e-05	0.00561199043116059
ENSMUSG00000040710	St8sia4	2626.04259911156	5279.72883441306	4027.25026984323	-0.623441749072376	0.207074588264992	2.49654118695171e-05	0.00561199043116059
ENSMUSG00000032712	Resf1	27998.4402135766	13694.0283283185	18361.4650095097	0.628152546721894	0.213009375401417	2.5564997746134e-05	0.00561199043116059
ENSMUSG00000038578	Susd1	461.709117040641	101.2065430808	274.477714501666	1.27154608675196	0.865135382592785	2.54161007527513e-05	0.00561199043116059
ENSMUSG00000071064	Zfp827	149.0386053092	453.795343608022	313.924120334277	-0.827081914435573	0.492591628098249	2.6091688509152e-05	0.0056577599192833
ENSMUSG00000059994	Fcrl1	126.023086351414	314.155133658347	315.103285793936	-0.695165365486331	0.319246766105871	2.87253647163218e-05	0.00615380373519178
ENSMUSG00000033902	Mapkbp1	196.935020308959	525.250496312759	412.028447577443	-0.717016843096172	0.369295343812888	3.44267631568688e-05	0.00728740804395577
ENSMUSG00000020014	Cfap54	192.60085655982	20.4585112803695	116.946050091208	1.95224709905965	1.37565053728111	3.75558875107435e-05	0.00785624983327683
ENSMUSG00000015094	Npdc1	1.70113334481976	26.4490485063423	22.7545404635212	-2.36171345492757	1.69699069450549	3.89146972844125e-05	0.00795335899326597
ENSMUSG00000037235	Mxd4	2543.22844861283	4147.14105879025	3120.96049173484	-0.52595504507949	0.152188237951024	3.87838170606043e-05	0.00795335899326597
ENSMUSG00000027078	Ube2l6	1454.93231782338	672.606705882264	992.881537087088	0.631054830685111	0.23772904732346	3.96014147267267e-05	0.00800173585518099
ENSMUSG00000075602	Ly6a	10264.3056399732	5019.36836131066	9210.06315667607	0.611315193221519	0.216348747794594	4.44313196955388e-05	0.00887677860119523
ENSMUSG00000050022	Amz1	0	16.5119103205667	11.3498706756132	-2.71776734348146	2.69850388037147	4.77175136588843e-05	0.0094273901152069
ENSMUSG00000102408	4930568G15Rik	0.270202037252291	39.2294449228273	30.8858787502928	-2.67742571456329	2.87135262007398	4.90279086251755e-05	0.00955189727562341
ENSMUSG00000033910	Gucy1a1	242.01798001449	557.758602639623	520.510346373423	-0.639130013417856	0.268470539706763	5.07704022030165e-05	0.00955189727562341
ENSMUSG00000028367	Txn1	4039.30834369942	2040.79116618526	2966.4384283274	0.598497582277127	0.2063036137843	5.00587728615597e-05	0.00955189727562341
ENSMUSG00000032041	Tirap	134.408931470515	55.2741060940164	108.044179723108	0.654813862288792	0.298097299837205	5.10337012082686e-05	0.00955189727562341
ENSMUSG00000091405	H4c14	121.409393622405	25.2036490278098	69.1422530512138	1.17110205880569	0.904259681415712	5.0711635676896e-05	0.00955189727562341
ENSMUSG00000038576	Susd4	2.07226616168545	28.8898747505432	35.7625898204411	-2.10293893999052	1.63986426331118	5.1994271898682e-05	0.00961659463728429
ENSMUSG00000103748	Gm38243	34.9112653855537	239.805077010604	130.961555514417	-1.52136553439143	1.18300717804839	5.24610359269207e-05	0.00961659463728429
ENSMUSG00000017417	Plxdc1	140.424790156816	34.801824488972	96.1138762843741	0.981207837377709	0.740526342583276	5.33580242550084e-05	0.00968121458447249
ENSMUSG00000038058	Nod1	677.849212803844	1147.59768339566	723.954855590758	-0.538937273096537	0.164268584285367	5.60634159507904e-05	0.0100693292830404
ENSMUSG00000036805	Noxa1	9.12525716718487	101.465017061147	75.2194995960447	-1.88690863345344	1.51747988095745	5.9389928155429e-05	0.0103675980834319
ENSMUSG00000089715	Cbx6	512.698500801984	974.361232077307	877.453577160936	-0.581546892090224	0.195578744019641	6.00563861758893e-05	0.0103675980834319
ENSMUSG00000022982	Sod1	3579.12622168738	1822.10821001708	2849.44893546864	0.591088240710119	0.205104492815845	5.97507322921734e-05	0.0103675980834319
ENSMUSG00000074240	Cib3	41.4948426847859	2.09248877800011	17.5439442767471	2.22622255125803	1.85794234873541	5.89638426626616e-05	0.0103675980834319
ENSMUSG00000020644	Id2	1541.81397911464	721.283292173745	1522.79161146481	0.610727661606307	0.235151500505442	6.36423571019192e-05	0.0108810072272041
ENSMUSG00000050708	Ftl1	13439.7440814269	3053.17974511143	7098.47568322553	1.02588535930959	0.81517663845337	6.46231378546448e-05	0.0109434668018423
ENSMUSG00000070547	Mrgprb1	0	12.3259669634205	7.56808091962239	-2.32245852957239	2.50893386610052	7.08795566983779e-05	0.0118185426334913
ENSMUSG00000031842	Pde4c	0.985331272104401	25.5345697390258	13.4832236314002	-2.20403465544621	2.02766331381111	7.11199629820351e-05	0.0118185426334913
ENSMUSG00000040434	Large2	0	24.0656381143009	10.8011708726266	-2.22205916954917	2.76534964929183	7.46057182457705e-05	0.0120596752375277
ENSMUSG00000047031	Vmn1r68	1.09450246485597	20.0263485652654	24.8053030215842	-2.01934199774006	1.79448569431262	7.43973704339367e-05	0.0120596752375277
ENSMUSG00000005417	Mprip	656.481155046553	1059.48214328414	877.619147617713	-0.509296091439963	0.15365951272773	7.41602385477265e-05	0.0120596752375277
ENSMUSG00000100605	Gm29243	101.491817309628	19.7592640429883	55.0478569451325	1.12737592804666	0.94387439217321	7.58793091922746e-05	0.0121550450157463
ENSMUSG00000029090	Adgra3	61.5613503924734	5.78973189618448	29.925758293664	1.68943598741724	1.47540333926345	7.96816540700075e-05	0.0126501740269536
ENSMUSG00000035051	Dhx57	454.50614250494	858.985094868231	717.696364740352	-0.570804705004375	0.196160323852177	8.28212297549363e-05	0.0130322503209958
ENSMUSG00000001025	S100a6	2273.64199216959	815.739247111581	1827.43494292574	0.674701901589801	0.392063212243864	8.48193071985878e-05	0.0132295798359482
ENSMUSG00000091649	Phf11b	2575.61136858647	1446.91705822027	1980.88127809993	0.548946775550542	0.180738779629229	9.16350905757794e-05	0.0140462374614477
ENSMUSG00000020646	Mboat2	24.3683652302016	0.69749625933337	17.3541973178198	2.05881006077824	2.14013176034028	9.14631945360191e-05	0.0140462374614477
ENSMUSG00000032231	Anxa2	2558.25370467074	1012.06105383566	2061.85817003905	0.631711455807082	0.321674888748444	9.96376430896233e-05	0.0151423669382615
ENSMUSG00000083161	Gm11427	395.809694992246	141.089420359713	239.727770596161	0.664850744008874	0.395181858995892	0.00010080695087274	0.0151902406226118
ENSMUSG00000038059	Smim3	89.1220738634915	10.9113674846174	75.946592752604	1.39105173422422	1.28493007377032	0.000102792382292121	0.0153592550381194
ENSMUSG00000015619	Gata3	5007.18007921004	2390.68240573116	3230.65587358629	0.584069597518662	0.230565424708576	0.000115257126778417	0.0170566449692532
ENSMUSG00000084320	Gm14125	1047.25365957565	425.120875207197	542.756250459763	0.616329949479356	0.305569185999454	0.00011687028849367	0.0170566449692532
ENSMUSG00000031586	Rbpms	203.483992611817	25.5393474219415	89.2278508596145	1.32236199806614	1.26059692818022	0.000117030014411388	0.0170566449692532
ENSMUSG00000056895	H2bu2	213.770873389865	94.7145162651212	158.043472855574	0.594445419000375	0.261686297212804	0.000127136064634806	0.0183789135387925
ENSMUSG00000086447	Gm13522	88.3105400555129	14.1180300843622	44.3766031357659	1.1167794422673	1.06910043412951	0.000131472306861095	0.0188524926475575
ENSMUSG00000060509	Xcr1	0.246501027491912	17.119837846935	13.0020022808884	-1.74708428693759	2.27656160167882	0.000134654093768284	0.0190022574705862
ENSMUSG00000107455	Gm43868	20.4089647171723	0.701308141103066	14.5399516173786	1.73862460953173	1.99476555052517	0.00013406401488875	0.0190022574705862
ENSMUSG00000037643	Prkci	91.3806614220334	235.146057362847	158.735742870642	-0.617368522143753	0.332688763134348	0.000139132228480678	0.0190575404043377
ENSMUSG00000039114	Nrn1	280.173701477165	563.424732768465	597.984976419871	-0.568546016151433	0.217681854861187	0.000140404802484013	0.0190575404043377
ENSMUSG00000017713	Tha1	461.256998818673	256.913545707828	373.805631646964	0.541242655826442	0.186269468080513	0.000139327283211747	0.0190575404043377
ENSMUSG00000051510	Mafg	747.798135455315	415.449840443863	674.188041349809	0.541935259111348	0.186718550799942	0.000138706200731056	0.0190575404043377
ENSMUSG00000102331	Gm19938	4.19051746736251	0	7.26162179382751	1.47928051164861	4.44184744512632	0.000140247045400149	0.0190575404043377
ENSMUSG00000054871	Tmem158	93.7977491041601	191.461481828289	128.408588738225	-0.570431622776489	0.223418970903481	0.000146019491953876	0.0196694892911506
ENSMUSG00000085531	Slc36a3os	185.189531924076	67.5565358541364	124.021070159069	0.626973167362159	0.370248047171221	0.000151406257364795	0.0202417643774693
ENSMUSG00000040498	Igsf23	433.005746598966	224.25954977251	333.808891143677	0.557004805572775	0.206180591142388	0.000153459644243075	0.0203631786140755
ENSMUSG00000041654	Slc39a11	258.919985189156	659.646164370117	413.362982040977	-0.606362183269728	0.323950840843151	0.000159001051614325	0.0207925121934587
ENSMUSG00000008892	Vdac3	1540.05952131031	879.374345895502	1153.80931745215	0.529481804171249	0.180818129095766	0.000159986350314332	0.0207925121934587
ENSMUSG00000113159	Gm48771	49.8340612159961	3.48748129666685	24.6519339082726	1.45903337188176	1.60288093950368	0.000160203260249921	0.0207925121934587
ENSMUSG00000075027	4631405J19Rik	2.9065732832027	31.0327393184812	16.7186402967157	-1.33868432999082	1.43529440889755	0.000164140457280977	0.0209969889993745
ENSMUSG00000054469	Lclat1	1301.03215641597	2424.49954454893	2077.84295307417	-0.547110779533154	0.197253584352442	0.000162967733771573	0.0209969889993745
ENSMUSG00000034484	Snx2	4946.72887575982	2568.27101171497	3718.45172917461	0.553036113317888	0.206738259230835	0.000172011243563174	0.0218466565842628
ENSMUSG00000033697	Arhgap39	371.874535072231	774.462880920396	682.283068662431	-0.565439391839836	0.231642882238824	0.000182578990682575	0.0228918059538999
ENSMUSG00000074896	Ifit3	755.683214557468	341.46149800415	577.988032335512	0.57460755103876	0.253945695640105	0.000182815164808154	0.0228918059538999
ENSMUSG00000108234	Gm44428	43.3177067317249	0	16.2558755653458	1.32124011663967	2.43704439205633	0.000185491901918342	0.0230645560000702
ENSMUSG00000028322	Exosc3	1379.76096511338	682.669925114868	930.666274118535	0.559391822835339	0.221811884177883	0.000187235187481222	0.0231050023518182
ENSMUSG00000100150	Gm19585	1606.1544874388	680.994159543538	938.049505168002	0.582780506121458	0.28194175417998	0.000188416025027481	0.0231050023518182
ENSMUSG00000016529	Il10	592.427134181719	199.438972890915	432.607681410147	0.631983117115543	0.424857084414977	0.00019296058721827	0.0235002205570415
ENSMUSG00000113841	Gm48701	2.66007225571079	23.7347535531149	27.7322270259148	-1.1637153095686	1.29223194115915	0.000202911830752033	0.0245440494054551
ENSMUSG00000025964	Adam23	2.11471140701	40.2288440416231	17.9985403675333	-1.37024423078706	1.68745713571849	0.000209228398268641	0.0251370956055048
ENSMUSG00000079071	Slc28a2b	1276.05186276717	2442.52142874163	2193.22374707865	-0.544989067658629	0.206550065349227	0.000210711017263285	0.0251453194493858
ENSMUSG00000060073	Psma3	6283.83217634794	3585.2654475344	4641.55805158644	0.52180766319562	0.183285023229123	0.00021548519278876	0.0255436147531796
ENSMUSG00000102145	Gm38056	445.588069372474	1005.71309890297	683.656525355627	-0.567979135519573	0.262865673538302	0.000224271225941174	0.0260638344343792
ENSMUSG00000011179	Odc1	1103.47347478748	2011.82973861865	1966.77813391161	-0.532039830842256	0.193849999127325	0.000223095235985141	0.0260638344343792
ENSMUSG00000071753	Cdr1os	31.6054146400101	0	13.4074121875176	1.232445689768	2.27575710150363	0.000222010527365985	0.0260638344343792
ENSMUSG00000108935	4930588G17Rik	0.246501027491912	25.4649900660253	12.9961545528228	-1.2982182095851	2.16143764323826	0.000226565895756979	0.0261595337172392
ENSMUSG00000114568	Gm48732	0	14.411653304813	14.6019837799409	-1.29132031719625	2.13734648326896	0.000231583262383161	0.026566335409258
ENSMUSG00000073096	Lrrc61	348.711249069827	688.176112040708	498.558164795636	-0.545279789774241	0.216883540197024	0.000247027695204413	0.0279770665505074
ENSMUSG00000030553	Pgpep1l	236.773984693077	127.168383723369	188.042034726194	0.533991198220978	0.200214166156269	0.000246091739955806	0.0279770665505074
ENSMUSG00000108861	5930435M05Rik	15.6240080017587	0	11.7705816474194	1.21487030711068	2.07270609366976	0.000260581707867404	0.0293253376429767
ENSMUSG00000042229	Rabif	1682.68892264785	991.196180742691	1255.00790284008	0.505614083994815	0.176929393041328	0.000268395600438907	0.0300147306377623
ENSMUSG00000110419	AW046200	7.5162984248149	68.2149684718724	34.8930156922435	-1.0213922211284	1.23644363760188	0.000287690499873191	0.0319714048640326
ENSMUSG00000086645	Gm15743	4.32809219780094	42.9447303258999	26.7944717597357	-1.03504759712809	1.28507850793299	0.000299570856777481	0.0329856326650481
ENSMUSG00000028788	Ptp4a2	9191.95129786224	5147.22465554596	7172.92563606411	0.51771313434397	0.190838321772556	0.000300527107122085	0.0329856326650481
ENSMUSG00000040605	Bace2	1.89141426076603	44.0940475832881	28.0581917265006	-1.175949681999	1.69806821658583	0.000306742133409706	0.033060228551686
ENSMUSG00000097321	1700028E10Rik	127.891047808323	331.460514135207	214.050031747396	-0.568817461997189	0.329508731964048	0.000306750369331034	0.033060228551686
ENSMUSG00000030780	Rusf1	173.980652264285	340.141653696857	236.240997266044	-0.535638629216283	0.216049281947661	0.000308492796568185	0.033060228551686
ENSMUSG00000011958	Bnip2	3144.75671965669	1964.34985626882	2382.01575593826	0.478693107313714	0.162693188462249	0.00031180319332878	0.033060228551686
ENSMUSG00000039745	Htatip2	849.558259768566	400.336310595319	672.462063357825	0.545524709942784	0.240919694974184	0.00031179405559506	0.033060228551686
ENSMUSG00000007476	Lrrc8a	516.137187407427	175.098942095027	268.657903255297	0.589374597361405	0.407437392643191	0.000312362544102315	0.033060228551686
ENSMUSG00000028709	Mob3c	532.42716686427	915.793191191128	755.318281630471	-0.505266623902921	0.181774494703204	0.000320310456315409	0.0337008297262976
ENSMUSG00000099843	Gm7160	76.2175914217134	24.0445539517606	49.4193401997377	0.602259718316049	0.455164974959336	0.000322662577527533	0.033748607594218
ENSMUSG00000026339	Ccdc93	635.167441782137	999.035820646397	821.252822612694	-0.469266381504774	0.158354419474475	0.00032981667259146	0.0342951476920979
ENSMUSG00000044037	Als2cl	1321.85737337125	572.583931594899	1182.44179091112	0.550802848731146	0.272664036511975	0.000332785703961122	0.0344026895472831
ENSMUSG00000022802	Lmln	4.47929004428353	39.1563271437011	24.9151610227633	-0.947374304118788	1.18265835552684	0.000337819809369566	0.034685529249126
ENSMUSG00000022018	Rgcc	633.031391886769	235.036349291242	440.782612260761	0.567328817037816	0.349459971916632	0.000339423097089473	0.034685529249126
ENSMUSG00000031028	Tub	0.246501027491912	10.7402720320847	18.6928509492534	-1.1099354710544	1.79323556220504	0.000342355061688465	0.0347852305821862
ENSMUSG00000040467	4921522P10Rik	0	28.0641795392898	7.62906089801336	-0.944128035823806	2.01129672049195	0.000350360243159159	0.0351973161703221
ENSMUSG00000002489	Tiam1	1343.52893083924	2866.1040744718	2291.419869701	-0.540449046246276	0.243223619807403	0.000353345320759471	0.0351973161703221
ENSMUSG00000018965	Ywhah	4435.13020661451	2519.90650375194	3141.19655266406	0.509006073284605	0.188508860866834	0.000354328755103068	0.0351973161703221
ENSMUSG00000056121	Fez2	954.975746105565	450.51170939289	623.221126393272	0.54011352756368	0.241123736224365	0.000351183982321128	0.0351973161703221
ENSMUSG00000024014	Pim1	2243.07486154836	929.010657307063	1280.55762343535	0.550759903521781	0.292176809438641	0.000360270007667369	0.0355886722574083
ENSMUSG00000046782	Ttc6	0	7.0280551624655	7.28835438411424	-1.06439388167023	1.78135302715148	0.000367898565263533	0.0357464720707698
ENSMUSG00000036882	Arhgap33	3.28990500346715	25.4583321036319	15.5646422275413	-0.892704604112659	1.11382631508083	0.000364956127322304	0.0357464720707698
ENSMUSG00000022177	Haus4	558.416905982752	339.755651812848	439.870225770433	0.485953283066022	0.171051350090572	0.000366715088753485	0.0357464720707698
ENSMUSG00000029310	Nudt9	648.035130151071	356.443197643249	506.292126244127	0.515609055386346	0.197398189730131	0.000370350315544692	0.035789124786414
ENSMUSG00000042046	Dstyk	187.738706806663	437.033512595859	344.553111282787	-0.544956905111286	0.276869130876111	0.000378255416387628	0.036355457074532
ENSMUSG00000094525	Trbv12-2	1724.08818918244	1085.7969699003	1518.36368110923	0.470186226823465	0.162340729739742	0.000390021414782447	0.0372847891196058
ENSMUSG00000028937	Acot7	1930.07761689729	1139.6677675607	1621.07413875197	0.494546503940658	0.1795541734726	0.000396123064525004	0.0374652351612717
ENSMUSG00000004642	Slbp	3287.01344109703	1522.66316078658	2015.92227149645	0.536351728643384	0.247792596412501	0.000395474260070545	0.0374652351612717
ENSMUSG00000069208	Zfp825	653.783958202302	373.248695034236	458.323545448029	0.50406512074112	0.188393519578849	0.000401398824687556	0.0377633465702086
ENSMUSG00000033909	Usp36	635.185945507566	1116.72565334272	809.928207410811	-0.504512877314687	0.18968175198498	0.000410333953020431	0.0384007790455594
ENSMUSG00000055447	Cd47	13105.1029123691	9780.57269787143	10073.6102992992	0.357999672828498	0.111379936396894	0.00041608840238141	0.0387354339410673
ENSMUSG00000051977	Prdm9	88.8514600573473	198.926931788662	135.970690799255	-0.536249022852457	0.261136290928276	0.000420853669260568	0.0387730522959698
ENSMUSG00000031860	Pbx4	137.357076710318	279.74565921601	248.885855457701	-0.528067076884654	0.229039039718238	0.000420251197502964	0.0387730522959698
ENSMUSG00000033721	Vav3	517.940326361886	1020.00539192918	679.71423279415	-0.522214587859068	0.22043289483896	0.000445046409042323	0.0403743377509262
ENSMUSG00000072235	Tuba1a	1470.10413594897	868.262693976583	1097.98249807019	0.491410178068067	0.180520708255411	0.000443805260002539	0.0403743377509262
ENSMUSG00000021178	Psmc1	2086.85443462344	1040.76907421517	1427.8264159863	0.524256297225007	0.22531706091762	0.000444227676174378	0.0403743377509262
ENSMUSG00000046169	Adamts6	1490.99310711757	2723.91725845734	1925.26074484673	-0.509853448213992	0.200203757513078	0.000452121451044049	0.0408079772640316
ENSMUSG00000074166	AW146154	471.221041773869	232.656988406584	348.746933648207	0.524016283967758	0.228094253287182	0.000456782387711917	0.0408377961349742
ENSMUSG00000112375	Gm38560	75.5888091565873	2.38882877764486	27.9260672850359	0.960406871976329	1.63025160433187	0.00045704524103593	0.0408377961349742
ENSMUSG00000097429	Gm26520	11.3810665812427	74.3610436976252	45.7561203593757	-0.761319018811796	0.947105702732442	0.00046407772516307	0.0412588301556227
ENSMUSG00000083728	Gm13854	5.69598719333001	67.3422549525628	33.0874983315069	-0.888374391615224	1.27195993424521	0.000472959413970117	0.0416321353455577
ENSMUSG00000062488	Ifit3b	195.706677225935	62.7505372998108	171.543842700542	0.563164249722797	0.429597896315857	0.000470969053269864	0.0416321353455577
ENSMUSG00000028982	Slc25a33	304.561140383869	143.073461620143	200.522928155957	0.526526235384196	0.2445932218115	0.000477752518096704	0.0418078493638735
ENSMUSG00000027387	Zc3h8	260.257105997401	71.9402578362032	166.793362140226	0.590588466089851	0.530795114956807	0.000479658133413767	0.0418078493638735
ENSMUSG00000048163	Selplg	12661.4198389667	7661.02903201987	8130.05322173961	0.480396056513304	0.17512646849465	0.00049566478316268	0.0429922707776372
ENSMUSG00000039987	Phtf2	1007.96017075219	1712.99333903377	1295.94288811631	-0.489138605520256	0.1825030511319	0.000500173205818824	0.0431727173430316
ENSMUSG00000104121	Gm37485	4.64502341671074	32.3076680500253	23.6997259880625	-0.758491530207934	0.97847728560481	0.000503189689635044	0.0432232650792306
ENSMUSG00000026018	Ica1l	9.35515422333928	70.8089258623332	62.5497535106031	-0.767682533196113	1.00906188188827	0.000511341896478123	0.0437123570253726
ENSMUSG00000031965	Tbx20	0.222127179868286	15.5821840261714	14.2017314542172	-0.85105545006314	1.6751283075366	0.000528282401556695	0.0443084404815075
ENSMUSG00000034177	Rnf43	224.983442190331	599.092814164032	490.658093650311	-0.536337617176496	0.33762036019051	0.000521466588098086	0.0443084404815075
ENSMUSG00000055322	Tns1	276.979880899911	617.8915737145	419.229026083107	-0.524693414103698	0.260902141116635	0.000526820543016381	0.0443084404815075
ENSMUSG00000008496	Pou2f2	764.648493006626	1299.69074725792	993.686478025289	-0.488141500373268	0.18318412615053	0.000523479608134084	0.0443084404815075
ENSMUSG00000095562	Erdr1	31.1765882448692	121.888384905873	83.8972320367535	-0.595238478055477	0.579410482090564	0.000532119874748503	0.0443133908995779
ENSMUSG00000045867	Cradd	559.126468817156	358.164426341616	404.900374990238	0.455828287856296	0.160439422387514	0.000533325777656469	0.0443133908995779
ENSMUSG00000106241	Gm43143	0	17.2548753854925	12.1927401832057	-0.778676284551492	1.72720337366302	0.000542252751730188	0.0445938810359861
ENSMUSG00000042087	4933440N22Rik	7.17063088502962	34.41770288444	21.0317116131453	-0.642830771189847	0.723736113593864	0.000545127380450741	0.0445938810359861
ENSMUSG00000098112	Bin2	14242.0659447952	7558.30093800765	9415.13345152698	0.50873962594502	0.209693202003428	0.000539595992785573	0.0445938810359861
ENSMUSG00000073421	H2-Ab1	53.1898456331316	4.07198998112907	38.1225961496064	0.844638209538917	1.27539380651271	0.000546733370780326	0.0445938810359861
ENSMUSG00000045559	Olfr827	0.222127179868286	28.2266854271371	9.17332094413842	-0.772885169616088	1.71912987736242	0.000550182971424033	0.0446703352278115
ENSMUSG00000028098	Rnf115	3031.70839061752	1684.8994267771	2130.54340711622	0.499893136195142	0.198050421887771	0.00055468413643899	0.0448310846819167
ENSMUSG00000060791	Gmfg	2158.2700832812	1087.27390738839	1711.68835904284	0.513748050017609	0.224072714887131	0.000557222846297724	0.044832486108687
ENSMUSG00000049775	Tmsb4x	121098.524896846	63905.8640423549	80191.6906076089	0.50810090780251	0.211472893029519	0.000560280297177107	0.0448754232617394
ENSMUSG00000078161	Erich3	0	5.55383445356698	15.2922410997311	-0.857385293625696	1.555569525434	0.000563985741029398	0.0449696433239629
ENSMUSG00000044328	Trp53i13	246.029324293284	95.7377524756812	180.780349018249	0.527806613554368	0.319755347940972	0.000570671557640531	0.0449708786493875
ENSMUSG00000111746	4933422A05Rik	33.0887963877749	0.341261253949266	12.1374224268378	0.768847357122962	1.68889315067088	0.000571588694379483	0.0449708786493875
ENSMUSG00000024901	Peli3	15.4376184031811	0	11.0259248774084	0.780067331257662	1.68110232010141	0.000570096405381217	0.0449708786493875
ENSMUSG00000062743	Zfp677	592.138592384881	296.786976070999	524.986578270772	0.513010340875681	0.225950870553519	0.0005745051431162	0.0450012156376615
ENSMUSG00000024339	Tap2	3568.45398345075	2358.47170034527	2771.59756337473	0.43869980714514	0.152228514345542	0.000578495548053522	0.0451150409646477
ENSMUSG00000033855	Ston1	101.047746778694	288.678708072918	173.787925839518	-0.534365801690038	0.372770817026663	0.000582830435878456	0.0452162643998076
ENSMUSG00000023031	Cela1	91.1538367699787	26.2157233687046	81.7709172125829	0.559993569771192	0.492097124052167	0.000584879411279217	0.0452162643998076
ENSMUSG00000020515	Cnot8	2071.01378043751	1361.68643906774	1601.20476477874	0.44053675867302	0.154250495320591	0.000608492216135194	0.046838095649783
ENSMUSG00000024750	Zfand5	2415.59069400495	1639.87561687529	2284.50256926197	0.422530842393584	0.144756225662787	0.00061445153925926	0.047092943187797
ENSMUSG00000108368	Gm45053	1.23183229959631	16.6655890181146	11.085600059348	-0.800830716074313	1.2694507720761	0.000626024318411816	0.0474021104013859
ENSMUSG00000005362	Crbn	3179.69162819404	2300.3861483783	3067.29268917872	0.379486204006154	0.124851385078226	0.000624465462472146	0.0474021104013859
ENSMUSG00000014402	Tsg101	2025.20231448974	1308.20643602114	1682.06857610012	0.448576766937728	0.159576778949605	0.000626483096807024	0.0474021104013859
ENSMUSG00000029415	Sdad1	343.481519205926	577.589206827889	443.970665789283	-0.479092851604065	0.182294786554782	0.000642997489048646	0.0482410900960927
ENSMUSG00000032803	Cdv3	2392.15736582129	1117.9551892585	1532.33729345068	0.512606376270292	0.247271484561779	0.000642023351660365	0.0482410900960927
ENSMUSG00000037306	Man1c1	16.6431055821929	103.479228277276	87.3109177020108	-0.658650479990344	0.853179012763524	0.000664402470903106	0.0488853220135772
ENSMUSG00000027834	Serpini1	581.990197330389	302.595592556249	448.702660950989	0.503399441583067	0.216733150051869	0.000661086585055943	0.0488853220135772
ENSMUSG00000027456	Sdcbp2	1093.58680865443	558.434972907831	958.960569129127	0.505010947943804	0.221728465862876	0.000665309975071104	0.0488853220135772
ENSMUSG00000022205	Sub1	6912.48818920577	2728.78437452253	4154.6430620569	0.517056158300682	0.311166326298515	0.000665330854692407	0.0488853220135772
ENSMUSG00000084299	Gm6630	45.8206994593837	14.4862482863433	34.1138440019933	0.535262737864448	0.42973813665301	0.000657360454222374	0.0488853220135772
ENSMUSG00000000340	Dbt	303.745775616255	518.89886261541	398.890932969373	-0.482180674702967	0.186644194695691	0.000668531261241784	0.0489183306837044
ENSMUSG00000014418	Hps5	477.00389229548	852.22096834765	701.056808090372	-0.492046820693344	0.198180254853787	0.000673000983208915	0.0490435675509743
ENSMUSG00000023892	Zfp51	1942.54895996098	988.346397666691	1343.37603459926	0.504119872209101	0.222950747701223	0.000684873200502991	0.0497050219516068
ENSMUSG00000056004	Elapor2	0.37937323000386	15.2413410220802	8.39697895110022	-0.758857069516282	1.47628637480809	0.000703040530320514	0.0506103792292675
ENSMUSG00000031880	Rrad	847.516897480647	363.151767739807	544.136982266387	0.51115239900415	0.277623325899054	0.000700705453713322	0.0506103792292675
ENSMUSG00000035133	Arhgap5	423.633653412897	920.967641883282	857.454690324745	-0.508255955566705	0.253185819394309	0.000710623880524811	0.0507453944562718
ENSMUSG00000029599	Ddx54	1211.97057092813	862.700022838488	995.623635174483	0.389945654978305	0.131252072849187	0.000707845814788964	0.0507453944562718
ENSMUSG00000099767	Gm28884	0.540404074504581	13.5487689269788	11.3714838468027	-0.749926037930959	1.42640078457777	0.00073321056481932	0.0521488682122093
ENSMUSG00000070047	Fat1	0	18.33105969097	10.6900969464515	-0.642218412634048	1.57282049502303	0.000743181819345089	0.0526474738238049
ENSMUSG00000109231	Gm45737	1.03273329162516	29.3665766201237	15.6675107791198	-0.738710048164276	1.42376763725652	0.000751533936964268	0.0530278767188954
ENSMUSG00000050965	Prkca	2882.62863769772	4294.0493331546	3718.01331316722	-0.425289794011303	0.150095499671422	0.000758709315204603	0.0533225704887472
ENSMUSG00000049339	Retreg2	1015.5354539936	1392.38820635219	1309.62490803643	-0.371184749148346	0.124076690977623	0.000773464132791469	0.0541455344297839
ENSMUSG00000086533	Mypopos	470.88214891679	972.870018541837	652.217688953689	-0.501756406513085	0.237939527574465	0.000777711181428892	0.0542293432038711
ENSMUSG00000118642	AY036118	1832.52116997147	4326.83012529018	3088.72177623121	-0.50489659711338	0.28180474328346	0.000785091659405203	0.0544700409273217
ENSMUSG00000038349	Plcl1	170.631499940303	388.10719585716	273.019206335718	-0.504055716208583	0.268786669444372	0.000787289832873386	0.0544700409273217
ENSMUSG00000022831	Hcls1	4616.24732680782	3489.19378959713	4114.96195539645	0.341381364543373	0.11197079670872	0.000802798551234625	0.0551245184957081
ENSMUSG00000040599	Mis12	1253.19085648546	773.609050001364	1007.9820858163	0.460796837551891	0.174306200288143	0.000802949794184151	0.0551245184957081
ENSMUSG00000109656	Gm45548	0	15.9668531819913	8.27809702102039	-0.616538864298267	1.51409780068708	0.000824600132305078	0.0551546512661034
ENSMUSG00000112836	Gm47006	0	20.6530255748083	8.84298413842594	-0.585217621809438	1.51620791666507	0.000845915514315877	0.0551546512661034
ENSMUSG00000016028	Celsr1	589.464291028157	1465.602853036	1033.39941398765	-0.503405045401328	0.302208721862527	0.000817855234870468	0.0551546512661034
ENSMUSG00000058297	Spock2	95.8729476493902	217.872158718536	307.574243189114	-0.501412305555783	0.269279112835504	0.000826149556209582	0.0551546512661034
ENSMUSG00000071369	Map3k5	868.502972774869	1653.26274518463	1449.35770678623	-0.493997557444178	0.215944873827401	0.000812070194834187	0.0551546512661034
ENSMUSG00000015605	Srf	111.657125189984	201.751590688967	172.611017475975	-0.485452679256459	0.202615304422786	0.000846815128263103	0.0551546512661034
ENSMUSG00000030029	Lrig1	1675.11046326305	2989.12445908775	2347.82106914945	-0.484838842979855	0.199433832009867	0.000817441591529644	0.0551546512661034
ENSMUSG00000074212	Dnajb14	318.239207953901	535.581305664437	449.490212288425	-0.470876708391627	0.18483388966667	0.000845751762552283	0.0551546512661034
ENSMUSG00000038633	Degs1	3200.31023449213	1964.480684653	2471.7693782357	0.461750655474693	0.176147165541245	0.000831295275947945	0.0551546512661034
ENSMUSG00000001175	Calm1	18276.127879618	10379.2960075949	13094.6903429509	0.481168547721312	0.19632704940563	0.000845199792769349	0.0551546512661034
ENSMUSG00000021728	Emb	4667.0595826266	2616.16552759725	4477.56503850123	0.48462472890976	0.199386384096355	0.000820961716416056	0.0551546512661034
ENSMUSG00000029462	Vps29	3334.04578554875	1590.10916724218	2217.21935112195	0.498706427737828	0.242541082572127	0.000838630157358381	0.0551546512661034
ENSMUSG00000008348	Ubc	4347.64700750348	1804.70784043286	2959.84386851939	0.502209471184503	0.289367729400778	0.000826379440026337	0.0551546512661034
ENSMUSG00000055003	Lrtm2	23.3351368235193	0	14.2710263634544	0.587423315933247	1.51935251592425	0.000840467117230289	0.0551546512661034
ENSMUSG00000056258	Kcnq3	0.444254359736571	17.2884902959177	23.1680923117472	-0.67622953756963	1.40866896967813	0.000857744350037389	0.0556625995912949
ENSMUSG00000009687	Fxyd5	14520.8936356838	8147.71066241531	10555.4422392113	0.482585764669607	0.199583084415814	0.000864390176230151	0.0558898971765393
ENSMUSG00000037996	Slc24a2	0.18968661500193	9.28129885026497	12.1453527500174	-0.674364041807963	1.38185614502112	0.000877850595375734	0.0565545704216519
ENSMUSG00000025223	Ldb1	1130.33331995961	1888.83417232021	1572.94697813154	-0.467252321211318	0.183566663283242	0.000895418864477878	0.0568622958188612
ENSMUSG00000025742	Prps2	1471.30058270448	2130.17441607884	1772.46595246036	-0.406249297311607	0.142990438339372	0.000894653057826341	0.0568622958188612
ENSMUSG00000034343	Ube2f	1672.44275555495	1032.0209539413	1363.37018442419	0.458032501398777	0.175493886652718	0.000895035918102339	0.0568622958188612
ENSMUSG00000057409	Zfp53	4833.28125883329	2552.26576237578	3345.46995999632	0.489420110259456	0.215278917986138	0.000894793278328382	0.0568622958188612
ENSMUSG00000097699	5430400D12Rik	0.492329217120576	16.1808451351366	16.4984117640283	-0.663238952606301	1.3788870342167	0.000899305034239705	0.0569058463125132
ENSMUSG00000108714	Gm21057	3.64674920354169	28.0669894698836	18.0103437088769	-0.62156318103996	0.921337780912096	0.000911405110066085	0.0569928827494957
ENSMUSG00000006304	Arpc2	18497.2795908924	10962.422289482	14151.2840587021	0.46933877027297	0.1861338307118	0.000907137355039626	0.0569928827494957
ENSMUSG00000031521	Aga	845.538555151046	426.656901546881	646.050084421048	0.492286280270617	0.227498101408506	0.000910515684899478	0.0569928827494957
ENSMUSG00000048440	Cyp4f16	203.912132941032	94.487301538589	163.568063563165	0.495137393909801	0.251546794066617	0.000913721197035643	0.0569928827494957
ENSMUSG00000074874	Ctla2b	22.8818599596172	1.35360937048797	10.768747633486	0.673956613220122	1.21438399279287	0.000916706848116292	0.0569928827494957
ENSMUSG00000105179	Gm42866	0.493002054983824	23.837271283823	10.4757625423976	-0.624488975473059	1.40824539501342	0.000935487379558665	0.0576762326216652
ENSMUSG00000029622	Arpc1b	15625.4886750597	9421.82338257241	12209.9622177247	0.463702900146983	0.181963876968569	0.000937140653251581	0.0576762326216652
ENSMUSG00000052384	Nrros	1455.39813043764	842.920417981276	999.658481545672	0.473768329657442	0.192477235289262	0.000937429347486713	0.0576762326216652
ENSMUSG00000061099	Gapdhs	8.17889517005461	43.9898871987164	22.3062670483298	-0.563537085386919	0.719672379580314	0.000944166962749006	0.0577917180039514
ENSMUSG00000093963	Gm21909	639.911877249439	220.42668541445	298.683294449061	0.497454845681476	0.370299207308368	0.000945806756602545	0.0577917180039514
ENSMUSG00000072694	1500011B03Rik	1220.586736892	677.180035174424	908.965595125622	0.48086927625574	0.203464166661897	0.000953885243999659	0.0580857312450614
ENSMUSG00000003420	Fcgrt	58.7851861293536	7.16593878164669	32.7590163463355	0.61457558614452	0.932191062891061	0.000957746933752735	0.0581218369592402
ENSMUSG00000057315	Arhgap24	39.5607637412119	181.013448965651	99.511791235387	-0.536462620398654	0.622552793890873	0.000971794070907336	0.0584397658436066
ENSMUSG00000024563	Smad2	2039.85020312097	1201.07947344443	1512.5427621419	0.468936896457694	0.188465248793631	0.000967210758931784	0.0584397658436066
ENSMUSG00000034947	Tmem106a	293.617686913987	119.272341401695	212.113923908476	0.492383779297791	0.297008106314453	0.000972845772999693	0.0584397658436066
ENSMUSG00000025142	Aspscr1	1505.83139120139	1053.68319629336	1235.43355088668	0.396625223198263	0.139762771857849	0.00098629070747158	0.0588497821125911
ENSMUSG00000053644	Aldh7a1	185.971053411113	98.9581492500709	140.850942839583	0.484899235091161	0.214497752823807	0.000983382374391689	0.0588497821125911
ENSMUSG00000110656	Gm20735	56.3245311538744	16.290294603882	35.6653506350449	0.503767088892959	0.461333701223554	0.000991896229546107	0.0589863105603991
ENSMUSG00000020175	Rab36	0	12.523745588341	15.0667668856582	-0.572518681411762	1.41231864970036	0.000995819649255713	0.0590222306113861
ENSMUSG00000022013	Dnajc15	1288.07521469971	730.432068663157	939.971520342207	0.475520201047173	0.198417782098803	0.00100174647927466	0.0591762596278498
ENSMUSG00000097077	Gm16712	8.17042648327599	57.8078947030939	40.6067295153786	-0.586081007169309	0.859131312533459	0.00101690146125599	0.0592218761209518
ENSMUSG00000042810	Krba1	722.099530517961	1384.58790598042	1104.67220302799	-0.484985571595326	0.219736251790303	0.00102103232456583	0.0592218761209518
ENSMUSG00000009585	Apobec3	9889.70793000599	7549.63090691416	9075.10433586284	0.330689986558524	0.110362951813371	0.00101911813362764	0.0592218761209518
ENSMUSG00000003037	Rab8a	4520.39105188211	2748.30986101678	3262.18637790993	0.459008493325727	0.180606841933439	0.00101460861507502	0.0592218761209518
ENSMUSG00000019813	Cep57l1	664.290158579805	395.525095130974	418.367323660155	0.464587641225728	0.186294432963312	0.00102250244469559	0.0592218761209518
ENSMUSG00000024030	Abcg1	3814.03959226543	1893.11421311051	2349.33898136916	0.487933142707454	0.232573562829062	0.00101784791365286	0.0592218761209518
ENSMUSG00000090290	Tarbp1	120.212347672987	245.727981338653	220.302813288031	-0.487667384128688	0.237452810726113	0.00103646779282268	0.0598358241044807
ENSMUSG00000079197	Psme2	10741.9060618138	5799.64108321022	7303.20608480524	0.480714929507917	0.211004579856409	0.00104594268777874	0.060187401072472
ENSMUSG00000111932	Gm18899	2.04311124921643	22.8872460037892	14.4044070961284	-0.614185714206507	1.05222596988655	0.00106965851641109	0.060765489074459
ENSMUSG00000027487	Cdk5rap1	333.157998672485	633.238877422014	507.064318346759	-0.482565165409449	0.217447529457768	0.00105993700646338	0.060765489074459
ENSMUSG00000024477	Pggt1b	1346.55468666773	948.885627692904	1187.42191313765	0.390859518865802	0.13813810912962	0.00106318870868101	0.060765489074459
ENSMUSG00000003309	Ap1m2	154.191540348378	21.486380699631	58.4982497346507	0.574913857877499	0.848026786082184	0.00106793487613332	0.060765489074459
ENSMUSG00000026970	Rbms1	3577.41165422897	2209.77391961446	2612.46791026564	0.452342696166234	0.177040414968191	0.00108206121280962	0.0611624977890039
ENSMUSG00000052040	Klf13	8510.61990373162	4158.96534376889	5388.12028254119	0.485299338058631	0.237245704319403	0.00108696638554216	0.0611624977890039
ENSMUSG00000078773	Rad54b	109.812372872354	17.9511320680359	46.4013026338109	0.553873509206877	0.766137572192804	0.00108493479180237	0.0611624977890039
ENSMUSG00000108842	Gm45001	0	23.3488448205051	7.60156078219168	-0.492317052068507	1.39582381561463	0.00110388679697705	0.0615304424358902
ENSMUSG00000041736	Tspo	5436.53902165735	2982.71109757633	4324.60121799101	0.476881610569691	0.207454439566485	0.00109877361949018	0.0615304424358902
ENSMUSG00000017723	Wfdc2	31.759943359121	0	12.1917455333602	0.479320272885841	1.40366091080602	0.00110248350920571	0.0615304424358902
ENSMUSG00000110874	D030045P18Rik	0	13.7600441009302	7.09955611711504	-0.530032941608294	1.36842642756308	0.00111347060556348	0.0618706901172634
ENSMUSG00000020658	Efr3b	2.83101262169317	26.5250123660923	12.719864395945	-0.58342216830106	0.946398035121399	0.00113592600070921	0.0627655606689622
ENSMUSG00000102112	1810041H14Rik	104.004229767372	200.402304601507	162.402074868512	-0.480769201364298	0.222461739568068	0.00113663520248613	0.0627655606689622
ENSMUSG00000066363	Serpina3f	247.212707199244	55.4035446227263	187.517236745718	0.509517582378241	0.590605296395105	0.00115004783986034	0.0633095995063676
ENSMUSG00000038213	Tapbpl	2356.0869018703	1660.9703396797	1841.22811867297	0.389038135018021	0.138869143588635	0.00116931869147501	0.0639743250865144
ENSMUSG00000008136	Fhl2	154.376994692226	47.4503032231671	87.8666227406598	0.48432863730156	0.421354078958965	0.00116665933660298	0.0639743250865144
ENSMUSG00000021127	Zfp36l1	5734.25685412944	7606.50926068011	7217.70006201635	-0.340014467397167	0.116091507980386	0.00118041816274972	0.0643134008218936
ENSMUSG00000035329	Fbxo33	1299.78182249411	799.650795686883	1162.2698872618	0.450957031085453	0.178965295527659	0.00118275024288618	0.0643134008218936
ENSMUSG00000034028	Cd226	1669.85081515795	2476.40986994358	2289.02822149913	-0.413830678798544	0.152925833324061	0.00119491825099441	0.0644803817508215
ENSMUSG00000030103	Bhlhe40	1270.17263739609	783.268555842084	1183.58210764254	0.449965603683537	0.178509046295363	0.00119670018434121	0.0644803817508215
ENSMUSG00000028932	Psmc2	3135.0938111117	1818.27720496125	2219.3167131029	0.465073139873191	0.194390338326409	0.00119479610697296	0.0644803817508215
ENSMUSG00000034317	Trim59	3659.70506172347	4904.00112015398	4138.57376714452	-0.348007090814592	0.119896587697781	0.00120828802445958	0.0649080645405313
ENSMUSG00000015839	Nfe2l2	1164.54067289971	606.14726736613	971.897681519706	0.477485803228621	0.221651966861937	0.00121448244895097	0.0650443145325219
ENSMUSG00000101609	Kcnq1ot1	2975.39532285936	5473.333021576	4154.19855177156	-0.473449015437715	0.210787167116067	0.00122814751607966	0.0653823083335701
ENSMUSG00000041278	Ttc1	1309.20812352368	695.628255570523	863.803294514698	0.475586389096704	0.2165697985267	0.0012274249748401	0.0653823083335701
ENSMUSG00000024644	Cndp2	1851.94121502615	1239.92219423808	1336.26347651646	0.416899817447009	0.155585354976476	0.00123838004905081	0.0657302556781266
ENSMUSG00000030245	Golt1b	1179.39963721365	537.293370716935	757.265986396251	0.47781326518755	0.258311090764349	0.00126541141912632	0.0669651203675149
ENSMUSG00000021027	Ralgapa1	938.003751406179	1689.24724891712	1424.55439373653	-0.469668355995869	0.205934942600704	0.00127149278982418	0.0670872798096847
ENSMUSG00000115701	Vmn1r6	29.5584006047815	0.341261253949266	13.3432571691146	0.489876081201427	1.30547814254029	0.00128587512597751	0.0676454012278289
ENSMUSG00000089872	Rps6kc1	123.007402395897	247.164522456958	199.532686635646	-0.476386120264512	0.233648908218762	0.00129356897302617	0.0677736685751996
ENSMUSG00000039105	Atp6v1g1	2019.51354412931	957.705253563511	1359.87745056095	0.476798735873389	0.246750317338328	0.0012959365230059	0.0677736685751996
ENSMUSG00000052551	Adarb2	0.976591716998423	25.3328499309058	19.3662240107909	-0.552868324452978	1.19633997931897	0.00131382519378448	0.0679102493333772
ENSMUSG00000055923	Aasdh	265.357943293332	433.236282223361	330.849731192688	-0.44938013312079	0.18144549898892	0.0013125693712794	0.0679102493333772
ENSMUSG00000053178	Mterf1b	134.612814526928	44.0213480540199	83.3656946291376	0.472641267195554	0.388238627502686	0.00130548452264426	0.0679102493333772
ENSMUSG00000116879	Gm49794	102.257083643587	27.1133329323242	53.3497334023705	0.48047327688627	0.492701520092509	0.00131027157426853	0.0679102493333772
ENSMUSG00000113666	Gm35725	0	9.17538748764532	10.1086003589536	-0.50900679960145	1.27112280308851	0.00132398639356799	0.0682371074319779
ENSMUSG00000078920	Ifi47	11275.7353467163	8132.66689078532	9001.72518249669	0.37197445379077	0.13249084514866	0.00132909178584622	0.0683022573529815
ENSMUSG00000074825	Itpripl1	1140.38084643363	553.354952414635	736.206274114977	0.475263061333381	0.240678298540858	0.00133341131462877	0.068326762493989
ENSMUSG00000022416	Cacna1i	23.141414478088	1.3838306490016	15.7788610349386	0.559246042572215	1.09637497086336	0.00133923815204065	0.0684281424753874
ENSMUSG00000032370	Lactb	501.329079109263	279.305836587336	337.622876545274	0.466387670949307	0.205972475511968	0.00136947462797144	0.0693825727574227
ENSMUSG00000024246	Thumpd2	619.917040965311	250.573208986035	424.749942644358	0.470545750796509	0.297852911029919	0.00136962392654268	0.0693825727574227
ENSMUSG00000029217	Tec	606.840767623525	246.283962721279	347.726944657105	0.470816502486327	0.296414099414312	0.00136602042199465	0.0693825727574227
ENSMUSG00000021213	Akr1c13	499.641275186432	246.453947898452	330.363577254894	0.473461336202786	0.236658026908112	0.00137776914683749	0.0695969124997654
ENSMUSG00000005732	Ranbp1	1430.20665841389	682.738719610966	864.878670273674	0.473463564360396	0.245315297018153	0.00138174350562759	0.0695999469506068
ENSMUSG00000080939	Gm9208	92.4427977274147	264.635745326301	160.896083849225	-0.466677312693214	0.356055656870518	0.00139843013688741	0.070241486621455
ENSMUSG00000025876	Unc5a	1.23250513745956	15.2477252088297	14.2672479899137	-0.544806401930976	1.01081310953906	0.0014063952785245	0.0702665062928733
ENSMUSG00000041459	Tardbp	3746.31672859012	2489.47672958518	2847.54048469564	0.417494166932928	0.159092414920001	0.00141065605049049	0.0702665062928733
ENSMUSG00000059895	Ptp4a3	3340.64267091636	2128.86456636448	2330.32851667327	0.434436267579972	0.171154420759535	0.0014112644494006	0.0702665062928733
ENSMUSG00000030681	Mvp	773.258509837143	475.738410335562	659.361044987701	0.445637944023409	0.1808409227175	0.0014147353496906	0.0702665062928733
ENSMUSG00000100302	Gm29670	2.71151130241103	43.3215380925664	20.3603419387613	-0.542356154411398	1.07034241028496	0.0014268133812563	0.0705911012969363
ENSMUSG00000043789	Vwce	48.264031884074	3.03704434961613	31.1515500436807	0.542039134391002	1.06357907262311	0.00142921075681329	0.0705911012969363
ENSMUSG00000023048	Prr13	6309.96782495373	2790.70079224605	4155.16744358937	0.470218929975278	0.267547147319484	0.00143333432687679	0.0705986638952805
ENSMUSG00000020193	Zpbp	94.1269179644915	256.89109847153	153.36362879776	-0.464650885277727	0.334996234811608	0.00144676506839252	0.070672883739251
ENSMUSG00000020720	Psmd12	2495.53992244986	1268.39594834582	1720.10385129594	0.470584512083845	0.22904942597749	0.00144272229614241	0.070672883739251
ENSMUSG00000028392	Bspry	77.0646797645156	11.8183517898243	67.446789666175	0.506682508890903	0.749918097387474	0.00144283436964507	0.070672883739251
ENSMUSG00000004070	Hmox2	1251.89171026161	807.738087972513	1024.16484132063	0.429022486579326	0.16820265784147	0.00146732503693124	0.0714808396758201
ENSMUSG00000024197	Plin3	896.303341017211	537.206260160304	734.99118169295	0.451073123000834	0.188227649588591	0.001473700458838	0.0715952673732197
ENSMUSG00000031314	Taf1	870.93415215085	1376.12191429153	1154.19645060154	-0.435585033290692	0.173702193794029	0.00148355486927078	0.0716734040597614
ENSMUSG00000039168	Dap	1335.8830132214	832.852622667246	1236.30188746733	0.440269999805177	0.177907342634739	0.00149125879008925	0.0716734040597614
ENSMUSG00000094796	BC147527	1669.35260328638	1026.2403837022	1258.55573906737	0.444254695021969	0.181621487668322	0.00149143239987131	0.0716734040597614
ENSMUSG00000059022	Kcp	18.4424063730349	0.341261253949266	13.6345777148449	0.482493750901354	1.21835248149175	0.00148992223373691	0.0716734040597614
ENSMUSG00000114438	Gm47827	3.53640603095906	25.3526945166562	15.3985012484934	-0.508029451164699	0.800205564542879	0.00150073870297572	0.0719262395622947
ENSMUSG00000103159	F830112A20Rik	24.7837828520555	121.422850710418	80.3173315204207	-0.478854605817184	0.612359762673445	0.00151928687540471	0.0724748683900248
ENSMUSG00000032715	Trib3	185.07809816246	51.6630742269154	96.9386778650905	0.462494868854932	0.457715663360529	0.00152033777118718	0.0724748683900248
ENSMUSG00000041750	Cd1d2	108.208726147502	38.8733030688431	56.679184268525	0.459500674244193	0.342505035510654	0.00154341900097902	0.0733784311668661
ENSMUSG00000027778	Ift80	6305.3789912939	9764.18565460525	6855.81499728648	-0.426709438421088	0.168515974917169	0.00157085058862954	0.0740883138366627
ENSMUSG00000004651	Tyr	16.198789307595	0	18.2326627554764	0.433512140456313	1.22577714420091	0.00157069212742004	0.0740883138366627
ENSMUSG00000018819	Lsp1	14037.0999879461	8543.5962361551	10247.7061503689	0.44530244132197	0.184652425060202	0.00156275848324011	0.0740883138366627
ENSMUSG00000001663	Gstt1	33.665854994796	1.0237837618478	16.0948609064327	0.487862705616881	1.15310290617251	0.00160428989110951	0.0754652871794133
ENSMUSG00000037470	Uggt1	1335.41087528003	2528.09062744749	2128.66484322051	-0.463287189797171	0.220523357736421	0.00163371813399206	0.0760448747133844
ENSMUSG00000045071	E130308A19Rik	854.313739089002	1417.12953406631	1287.96118162194	-0.44636333069698	0.187708183195007	0.00162809808300802	0.0760448747133844
ENSMUSG00000031353	Rbbp7	4320.73258600596	2603.88105210619	3169.76897965084	0.446247534410923	0.187735857400145	0.00163343472021042	0.0760448747133844
ENSMUSG00000115918	A930001M01Rik	576.304146938537	296.831825025244	392.448083870499	0.464640225181287	0.226654382035034	0.001621155300098	0.0760448747133844
ENSMUSG00000032902	Slc16a1	310.821575838539	568.955374396818	367.919516647159	-0.460494963630234	0.21233505338207	0.00165383450693273	0.076250926109995
ENSMUSG00000040747	Cd53	27495.9732915285	20162.1090383234	24735.6911910246	0.357351570886196	0.12892756912478	0.00165529821036264	0.076250926109995
ENSMUSG00000017677	Wsb1	3698.53595611525	2476.60417522099	3043.70486954714	0.410378102265172	0.158421847394697	0.00165196311542906	0.076250926109995
ENSMUSG00000020641	Rsad2	418.200122495469	210.016016538176	411.961789814488	0.464185195260512	0.23290047990713	0.00165289827838951	0.076250926109995
ENSMUSG00000022015	Tnfsf11	497.19108493036	940.46746970864	1134.24015470897	-0.46191474013682	0.220401499491783	0.00168077773132358	0.0764429187171789
ENSMUSG00000018900	Slc22a5	694.822539476258	1544.668689524	720.700796371059	-0.461835328705635	0.262829740333487	0.00167186632686512	0.0764429187171789
ENSMUSG00000003360	Ddx23	520.307172507931	965.327344293584	711.862412598677	-0.460636676204905	0.216021725778146	0.00168950054454517	0.0764429187171789
ENSMUSG00000015733	Capza2	8469.12034007935	5410.02619056539	6594.41254150466	0.428856558262099	0.172302817727112	0.00167788896031071	0.0764429187171789
ENSMUSG00000034459	Ifit1	1346.32465834286	789.926930772949	1173.4266777632	0.45034087964889	0.194874661104266	0.00169385917409417	0.0764429187171789
ENSMUSG00000023074	Mospd1	637.877198030539	325.285069303441	399.356122938743	0.462783916643736	0.229654652877478	0.00169379788573062	0.0764429187171789
ENSMUSG00000020288	Ahsa2	779.598721311121	391.703031519996	596.264021192676	0.463529463453992	0.233144238876671	0.00167506676504929	0.0764429187171789
ENSMUSG00000051855	Mest	109.903630562564	16.9979869317345	70.2586819710309	0.478516197496129	0.721761650726638	0.00169192089794304	0.0764429187171789
ENSMUSG00000026532	Spta1	0.493002054983824	13.9574044759926	11.9427555016278	-0.476317291242992	1.11866133046011	0.00171244723953168	0.0770861376357288
ENSMUSG00000002257	Def6	1930.95544810231	1470.05700450068	1620.87905765289	0.328142707859269	0.116015567790548	0.00173528784764566	0.0773312110751566
ENSMUSG00000026029	Casp8	5094.76578200012	3044.54598883209	3547.36011054427	0.446047983405536	0.190523278612669	0.00173293785073539	0.0773312110751566
ENSMUSG00000029919	Hpgds	252.107735272673	101.323962262883	180.593597129647	0.455063118443281	0.298868848829817	0.00173053814575234	0.0773312110751566
ENSMUSG00000022978	Mis18a	1545.50865819248	757.788023621996	1064.63126499844	0.461827482437155	0.239667034061778	0.00173301568798957	0.0773312110751566
ENSMUSG00000027011	Ube2e3	823.330667359429	422.188466493381	513.064958735919	0.46132804183441	0.228372611721392	0.00174108682922346	0.0773956622760556
ENSMUSG00000099881	2810013P06Rik	649.973770109919	332.008603657206	515.885548371389	0.460605151867416	0.229384239993232	0.00176955942596064	0.0784651774389179
ENSMUSG00000097493	9930014A18Rik	0.961630262344022	21.1312407968227	8.69533960507185	-0.475716586227427	1.06315572798508	0.00180160964952023	0.0794898788538937
ENSMUSG00000108560	Gm44695	16.9074331116876	86.3308118056915	38.3432785518633	-0.457443427846038	0.611713036031698	0.00179843030523252	0.0794898788538937
ENSMUSG00000002102	Psmc3	3726.85687475251	2129.32828702787	2629.63471812017	0.452059876332356	0.202261547794777	0.00180721351635544	0.0795397612235545
ENSMUSG00000076431	Sox4	276.334287957171	83.9347413643355	132.162411951517	0.442457808416452	0.408413818320339	0.00185498413235421	0.0814406737219511
ENSMUSG00000028899	Taf12	1817.31181966464	1029.63448451003	1359.45503045282	0.451918667230756	0.204692484289387	0.00186303445987341	0.0815926495837665
ENSMUSG00000086503	Xist	8669.73862344081	15556.7413660883	13189.4327394036	-0.45342539106872	0.208674402941044	0.00187260588249691	0.0818103321785688
ENSMUSG00000036256	Igfbp7	25.0054586449994	3.40117689418357	27.4480758447162	0.464281867253462	0.754735215229572	0.00189958980905204	0.0827857999871431
ENSMUSG00000040061	Plcb2	1452.41908235489	2703.01382914646	2008.22357496007	-0.455077597262121	0.217814818186055	0.00191893195174787	0.0833249980255138
ENSMUSG00000041390	Mdfic	1851.97887967959	2647.49533881667	2247.38195903754	-0.385141508105381	0.14641906818807	0.00192133452508074	0.0833249980255138
ENSMUSG00000029231	Pdgfra	0.222127179868286	21.7568588538197	9.98868986387232	-0.391944101348891	1.14344746562318	0.00192617560300034	0.0833316992626497
ENSMUSG00000020893	Per1	909.692381878354	1649.36260324677	1532.12868705026	-0.452902803987921	0.211655175773021	0.00193874608001695	0.0836719515747119
ENSMUSG00000027605	Acss2	1004.10572283588	642.328667705463	807.144938303714	0.424053406971356	0.173465444007089	0.0019503706107001	0.0839698300940882
ENSMUSG00000052736	Klrc2	11.030941409229	0	15.4388938592154	0.406546296609982	1.12454999071354	0.0019588188609349	0.0841298506431967
ENSMUSG00000117900	Gm50323	0	8.20061063751568	7.59299696111661	-0.413561406243101	1.10970672631104	0.00198798001580965	0.0849718092815177
ENSMUSG00000031021	Tmem9b	2939.84435208357	1642.23788610342	2406.81540966921	0.45079858181516	0.208727785956603	0.00198333732748613	0.0849718092815177
ENSMUSG00000053600	Zfp472	685.944895413265	456.993829088478	667.007910032284	0.408295005924101	0.162246319084303	0.00200859890145394	0.0856472351720683
ENSMUSG00000092021	Gbp11	141.66155605377	27.3775713739777	73.9829213072486	0.442042398927385	0.603933083189286	0.00201929655216306	0.0856923913938218
ENSMUSG00000026617	Bpnt1	379.786898856873	185.972413214777	242.783280655263	0.453828074534604	0.241076842372745	0.00201802915478119	0.0856923913938218
ENSMUSG00000044783	Hjurp	1136.91690612704	1684.07763104637	1487.1113339774	-0.401965200259553	0.15831119105534	0.00204022842347409	0.0863745276137922
ENSMUSG00000029156	Sgcb	264.997890642043	478.866717394821	343.558665024956	-0.450317915519117	0.211388083262656	0.00204542297452317	0.0863887551306328
ENSMUSG00000022864	D16Ertd472e	2326.09878017812	1499.77613540873	1858.64015144919	0.419922588831858	0.171862843949294	0.00205744054722593	0.0866904037209105
ENSMUSG00000024026	Glo1	859.192734118309	576.988520965232	667.734064823667	0.404011738415259	0.16025431436135	0.00208222027770397	0.0875270892620668
ENSMUSG00000043079	Synpo	163.886129084404	508.347207551165	445.485884733222	-0.432416875911829	0.379153649912385	0.00210573240936044	0.0883066697425424
ENSMUSG00000036864	Proser3	103.138958792294	201.436320581904	127.47123764677	-0.449423847099719	0.230896473192643	0.00221586847055299	0.092558768940157
ENSMUSG00000035049	Rrp12	178.628626772627	366.335110453507	269.351130183668	-0.448531610991666	0.243016373069191	0.0022227430593019	0.092558768940157
ENSMUSG00000030695	Aldoa	9040.72794601753	5444.28826201084	7374.11437747747	0.435679446291115	0.191170402032528	0.00222105062933719	0.092558768940157
ENSMUSG00000022899	Slc15a2	1004.65470330554	560.050031640719	886.598463087917	0.445610191006547	0.210333670686358	0.00224516632227956	0.0932740709730206
ENSMUSG00000045636	Mtus1	40.8184144821247	3.04466811315552	17.0385989161257	0.438515641559917	0.899320386974796	0.00225180871555033	0.093331959839628
ENSMUSG00000027863	Cd2	19360.1278022272	10638.0673149751	13453.5970855763	0.446435373851828	0.213924902043704	0.00225716294163318	0.0933363122446038
ENSMUSG00000096472	Cdkn2d	1858.9981365186	980.666583147573	1234.3307297552	0.447702031734517	0.223837217335748	0.00227916607829395	0.0940274989284102
ENSMUSG00000091358	Speer5-ps1	20.7517551288769	0	10.6866569201494	0.336896165016884	1.08645211483685	0.00230777346250693	0.0941451015931003
ENSMUSG00000031647	Mfap3l	14.8782085097264	0	14.459692795836	0.355670297616119	1.07838249051697	0.00230123325853334	0.0941451015931003
ENSMUSG00000060657	Marf1	3028.49202272613	2036.32163208761	2470.43119325303	0.400740067488226	0.160848385222059	0.00230849020272154	0.0941451015931003
ENSMUSG00000073489	Ifi204	32.3234541424416	1.35360937048797	23.3784719654205	0.419260216585547	0.996523815125184	0.00228997702966475	0.0941451015931003
ENSMUSG00000006024	Napa	3432.13551666885	2088.83380901057	2598.01297644901	0.432382199570553	0.188838065952473	0.00229587711364334	0.0941451015931003
ENSMUSG00000020078	Vps26a	1942.39954436839	1112.19273571904	1413.65519220931	0.441607779775031	0.204359961947965	0.00232580733630714	0.0946342797411378
ENSMUSG00000032185	Carm1	211.448819748395	415.879984209736	327.292974711214	-0.446579505077628	0.233043126043438	0.00234175597202842	0.0947503132201312
ENSMUSG00000034430	Zxdc	290.59614914081	529.872631041053	463.972995601188	-0.444262721693449	0.21530419211558	0.0023795084085582	0.0947503132201312
ENSMUSG00000030854	Ptpn5	191.063164482892	320.54422449346	566.278537729202	-0.43535663253335	0.195103120916294	0.00238176480311627	0.0947503132201312
ENSMUSG00000032741	Tpcn1	731.766284582931	1198.77518859699	823.077480388588	-0.43075452643102	0.188363975663673	0.00236138701233465	0.0947503132201312
ENSMUSG00000102850	Gm37082	21.3698643193328	103.702450497795	64.7621546472736	-0.42071735835525	0.562340975989395	0.00235381871420989	0.0947503132201312
ENSMUSG00000021306	Gpr137b	0	8.86967274641326	9.56748328416948	-0.374856425438993	1.05737557502788	0.00233703080419444	0.0947503132201312
ENSMUSG00000019210	Atp6v1e1	1932.86100594778	1403.41575713187	1718.71650559546	0.358977517881049	0.135995454475547	0.00235632624222801	0.0947503132201312
ENSMUSG00000097316	Gm10516	15.1762197837212	0.33744937217957	9.24383750273934	0.384772339311629	1.0365605448845	0.00238138134903448	0.0947503132201312
ENSMUSG00000036438	Calm2	11273.1260725186	4990.11369797817	6906.31371158491	0.440051562735927	0.268393168957171	0.00238194646023276	0.0947503132201312
ENSMUSG00000003873	Bax	2338.74010154229	1183.5987293705	1597.99223029648	0.446375965517762	0.234030492749921	0.00234922386355735	0.0947503132201312
ENSMUSG00000025283	Sat1	10026.0181864619	4796.90731038447	6536.42294057236	0.443987062211103	0.247915245766155	0.00238746956448906	0.0947580275137946
ENSMUSG00000061336	Olfr116	24.0939848996102	0	11.3041555814054	0.321526583793336	1.07450076378708	0.00240870701116457	0.0953880164042699
ENSMUSG00000024217	Snrpc	1043.45962524766	665.464144113938	833.525732598368	0.418714953408844	0.177005561583336	0.00243318455453002	0.0961432323646627
ENSMUSG00000034858	Fam214a	709.74365799459	1164.61032478483	982.849087347856	-0.429877262319777	0.189378650609821	0.00245340305776389	0.096300131942825
ENSMUSG00000114981	Gm34093	39.8439877708624	10.6651294992666	42.9163382656024	0.415140984359643	0.449517466806789	0.0024524437482833	0.096300131942825
ENSMUSG00000028266	Lmo4	563.746492151818	283.756617260238	379.244603698002	0.444171608908522	0.235786487809813	0.00244657329130409	0.096300131942825
ENSMUSG00000019806	Aig1	772.56180257287	1208.72705710413	940.401726599183	-0.41753569803858	0.176449606719882	0.00246647709870123	0.0964719472256179
ENSMUSG00000074781	Ube2n	1768.28105258282	1214.57457559519	1446.24083904789	0.389397193188034	0.154951369994198	0.00246863145985356	0.0964719472256179
ENSMUSG00000031976	Urb2	79.0474330092154	340.550604976006	220.084104103518	-0.413142557686979	0.506368456421356	0.00248638117980224	0.0969525082413676
ENSMUSG00000051786	Tubgcp6	298.47544577565	609.219327838748	470.892073471493	-0.442398176772258	0.242588990045716	0.00249514835369741	0.0970397999955567
ENSMUSG00000006301	Tmbim1	367.135993264756	157.524003746771	287.400379052253	0.43507826855157	0.277117140126562	0.00249953480670181	0.0970397999955567
ENSMUSG00000020038	Cry1	1023.62399235713	664.814312543904	810.823123572213	0.411793615358878	0.172142841420818	0.00251866514461168	0.0973573585572615
ENSMUSG00000024300	Myo1f	1119.31112515231	552.410883577264	1168.03926868785	0.442207428507167	0.240473188198165	0.00251717600469461	0.0973573585572615
ENSMUSG00000054405	Dnajc8	4279.37086322646	2137.39466984484	2720.23663060891	0.442211167431518	0.237758141663132	0.00253169172405465	0.0976486128967803
ENSMUSG00000029571	Tmem106b	2049.73558406729	3007.39343381964	2962.62535419721	-0.392301519199961	0.157735847741418	0.00254773533380565	0.098045221918577
ENSMUSG00000073900	Olfr704	0	7.49319208530711	8.65622312313753	-0.366626789196233	1.01871608352344	0.0025530025166358	0.098045221918577
ENSMUSG00000035936	Aldh5a1	13.9596923036594	72.5585107325204	52.8615533049059	-0.410894776703293	0.577490510227198	0.00256139031494049	0.0981553473921482
ENSMUSG00000013236	Ptprs	659.174200666879	1127.24124692913	871.176518208094	-0.434466129298636	0.200454854707281	0.00260473491492376	0.0993804821341584
ENSMUSG00000041297	Cdk13	985.419127343632	1588.57381592832	1289.77434829131	-0.423883600808698	0.185255817496314	0.00259937687338083	0.0993804821341584
ENSMUSG00000037940	Inpp4b	14082.4793308931	22723.1710365525	17589.547169947	-0.42384708559912	0.18542224162143	0.00261012795436994	0.0993804821341584
ENSMUSG00000037331	Larp1	648.48155204134	1102.14598841752	760.392567712391	-0.433413793440217	0.198966018094019	0.00261843472839318	0.0994837348409384
ENSMUSG00000042501	Cpa6	0.222127179868286	9.9112763403196	9.33557855867199	-0.372494072070413	0.995440608346121	0.00262487756042698	0.0995158803879577
ENSMUSG00000113313	Gm32036	440.876722418514	190.585251180099	277.802615973374	0.431748042146103	0.275371387355568	0.00265282326332304	0.10014830243131
ENSMUSG00000024787	Snx15	585.764018259397	325.54801684549	417.283364823496	0.438567136617187	0.213011864381645	0.00264937030080021	0.10014830243131
ENSMUSG00000034525	Ice1	511.658820598754	898.022485913553	741.130065707705	-0.436243446069516	0.207015460717681	0.00267279606187842	0.100263685181983
ENSMUSG00000042726	Trafd1	923.04590347646	611.349205270125	866.081349563558	0.40312237279427	0.167024878470779	0.00266827367299173	0.100263685181983
ENSMUSG00000106391	Gm42690	47.9002295326858	5.13361878502988	23.0492097777724	0.40952398149217	0.769826688970434	0.00266549714771596	0.100263685181983
ENSMUSG00000048503	Tlcd5	26.4753467300682	124.103928025833	66.1458726878156	-0.403875268906701	0.534000568098938	0.002701244533351	0.1009376513995
ENSMUSG00000025979	Mob4	4200.74222649219	3082.33945167092	3588.74466755736	0.349912961291195	0.133764843708721	0.00270211585772239	0.1009376513995
ENSMUSG00000002980	Bcam	65.6402523880891	164.547260249075	99.6252217046539	-0.424359034029684	0.299064441958284	0.00271441711852093	0.101184592839456
ENSMUSG00000029127	Zbtb49	138.57590824653	278.778542279449	228.155735475067	-0.438119361341882	0.239352228526485	0.00272568895625901	0.101392207805944
ENSMUSG00000061232	H2-K1	122904.302575045	89084.2472459271	99310.0723270602	0.357513394830988	0.138115403408659	0.00273160379383895	0.101400098242694
ENSMUSG00000028249	Sdcbp	7628.45063982908	5024.7982994958	6180.74960794221	0.404214431808441	0.168984317046579	0.00275600631131438	0.101948066458381
ENSMUSG00000011884	Gltp	4093.52428333133	2674.21889608604	3405.21470542969	0.407071830089835	0.171463788914361	0.00276356605550529	0.101948066458381
ENSMUSG00000054072	Iigp1	7320.35111605197	4664.30329477563	5304.21433318004	0.414812731934543	0.178462778019883	0.00275979990685653	0.101948066458381
ENSMUSG00000060301	2610008E11Rik	669.433467061646	1123.11265093975	928.673963379237	-0.429119110538302	0.196285904108629	0.00277854842353443	0.102077209749722
ENSMUSG00000007122	Casq1	22.9506829575529	2.03613187838651	12.5306002016055	0.401327468721271	0.809375182052661	0.0027755949875999	0.102077209749722
ENSMUSG00000039137	Whrn	165.241278565004	398.338820418904	258.628156031994	-0.425115407970865	0.287200336501421	0.00280358364215798	0.102560396045872
ENSMUSG00000027639	Samhd1	22793.3466627731	14818.7699028265	15858.2412137084	0.408142800147188	0.172991480559419	0.00280900471707665	0.102560396045872
ENSMUSG00000037434	Slc30a1	385.790588504381	172.692645239583	320.968207117693	0.430912437693311	0.265827691438208	0.00279849378999756	0.102560396045872
ENSMUSG00000028847	Trappc3	1422.22272529754	769.452097714265	1008.59610995151	0.436876870523455	0.219883643618596	0.00281681332295745	0.102634749376038
ENSMUSG00000022876	Samsn1	4006.25418180746	2578.86425944804	3238.71552664291	0.411143530391685	0.175894566630387	0.00282285339444427	0.102644491220069
ENSMUSG00000033658	Ddx19b	253.67130052195	392.294198166852	327.070868926831	-0.409579735773004	0.174566983648925	0.00283062419829977	0.102716997693813
ENSMUSG00000030036	Mogs	377.053168210998	613.082970520838	491.492062864308	-0.422621562149282	0.188671919121302	0.00285060557692275	0.102717528550156
ENSMUSG00000043542	Zc2hc1a	4.1559798519875	26.0679174566482	25.3623415493185	-0.398554594506564	0.645948281741372	0.00284518140835109	0.102717528550156
ENSMUSG00000032966	Fkbp1a	5704.12034919488	3775.28019230177	4862.9857927364	0.401519547789215	0.167986417302195	0.00285374608310989	0.102717528550156
ENSMUSG00000016256	Ctsz	2097.87065701902	1210.952851557	1541.91200080308	0.432210975555352	0.20455822487618	0.00285181134365132	0.102717528550156
ENSMUSG00000105703	Gm43305	121.235308316784	221.309956250767	166.604453805632	-0.435220999005918	0.217056889541111	0.00288997016766945	0.103442032222895
ENSMUSG00000081492	Gm9311	3.15852821340325	32.1517839745415	16.3928039298698	-0.395267326486441	0.774997981786293	0.00289450431719839	0.103442032222895
ENSMUSG00000111748	Gm34885	0	9.26251321706044	10.5131444840906	-0.330986107351096	0.986231817270105	0.00291459749978463	0.103442032222895
ENSMUSG00000027435	Cd93	0.246501027491912	16.3081144359405	11.5775585065078	-0.327779759331496	0.989060644303052	0.00291197104114514	0.103442032222895
ENSMUSG00000037405	Icam1	1487.34631479738	931.082232800727	1230.86656148973	0.417832466452313	0.183876519511515	0.0028995063599752	0.103442032222895
ENSMUSG00000042487	Leo1	587.70295797931	348.947764029976	437.770867426515	0.428088748872839	0.197882917902878	0.00290093502459736	0.103442032222895
ENSMUSG00000028108	Ecm1	9212.02977560079	4773.42544565137	4429.08900329412	0.435587652252446	0.230166339185111	0.00290895571285448	0.103442032222895
ENSMUSG00000061607	Mdc1	866.918173689453	1648.9593404391	1149.83464627601	-0.435325466163746	0.226909332480376	0.00292875616812185	0.103531239414264
ENSMUSG00000044770	Scml4	734.865477914937	1275.94709434035	1079.13031027142	-0.431349402095367	0.205391032521973	0.00292595248114965	0.103531239414264
ENSMUSG00000040022	Rab11fip2	203.397462510709	360.795190672924	310.225506238205	-0.43293632164045	0.210673475902157	0.00294072286405004	0.103542560882522
ENSMUSG00000048970	C1galt1c1	958.764678824947	666.88279877868	767.471121222784	0.37931342039404	0.152846563571115	0.00293747291367739	0.103542560882522
ENSMUSG00000026353	Ubxn4	3108.17663515502	2122.76850012753	2534.04011395172	0.387944598234977	0.158803005752677	0.00294884118241813	0.103623211590073
ENSMUSG00000091656	Vmn2r106	0	21.7562181511319	7.62407763314925	-0.285878193394041	1.00136548479018	0.00298065041964378	0.104328632109618
ENSMUSG00000024675	Ms4a4c	1582.56753341964	817.130798239384	1006.54874884235	0.434335375615699	0.231246781818885	0.00297704256912086	0.104328632109618
ENSMUSG00000020155	Kcnmb1	8.96547683943411	48.4068058413502	39.1875430326433	-0.391339840906407	0.57933506561666	0.00299707714855639	0.10460489932565
ENSMUSG00000041078	Grid1	0.986004109967649	14.9587351970804	7.60858462456844	-0.380653944857515	0.859886108527279	0.00300030924335424	0.10460489932565
ENSMUSG00000030161	Gabarapl1	427.535900891572	278.467574478168	401.145747555459	0.40529669246304	0.173111061006172	0.00301151470388338	0.104790103619864
ENSMUSG00000095079	Igha	61.8214804717591	6.08171246277165	36.5239529576949	0.387929735290296	0.766135342830882	0.00302624180903223	0.10489201872593
ENSMUSG00000033355	Rtp4	2743.23357405796	1549.95347356585	2154.92782943743	0.4314876528595	0.210314898728746	0.00302443905463984	0.10489201872593
ENSMUSG00000023118	Sympk	650.849485838567	1155.70052944427	893.917368315925	-0.431418720560209	0.21123976000793	0.00304531493839131	0.105301841855943
ENSMUSG00000000056	Narf	981.069315754246	1535.12340295178	1174.62107007789	-0.410518733065365	0.178871315996825	0.00307417686762227	0.105301841855943
ENSMUSG00000027171	Prrg4	12.0103522686835	70.1318520856069	45.2750194579836	-0.387987250964754	0.598785575584026	0.003074797820969	0.105301841855943
ENSMUSG00000011267	Zfp296	0.986004109967649	15.8560709850561	8.57577103377838	-0.3743559889503	0.862727421665201	0.00307952071115742	0.105301841855943
ENSMUSG00000040964	Arhgef10l	0.540404074504581	14.5903725208851	8.66205543768643	-0.350359889710347	0.936710496223476	0.00306851906548556	0.105301841855943
ENSMUSG00000024301	Kifc5b	182.443989192352	88.8557522472241	112.449907506812	0.430918851585916	0.245548396664653	0.00305149981080789	0.105301841855943
ENSMUSG00000067071	Hes6	1081.2378313877	583.593328075737	764.836196016402	0.432848425129704	0.221312711833349	0.0030645141493686	0.105301841855943
ENSMUSG00000022313	Utp23	579.878850154756	289.102043471817	407.438947048608	0.431125592891899	0.239877374972537	0.0031016563502403	0.105855185342846
ENSMUSG00000076864	Trdv1	48.4361456243117	130.04370736204	88.9754816461826	-0.409824474018479	0.318257634034745	0.00311283588835322	0.10603320867971
ENSMUSG00000117028	Gm49874	52.93492192837	15.1235757642934	33.5286271658536	0.393795692437649	0.409962865922789	0.00313592049974525	0.106615300967439
ENSMUSG00000087198	Tmem274	1.00970511972803	12.3374026087296	6.89015552253991	-0.376777710147928	0.810824253988916	0.00315821079852316	0.10716821795523
ENSMUSG00000054850	Smim10l2a	48.918721611453	132.21610118299	104.252230885498	-0.407927580677783	0.319202330295005	0.00318221058128616	0.107776926373046
ENSMUSG00000052812	Atad2b	1062.99444970937	1966.85637062466	1568.74844807199	-0.430270680787003	0.22143537956051	0.00322773661901411	0.108697698527822
ENSMUSG00000039853	Trim14	1344.30278908028	1982.30868071069	1532.7861404881	-0.388781503564926	0.162017190873194	0.00321891386633329	0.108697698527822
ENSMUSG00000001700	Gramd3	1709.64209272968	994.617015919825	1485.22608983886	0.426217292156662	0.203966956277814	0.00322175702629122	0.108697698527822
ENSMUSG00000000171	Sdhd	1720.16246784009	768.739679152217	1073.59115473046	0.421492406117008	0.266711557372398	0.00325181265066836	0.109301475881917
ENSMUSG00000020411	Nipal4	0	5.73815267948657	11.8950977551823	-0.333873623554639	0.923181020885237	0.00329056766733027	0.109710906545804
ENSMUSG00000090707	Gm8237	0.246501027491912	14.6898996967553	7.69304789974701	-0.312748644541932	0.947198533743594	0.0032849004915409	0.109710906545804
ENSMUSG00000026509	Capn2	2265.96986367966	1591.62458098078	1744.55216495628	0.371865829268158	0.151010812383076	0.00330101428502363	0.109710906545804
ENSMUSG00000115869	Gm31814	79.1707600552045	31.6469217301692	80.0465966623292	0.411080432063786	0.29750272018044	0.00330011883457997	0.109710906545804
ENSMUSG00000103378	Gm37176	366.12373191802	176.275531904676	252.399996480662	0.426337912260104	0.248270088283011	0.00327574170571421	0.109710906545804
ENSMUSG00000023832	Acat2	335.702777640815	192.460571021411	252.160626002645	0.426839364774041	0.207810522133813	0.00327853699700403	0.109710906545804
ENSMUSG00000051527	Usp29	1.03273329162516	15.5787903942598	11.6679904282672	-0.362846014729514	0.83797020723921	0.00331536360239841	0.109777430566566
ENSMUSG00000099632	2900093K20Rik	56.838751208543	21.3558470683452	43.0137719668695	0.405889198434566	0.315085882163236	0.00331461216674467	0.109777430566566
ENSMUSG00000038695	Josd2	738.706771005797	974.714413722022	901.822480642144	-0.323760650835628	0.123983348371739	0.00332796512127367	0.109785803008102
ENSMUSG00000029725	Ppp1r35	486.523416396861	210.232797570575	316.638876354161	0.417294942322183	0.275688047999925	0.00332401369972297	0.109785803008102
ENSMUSG00000051413	Plagl2	1481.78849187486	2317.83268841374	1750.69878467082	-0.407914571729907	0.179890384276733	0.00333611802949002	0.109850953115485
ENSMUSG00000103808	Gm37060	29.7311919264984	0.67489874435914	16.5153053482851	0.31878237253598	0.932838134907031	0.00335002094328074	0.110104847305868
ENSMUSG00000027340	Slc23a2	665.838944985469	1487.66586979973	1051.21274174172	-0.418825976260126	0.266508956573261	0.00339907688747401	0.110626599411897
ENSMUSG00000032577	Mapkapk3	3335.18932305861	2559.29896782676	2693.78458548035	0.314185542141966	0.119568911873304	0.00339824758441108	0.110626599411897
ENSMUSG00000003623	Crot	2178.11689224309	1424.79920197684	1802.44852872995	0.400587198344634	0.173541525010296	0.00339571582989884	0.110626599411897
ENSMUSG00000024146	Cript	2583.74837099243	1671.53576150475	1928.70751497413	0.404144321174023	0.17664644739355	0.00337652441812413	0.110626599411897
ENSMUSG00000025066	Sfr1	2913.2246731861	1787.39235334912	2163.51001541918	0.41639026273077	0.191202716758622	0.00340944696460939	0.110626599411897
ENSMUSG00000002297	Dbf4	618.409336726661	358.679153877493	462.136530776388	0.424448771703711	0.205327096439708	0.00338296246755733	0.110626599411897
ENSMUSG00000043587	Pxylp1	160.809653908148	83.4384535118641	126.221867792808	0.427424352357507	0.230844102875288	0.0034038564601933	0.110626599411897
ENSMUSG00000032131	Abcg4	22.2631718591547	0	10.0930076191406	0.268935180575028	0.953473904673577	0.00343847911800795	0.11116290399509
ENSMUSG00000028902	Sf3a3	2339.35565396821	1589.10934037929	1890.24379343037	0.386455801717006	0.162289882072102	0.00343377886366284	0.11116290399509
ENSMUSG00000023010	Tmbim6	13265.221247861	8284.07407834757	10053.5624913698	0.412385479167151	0.186593565929221	0.00344786765677163	0.111264128502825
ENSMUSG00000057522	Spop	4368.16554772042	2950.75957718475	3544.63949329173	0.388481143824313	0.164089366096339	0.00346069882738321	0.111475880162502
ENSMUSG00000047557	Lxn	834.262878537232	413.680570634924	624.983589051329	0.424652141908065	0.241969161827888	0.00346832658854552	0.111519557090286
ENSMUSG00000015970	Chdh	45.8794444979729	107.046593639647	140.092553067264	-0.414108537158578	0.276367282551679	0.00348029553553294	0.111680953237791
ENSMUSG00000020395	Itk	6064.14145294563	4151.99184125239	5521.41086566659	0.382557281443466	0.159862471912461	0.00348590793807852	0.111680953237791
ENSMUSG00000039686	Zer1	625.064156040558	1052.35115226701	861.102552139239	-0.419891286709947	0.199908999941276	0.0035406235322259	0.112119948263361
ENSMUSG00000102055	Gm28913	44.7958646104408	116.313048039907	85.0600792815963	-0.403096554416205	0.309114851694202	0.00351754777506993	0.112119948263361
ENSMUSG00000056888	Glipr1	1388.0583515477	954.231599592889	1304.96697759503	0.380676815779828	0.158972939785194	0.00354158796617256	0.112119948263361
ENSMUSG00000025279	Dnase1l3	283.352778670067	88.3758221971918	202.057731529309	0.387541720765806	0.374427745447674	0.00354353575252899	0.112119948263361
ENSMUSG00000097779	4833407H14Rik	83.328918127106	32.8279222956906	61.1970561906482	0.405211519807903	0.301501606061851	0.00352406593822055	0.112119948263361
ENSMUSG00000062054	Iah1	683.58797596416	422.046879316614	564.832999603939	0.413797435460775	0.190057313083765	0.00354374955986777	0.112119948263361
ENSMUSG00000055850	Rnf181	2281.19585144926	1402.59573310462	1786.07061272114	0.414841869149667	0.191021799127054	0.00351660290035228	0.112119948263361
ENSMUSG00000048701	Ccdc6	1109.51124590916	482.365986091057	657.852850798524	0.413538108092356	0.273973106900432	0.00355509399087613	0.112279087480939
ENSMUSG00000041530	2001-08-01	565.166081438303	1027.9974233206	888.738611483561	-0.424552347851393	0.218741541046267	0.00360367986368019	0.112376722113765
ENSMUSG00000022797	Tfrc	701.458901903515	1431.09862922661	892.918987044837	-0.422150160902546	0.244895439702005	0.00358414477199238	0.112376722113765
ENSMUSG00000089647	Gm2245	393.558785263396	805.478925729058	574.791198097494	-0.421756230449897	0.24571833157257	0.00359600416614682	0.112376722113765
ENSMUSG00000105259	Gm42874	19.0207935193102	0	8.53088279131413	0.269120301632454	0.935961561936637	0.00360331578918373	0.112376722113765
ENSMUSG00000006699	Cdc42	15986.0030125764	11979.5289009177	13900.9149141269	0.330965012297504	0.129211872545192	0.00361506580333352	0.112376722113765
ENSMUSG00000053181	A830005F24Rik	61.1027174103832	14.350389420854	35.2774329066099	0.374683705444842	0.473046735796545	0.0035782427219127	0.112376722113765
ENSMUSG00000025026	Add3	4698.97556096172	3241.54680648784	3851.01446639356	0.378667476186534	0.157840157621026	0.0035787237851452	0.112376722113765
ENSMUSG00000028480	Glipr2	3264.2873887304	2218.71905630238	2155.6714946853	0.385046152942457	0.162589001221752	0.00358502449727129	0.112376722113765
ENSMUSG00000102212	C230085N15Rik	2999.96362654145	1774.84702554288	2051.06372402959	0.419533717079967	0.201072118610532	0.00361057347650426	0.112376722113765
ENSMUSG00000054150	Syne3	244.066014599039	505.461098464101	354.739614265453	-0.419916188981268	0.248820740446727	0.00366025913333555	0.11244536983775
ENSMUSG00000096141	Dnah7a	140.846577133564	406.706362998829	187.904988428858	-0.392022407920632	0.338750240407013	0.00366636934065637	0.11244536983775
ENSMUSG00000020409	Slu7	2279.75982334694	1512.99164140369	1729.7660247482	0.393682997455875	0.170148142500876	0.00364527039848232	0.11244536983775
ENSMUSG00000019897	Ccdc59	959.271976890383	626.774193469868	801.803864337556	0.398653640415521	0.174871991502275	0.00366786539035458	0.11244536983775
ENSMUSG00000026946	Nmi	2496.62741902731	1604.01232903388	1851.22949601565	0.403588495920721	0.179548444812321	0.00365012706470474	0.11244536983775
ENSMUSG00000017428	Psmd11	3479.13740815598	2048.56716743404	2504.01443986968	0.419662779895947	0.202378670352757	0.00364635492589533	0.11244536983775
ENSMUSG00000095315	Gm10130	2789.33202020922	1643.03886220484	1615.2065399005	0.419827925301865	0.20221243107003	0.00362807134665063	0.11244536983775
ENSMUSG00000037465	Klf10	997.442996762957	549.219457021581	767.717191564929	0.423895198801015	0.218367889114058	0.00364876272734649	0.11244536983775
ENSMUSG00000094628	Gm3252	0.682015832122506	15.6371720475653	13.7772497615291	-0.332260754624455	0.858841049429341	0.00368113340521859	0.112464318003766
ENSMUSG00000076821	Trav8n-2	153.46608845383	47.084564174766	88.4118731466173	0.383376092766128	0.3790836689418	0.00367828782769444	0.112464318003766
ENSMUSG00000099959	Gm29487	2.73864770129031	21.6372133165551	12.5199430747173	-0.36088678537895	0.664150038079789	0.00369874324819791	0.112536416015631
ENSMUSG00000063802	Hspbp1	581.390987836593	349.925423110759	400.268478938032	0.416409077233428	0.19729762913734	0.0037024803649482	0.112536416015631
ENSMUSG00000031590	Frg1	2262.32547903837	1248.87307809983	1591.84869602761	0.423271312132486	0.217872209007389	0.00369084410031754	0.112536416015631
ENSMUSG00000050188	Lsm10	659.72674123554	311.132969908766	452.733881502036	0.417387623903674	0.254190437472641	0.00371873895270506	0.112837708733872
ENSMUSG00000033863	Klf9	101.332341942286	199.882634057159	156.480526170852	-0.420708056346035	0.237481418453508	0.0037943080499918	0.113128284011926
ENSMUSG00000002603	Tgfb1	455.237265510233	797.050032170047	630.132700555329	-0.420642396621758	0.210322948415444	0.00378532082671088	0.113128284011926
ENSMUSG00000027009	Itga4	4930.89994029694	8421.3857708944	7604.2238228888	-0.418460999278564	0.204190178816563	0.0037991155866738	0.113128284011926
ENSMUSG00000004565	Pnpla6	518.26372401739	829.604696726523	746.740391394896	-0.409023340265342	0.187760465451128	0.00378779036252296	0.113128284011926
ENSMUSG00000001507	Itga3	20.458544337576	62.3872774049895	52.6631465734379	-0.385407524426763	0.355663983919818	0.00378782037346017	0.113128284011926
ENSMUSG00000003345	Csnk1g2	620.464099283719	906.68376928053	911.38680446876	-0.380557387442832	0.161310574531554	0.00383247413224472	0.113128284011926
ENSMUSG00000020883	Fbxl20	1057.99350538876	1546.33828560415	1226.76185932431	-0.380345447562491	0.161410090319555	0.00386396185590316	0.113128284011926
ENSMUSG00000089679	Gm16299	38.6398836432197	141.860256851002	74.2004889063237	-0.372582039573355	0.416542671630095	0.00387470099098284	0.113128284011926
ENSMUSG00000004347	Pde1c	3.79719567524212	21.3525827378634	36.2229980438517	-0.36347706228008	0.573772011327924	0.0037437228778213	0.113128284011926
ENSMUSG00000085340	Gm16335	8.9833745412396	50.7047331578402	32.8708666251404	-0.360711588824574	0.563653861050288	0.00384300843647447	0.113128284011926
ENSMUSG00000013663	Pten	1045.90487415526	1457.47984124475	1342.10548787925	-0.357232234595172	0.145477276721236	0.00383401926904644	0.113128284011926
ENSMUSG00000085307	Gm11525	0.444254359736571	20.1683178418602	11.0809274393039	-0.299840135589132	0.897805844238166	0.00377484734887199	0.113128284011926
ENSMUSG00000000058	Cav2	17.8917061984505	0	7.98818965336714	0.261461550209897	0.912349224053279	0.00388101081194955	0.113128284011926
ENSMUSG00000027380	Acoxl	15.1487971255769	0.3600468871538	13.8053303885839	0.303891611967448	0.897171061002835	0.00374474695649121	0.113128284011926
ENSMUSG00000045427	Hnrnph2	2097.60091644043	1508.0117545019	1798.99237643816	0.35612178909797	0.144970693238695	0.00386274925343588	0.113128284011926
ENSMUSG00000027601	Mtfr1	1123.21182294325	735.693224846079	921.907315567914	0.396188733427919	0.174824768976835	0.00387462128076898	0.113128284011926
ENSMUSG00000099310	Gm19427	108.433237190545	43.9550688615311	70.6679758040745	0.401782523162785	0.293030745645604	0.0038426904652393	0.113128284011926
ENSMUSG00000038806	Sde2	858.754503825862	538.007958632795	702.6333965142	0.408230675123936	0.186978389481766	0.00380295110448765	0.113128284011926
ENSMUSG00000039067	Psmd7	2578.22336021482	1528.84116842909	1793.67942912101	0.416999089017453	0.201171388809955	0.003812424111424	0.113128284011926
ENSMUSG00000028636	Ppcs	964.880705530025	569.757232642212	734.073950593717	0.417056512495637	0.202454642130392	0.00385401198123936	0.113128284011926
ENSMUSG00000067768	Xlr4b	1430.70140332846	844.82025176707	1021.84958244879	0.417445406920192	0.20228143093869	0.00381671407249251	0.113128284011926
ENSMUSG00000021814	Anxa7	1416.63005566556	822.082770059335	1153.59643048983	0.419729226491213	0.206339626241437	0.00376217369988156	0.113128284011926
ENSMUSG00000036299	BC031181	2075.60537372214	1184.35620441865	1533.85783057863	0.42100771072612	0.21032850932759	0.00375717387208439	0.113128284011926
ENSMUSG00000022102	Dok2	3811.41270022841	2017.93355775867	2490.4611586748	0.421124465234391	0.227839549397969	0.00386136473321904	0.113128284011926
ENSMUSG00000090000	Ier3ip1	1288.64899231723	644.526018387765	827.008172536702	0.418375576111146	0.240869194282636	0.00390681114184607	0.11369395894135
ENSMUSG00000021497	Txndc15	1232.20532916463	713.655878198257	949.367978697944	0.418051507074718	0.2073101068887	0.00392130626882465	0.113743469438778
ENSMUSG00000027706	Sec62	2202.51214571234	1148.11747756288	1576.34221188969	0.420028778452741	0.231507626000025	0.00391492116464938	0.113743469438778
ENSMUSG00000029397	Rchy1	2786.396988875	1653.73785360847	2271.66204781873	0.415463625399869	0.201337418814141	0.00394361322734513	0.114204213021863
ENSMUSG00000046223	Plaur	73.0379948476729	10.1331658326483	42.6322107236134	0.35239109218647	0.62924279581074	0.00398109927091108	0.115102318920439
ENSMUSG00000115338	Pnp	419.263721137287	248.373424794411	320.411247419352	0.414772429995423	0.202188701716316	0.00403277159979059	0.116406999701098
ENSMUSG00000051228	Nyx	17.904915368843	0.341261253949266	7.67364701763499	0.284672527879232	0.882317323252636	0.00404760341841783	0.116645763991714
ENSMUSG00000036934	4921524J17Rik	783.384045478211	388.315402497658	596.235313579578	0.415559567277191	0.243281108677189	0.00406519985691883	0.116963298795912
ENSMUSG00000004356	Utp20	285.925668983211	518.864711762619	426.197375422695	-0.418414818997897	0.21939919467776	0.00407686356916051	0.117067476110802
ENSMUSG00000040774	Cept1	3585.31641931443	2412.7181537943	3185.26575527277	0.385420091503008	0.167286989481843	0.00408198836897233	0.117067476110802
ENSMUSG00000091144	Phf11c	1296.28854512743	796.605213095395	1037.36852113043	0.409041593564454	0.193005244422439	0.0041015445057976	0.117438909593538
ENSMUSG00000051166	Eml5	634.497327430879	1230.86917461954	961.612638062886	-0.41665270226178	0.234552425422236	0.00413440319749944	0.117810614190284
ENSMUSG00000059495	Arhgef12	285.490687771282	760.838494209371	573.673925543225	-0.389660639774065	0.313498575933701	0.00413156189194703	0.117810614190284
ENSMUSG00000071573	Rnls	118.149580846122	51.6488856523825	100.925166685831	0.404248039775044	0.272960165678998	0.00412989315623269	0.117810614190284
ENSMUSG00000098905	Zfp953	144.970216649886	320.146802136925	251.184573630884	-0.407101140080712	0.264801569896797	0.00414726171522062	0.117903122932185
ENSMUSG00000070501	Ifi214	1067.0209307379	634.337256165392	840.155169164474	0.413081258562785	0.201488112044351	0.0041509113635649	0.117903122932185
ENSMUSG00000064105	Cnnm2	32.0300355311204	79.6568014434586	58.724776771147	-0.395204436269439	0.293319232743417	0.0042119330236194	0.119445583880345
ENSMUSG00000020387	Jade2	699.418658669217	1086.95622080767	1028.85917639206	-0.398330967610018	0.181103106509959	0.00423701730663103	0.119584769411439
ENSMUSG00000117000	Gm32509	0.270202037252291	7.57907823793229	7.7508494983042	-0.303303966102437	0.837703785117277	0.00423547000835535	0.119584769411439
ENSMUSG00000111227	Gm20149	1.03340612948841	29.3698409506055	11.1466420002386	-0.299720448432422	0.843845628461168	0.00423619289882668	0.119584769411439
ENSMUSG00000031278	Acsl4	875.036189607674	1314.14477998353	1104.7433738102	-0.38797908291859	0.171113243871746	0.00426093148979672	0.119694144405619
ENSMUSG00000047446	Arl4a	1320.60620699403	691.677532803277	855.122162913144	0.41558759513758	0.23127025223234	0.00426108730716815	0.119694144405619
ENSMUSG00000022500	Litaf	986.104056566066	545.276399972365	817.989902627576	0.416223585888497	0.219005210411391	0.0042555118698266	0.119694144405619
ENSMUSG00000048852	Gm12185	684.559531861039	324.554568490802	462.702064343187	0.409437804510702	0.253492953037431	0.00427573082119652	0.11991604058627
ENSMUSG00000007682	Dio2	0.18968661500193	13.9974187459517	6.8301402294944	-0.274661617336004	0.867737208326083	0.00428688025234483	0.120039398058179
ENSMUSG00000025077	Dclre1a	147.224555848732	293.832481243467	219.470822012552	-0.412918360875235	0.24141743993674	0.00430207365764596	0.12027542721164
ENSMUSG00000082819	Trav4d-2	13.7557822313029	0	8.70126953651398	0.256967850774076	0.873914930693155	0.00435064845018402	0.121221555272334
ENSMUSG00000041831	Sytl3	68.9392600805012	15.5437914328305	44.1260315310718	0.35348214695312	0.47226692354121	0.00435636768567691	0.121221555272334
ENSMUSG00000053931	Cnn3	776.786372123656	286.829863998043	420.420449126243	0.384544762118021	0.317304290594669	0.0043451631212041	0.121221555272334
ENSMUSG00000030830	Itgal	4904.14692169442	7512.08513563931	7666.80545083742	-0.393154633539359	0.177153225764399	0.00437460581038666	0.121538852991383
ENSMUSG00000006519	Cyba	8632.54341403198	4593.22115495546	5600.4308273187	0.414322248796132	0.227939125536126	0.00439924718015663	0.122032783323502
ENSMUSG00000027429	Sec23b	2248.31945030122	1460.8510913615	1780.93000188214	0.394158871861319	0.178659521938785	0.00441894262326999	0.122197851919695
ENSMUSG00000071662	Polr2g	2020.41176335034	1226.09632903432	1529.85369417531	0.407951645810413	0.197126492844539	0.0044187905158941	0.122197851919695
ENSMUSG00000037346	Hrh4	0	11.8064047432573	7.5725971747327	-0.256166845553843	0.868149597296638	0.00442778071130337	0.122228425454078
ENSMUSG00000054641	Mmrn1	24.2980748059025	0.341261253949266	11.5409430008621	0.25876204783195	0.866174180449316	0.00443379643540187	0.122228425454078
ENSMUSG00000021466	Ptch1	460.825919246968	856.253331837204	786.401504891675	-0.41375880737274	0.225723616201152	0.00446315432222003	0.122468128091658
ENSMUSG00000079477	Rab7	4586.95571814736	3201.19402977595	3577.04201427335	0.368053926890695	0.156789923071728	0.00446222431375274	0.122468128091658
ENSMUSG00000028419	Chmp5	2139.59626371454	1444.66788526891	1708.34511747758	0.381717774892789	0.167361266685028	0.00445485623714217	0.122468128091658
ENSMUSG00000057133	Chd6	1062.9714027215	1762.32571939422	1386.30391715771	-0.408241899774327	0.198884319697013	0.00447621872212374	0.122637357624164
ENSMUSG00000066057	Gm1976	92.5148665132214	261.345976158956	153.285029227062	-0.37800978537431	0.329177571546516	0.00449912517193596	0.122886243751449
ENSMUSG00000040225	Prrc2c	5959.31021617993	8442.41170941637	7142.52507556711	-0.36247068716476	0.153058862171118	0.00449377438087457	0.122886243751449
ENSMUSG00000028580	Pum1	2162.93420302976	2927.71516188443	2460.91925902246	-0.336829474767088	0.13721699670471	0.00455556426039477	0.123824513394208
ENSMUSG00000024474	Ik	2417.3341237735	1939.47572872844	2085.99004014933	0.273446620471265	0.10466063620389	0.00454779116876864	0.123824513394208
ENSMUSG00000019785	Clvs2	28.3780692667467	1.04256939505233	19.4820432656388	0.292438419335823	0.819501860057372	0.00455537056928675	0.123824513394208
ENSMUSG00000038398	Upf3a	855.985906058985	569.266059054132	638.071321659754	0.386405678419881	0.172423390992653	0.00456133267382072	0.123824513394208
ENSMUSG00000024309	Pfdn6	705.498465189305	388.421680787322	503.016020777688	0.41268134235861	0.220823124871079	0.00456902710977769	0.123844315608166
ENSMUSG00000027175	Tcp11l1	4.58333278039883	45.3512857842034	26.4219866975348	-0.326427904037793	0.682879804404427	0.00459520534332746	0.124258819781313
ENSMUSG00000004558	Ndrg2	808.487317612644	440.112036934822	542.965073953941	0.412333405903277	0.223342241774241	0.00459829612598302	0.124258819781313
ENSMUSG00000005893	Nr2c2	1724.30373740116	2451.15762288558	2040.50169321143	-0.363246854965308	0.154593321234557	0.00465131095278914	0.125480498331369
ENSMUSG00000030265	Kras	2762.56509847642	1975.38374770569	2229.22164453311	0.355177275897475	0.149124696624123	0.00465761930705267	0.125480498331369
ENSMUSG00000051154	Commd3	3330.03123185675	1965.95808023075	2462.56111518653	0.408670936546552	0.204569247788078	0.0046651232866089	0.125492522177296
ENSMUSG00000099759	1700030C10Rik	13.411451799008	0.67489874435914	10.8350035587243	0.301517662003999	0.782567512692631	0.0046915828778439	0.126013648264263
ENSMUSG00000025558	Dock9	440.383030560641	890.50648310286	659.998355563844	-0.406627940465043	0.244984870889193	0.00472197197169873	0.126401211434244
ENSMUSG00000064138	Fam172a	2145.59318493116	3056.56267039799	2524.37547530176	-0.363994194280854	0.155694699523642	0.00474155604446547	0.126401211434244
ENSMUSG00000015882	Lcorl	693.024533540662	463.607453895054	580.941253371515	0.383176918913197	0.171024269069106	0.00473988894445548	0.126401211434244
ENSMUSG00000028187	Rpf1	1540.90161117658	984.554389882767	1149.67048073888	0.39614319288727	0.184266051694786	0.00471700042180793	0.126401211434244
ENSMUSG00000029911	Ssbp1	1770.49293892623	907.93324293346	1206.11045521029	0.408838714746236	0.23684106666581	0.00473389879943528	0.126401211434244
ENSMUSG00000053799	Exoc6	705.397132430739	1153.79525604382	1042.44136040414	-0.403747497993031	0.196345308043177	0.00478297466890023	0.126611987055421
ENSMUSG00000024403	Atp6v1g2	40.3897539969787	106.799260551721	89.1206763202338	-0.37929111347768	0.310139127040921	0.00480404014737255	0.126611987055421
ENSMUSG00000056987	Fam71d	7.96173937298479	0	10.1686253710797	0.267380957735843	0.830050206139038	0.00479815525577434	0.126611987055421
ENSMUSG00000109576	Gm44704	25.3971587327094	1.01615999830841	10.9551869831227	0.289297590783846	0.799228483959576	0.00479325918872918	0.126611987055421
ENSMUSG00000018899	Irf1	6066.02611970833	4241.15530845343	4971.58708711098	0.365225614206155	0.157044673670769	0.00481354835214356	0.126611987055421
ENSMUSG00000103711	Tstd1	112.433686005632	43.4403774756835	60.955036239086	0.381967870365182	0.30427970601781	0.00477375027957824	0.126611987055421
ENSMUSG00000033364	Usp37	1480.24256072106	973.249206632128	1151.99569704015	0.387909065263952	0.17619583644613	0.00481244434846083	0.126611987055421
ENSMUSG00000037922	Bank1	305.529396202744	145.657207769301	158.529567122218	0.402902443412027	0.252877327703516	0.0047953930274612	0.126611987055421
ENSMUSG00000028076	Cd1d1	2073.37180965931	1119.02218512519	1504.55596067499	0.410400953621114	0.225600615144587	0.00476129060356254	0.126611987055421
ENSMUSG00000038393	Txnip	6781.32322876212	10316.3673016366	8126.65290264598	-0.387936746021191	0.176367721808161	0.00482762934790539	0.126707780404701
ENSMUSG00000018572	Phf23	1121.05758260366	723.683231498241	872.206752711291	0.392868499412805	0.181782501883846	0.00483856829732815	0.126707780404701
ENSMUSG00000020225	Tmbim4	2070.95203229313	1311.52654059565	1712.01581182887	0.397141795653002	0.186971736550718	0.00483367665535212	0.126707780404701
ENSMUSG00000026478	Lamc1	286.771346595466	501.948359874636	383.244476170491	-0.408712264056847	0.213191704495607	0.00487695473770007	0.126951351711085
ENSMUSG00000040840	4930579G18Rik	73.1633151268262	196.193345479528	143.000306951222	-0.376415145688318	0.314166150680406	0.0048919194163895	0.126951351711085
ENSMUSG00000086946	Gm15527	1.27544952475192	18.7002075440672	27.5725077821388	-0.306259663073389	0.732643139380699	0.00491919168836441	0.126951351711085
ENSMUSG00000115062	4930544F09Rik	2.84438350492298	48.4634726666377	19.4438837235329	-0.299832247334505	0.756095676892967	0.00492410635883591	0.126951351711085
ENSMUSG00000040253	Gbp7	6861.86043562281	5084.49601241451	5248.8126916381	0.333634746734621	0.136869985309035	0.00487667728564773	0.126951351711085
ENSMUSG00000027882	Stxbp3	2013.83307379378	1390.19802872331	1634.35420486538	0.370300717279251	0.16164181686665	0.00492863090922207	0.126951351711085
ENSMUSG00000054302	Eapp	1776.78744502059	1214.86854489134	1424.9576343789	0.374278438493097	0.164733538060758	0.00491534027939291	0.126951351711085
ENSMUSG00000015357	Clpx	1200.5885551659	780.919705310274	970.949660676978	0.390468036129115	0.179772879473167	0.00490302430844747	0.126951351711085
ENSMUSG00000013698	Pea15a	1811.4002208783	1175.62356929747	1376.47003668538	0.391052523463404	0.180298224732254	0.00489151030481902	0.126951351711085
ENSMUSG00000062797	Hikeshi	1160.37029367178	680.084882387551	868.047170705475	0.4073456449992	0.206935637659339	0.00486971172784152	0.126951351711085
ENSMUSG00000021114	Atp6v1d	3752.87803961093	2175.32175951541	2976.48603012796	0.407425945718927	0.209632377939129	0.00493354614658118	0.126951351711085
ENSMUSG00000039041	Adrm1	1566.4829498735	882.315479153989	1100.17809629701	0.408767233235033	0.216317683713099	0.00491038195184023	0.126951351711085
ENSMUSG00000044566	Cage1	87.5841238127479	29.4414453772979	46.638303795519	0.366281362532304	0.342100688638715	0.00494135648786386	0.126968583396976
ENSMUSG00000038764	Ptpn3	29.234920809131	98.9928592630719	77.6770266379303	-0.355679958648215	0.379234030747683	0.00497658826292433	0.127689344737457
ENSMUSG00000053333	Dis3l2	781.697789230878	1405.62291415152	1191.31586155428	-0.408024157838085	0.219492532130873	0.0050012661997149	0.127792966320158
ENSMUSG00000022321	Cdh10	0.270202037252291	15.5135701543168	9.16250558081897	-0.249602876088277	0.828828107031419	0.00500975792457474	0.127792966320158
ENSMUSG00000102425	Gm26616	0	11.9365201246849	7.10704193807751	-0.23996374610655	0.834529257721749	0.00501294409283145	0.127792966320158
ENSMUSG00000034780	B3galt1	7.60295720969479	0.33744937217957	18.827313497017	0.290295835593113	0.76844343810645	0.00504785090037976	0.127792966320158
ENSMUSG00000016382	Pls3	13.9858344455138	2.02850811484711	16.4149966625055	0.32459242660081	0.579434073894393	0.00505249734677865	0.127792966320158
ENSMUSG00000104592	Gm42721	175.509310755426	73.9841427795589	144.721270839409	0.387922219956363	0.28144802160202	0.00500867869617349	0.127792966320158
ENSMUSG00000027699	Ect2	176.850083620185	77.4770424618292	141.205818623418	0.391773373884388	0.27204066651616	0.00503264659571701	0.127792966320158
ENSMUSG00000040385	Ppp1ca	12488.8839375434	7582.53966216694	9407.26852755093	0.40227389624538	0.198531935162865	0.00504885977291526	0.127792966320158
ENSMUSG00000036968	Cnpy4	468.982598162704	241.281750217281	333.96318437725	0.405395958977383	0.236868749838149	0.00504053881290439	0.127792966320158
ENSMUSG00000078427	Sarnp	2135.55417509607	1158.206630941	1448.08831421366	0.407505026995626	0.22509589759352	0.00503655906335706	0.127792966320158
ENSMUSG00000020978	Klhdc2	2240.71616506369	1382.63861270991	1757.16047167724	0.399972463846868	0.194507788194339	0.00506490396051448	0.127924797332256
ENSMUSG00000031107	Rbmx2	284.829141513472	160.424238602536	209.402152982954	0.406897981500411	0.216962642465559	0.00509987009108024	0.1286252341695
ENSMUSG00000050335	Lgals3	219.108785921409	63.8024244350805	160.737775833817	0.352251915663922	0.382945050624	0.00511465999100447	0.128815537252196
ENSMUSG00000074646	6430550D23Rik	17.7914988075346	53.4059859619248	50.3960587602741	-0.362150139754995	0.343844153204327	0.00515465943044461	0.129260933419286
ENSMUSG00000004460	Dnajb11	2262.14453834605	1353.01181100548	1678.81514103894	0.403137848805272	0.202575815545004	0.00514475838872941	0.129260933419286
ENSMUSG00000070315	4930581F22Rik	357.259990271157	211.141884608089	283.839384249436	0.40391908111404	0.205170386913845	0.00516142302051029	0.129260933419286
ENSMUSG00000033318	Gstt2	748.86785364074	404.031859736825	603.298007862132	0.406130768572674	0.226578715299612	0.00515621139643637	0.129260933419286
ENSMUSG00000031347	Cetn2	1168.54297050499	776.227247560663	965.893297858025	0.382629355563134	0.174288500367097	0.0051838550196445	0.129513324379636
ENSMUSG00000015149	Sirt2	1553.06248568628	994.937729079505	1336.98584137468	0.392140801592169	0.184764525038828	0.00518606866645864	0.129513324379636
ENSMUSG00000024571	Naa12	2780.98371625232	1635.77247978021	1977.44698575308	0.403982071841267	0.206785247952819	0.00520790410555744	0.129876217252338
ENSMUSG00000075028	Prdm11	63.0264560769604	127.783206837745	102.817772492689	-0.399947360529215	0.247002022504816	0.00524141566475245	0.129982722363966
ENSMUSG00000014601	Strip1	1116.10612388084	817.433936985869	955.526094769986	0.339630047462213	0.142150044558398	0.00523254718726969	0.129982722363966
ENSMUSG00000006599	Gtf2h1	1554.89364121565	1085.12067180624	1292.82577007792	0.364153733240527	0.158816018795657	0.00522161055635471	0.129982722363966
ENSMUSG00000087259	2610035D17Rik	1167.05854236421	632.844202190242	873.172800051737	0.405439048325377	0.225567331724296	0.00523487571801555	0.129982722363966
ENSMUSG00000092417	Gpank1	523.860995580953	306.924242733846	418.095238743405	0.403673622440558	0.208131807439966	0.00528002262665268	0.130757774825225
ENSMUSG00000087380	2210408F21Rik	124.581108083399	54.7278607014653	88.7659769247341	0.388771051377139	0.271458252147345	0.00529032064633351	0.130830586109118
ENSMUSG00000051934	Spats2	45.5438928075912	5.44084687869583	17.4496510091604	0.312851897842343	0.621647233638061	0.00530886135170065	0.131106755131374
ENSMUSG00000079184	Mphosph8	923.572578582093	610.418627303229	727.344191521539	0.383303106701057	0.176204081083418	0.00532725515665711	0.131378535285049
ENSMUSG00000034310	Tmem132d	0.246501027491912	20.5101266470974	7.80522105011921	-0.230720535608505	0.818418500395897	0.00534618095076015	0.131662664107294
ENSMUSG00000020776	Fbf1	162.467922080313	320.149281290505	266.171115786217	-0.400741185426686	0.240439316527074	0.00538066788235687	0.132020834856797
ENSMUSG00000067336	Bmpr2	484.534547167995	754.160837416828	662.968098115649	-0.390236076005554	0.184566330007833	0.00538345565857396	0.132020834856797
ENSMUSG00000058997	Vwa8	411.716536727796	924.815936255547	727.882254008132	-0.388612070187478	0.269117201846253	0.00539261029293415	0.132020834856797
ENSMUSG00000108670	Gm44815	0	15.5226711202602	11.5576389866495	-0.221434580824234	0.819930793813709	0.00539784865535635	0.132020834856797
ENSMUSG00000029826	Zc3hav1	8738.89457245589	5802.5502633625	6597.55136180564	0.381452483300992	0.17478894691251	0.00538001703640903	0.132020834856797
ENSMUSG00000028284	Map3k7	883.61540608473	1398.87897460262	1158.85519832726	-0.392807276534909	0.189401502798242	0.00550005718048033	0.132614651731172
ENSMUSG00000024566	Atp9b	1834.12143851838	2756.29574982464	2495.81708247285	-0.380268730802926	0.174441809165908	0.00547967132801489	0.132614651731172
ENSMUSG00000034173	Zbed5	30.2329168168564	93.2512198002738	49.6136355247659	-0.355109462199634	0.348331884741221	0.00550304864210148	0.132614651731172
ENSMUSG00000115184	Gm49197	0.246501027491912	8.94031137195965	10.3482732402226	-0.260912866240044	0.784179999738853	0.00547639640940537	0.132614651731172
ENSMUSG00000022858	Tra2b	5987.14038372947	4162.48203701336	4950.08108321974	0.364374404424065	0.160701217235967	0.00549919611058533	0.132614651731172
ENSMUSG00000085433	Gm16001	66.8819914133762	27.8052301818101	50.3917524228744	0.380318598061036	0.284706893152854	0.00547351692234665	0.132614651731172
ENSMUSG00000051124	Gimap9	6700.46324816751	4433.23390782194	5039.73505077457	0.381762223870125	0.176154111274123	0.00550416809952225	0.132614651731172
ENSMUSG00000037197	Rbm17	1384.59253763503	893.418617498051	1121.43578102002	0.388526721236457	0.183452065759809	0.00547747537812939	0.132614651731172
ENSMUSG00000034259	Exosc4	706.18384707538	430.027020662835	552.225554124136	0.398679852603053	0.198957251620216	0.00545954864407598	0.132614651731172
ENSMUSG00000030603	Psmc4	3195.81087248447	1845.7451569009	2225.20106673508	0.402469160533333	0.211730759447251	0.00549417116271531	0.132614651731172
ENSMUSG00000035958	Tdp2	1920.07848405874	1028.59724984341	1291.0872705521	0.40310284754146	0.228583676206654	0.00543201714166602	0.132614651731172
ENSMUSG00000038642	Ctss	9125.9043690944	6580.44332555703	7405.72800253188	0.346906179342825	0.148363092801676	0.00554662761939852	0.133276467162872
ENSMUSG00000007721	Ccdc124	751.320193732059	383.720989042958	510.931343309096	0.399504488299344	0.23918524763138	0.00554009920332667	0.133276467162872
ENSMUSG00000011114	Tbrg1	2190.01229453366	1365.1817759491	1651.8244273588	0.394609388584892	0.193001953200378	0.00555985653676679	0.133414047341768
ENSMUSG00000029344	Tpst2	2133.40211702714	1590.28009935794	1920.77140822696	0.327666150508072	0.136387805110027	0.00557543095806666	0.133607463430436
ENSMUSG00000057836	Xlr3a	1.45463231732785	34.5778170915516	14.3033154385415	-0.26997649492856	0.760883628157554	0.00558349066462732	0.133620521544735
ENSMUSG00000032258	Lca5	132.636790972095	240.028964600823	167.224268492705	-0.401744062310799	0.222335863122713	0.00564296433438842	0.134141108061177
ENSMUSG00000069294	Vmn1r197	0	11.4080945641923	7.64071641387579	-0.228106890714424	0.803544907268062	0.00562532487843098	0.134141108061177
ENSMUSG00000052681	Rap1b	15731.6170491379	10380.4463525779	11888.2951484277	0.381739541600453	0.177237259228853	0.00563315180211891	0.134141108061177
ENSMUSG00000018189	Uchl5	1573.66136453366	822.745674124081	1033.77187392105	0.399958468407707	0.234235862323371	0.00563585040714763	0.134141108061177
ENSMUSG00000022451	Twf1	1194.0573706648	664.454626905238	915.84907798182	0.401823611752518	0.220599552790815	0.00564048822442227	0.134141108061177
ENSMUSG00000037204	Atg101	1082.41951755454	540.231802369012	700.364645951455	0.396444487972636	0.244269641943104	0.00567052644310837	0.134482203745114
ENSMUSG00000021598	Med10	2237.77454706715	1117.81613836259	1547.43616668686	0.396515574014517	0.244026190524506	0.00567243984077586	0.134482203745114
ENSMUSG00000076609	Igkc	298.577776370568	101.561114455075	312.475435195831	0.356013128008538	0.335465662245466	0.00572515803139463	0.135377687579324
ENSMUSG00000021376	Tpmt	96.2601338060939	37.4366536263536	62.5022283935286	0.369416684817992	0.301362458264888	0.00573305206384519	0.135377687579324
ENSMUSG00000073411	H2-D1	96384.7188549764	59743.888471258	71077.9171095233	0.394210028051084	0.194763804441489	0.00572618450133796	0.135377687579324
ENSMUSG00000069565	Dazap1	560.698519955314	839.381462102328	653.896159165915	-0.377595600642512	0.174076250000856	0.00576404014738131	0.135725634884294
ENSMUSG00000039099	Wdr93	0.738830244612488	11.3092594138242	9.83727412478391	-0.281341490017768	0.71345044049013	0.00577721816271535	0.135725634884294
ENSMUSG00000042066	Tmcc2	43.0943871184054	4.76241002821093	21.1028443422977	0.300851423273814	0.624751897059401	0.00575711168022211	0.135725634884294
ENSMUSG00000030512	Snrpa1	1472.62400087067	901.885326005357	1047.0904619023	0.395456749895754	0.198138436661776	0.00578595305338815	0.135725634884294
ENSMUSG00000027907	S100a11	865.826767165719	504.942697842113	994.852946128247	0.399576163158907	0.209980530990629	0.00577980721367935	0.135725634884294
ENSMUSG00000057447	Olfr1205	14.0533211182946	0	7.07322512459225	0.221524699912311	0.797794924532108	0.00579474735267103	0.135752836202692
ENSMUSG00000046329	Slc25a23	27.7647614389943	102.587729124762	55.7162733977199	-0.335290992439024	0.400312152948484	0.00584902838942593	0.136383282001064
ENSMUSG00000044258	Ctla2a	125.372849863757	55.5556168164404	117.567900987566	0.382444361724986	0.270663720983021	0.00586000941728885	0.136383282001064
ENSMUSG00000024165	Jpt2	994.272163488747	631.200694134135	737.921728612004	0.389402586756119	0.188798268178359	0.00585610950672477	0.136383282001064
ENSMUSG00000041959	S100a10	10742.9375767306	6749.38613316466	8999.97720101432	0.391217522337427	0.191491212783194	0.00585173939777759	0.136383282001064
ENSMUSG00000031155	Pim2	1360.67015080604	827.844873833326	1102.4872799668	0.395748760327772	0.199848235732566	0.00584446948507104	0.136383282001064
ENSMUSG00000036781	Rps27l	2111.58018274809	1157.43991625715	1372.56609663285	0.399501701471131	0.22433616258071	0.00587297087233538	0.136506268079732
ENSMUSG00000042682	Selenok	4017.53845290824	2119.86361871716	2961.88014701736	0.398014970242757	0.232604220978133	0.00588314249283393	0.136564173192011
ENSMUSG00000024346	Pfdn1	1028.34323156781	498.203358915753	674.755682423736	0.391470201282004	0.250894590064472	0.00589714516300851	0.136710740734621
ENSMUSG00000048076	Arf1	7350.84520726194	5531.86530216344	6245.39724784112	0.320332352701409	0.133492061735806	0.00593659184507894	0.137446015100714
ENSMUSG00000104388	Gm37033	2419.39106222611	4156.13497586957	3686.08413503104	-0.397703774266211	0.210941858794873	0.00601998050645324	0.137847003046202
ENSMUSG00000040524	Zfp609	240.730231627201	460.23030052134	302.28479110493	-0.396145488263029	0.234869873357009	0.0060231370687696	0.137847003046202
ENSMUSG00000014907	Naf1	322.138501978523	618.486143487496	348.759110972697	-0.395304945496237	0.235722571042216	0.00608885546266894	0.137847003046202
ENSMUSG00000034593	Myo5a	229.539513778929	452.417984492709	379.353337530149	-0.393234317184406	0.241646223520523	0.00610169309266682	0.137847003046202
ENSMUSG00000015243	Abca1	294.799789448803	658.370256653431	569.620778613498	-0.38185432094609	0.268197431752479	0.00602565582650881	0.137847003046202
ENSMUSG00000071454	Dtnb	1453.70206307699	2138.15859374845	1886.98845627184	-0.369887608557349	0.169168968067775	0.00609536598941289	0.137847003046202
ENSMUSG00000084834	4930565N06Rik	16.5929410114164	80.1518706963855	53.162020097831	-0.316421308246805	0.470903624418626	0.00611626656032645	0.137847003046202
ENSMUSG00000054423	Cadps	1.11063589934143	22.6033074505995	8.78459341203454	-0.26628996141322	0.727019070049344	0.00607787920999603	0.137847003046202
ENSMUSG00000109268	9530078K11Rik	0.493002054983824	13.2491645968522	7.83672211471274	-0.253179735444759	0.750738421576279	0.00609819263738689	0.137847003046202
ENSMUSG00000024177	Nme4	0.222127179868286	10.8098155550553	6.85521047928335	-0.240206283624606	0.767605998347071	0.00609204097601037	0.137847003046202
ENSMUSG00000054162	Spock3	0	7.46554311177325	10.3360768181381	-0.237281766306647	0.776871235113128	0.0059806337834835	0.137847003046202
ENSMUSG00000053977	Cd8a	17.4104179014111	0	7.39426553210996	0.209028518744934	0.790126878848426	0.00606478908497911	0.137847003046202
ENSMUSG00000109907	Gm45321	33.7442161632486	2.39999064731	14.5655388924216	0.281074055338469	0.690405036409186	0.00599896801516466	0.137847003046202
ENSMUSG00000104818	Gm43661	41.7100811676087	4.6806095329994	24.4594727036226	0.294789895339104	0.616184318152301	0.00606529828434921	0.137847003046202
ENSMUSG00000000600	Krit1	3833.11300312894	2953.23396676475	3468.44433578321	0.303444868510756	0.124607496734306	0.00611671364959528	0.137847003046202
ENSMUSG00000022014	Epsti1	1884.69320570339	1363.93724912031	1695.48475980764	0.343250008634743	0.148255698892786	0.00603779687587304	0.137847003046202
ENSMUSG00000039219	Arid4b	4471.2868038968	2990.0514341539	3465.22336313812	0.375550427999908	0.17422543205337	0.00604739891879873	0.137847003046202
ENSMUSG00000019505	Ubb	16308.0114613697	7641.24168567061	10443.7658713577	0.387193555784695	0.258035170010304	0.00599501752790746	0.137847003046202
ENSMUSG00000024235	Map3k8	1587.70006767726	1010.28189037843	1014.2150505549	0.387343625127529	0.188572571728563	0.00609381852313495	0.137847003046202
ENSMUSG00000019528	Gyg	1804.17315926264	1129.7840356854	1565.10564390893	0.390923464280548	0.192755924564787	0.00598317199582136	0.137847003046202
ENSMUSG00000020708	Psmc5	2790.81324473807	1635.61648738054	2001.26994615178	0.397195388878065	0.209422585720406	0.00604474027773953	0.137847003046202
ENSMUSG00000036304	Zdhhc23	104.80138372882	208.43296621188	147.847945153066	-0.392235860618752	0.243225284307234	0.00614530575180021	0.137867162724589
ENSMUSG00000033960	Jcad	0.246501027491912	26.057995163773	10.1672757295562	-0.206812568203774	0.787086991958213	0.00614862268942122	0.137867162724589
ENSMUSG00000032058	Ppp2r1b	1835.79190052791	1240.18566810236	1521.66601568077	0.371837056742904	0.171293986353554	0.00614116873396841	0.137867162724589
ENSMUSG00000037573	Tob1	1313.93330363152	691.540166389814	822.502719180067	0.395546800978954	0.233570570990721	0.00612795304971769	0.137867162724589
ENSMUSG00000028945	Rheb	3070.34829491605	1903.01985205035	2453.95212534109	0.391184121331275	0.195793251624812	0.00616393014208412	0.138036324756168
ENSMUSG00000020248	Nfyb	2086.59957319453	1437.15073603283	1733.01252981502	0.364996384858786	0.165364119180804	0.00617412811415168	0.138090782387083
ENSMUSG00000085148	Mir22hg	139.252880550411	46.5543514861956	84.3945598700298	0.348076810999921	0.339014613993479	0.00619210234787188	0.138318808853656
ENSMUSG00000079499	6530402F18Rik	160.5956787982	365.455795973174	276.793565342361	-0.377686543402371	0.272652960179243	0.0062019628176891	0.138365245748218
ENSMUSG00000104279	Gm38300	0	13.8595351267705	12.2149315514515	-0.209773200225927	0.78142295193635	0.0062373921290215	0.138733812664839
ENSMUSG00000024381	Bin1	2176.79396396612	1543.2643658293	1732.95489134746	0.352645732401184	0.155940476071668	0.00624712149779745	0.138733812664839
ENSMUSG00000030413	Pglyrp1	1079.86102501008	682.808377262582	907.6768271591	0.387538348317979	0.19069100092768	0.00624969259009819	0.138733812664839
ENSMUSG00000038843	Gcnt1	249.549880809559	125.897504499209	305.278811883045	0.391678610859302	0.242448515417529	0.00623778854991264	0.138733812664839
ENSMUSG00000043866	Taf10	718.055253045984	1157.53756514233	965.705684013387	-0.390427417506457	0.195891165283658	0.0062665734798994	0.138935091079914
ENSMUSG00000011832	Evi5l	107.065736437339	208.890298746938	180.783019377542	-0.392273913909525	0.239820033492492	0.00627832674174533	0.138999480432131
ENSMUSG00000058173	Smco4	1224.36583808711	697.514009231873	1240.84633260487	0.396141927852575	0.216490667796978	0.00628511232593407	0.138999480432131
ENSMUSG00000021477	Ctsl	296.491449528506	111.846021704424	241.572197960736	0.359402517931122	0.30779346552646	0.00629448507277132	0.139033837365151
ENSMUSG00000034413	Neurl1b	35.6946516545921	1.03875751328264	11.0552068040936	0.24087216647619	0.754501874391815	0.00630289771079021	0.139046928282333
ENSMUSG00000097789	Gm2115	0.666381539604857	29.8011253374079	17.7555713256959	-0.23086263464038	0.763548308468665	0.00632297216697846	0.139237218813468
ENSMUSG00000031781	Ciapin1	1217.69988512128	796.231747637826	983.616196950154	0.380149008692278	0.181579678881464	0.00633501546707696	0.139237218813468
ENSMUSG00000054426	A930005H10Rik	449.419532281934	259.465427924608	314.209689861584	0.395538901801806	0.213512856354128	0.00632814896904896	0.139237218813468
ENSMUSG00000049321	Zfp2	2.33634145836585	21.8540513503242	14.0991864657395	-0.286947187470333	0.623304189972328	0.00634841050401805	0.139359366878944
ENSMUSG00000022788	Fgd4	6.99622915729909	26.8685721493774	37.1907661145951	-0.325748004837268	0.404287270478665	0.00638087804539036	0.139899374260279
ENSMUSG00000047638	Nr1h4	19.9644054626576	0	7.96593702035513	0.198463746788561	0.777731778690948	0.00643298286114392	0.140350506504199
ENSMUSG00000026019	Wdr12	742.343567552112	485.224951927289	636.980478988441	0.379627134721377	0.181666190285436	0.00641534993637726	0.140350506504199
ENSMUSG00000021124	Vti1b	1350.07897860706	697.16119820397	944.661979948628	0.391517064548519	0.238100703694064	0.00643066142198096	0.140350506504199
ENSMUSG00000040006	Ginm1	1139.43630863727	635.748501852081	820.047830950747	0.394919249900348	0.221473862008428	0.00643302754630911	0.140350506504199
ENSMUSG00000114622	Gm18990	44.3511916591107	132.596426078536	81.0388460897357	-0.344508449929154	0.338590855001243	0.00646674310626539	0.140913185260423
ENSMUSG00000036977	Anapc10	774.119922048907	549.887884232252	624.754059042895	0.350958316956784	0.155835973955992	0.0064760024250649	0.140942226585164
ENSMUSG00000112402	Gm10744	16.1893282795728	0.33744937217957	7.52060541264472	0.228298360078882	0.756908008567007	0.00649341767180662	0.141148483645958
ENSMUSG00000020657	Dnajc27	159.167267746633	290.257874217385	189.036544636798	-0.39384320314492	0.225538238871766	0.00651649838034338	0.141301824816346
ENSMUSG00000039354	Smarcal1	404.932190529313	687.098895564391	545.924468829151	-0.393267795096709	0.209034154171874	0.00652107410354335	0.141301824816346
ENSMUSG00000052917	Senp7	1739.56833004028	2681.43655846869	2139.25096196251	-0.380858040795866	0.184182330864885	0.00652431236568361	0.141301824816346
ENSMUSG00000040592	Cd79b	401.814817041156	171.511912645244	221.953763662461	0.370916929220797	0.278768931478198	0.00653795423245895	0.141425017283884
ENSMUSG00000034175	Rhbdd3	125.328866194557	53.5819883988029	85.8508916871841	0.370951040403191	0.278387506193617	0.00655387544635485	0.141597155907212
ENSMUSG00000024725	Ostf1	3307.6702082521	1943.84903032628	2504.54865519483	0.393010641723344	0.209776891887196	0.0065736781058067	0.141852633979792
ENSMUSG00000112955	Gm48889	1.72550719244339	33.5350670722552	10.1148385946422	-0.257181327417405	0.708466543572702	0.00658890309031466	0.142008831331982
ENSMUSG00000025785	Exosc7	1692.13125085896	939.462657882796	1157.28642858974	0.393492038494872	0.22279590174296	0.00659762659779658	0.142024695563464
ENSMUSG00000042524	Sun2	4863.6813996888	7665.47248400593	6367.09969330762	-0.384337857911327	0.190552815356348	0.00666458512695441	0.143292609603841
ENSMUSG00000045752	Tssc4	692.831122012999	472.328132475435	575.053968198028	0.366476008481992	0.169909732142354	0.00668886478986832	0.143640947860687
ENSMUSG00000044471	Lncpint	1781.69693153182	3287.87210495851	2517.38196040032	-0.391245725805075	0.228322659489377	0.00678035774755018	0.144258193767497
ENSMUSG00000084978	Gm11655	130.175171022426	287.109671249561	227.117572371301	-0.375117550995847	0.266244481824862	0.00678974473686539	0.144258193767497
ENSMUSG00000040463	Mybbp1a	1737.22303942185	2606.44276176347	1849.89958793331	-0.372722862505695	0.176787949194359	0.00678059523148073	0.144258193767497
ENSMUSG00000041164	Zmiz2	931.171853829209	1386.85618042102	1191.34653762101	-0.370599772074649	0.174480788547418	0.00676966828049371	0.144258193767497
ENSMUSG00000053580	Tanc2	20.8096038652086	94.4885259425946	56.0511995316807	-0.309818365164742	0.446811161545993	0.00678064159684844	0.144258193767497
ENSMUSG00000085184	4933439K11Rik	2.81176924416119	31.8391013452422	17.3949580708441	-0.274183210457761	0.638568162733267	0.00676658128078908	0.144258193767497
ENSMUSG00000037636	Slc25a43	32.2683301719249	5.77094626297995	26.6301783041584	0.300963307449752	0.497262763117346	0.00672962932002102	0.144258193767497
ENSMUSG00000019487	Trip10	109.723389284682	33.2910344648403	55.5676548218554	0.331750007258536	0.362195962232822	0.00679873833739173	0.144258193767497
ENSMUSG00000003604	Aven	799.354040939876	389.021148050434	431.803153084397	0.382975647630738	0.250927553880998	0.00679839499528171	0.144258193767497
ENSMUSG00000054733	Msra	615.618025821379	376.373800568845	488.706699460156	0.388980346809919	0.200535473640479	0.00673990757545765	0.144258193767497
ENSMUSG00000028991	Mtor	631.159108478819	1135.21601159242	917.368103034644	-0.391823157198372	0.22290272994901	0.00680732904952138	0.144268316840929
ENSMUSG00000029234	Tmem165	1068.43134585496	1415.06624376431	1304.96807627852	-0.316061087250485	0.134117442481505	0.00681551543517767	0.144269857086779
ENSMUSG00000035773	Kiss1r	0.246501027491912	15.8149616125212	10.8082794857043	-0.21300168915514	0.75199237983171	0.0068422195238944	0.144315645914754
ENSMUSG00000024308	Tapbp	7553.4170102926	5629.4431781469	6120.47279737712	0.323964066940124	0.138994906421321	0.00683040364599165	0.144315645914754
ENSMUSG00000022841	Ap2m1	3444.3448609241	2185.27317942712	2565.207693092	0.383272037040529	0.190966853178194	0.00684873614683291	0.144315645914754
ENSMUSG00000026021	Sumo1	4392.21438689054	2537.95605259458	3213.29932840846	0.391525000265714	0.214198095724096	0.00685014370125709	0.144315645914754
ENSMUSG00000020827	Mink1	460.885084956237	825.549142400543	784.763503897381	-0.391291868620071	0.222182018850796	0.00688400045658573	0.144686066333984
ENSMUSG00000032698	Lmo2	0.246501027491912	19.2165567565629	7.03566588338589	-0.205672128620376	0.754934776635211	0.00687618720880356	0.144686066333984
ENSMUSG00000038022	Mindy4	0	14.5217586490306	10.1299834124935	-0.197788424441202	0.757511047449332	0.00691207115702091	0.144762705822131
ENSMUSG00000022403	St13	6800.77358608979	4154.04160093402	5218.07591859446	0.387930776861488	0.200941026928613	0.0069053301320002	0.144762705822131
ENSMUSG00000002015	Bcap31	5683.58546745281	3037.69660338977	3802.66563379962	0.389565273465573	0.231431979272299	0.00690357969026266	0.144762705822131
ENSMUSG00000035266	Helq	274.981594405674	404.950553462985	338.485982964338	-0.366239062181216	0.17129268315226	0.00694065666656193	0.145019760503099
ENSMUSG00000047867	Gimap6	20187.4532577392	14052.1917916314	16753.1935967846	0.357440266289376	0.163376252462731	0.00693934964959454	0.145019760503099
ENSMUSG00000076928	Trac	19389.5907142461	13585.5444745554	17976.9701385326	0.354766010739623	0.161229510612621	0.00695233967413204	0.145093370593594
ENSMUSG00000039917	Rhbdd2	499.880064591783	730.912437940293	597.943934391299	-0.364043894197665	0.169439361619564	0.00697737238398445	0.145445086001908
ENSMUSG00000026109	Tmeff2	0	6.81378943367622	9.4603764396051	-0.222967581884257	0.736778457569471	0.0070038286395581	0.145484903084092
ENSMUSG00000104677	Gm43376	6.57527383778699	0	12.7519635173004	0.229401847094426	0.730734671062621	0.00698915260202535	0.145484903084092
ENSMUSG00000050017	Pitpnb	2257.31851078525	1466.37233184427	1714.3224199279	0.377909540549637	0.184747017948779	0.00700248842796007	0.145484903084092
ENSMUSG00000041341	Atg2b	556.928113574783	915.053564745532	832.86392066979	-0.387348380720144	0.20231028971297	0.00705789373200802	0.145895469344349
ENSMUSG00000037876	Jmjd1c	2182.2053847134	3313.14203724629	2878.18921279746	-0.374350619954676	0.180881166024525	0.00707282462037169	0.145895469344349
ENSMUSG00000089742	Gm15898	0.810606111756872	19.3748325127824	8.30589344477512	-0.239268731095769	0.712884532500261	0.00706800226012235	0.145895469344349
ENSMUSG00000050052	Tdrp	256.579125735612	111.581003764424	235.281474600415	0.367873662006129	0.27462669065349	0.00706342066155054	0.145895469344349
ENSMUSG00000036181	H1f2	344.042604313721	220.38686694152	283.38164692045	0.380036002605063	0.188359076296653	0.00706959952488995	0.145895469344349
ENSMUSG00000005054	Cstb	1537.08029644352	786.103931706395	1091.31679865838	0.385098593178852	0.240932810940738	0.00707153788919862	0.145895469344349
ENSMUSG00000108857	Gm44578	19.9557466212303	0	6.65554429378492	0.189285462957526	0.754707120704723	0.00708314394650688	0.145939029562965
ENSMUSG00000043683	Fem1a	449.924608825749	802.153186246488	600.94635395801	-0.389732181675199	0.221515224541061	0.00709632673981668	0.146041418704491
ENSMUSG00000026914	Psmd14	4028.99241398876	2767.33207262013	3218.13007556216	0.36167771494571	0.168138703358139	0.00712533431053904	0.146468866330283
ENSMUSG00000034371	Tkfc	95.5529703501203	197.029727309219	137.293917709639	-0.379274109371303	0.25250537342457	0.00713632137688806	0.146525323790354
ENSMUSG00000095332	Gm9821	185.113188332659	515.537861752877	465.982667308656	-0.34445628445447	0.318431670907779	0.00714762527344239	0.146588148774024
ENSMUSG00000036944	Tmem71	2981.16845322527	1952.01223332196	2455.44504623591	0.375263460117756	0.182765035156152	0.0071662547299678	0.146800893264467
ENSMUSG00000104195	B230377A18Rik	1.00903228186478	20.874403665879	7.92289261787706	-0.244153225460583	0.697282045724657	0.00718296306899145	0.146973839274726
ENSMUSG00000025132	Arhgdia	8340.60459719899	6512.20126503124	6896.4015383306	0.291184086166263	0.121151568360794	0.00719596680580885	0.147070673303549
ENSMUSG00000040296	Ddx58	1880.53076450646	1454.06111816825	1761.97494192239	0.298127902316485	0.125115078384041	0.00724664917770794	0.147936474200717
ENSMUSG00000050600	Zfp831	673.013826628347	1446.1236795144	1342.46472697168	-0.373704516980079	0.260568340458236	0.00728586193586263	0.148226442885096
ENSMUSG00000020392	Cdkn2aipnl	2381.3213307465	1630.26134221455	1994.82454551476	0.362208560679754	0.169529285752373	0.00727770180211024	0.148226442885096
ENSMUSG00000021427	Ssr1	3431.86887038447	2169.64914835866	2671.96879428859	0.3813641960037	0.192712367212514	0.00727417215659547	0.148226442885096
ENSMUSG00000092416	Zfp141	632.379582503344	1053.07913408627	893.67950879227	-0.386644725923959	0.206067582157994	0.00732444334736574	0.148302902564384
ENSMUSG00000036281	Snapc4	277.031257621952	586.433441783165	469.052870191434	-0.375104418663931	0.257639726297632	0.00730946974231437	0.148302902564384
ENSMUSG00000048280	Zfp738	533.918375854915	794.801746789407	683.124708300155	-0.368006012848696	0.175630506093744	0.00732790610974833	0.148302902564384
ENSMUSG00000059119	Nap1l4	5373.30785679241	3459.79213010659	4012.6142262611	0.377896568256326	0.18780985200361	0.00733132283640367	0.148302902564384
ENSMUSG00000008859	Rala	1001.25890168025	576.721436442955	668.299792732124	0.388326149682311	0.215799302993794	0.00729986693839673	0.148302902564384
ENSMUSG00000108880	Gm44560	9.14909129160917	0	7.1502896065797	0.211628029976494	0.731528969755656	0.00734437764916019	0.148398157931497
ENSMUSG00000037788	Vopp1	540.228229005775	809.966317671684	737.296442011136	-0.369422430751874	0.177809086900507	0.00741924250609481	0.149154923540349
ENSMUSG00000058470	Gm8369	8914.02046443979	6125.93045836499	7612.62974812621	0.360187208759389	0.16849380395609	0.00742377297864063	0.149154923540349
ENSMUSG00000102600	Gm37266	144.931793398856	64.5784207091137	90.6607034504695	0.367292149362395	0.269828667414112	0.0074187119600245	0.149154923540349
ENSMUSG00000078453	Abracl	2627.64473498982	1570.5991433483	1921.79122712004	0.386357749307114	0.207217044046112	0.00740769052547741	0.149154923540349
ENSMUSG00000026078	Pdcl3	1076.34767116246	609.193066731891	821.232031953597	0.387560131294864	0.219906376115678	0.00740655358200837	0.149154923540349
ENSMUSG00000093661	Eif4e3	784.48900560409	515.63370435962	527.076434235969	0.373073827224712	0.182330594368547	0.00744736995383536	0.149460141251858
ENSMUSG00000022808	Snx4	3690.02132956967	2414.79174293636	2776.61304586954	0.373907843893853	0.18346394482778	0.00745643459710798	0.149473352391406
ENSMUSG00000028680	Plk3	817.665486841207	507.305339549938	893.733988340468	0.382677179926757	0.198051989546469	0.00748554341092376	0.149785131185974
ENSMUSG00000063694	Cycs	1328.82593714373	704.81447415082	851.410406451565	0.384363183240764	0.233929056060908	0.00748883536495869	0.149785131185974
ENSMUSG00000110540	Gm45743	2.16161629801832	33.3973279272882	15.8099841804135	-0.24956932962175	0.662205293194835	0.00753737140185909	0.150288780316866
ENSMUSG00000003868	Ruvbl2	927.433212935949	573.829099126373	675.969398829857	0.382722222802548	0.198974378962146	0.00753937304103505	0.150288780316866
ENSMUSG00000031839	Hsbp1	3293.24656892149	1996.58115763384	2513.17527043024	0.384639707418776	0.203949168837152	0.00752763889783816	0.150288780316866
ENSMUSG00000034723	Tmx4	502.53175484913	753.067751447392	890.878565080828	-0.368881571175167	0.178294406191752	0.00757303137944232	0.150790672965133
ENSMUSG00000037921	Ddx60	790.007734323856	1408.0149618672	1114.25964208397	-0.385870435752686	0.222157091303129	0.00762228579514902	0.151104336729632
ENSMUSG00000108046	Gm43924	0.763204092236115	17.4680308389216	10.3073380986327	-0.233385841548502	0.692964173498615	0.00762277656186267	0.151104336729632
ENSMUSG00000057606	Colq	478.595288391524	300.331310495753	366.595486382266	0.380457520259156	0.195040177649746	0.00760125788570953	0.151104336729632
ENSMUSG00000009863	Sdhb	4791.19090247931	2610.69152020801	3231.3584840163	0.384968831301968	0.228346399146584	0.00761001994938636	0.151104336729632
ENSMUSG00000039737	Prkrip1	360.04623807072	241.594216072306	297.978164018227	0.366967154891975	0.176649187646597	0.00764325754197679	0.151341606184732
ENSMUSG00000019877	Serinc1	3213.56156494108	2287.67946293648	2752.56692954898	0.345404818047479	0.157218145877383	0.00766836330637043	0.151669819744797
ENSMUSG00000022095	Fhip2b	567.079477897017	834.168867925465	747.313998670334	-0.3626585770273	0.172534225508347	0.0077052214394741	0.152060535422074
ENSMUSG00000054091	1810037I17Rik	1919.11989636212	989.47547293981	1191.63546053763	0.380563674480096	0.240011896651442	0.00770441273121427	0.152060535422074
ENSMUSG00000021550	2210016F16Rik	1583.85884999533	1037.6894851192	1161.38241581286	0.372400790068264	0.183638126261861	0.00771464994678968	0.152077816744864
ENSMUSG00000028766	Alpl	2.46777282617477	22.4037416976012	12.2573839271816	-0.267344832503924	0.580071643773896	0.00776615530768034	0.152133939697893
ENSMUSG00000036353	P2ry12	15.4426941322234	0	8.19761687338756	0.188571883941706	0.730101757116961	0.00775879033820653	0.152133939697893
ENSMUSG00000076441	Ass1	2656.73591458912	2008.95151546185	2419.26237984773	0.312640937829632	0.135096811358539	0.00774806760279141	0.152133939697893
ENSMUSG00000020308	Tpgs1	465.912083283325	227.847265443333	333.508228464891	0.374952768365084	0.25091627594624	0.00776883286911238	0.152133939697893
ENSMUSG00000057134	Ado	848.456184289724	478.195356756588	640.9638497086	0.385096043338945	0.221279531808268	0.00774505902872702	0.152133939697893
ENSMUSG00000042312	S100a13	1503.17941800346	874.881881768882	1091.68454642316	0.385167409350204	0.214049349250667	0.00773892015099482	0.152133939697893
ENSMUSG00000028277	Ube2j1	1932.10330863699	1466.65813181439	1842.83552151363	0.309767151209251	0.133455922691091	0.00778274416979749	0.152238695361022
ENSMUSG00000040183	Ankrd6	147.599738736709	291.528335191687	244.210225254024	-0.378100613005479	0.243802169946467	0.00781479798725802	0.152422055876548
ENSMUSG00000003363	Pld3	2749.07971679275	1820.99140676308	2476.9557602321	0.369317436424161	0.180576915299787	0.00781783448396667	0.152422055876548
ENSMUSG00000028837	Psmb2	4576.0302996924	2554.3443078362	3205.17573604048	0.384471657799085	0.223436640546959	0.00780269501410092	0.152422055876548
ENSMUSG00000033594	Spata2l	199.079930399926	105.248657733214	165.410286454043	0.38137810160189	0.235238854288157	0.00783901745103304	0.152667655308673
ENSMUSG00000026547	Tagln2	4335.12660330697	3219.29540139127	3877.1123163624	0.323310167416132	0.14218504732096	0.00784766302922169	0.15266881435732
ENSMUSG00000038374	Rbm8a	2029.36309118374	1236.22742815878	1393.87935946356	0.382229560360326	0.203369951856953	0.00786446950234922	0.152828559804668
ENSMUSG00000048495	Tyw5	505.250644951506	303.121677632915	407.325500999703	0.383196949568622	0.207272085705064	0.00788041712306131	0.152971284787285
ENSMUSG00000027329	Spef1	19.725504023436	3.44256004236233	17.6710676099742	0.283918430643736	0.489980510455674	0.00789348867899143	0.15305793042655
ENSMUSG00000002580	Mien1	717.50694970995	384.627152021233	473.297019651338	0.38177353302634	0.232345809222936	0.00791429371965489	0.153294179334623
ENSMUSG00000049093	Il23r	4.72957586614059	30.3245925907407	26.1206111855562	-0.277896345755189	0.516915790643204	0.00792401248597664	0.153315414595376
ENSMUSG00000025232	Hexa	1423.74463547778	844.245686352728	1167.24719888256	0.383323411404909	0.210071622410776	0.00794514135372219	0.153557128707102
ENSMUSG00000108830	Gm44661	21.5632603386821	0.341261253949266	8.06065780656952	0.1968879866912	0.71832627987283	0.00796235722306234	0.153722772837428
ENSMUSG00000031924	Cyb5b	2015.54817594296	1376.52771312825	1545.52831050831	0.360081410419541	0.171613843192337	0.00798341371921753	0.15396212509914
ENSMUSG00000114541	Gm29680	22.9234246447323	0	11.3915987467826	0.174214097888298	0.728680685485529	0.00800849696102696	0.154278531380304
ENSMUSG00000022228	Zscan26	2369.76706719761	1381.57525945785	1693.94100562487	0.383111371964061	0.21413284034509	0.00804972374683871	0.154904911193224
ENSMUSG00000086583	Gm15500	255.280625493915	433.501104366332	317.072191439297	-0.382700832961279	0.212041932394289	0.00808335166941899	0.155068626849704
ENSMUSG00000034487	Poglut3	41.7265840372776	102.689281054324	98.3937223363134	-0.349312138857501	0.290652343999572	0.00806720009954167	0.155068626849704
ENSMUSG00000109149	Gm19656	12.688323019805	0.341261253949266	11.4894011009411	0.213788800954877	0.699495733032028	0.00808439441480657	0.155068626849704
ENSMUSG00000085028	Slc2a4rg-ps	1301.14373105954	719.324017656195	1001.42024994392	0.382048653361385	0.226013949728416	0.00809925093502291	0.155186186288408
ENSMUSG00000105981	2810428J06Rik	7.94015404924607	65.603940276225	54.6534918822775	-0.265013001488383	0.561326574375885	0.00814988844632944	0.15589652897933
ENSMUSG00000022210	Dhrs4	611.011351152032	342.744525750462	468.125658062087	0.382149229492059	0.223067069398449	0.00815385928523574	0.15589652897933
ENSMUSG00000026966	Ssna1	1716.44911361382	955.034604137768	1181.99918623134	0.381776342477609	0.224714325534302	0.00817404255026327	0.156114554872429
ENSMUSG00000110176	Gm35520	21.6835344640502	1.70630626974633	12.9185275808496	0.249083422213608	0.621364139262025	0.00819413150448381	0.156258200915572
ENSMUSG00000024338	Psmb8	9874.33490719668	6765.56358678258	7507.46024215415	0.358024083678779	0.170861002598622	0.00820792754373454	0.156258200915572
ENSMUSG00000034748	Sirt6	342.178000476862	212.737553155115	283.212640242002	0.378435538468833	0.198923498581755	0.0082052988759137	0.156258200915572
ENSMUSG00000020265	Sumo3	2497.54747996982	1687.35905975766	1855.28357580298	0.36233105029359	0.175335548812185	0.00821693986924141	0.156262468251317
ENSMUSG00000062931	Zfp938	478.151502396497	225.952230191796	337.579609794842	0.367284686800526	0.258171116032317	0.00824119564912064	0.156302655653677
ENSMUSG00000030869	Ndufab1	1017.27676284954	638.487181448361	759.888371903602	0.377166046611193	0.196394299861007	0.00822809579180912	0.156302655653677
ENSMUSG00000112627	4933412E12Rik	299.000826577713	166.567251099297	198.173181834331	0.381298240126381	0.224755476429891	0.00824542438575723	0.156302655653677
ENSMUSG00000001138	Cnnm3	244.764329963447	397.274758105682	328.03429232722	-0.378849175964833	0.201417915706451	0.0082954347599114	0.156730557292799
ENSMUSG00000031618	Nr3c2	16.9766201234718	72.0669644129349	70.1926802684788	-0.295673225066571	0.417235088814585	0.00830651685180513	0.156730557292799
ENSMUSG00000088504	Gm26490	23.1199103237547	1.4401875486152	7.97189620875234	0.238161378830114	0.645945052766546	0.00832088443194432	0.156730557292799
ENSMUSG00000060803	Gstp1	2965.93808884596	1915.27242190635	2428.14214472992	0.372450134020415	0.188700229055538	0.00829323510982649	0.156730557292799
ENSMUSG00000031585	Gtf2e2	799.070399010836	500.34011294668	665.037897313979	0.37723646556907	0.197194403783439	0.00827765375841215	0.156730557292799
ENSMUSG00000015656	Hspa8	35969.5438497947	22299.82190605	26034.4396855913	0.378030658562215	0.199583780109367	0.00831537089847282	0.156730557292799
ENSMUSG00000052102	Gnpda1	1133.71043267846	677.183774756134	821.806055053379	0.380614930439383	0.208941299942691	0.00833937003798699	0.156912527667139
ENSMUSG00000039304	Tnfsf10	683.081215454848	1257.8651396926	930.759720317156	-0.379391458040659	0.230193372721612	0.00835383752257456	0.156981114166615
ENSMUSG00000085664	Atxn7l1os2	12.7808244627514	61.8479124276614	28.5808636167159	-0.28680073824546	0.448760166872448	0.00836067235339883	0.156981114166615
ENSMUSG00000031078	Cttn	92.6438965478323	189.005919458267	155.836349937401	-0.370080499459339	0.25113117059377	0.00840312752353702	0.157605124590513
ENSMUSG00000056941	Commd7	2385.95644697039	1450.56893161463	1767.13857080639	0.379193087733389	0.204724748890714	0.00841163394839419	0.157605124590513
ENSMUSG00000074274	D930028M14Rik	67.5030897663831	18.3449383398291	41.0419021360212	0.30489385946872	0.381941741640038	0.0084320926889569	0.15782214747615
ENSMUSG00000035202	Lars2	2416.02865154775	8659.00241299857	5317.17294852203	-0.306959047420622	0.374783924661284	0.00846559204352756	0.158282536410056
ENSMUSG00000110185	Igip	296.335746124505	526.44295337493	387.439048692693	-0.380103142481396	0.222732111007589	0.00847576355395516	0.158306251841257
ENSMUSG00000035198	Tubg1	728.560626230537	396.998350038726	505.394267542729	0.378644598309914	0.229609692018078	0.0084914295612359	0.158432433398044
ENSMUSG00000102744	5830444F18Rik	453.048534531662	252.47682430803	316.356459311241	0.379608220133315	0.224712900281876	0.00850720729820031	0.158560432881866
ENSMUSG00000023873	1700010I14Rik	223.407997262498	110.356047745744	158.537164944213	0.369975542092374	0.249633268342909	0.00853173822112614	0.158851138544339
ENSMUSG00000029064	Gnb1	6436.28336776375	3825.69744523643	4712.14783548974	0.379415514517058	0.210368035324091	0.00857220776624702	0.159437684405479
ENSMUSG00000033685	Ucp2	10924.7699881824	16115.5803427418	14895.1586048527	-0.359773009490673	0.174865231326169	0.00859231957352195	0.159442888780158
ENSMUSG00000113515	Gm29675	10.1005557727464	37.1205621923584	17.1262238455439	-0.303614091446981	0.380509466194205	0.00858728938204442	0.159442888780158
ENSMUSG00000022652	Morc1	9.58435184997005	37.3351016967916	20.6245693726992	-0.299117656371337	0.393776690012971	0.00859938869243413	0.159442888780158
ENSMUSG00000033066	Gas7	14.7413139542675	0	9.41569139573676	0.180623753548245	0.706348760088667	0.00861812714521721	0.15962387371782
ENSMUSG00000070697	Utp3	1559.73037410521	1126.20699701288	1246.54736539506	0.336098966367051	0.15405247768217	0.0086301660779825	0.159680523447041
ENSMUSG00000104835	Gm5547	333.351749133719	189.180279241282	294.081900282819	0.379280460093555	0.220783976549631	0.00864001621261974	0.159696599040116
ENSMUSG00000027993	Trim2	30.915286081136	79.8508195094237	104.412732331301	-0.33912753900181	0.299067573562999	0.00865918026096213	0.159718759564489
ENSMUSG00000042712	Tceal9	910.214723645082	457.776688616162	635.499995371521	0.370966001838175	0.246098447899261	0.00865664729212022	0.159718759564489
ENSMUSG00000021461	Fancc	450.811029591249	711.254433188671	567.574741745206	-0.372607484148769	0.194837426044501	0.00887253561626047	0.161476515652741
ENSMUSG00000036898	Zfp157	571.437992692553	849.33791249535	723.570601526732	-0.36120729434598	0.177648405140581	0.00878831028385765	0.161476515652741
ENSMUSG00000026335	Pam	154.733554086147	338.405757482962	222.178791553714	-0.358290848623914	0.265229150909464	0.00886414714908262	0.161476515652741
ENSMUSG00000041870	Ankrd13a	820.323329620274	1040.32447958214	953.203132248587	-0.281354342898435	0.119868355144655	0.00883618444209579	0.161476515652741
ENSMUSG00000106758	Gm42731	5.9634978791293	0	7.823140436914	0.208637335402956	0.677996200793264	0.00880652830496081	0.161476515652741
ENSMUSG00000032000	Birc3	3818.73705797441	2904.62997180426	3052.39737153779	0.306439715460687	0.134580408946866	0.00886363865504943	0.161476515652741
ENSMUSG00000045730	Adrb2	1262.45884750651	555.509526277621	737.728826789085	0.353840424746926	0.272606134357205	0.00883269383462597	0.161476515652741
ENSMUSG00000085603	Gm11346	2414.11998329277	1634.6175596973	1692.99359260354	0.359102896341744	0.175717008200424	0.0088586146394933	0.161476515652741
ENSMUSG00000029464	Gpn3	998.677925280682	660.841880084214	763.895688723043	0.365079155391885	0.182753991597372	0.00884559317307006	0.161476515652741
ENSMUSG00000044600	Smim7	1405.42605701434	881.214604095459	1081.02364145687	0.374079429613553	0.197622042973031	0.00884392398677701	0.161476515652741
ENSMUSG00000032078	Zpr1	1684.16684377095	1022.08624727606	1224.77884231693	0.377069697858066	0.205813344285333	0.00881393042099929	0.161476515652741
ENSMUSG00000024423	Impact	1152.86931694781	684.372678231609	973.463898782324	0.378027952336607	0.211133780952121	0.00881987344809379	0.161476515652741
ENSMUSG00000030697	Ppp4c	4730.89173928816	2811.04522110078	3513.34431098569	0.378153896437313	0.210782590296495	0.00879111618720231	0.161476515652741
ENSMUSG00000103899	Gm37940	171.260887017034	519.843977347236	316.085543860294	-0.318564095024755	0.334720363048072	0.00889069024468931	0.161553097667601
ENSMUSG00000096144	B020004C17Rik	21.4682295250409	0	7.25709383369782	0.167218252653302	0.70486347639965	0.00890008957990918	0.161553097667601
ENSMUSG00000116632	Magef1	324.701749446155	167.430770375358	224.778498514279	0.371635379219107	0.241334209679401	0.00890400065880709	0.161553097667601
ENSMUSG00000097899	Gm16894	47.5990779649942	106.024287080203	108.608619629745	-0.355617528211225	0.268645461373614	0.00893125842488641	0.161729881477743
ENSMUSG00002075795	5_8S_rRNA	24.0684233301075	95.9155116950684	45.1568077395125	-0.293747415808357	0.398488997414058	0.00894103107207813	0.161729881477743
ENSMUSG00000044703	Phf11a	495.932302497826	259.942114621405	319.783361203688	0.372894448247681	0.23805657703785	0.00893254743692866	0.161729881477743
ENSMUSG00000028447	Dctn3	1836.34535660144	943.47456087683	1261.86648420652	0.370958008942929	0.242082829247913	0.00895405964450921	0.161800949734775
ENSMUSG00000086324	Gm15564	289.987474824883	987.885976160553	629.474416278125	-0.306626649419358	0.360868954743053	0.00897254502686969	0.161806108643783
ENSMUSG00000063354	Slc39a4	544.723442188399	333.351975130589	581.909935444543	0.375619239733883	0.203784082702148	0.0089686636574198	0.161806108643783
ENSMUSG00000060923	Acyp2	35.2858826433319	5.1747281575647	17.6559833460516	0.263711747936628	0.512438156862502	0.00898495550709945	0.161865748603582
ENSMUSG00000048173	Olfr1324	0	17.5473673533376	8.78675293337671	-0.16825156821089	0.70084596188012	0.00902448805931959	0.162413382776074
ENSMUSG00000031125	3830403N18Rik	206.701625666616	19.9590674216007	81.3097450169405	0.246499726994717	0.579761553944586	0.00903622371342335	0.162460155559536
ENSMUSG00000034165	Ccnd3	12308.8671740779	19140.2094489915	16302.7010132724	-0.369538911084097	0.19102639299201	0.00905069243268684	0.162555921359197
ENSMUSG00000032788	Pdxk	137.625564679975	261.701260661884	229.110816783679	-0.371918554552568	0.237901213496144	0.00909609489986781	0.162839824532396
ENSMUSG00000058626	Capn11	67.9618233218424	27.2623784211706	46.360839289452	0.340504832257213	0.290372462307327	0.00910147208935424	0.162839824532396
ENSMUSG00000004843	Chmp2b	890.570844766841	578.909113941013	688.408007187066	0.367616181547502	0.188325576389402	0.00909888874825961	0.162839824532396
ENSMUSG00000038732	Mboat1	285.863879102324	170.296430324013	306.110449316008	0.376289342427768	0.210528316985155	0.00910313174653851	0.162839824532396
ENSMUSG00000002524	Puf60	4271.5688933726	2710.21254630281	3431.31506346149	0.371249497514614	0.194831231126758	0.00911370882724442	0.162865182570084
ENSMUSG00000031393	Mecp2	973.469059144285	1529.55133253099	1350.52500881828	-0.370424422628922	0.194248197600631	0.00920993882371248	0.163840006080114
ENSMUSG00000041075	Fzd7	0	4.5001031888495	7.06323686137086	-0.210094054577905	0.66218805359438	0.00918972537168702	0.163840006080114
ENSMUSG00000026254	Eif4e2	2038.5289308038	1482.90366481096	1748.08196090691	0.330796579328828	0.152240404817354	0.00922036579086376	0.163840006080114
ENSMUSG00000001281	Itgb7	15605.8627803644	11307.5220362274	12165.4189635391	0.33253539408026	0.153570113464155	0.00922354457489424	0.163840006080114
ENSMUSG00000048371	Pdp2	674.417421714806	433.662587325758	466.961362275612	0.368968837647173	0.191335295126853	0.00918700171331268	0.163840006080114
ENSMUSG00000028907	Utp11	1320.76896811744	836.001905438956	992.939464436858	0.371155819266781	0.195707734627922	0.00920790811726953	0.163840006080114
ENSMUSG00000113769	5033406O09Rik	45.2029830511964	11.26052627775	33.9380463887477	0.290760261568622	0.39727699694094	0.00924790188438476	0.164108725954337
ENSMUSG00000027835	Pdcd10	2639.3464042819	1752.05440354628	2025.24612526958	0.362459107543941	0.182407550082416	0.00928168192663426	0.164380066073191
ENSMUSG00000019822	Smpd2	654.15603308384	370.626974541596	534.185125177459	0.375263507336718	0.222358971185036	0.00927617026449829	0.164380066073191
ENSMUSG00000031465	Angpt2	12.4953095521431	43.5939116990172	46.6088963149107	-0.301315174664127	0.365546534584388	0.00931333355110213	0.164396471227886
ENSMUSG00000035523	Vmn1r172	13.4901024713009	0	11.3839185330809	0.176445313123808	0.688536749325029	0.00931959074279902	0.164396471227886
ENSMUSG00000116984	4930549P19Rik	45.9745514183371	14.9440352212895	39.1170682877878	0.313913557268978	0.336286964904529	0.00929844457766549	0.164396471227886
ENSMUSG00000029465	Arpc3	7582.78577089889	4907.46699254095	5922.45085057264	0.367287571452369	0.18969655400346	0.00931809573705975	0.164396471227886
ENSMUSG00000106123	Gm42638	4.07235247323524	41.1526462277126	16.5114272150597	-0.24388907393055	0.573051350601443	0.00932992915641634	0.164415728771297
ENSMUSG00000036466	Megf11	49.2242653008262	115.66133051184	85.4106558402499	-0.345151102328415	0.279702855087847	0.00936940295654339	0.16488122726098
ENSMUSG00000037846	Rtkn2	5.56664553891349	44.3713281740844	14.2137482452927	-0.252806997508484	0.536211859609948	0.00937489009396834	0.16488122726098
ENSMUSG00000044678	Ly6k	349.437989180634	92.2849032133998	165.246300698874	0.293757341153568	0.383509402490056	0.0094036592997838	0.165223780641755
ENSMUSG00000054342	Kcnn4	5192.55523925533	3517.22716415659	4200.7398468581	0.356846238090951	0.176479016062748	0.00941823473675297	0.165316517131495
ENSMUSG00000038708	Golga4	905.540178676178	1327.00921473343	1112.55502899639	-0.354765256477893	0.174323326503573	0.0094427918956813	0.165420968174492
ENSMUSG00000048796	Cyb561d1	553.318429487458	797.371711004967	665.644279246541	-0.34959396071994	0.169041956632919	0.00944240470031129	0.165420968174492
ENSMUSG00000106237	Gm8066	4.32069831842146	19.8821739107346	12.5905900860505	-0.2784068254664	0.429975739813666	0.00947180655665699	0.165765937385746
ENSMUSG00000074305	Peak1	1066.46050735532	1743.99132307271	1361.05223320236	-0.372510072964073	0.205042403408861	0.00958653528244824	0.166187121270791
ENSMUSG00000061273	Mmgt1	567.358147374501	914.918361755515	738.448476686397	-0.371851638395257	0.201668181455155	0.00952384755134756	0.166187121270791
ENSMUSG00000026469	Xpr1	1387.99805522278	2151.1910039687	1864.29801561683	-0.366580934883923	0.190979128912362	0.00959471850089548	0.166187121270791
ENSMUSG00000048490	Nrip1	2681.66115698409	4141.31173642661	3271.67364321342	-0.366229038949818	0.189906248009955	0.00954121236214816	0.166187121270791
ENSMUSG00000024084	Qpct	0.810606111756872	18.7420089421041	9.82695194075292	-0.208403421741512	0.649367651301371	0.00962187746722913	0.166187121270791
ENSMUSG00000095279	Gm10067	0	15.4820161476134	10.4147776543161	-0.16714318529949	0.687555902571908	0.00954151098936623	0.166187121270791
ENSMUSG00000100975	Gm28875	970.336285970188	398.408945654404	527.37503263165	0.338741444883597	0.286562762618398	0.0096267214953554	0.166187121270791
ENSMUSG00000045594	Glb1	1147.61368005828	785.466320958572	950.811590989175	0.353270150731732	0.173647059150352	0.00961463332594222	0.166187121270791
ENSMUSG00000025509	Pnpla2	1035.91086220345	695.451798733757	850.356162043276	0.35839660097674	0.179474792514845	0.00961625818749404	0.166187121270791
ENSMUSG00000030286	Emc3	1867.75854043811	1157.15140149663	1433.6443605908	0.371547900271278	0.201804215848197	0.00958840433420007	0.166187121270791
ENSMUSG00000038628	Polr3k	1954.15391109627	1193.03229820029	1259.1608027569	0.372753149980449	0.205400006847725	0.00955845872755023	0.166187121270791
ENSMUSG00000046718	Bst2	1953.91582644275	1111.32981332829	1411.89435775536	0.373346012558569	0.221838345529765	0.00962121738442192	0.166187121270791
ENSMUSG00000007656	Arpp19	1826.47032178455	1084.86676822877	1233.43150656094	0.373702460331696	0.212037969969136	0.00959162795592858	0.166187121270791
ENSMUSG00000038936	Sccpdh	1180.80207054768	682.718447155224	1250.12755132206	0.374098148270913	0.218079209854183	0.00954618734195008	0.166187121270791
ENSMUSG00000046541	Zfp526	129.335689956121	248.672833327509	178.271650455283	-0.367368990056964	0.240295105665384	0.00966132709277087	0.166461295578061
ENSMUSG00000114755	Galr3	0.763204092236115	10.9322140215437	8.87219894030282	-0.22585406667869	0.612895947934456	0.00965443419054194	0.166461295578061
ENSMUSG00000032409	Atr	801.884942364696	1358.30179296889	1055.52215737594	-0.373163785154211	0.213633555859088	0.00971075795013819	0.166466246898651
ENSMUSG00000059149	Mfsd4a	432.770792319564	736.524108610571	677.733500298158	-0.373097730218896	0.214754237228036	0.00973117929197667	0.166466246898651
ENSMUSG00000079469	Pigb	340.984870357387	479.612007644884	408.848907783354	-0.339967195374187	0.161484025320195	0.00971742183999179	0.166466246898651
ENSMUSG00000037523	Mavs	641.419497714566	884.183278003296	765.884670197045	-0.330944087456009	0.154004074946895	0.00968293164522025	0.166466246898651
ENSMUSG00000039831	Arhgap29	1.70113334481976	19.0725114034619	27.2639514952021	-0.23576252131103	0.582053331952467	0.00970077219409553	0.166466246898651
ENSMUSG00000074052	BC048644	1.45463231732785	24.9089516820287	11.9048750250215	-0.219727885876308	0.623679676425349	0.00974587273052672	0.166466246898651
ENSMUSG00000027583	Zbtb46	162.447617214176	72.6754546633754	128.329428632649	0.349487838572736	0.269449559494639	0.00970624630331806	0.166466246898651
ENSMUSG00000015671	Psma2	8565.45309470912	5553.30797465566	6240.9362511502	0.365181626960507	0.189816766844566	0.00973184856204061	0.166466246898651
ENSMUSG00000027333	Smox	664.950974902011	388.922379395665	494.665602961359	0.373065257785947	0.215932544633386	0.0097401757496635	0.166466246898651
ENSMUSG00000038127	Ccdc50	1190.14096508957	1726.21016457293	1674.68176693572	-0.350398810631951	0.171445692082982	0.00976898956733604	0.166700963048754
ENSMUSG00000028278	Rragd	430.438176422792	752.010385235381	452.770321651739	-0.371924663634231	0.220705157759242	0.00990045872063561	0.167338456760097
ENSMUSG00000036792	Mbd5	588.739824222467	1078.17024624933	842.889696036516	-0.370089863709548	0.230792697010487	0.00984028355748827	0.167338456760097
ENSMUSG00000058301	Upf1	472.818503006216	867.971076521367	752.252569136995	-0.36962880424512	0.231342904499932	0.00989015047245221	0.167338456760097
ENSMUSG00000035203	Epn1	216.299926192404	410.933932808323	313.084709735498	-0.366860820693423	0.238434776204616	0.00989080575745493	0.167338456760097
ENSMUSG00000090494	Traj36	35.2270133262357	91.7587096866444	69.9480163897888	-0.327582304906269	0.301129910473349	0.00988662605097746	0.167338456760097
ENSMUSG00000032422	Snx14	1008.29693173609	1333.47009418334	1193.36261366015	-0.308270248558143	0.138409274281668	0.00982290099390519	0.167338456760097
ENSMUSG00000028664	Ephb2	0.37937323000386	12.2320387973978	7.78103357666467	-0.201062084718741	0.650645000600765	0.00989994076935445	0.167338456760097
ENSMUSG00000022052	Ppp2r2a	2848.00441161648	2083.53753617371	2431.23938050899	0.326172664270258	0.15110260423161	0.00989540153498062	0.167338456760097
ENSMUSG00000009640	Dmap1	706.292141004243	433.5834827584	561.0647780611	0.370755801478593	0.204540882000533	0.00988971718640191	0.167338456760097
ENSMUSG00000010376	Nedd8	2570.36405388264	1423.37777921009	1713.70014186312	0.370995345682963	0.227786153528453	0.00983279060511247	0.167338456760097
ENSMUSG00000098052	Gm5300	0	5.43730877257007	7.98064035671998	-0.195968829071512	0.65574347750029	0.00993743707285303	0.167803958777208
ENSMUSG00000028653	Trit1	137.092609681626	238.016055767314	193.733223730959	-0.371659367295666	0.219483203834822	0.00997045781449248	0.167918483015806
ENSMUSG00000058655	Eif4b	2948.59290117154	4137.35792622736	3608.71170716512	-0.337844295130972	0.16061313195231	0.00995441139510663	0.167918483015806
ENSMUSG00000032309	Fbxo22	935.683980578294	658.07434808764	797.329899605731	0.343134127739225	0.165362416589072	0.00997255036638495	0.167918483015806
ENSMUSG00000032855	Pkd1	1177.27190780458	2033.26662173074	1864.82180801306	-0.371648017335858	0.218377486183265	0.00998694026974589	0.168001688681506
ENSMUSG00000027351	Spred1	194.435510446925	376.909157867375	286.090882600763	-0.364345089914804	0.242386507758148	0.00999725260046119	0.168015894907447
ENSMUSG00000000409	Lck	27649.0356527898	18018.2782045386	22517.2945161985	0.363097481675769	0.188770062891899	0.0100155572756541	0.168015894907447
ENSMUSG00000052949	Rnf157	191.205457816856	111.295732483045	205.162488065338	0.371543680224201	0.217198722650406	0.0100161323098754	0.168015894907447
ENSMUSG00000072623	Zfp9	0	9.00117217884501	6.71036970619552	-0.178553910234865	0.667837756927945	0.010059854519217	0.168431519026552
ENSMUSG00000027613	Eif6	1740.30292225626	1101.54677776847	1335.48787899679	0.367220917158077	0.196926010786724	0.0100550377341907	0.168431519026552
ENSMUSG00000009731	Kcnd1	8.14470695992586	36.8692727484479	31.6655398220112	-0.273896124071626	0.423226713069572	0.0100744395855229	0.168517036942787
ENSMUSG00000039128	Cdc123	2714.28531301698	1689.84307725536	1946.05361089658	0.368637025753395	0.20124438619532	0.01010596977625	0.168885571984494
ENSMUSG00000020886	Dlg4	211.382828897861	357.952278517918	304.101462886253	-0.37041245776638	0.214195784354155	0.0102286131173433	0.168934130223989
ENSMUSG00000035847	Ids	421.617807788516	767.155845385996	670.631769538167	-0.368484248589326	0.229902134731532	0.0101760251007826	0.168934130223989
ENSMUSG00000028431	Elp1	735.593228976874	1092.3597037	877.715615432945	-0.355506535449239	0.179630982351541	0.0102279047369995	0.168934130223989
ENSMUSG00000042359	Osbpl6	1.84333940338203	14.8874045460319	9.24351294944389	-0.242671120115955	0.535244035667331	0.0101733380884821	0.168934130223989
ENSMUSG00000072769	Gm10419	0	10.9354783520255	11.7694949405363	-0.171402964062806	0.668561075537889	0.0102138361725684	0.168934130223989
ENSMUSG00000103703	Gm42568	0	17.9303216811395	8.05651177513855	-0.158487837779447	0.677311126308301	0.0101361181687257	0.168934130223989
ENSMUSG00000048148	Nwd1	19.0830477403212	0.682522507898531	14.1081738806927	0.19860938351939	0.645113164895484	0.0101843652076458	0.168934130223989
ENSMUSG00000101517	4732465J04Rik	48.5081757377258	14.6772244746563	36.0043313122684	0.299281628603356	0.349510099386918	0.0102323861566411	0.168934130223989
ENSMUSG00000022051	Bnip3l	4306.76500971652	3147.59601261475	3651.51641452424	0.326157444978028	0.15184263506418	0.01012134656521	0.168934130223989
ENSMUSG00000034855	Cxcl10	166.908604008992	64.7151160743192	192.576678588199	0.327533572224685	0.297956905281212	0.0101430766169889	0.168934130223989
ENSMUSG00000087497	2810001G20Rik	216.082494742262	94.6051960978056	144.975080632893	0.34293545145386	0.274043736834252	0.0102040330255691	0.168934130223989
ENSMUSG00000026003	Acadl	1254.36109573559	782.818738620476	1102.01116397832	0.367933211307026	0.200848022075779	0.0102172114555787	0.168934130223989
ENSMUSG00000018449	Rpain	872.633557659284	511.00686424847	630.187334436097	0.37075279192966	0.21612442996263	0.0101684791575875	0.168934130223989
ENSMUSG00000038437	Mllt6	2606.36749228263	1852.01013813127	2081.53108594295	0.338169845924378	0.162141985763098	0.0102714001289564	0.169420932924837
ENSMUSG00000060675	Plaat3	2907.15630722044	2153.28896428201	2615.58365675608	0.318823632981959	0.147017180744043	0.0103061837994784	0.169679864943079
ENSMUSG00000024067	Dpy30	1291.55307753984	641.116968621412	798.950352248112	0.358299890102758	0.250017617664992	0.0103001785710986	0.169679864943079
ENSMUSG00000032011	Thy1	1729.61025133416	2358.89735736544	2121.30242353587	-0.324134214009972	0.150969969162818	0.0103218977257316	0.169781372304563
ENSMUSG00000013629	Cad	373.968373884536	649.515567152681	423.076715219903	-0.36943483526806	0.22022119221484	0.0103735718175152	0.170301967077475
ENSMUSG00000106099	Gm42664	28.422714873052	149.882969599378	88.3483869896531	-0.26284798310929	0.449824018811199	0.0103918584038615	0.170301967077475
ENSMUSG00000032633	Flcn	1220.80875581087	898.964193163946	1143.80530618048	0.322018099427831	0.149554066607795	0.0103733986991088	0.170301967077475
ENSMUSG00000025823	Pdia4	2475.07385300765	1726.66645133943	1968.75194342254	0.344556668197188	0.168528256537769	0.0103881157297829	0.170301967077475
ENSMUSG00000001786	Fbxo7	1264.41849077872	788.495906996108	997.890850582346	0.366953015285378	0.20137381198435	0.0104473555850982	0.171053802632257
ENSMUSG00000020700	Map3k3	822.363629415261	1121.6914411316	1027.37848859567	-0.323719195686464	0.151092841299964	0.0104576096947365	0.17106417477655
ENSMUSG00000005442	Cic	510.685085733406	883.326671476815	699.143889244662	-0.36891783673615	0.219340225835836	0.0104888026592765	0.17141672801893
ENSMUSG00000109314	Gm44699	22.6113279349672	74.3102648306136	53.0620688289461	-0.29677693276813	0.348532042854756	0.0105681072869847	0.172351406584641
ENSMUSG00000020178	Adora2a	994.742770324343	714.766023363958	915.97896480121	0.332830511126888	0.158720836404848	0.010575073650742	0.172351406584641
ENSMUSG00000020415	Pttg1	1968.74806502573	1153.82878161852	1471.42546261198	0.368673262488077	0.21635497660611	0.0105674711455381	0.172351406584641
ENSMUSG00000016194	Hsd11b1	2099.20315659426	1408.8237800815	1864.95849195716	0.354840710267005	0.181119484114418	0.0106179131149251	0.172891129209234
ENSMUSG00000029885	Moxd2	0	11.6736657340356	7.54963554380715	-0.166042989432313	0.661316937472661	0.0106590502463274	0.173093172249669
ENSMUSG00000045648	Vwc2l	0.246501027491912	20.6763151152846	12.4959392834764	-0.164069393478587	0.662481381702037	0.0106562756590145	0.173093172249669
ENSMUSG00000041506	Rrp9	868.227716038897	520.024776329582	580.318506924312	0.368042425402521	0.21158491083957	0.010659525539249	0.173093172249669
ENSMUSG00000018334	Ksr1	233.776388816006	342.713488949477	305.20239434763	-0.350532060688836	0.176364065257444	0.0107046665092703	0.173390140812357
ENSMUSG00000019715	Gle1	1524.38420834358	1148.52012250799	1285.20242577029	0.308797506952595	0.141187751356493	0.0107168193438378	0.173390140812357
ENSMUSG00000057137	Tmem140	167.91002907999	86.0140435189786	159.258227739179	0.359417136200862	0.243937096366386	0.0107154115696725	0.173390140812357
ENSMUSG00000003161	Sri	9898.88899933616	6253.46213249065	7408.44038853442	0.364549835322748	0.198209650757281	0.0107006402458869	0.173390140812357
ENSMUSG00000020390	Ube2b	7105.44458147925	4804.5219105041	5655.77668762779	0.352554241192784	0.178944956509949	0.0107381979036273	0.173578088113089
ENSMUSG00000055515	Vmn2r81	0	4.90507133030782	7.92844983306563	-0.192233938662589	0.636482329764197	0.010770290014359	0.173938716389933
ENSMUSG00000069094	Pde7a	483.186802207155	756.838810174666	900.739697818057	-0.362937315322181	0.195897648372837	0.0108309685827944	0.174129123843786
ENSMUSG00000006675	P4htm	79.2589104935425	152.245001075989	145.310154274467	-0.360144894731529	0.241611453732581	0.0108080241983316	0.174129123843786
ENSMUSG00000029009	Mthfr	156.762254526094	343.033527245228	260.031134734824	-0.344647605500799	0.266093880655196	0.0107936960792708	0.174129123843786
ENSMUSG00000024560	Cxxc1	1540.91223391873	1128.65536904201	1258.77178834118	0.323491661530363	0.152108423454405	0.010831044990227	0.174129123843786
ENSMUSG00000024091	Vapa	3171.50503077219	1992.73069390776	2395.34820588569	0.364597230459714	0.199832470112415	0.0108191614735429	0.174129123843786
ENSMUSG00000056290	Ms4a4b	50076.3460953456	32728.783585862	36658.9402365604	0.359233270414627	0.189121869700581	0.0108581359893528	0.174406970213804
ENSMUSG00000038855	Itpkb	3540.04332784484	6055.13962473319	5312.71188233385	-0.36708120821436	0.217236678789426	0.0108768573009908	0.174549999701189
ENSMUSG00000066952	Myo1h	110.488375204993	216.47689229832	233.146759958666	-0.357273514091948	0.245713383074702	0.0109228054799287	0.174971535350101
ENSMUSG00000019179	Mdh2	5936.36822538834	3554.8778610589	4274.4300069759	0.366765226187723	0.21177498611366	0.0109202465895457	0.174971535350101
ENSMUSG00000017493	Igfbp4	652.379463690769	1143.77400378662	832.876600011968	-0.365672679345441	0.222953377872149	0.0110322919243106	0.175132260649746
ENSMUSG00000073008	Gpr174	2909.47722052993	4303.45488778479	3645.20869508878	-0.351879607106435	0.179337902345121	0.0109566606353869	0.175132260649746
ENSMUSG00000094936	Rbm4	171.978060509171	388.423954649644	269.753089048977	-0.338973547738905	0.27211423394829	0.0110166973057195	0.175132260649746
ENSMUSG00000047146	Tet1	180.152239944063	423.842311402454	313.250321691684	-0.333638616713561	0.279729186769259	0.0110015041883298	0.175132260649746
ENSMUSG00000068876	Cgn	11.1920694261617	0	6.88207195509046	0.168490576658292	0.652994595904169	0.0109677235775545	0.175132260649746
ENSMUSG00000036928	Stag3	38.5961353168555	3.37830560356539	22.5659604514605	0.223935998320572	0.563724855354544	0.0109892625578581	0.175132260649746
ENSMUSG00000056116	H2-T22	4118.61002741434	2796.46971561822	3212.44386855493	0.350494947061381	0.178108312491798	0.0110411823962862	0.175132260649746
ENSMUSG00000032740	Ccdc88a	233.737361562349	114.731071838941	165.354358945775	0.352868459989237	0.252700411877758	0.0109462400509326	0.175132260649746
ENSMUSG00000022111	Uchl3	1514.16476827916	789.455400169129	939.618428179185	0.359131594434321	0.241150845242793	0.0110397590675421	0.175132260649746
ENSMUSG00000024048	Myl12a	3765.25437919702	2447.69203186961	2889.97620605088	0.35958020018649	0.190893607376201	0.0110051341276889	0.175132260649746
ENSMUSG00000016319	Slc25a5	17935.4413800881	10248.2960285185	11936.5277471944	0.366009929866866	0.222377883629334	0.0109843867194263	0.175132260649746
ENSMUSG00000018841	Rad51d	520.081283083962	710.991287860805	609.135998022663	-0.323015131117404	0.152652225986606	0.0111203106670683	0.17623016396715
ENSMUSG00000028821	Syf2	2957.09884374274	1862.76659314601	2265.60204348614	0.362945166743534	0.199595822994131	0.0111490646452759	0.176528511538424
ENSMUSG00000020444	Guk1	1221.2215274283	699.778766543597	871.969302512202	0.365152810527338	0.222081451247949	0.0111660846499128	0.176640703879092
ENSMUSG00000038412	Higd1a	1118.38296041876	621.422512247064	773.586116878907	0.363361362510296	0.228653057447832	0.011222699564459	0.177378507516129
ENSMUSG00000035392	Dennd1a	546.018232442447	953.891507478552	868.427010556509	-0.364640183662671	0.222443426072536	0.0112582434075635	0.177624512892535
ENSMUSG00000027998	Plrg1	1206.70934217068	834.648539498543	959.52203216036	0.344695072673169	0.172587323413257	0.0112528719990466	0.177624512892535
ENSMUSG00000028251	Tstd3	186.972996128332	94.8741760723448	166.271097769992	0.354906555913244	0.246378381788551	0.0112870901309057	0.177921763845421
ENSMUSG00000008090	Fgfrl1	0	5.11129504569959	7.15362153304654	-0.186255395698883	0.629057079932565	0.0113343900614675	0.178509113979587
ENSMUSG00000020780	Srp68	1132.32657838311	796.875913702414	956.447882775307	0.338676760590578	0.167033925299966	0.0113813019139151	0.179089317992322
ENSMUSG00000031452	1700029H14Rik	21.3334764649285	1.69487062443724	10.376373777744	0.216757947065717	0.569178959542954	0.0114033301747227	0.179118916816911
ENSMUSG00000016257	Prelid3b	1519.41276588212	922.013334824369	1151.69558669835	0.364200128944656	0.209279344977088	0.0113982073139755	0.179118916816911
ENSMUSG00000027808	Serp1	7369.20278372612	5561.72530749732	5937.38886374416	0.306229595338098	0.141284030479708	0.0114217381650418	0.179158912143484
ENSMUSG00000105962	Gm42432	86.7930317445598	32.619911452221	60.7351358528427	0.314585189017533	0.303535444825717	0.011426028140752	0.179158912143484
ENSMUSG00000024098	Twsg1	2063.68910197095	3590.70402270147	3394.66983182168	-0.363351814743759	0.221781081679032	0.0115462294307052	0.179932958376309
ENSMUSG00000031441	Atp11a	463.939451902361	816.576296173855	654.421089989868	-0.363130365048076	0.224243737829887	0.0114982986423612	0.179932958376309
ENSMUSG00000097433	Gm26781	3.59322044344904	27.4381070824048	19.0959670589662	-0.234685848411274	0.507935790406418	0.0115315853767112	0.179932958376309
ENSMUSG00000103403	Gm37931	36.2811243169275	1.34979748871828	15.9225476851336	0.188819924777983	0.620670222538821	0.0115414448898723	0.179932958376309
ENSMUSG00000025337	Sbds	1752.48853655461	1179.3724371507	1410.28581129301	0.351198753223864	0.18151125678121	0.0114935025763911	0.179932958376309
ENSMUSG00000066979	Bub3	4361.86035083836	2769.2653140363	3291.88786084225	0.360576604569493	0.198007962543743	0.0115324457698508	0.179932958376309
ENSMUSG00000025651	Uqcrc1	5970.38387223939	3535.61290563304	4198.67409289237	0.363922685012965	0.21508760172502	0.0115390255930159	0.179932958376309
ENSMUSG00000050921	P2ry10	3847.75697716644	5822.82940971108	4344.84623910122	-0.354696976240831	0.18691871736793	0.0115571820750955	0.179945932116702
ENSMUSG00000066150	Slc31a1	426.891734767737	233.274651923028	278.884569957381	0.360313155610201	0.232534028399569	0.0115692056786982	0.179975543458384
ENSMUSG00000021482	Prxl2c	824.313283929321	565.948386000161	703.74284461603	0.345821449839996	0.175531058744094	0.0116119318904081	0.180324930059113
ENSMUSG00000055817	Mta3	1529.81933399308	995.103577276449	1177.46680791573	0.35722860811421	0.191616397303325	0.0116119478610699	0.180324930059113
ENSMUSG00000060032	H2aj	751.127395255155	508.052245798063	581.142300614174	0.349481052876327	0.180113962003639	0.0116428678381677	0.180647323761308
ENSMUSG00000024966	Stip1	4866.85722296802	2494.53009195072	3273.53831108468	0.353862501575067	0.244872046944186	0.0116535833201914	0.18065594160098
ENSMUSG00000020849	Ywhae	4124.39022786506	2893.16341192959	3235.71136732777	0.338845045989997	0.168471577296257	0.0116945169314914	0.181132583239416
ENSMUSG00000026356	Dars	4202.20701808802	2964.65864738867	3511.03275449172	0.336611654339044	0.166657552920741	0.0117880630711849	0.182422584394029
ENSMUSG00000078578	Ube2d3	16660.7467729738	12271.8409396782	14188.3181331385	0.318327825366262	0.151245773449843	0.0118542331416986	0.183127818846692
ENSMUSG00000008226	Scrn3	325.889844456805	182.493924559869	233.706009526821	0.360556971977773	0.227796661298315	0.0118486863258854	0.183127818846692
ENSMUSG00000063681	Crb1	0.810606111756872	7.49985004770051	22.5417589438731	-0.22074547474851	0.540856377127191	0.0118916033974335	0.183545659730698
ENSMUSG00000031105	Slc25a14	249.622442052834	163.135269225282	220.906918246598	0.355378055267852	0.190555953908748	0.0119020150099458	0.1835470328637
ENSMUSG00000024063	Lbh	2358.69460776145	3170.82981848689	2917.12160279815	-0.313085757887631	0.147668350582591	0.0119895040438148	0.184660045729161
ENSMUSG00000091537	Tma7	2157.30391614396	1134.67167508794	1422.12950758188	0.354698990111854	0.240256740573748	0.0119949582597818	0.184660045729161
ENSMUSG00000024687	Osbp	299.034717915442	535.57486078655	422.179826500755	-0.359497218515687	0.228558815237064	0.0120242145396112	0.184950310319054
ENSMUSG00000034951	Cog7	231.218737592	419.622964104696	295.962567681926	-0.358395974030807	0.231308459480182	0.0120603825762667	0.185186237123141
ENSMUSG00000029229	Chic2	1892.56319027633	1265.75716285246	1603.42191485665	0.350648738716396	0.184087552781337	0.0120595488376332	0.185186237123141
ENSMUSG00000115735	Gm49180	76.8817781193466	150.355838609943	190.295722347891	-0.35058820547482	0.246133630468987	0.0121501779030852	0.185984300711043
ENSMUSG00000029438	Bcl7a	194.147918685992	420.56917750296	318.322498969249	-0.33785884863273	0.264691770069497	0.0121290528695392	0.185984300711043
ENSMUSG00000028007	Snx7	0.762531254372867	19.1256039725937	7.46687209751645	-0.185163821467518	0.610606737408172	0.012156866448207	0.185984300711043
ENSMUSG00000032515	Csrnp1	1462.24748921836	1013.14306884623	1122.52429114197	0.341475617277004	0.17321562184644	0.0121646556283079	0.185984300711043
ENSMUSG00000009079	Ewsr1	7074.52524962805	4704.42919504344	5441.60772754201	0.351455849103417	0.185831737897835	0.0121483444692971	0.185984300711043
ENSMUSG00000062683	Atp5g2	494.451657479832	769.844360413961	638.246671801121	-0.356193607451187	0.195975926150529	0.0123408001745238	0.187045458579586
ENSMUSG00000104020	Gm37215	234.873285669183	514.801780792942	466.626363425971	-0.335508137714117	0.266891339810842	0.0122568828377052	0.187045458579586
ENSMUSG00000048578	Mlec	1872.98340993634	2509.53449742898	2361.57528065416	-0.310897804835203	0.146824991990036	0.0122762882010018	0.187045458579586
ENSMUSG00000039497	Dse	55.0302834348444	17.9036385087516	45.0158766115255	0.291486187484072	0.331376562783007	0.0123407087283174	0.187045458579586
ENSMUSG00000037221	Mospd3	685.915430738084	450.741237947448	576.034888654569	0.353016990145424	0.189817465954967	0.0123602954744398	0.187045458579586
ENSMUSG00000066152	Slc31a2	450.173277469437	245.819502651155	311.676569695888	0.356447457714177	0.233325003914217	0.0123080631666623	0.187045458579586
ENSMUSG00000030538	Cib1	1448.01651788402	925.10559545267	1149.87172263398	0.356852594404624	0.19739481118078	0.0123253487935083	0.187045458579586
ENSMUSG00000021116	Eif2s1	4384.83238451281	2802.76920526011	3101.48778875046	0.356997122960372	0.197099380677194	0.0122633432813134	0.187045458579586
ENSMUSG00000030615	Tmem126a	1428.57008235853	899.218112040112	1216.75968667673	0.358166188009351	0.201329374278853	0.0123467783788857	0.187045458579586
ENSMUSG00000025204	Ndufb8	1705.14530966167	966.295987766575	1216.98986044859	0.359155789885153	0.225576018518131	0.0122781110864523	0.187045458579586
ENSMUSG00000000346	Dazap2	11415.2066607773	7097.63675417473	8610.70212062244	0.359199723008154	0.204278498909975	0.0122970484185748	0.187045458579586
ENSMUSG00000022110	Sucla2	1927.74153714156	1146.85195972295	1393.42425969727	0.360210147643658	0.215000118671195	0.0123529460423507	0.187045458579586
ENSMUSG00000101389	Ms4a4a	53.6757639684871	7.06943831064426	34.0650789720789	0.229548766083646	0.49660550005556	0.0123742852670217	0.187097930555198
ENSMUSG00000024256	Adcyap1	0.739503082475736	33.1711151519318	8.55762369076435	-0.165981819124743	0.625545721195806	0.0123871719095685	0.187133648023821
ENSMUSG00000035578	Iqcg	24.6745682822815	3.40498877595326	13.6477127109662	0.231570142294915	0.488418674995817	0.0124216380076325	0.187495030062576
ENSMUSG00000031897	Psmb10	2789.5196624181	1884.52676184867	2124.8135943695	0.347055482084081	0.18157459820653	0.0124941194210586	0.187950877686838
ENSMUSG00000020056	Washc3	1855.39497316288	1240.78371330156	1476.88869238037	0.349276985358358	0.18466785526818	0.0124877293393994	0.187950877686838
ENSMUSG00000046949	Nqo2	370.742928016128	194.553421047899	275.034839201273	0.351904586000463	0.241232550164448	0.0124633979764101	0.187950877686838
ENSMUSG00000022965	Ifngr2	1170.43900596364	657.380420280002	711.138838141193	0.357682475864059	0.227654141018934	0.012476590426511	0.187950877686838
ENSMUSG00000019039	Dalrd3	548.265632482002	831.378303002487	817.768515924714	-0.351726196525209	0.188809137454355	0.0125309678291799	0.188027965376074
ENSMUSG00000032278	Paqr5	17.1084506650257	0.69749625933337	10.6286818660885	0.184364902304212	0.603195943332826	0.0125250266675428	0.188027965376074
ENSMUSG00000117662	Gm4013	46.7255125134468	9.64079818613089	20.8262776896822	0.252392843142542	0.419554364197904	0.0125132035250916	0.188027965376074
ENSMUSG00000028152	Tspan5	258.653653809687	514.16383358955	465.633067160476	-0.346545843474316	0.249229281597709	0.0125705544119304	0.18816820440278
ENSMUSG00000042284	Itga1	17.131795095728	1.71365625764178	32.919426279654	0.217212764322882	0.53007767238866	0.0125536334544127	0.18816820440278
ENSMUSG00000100691	2010320M18Rik	56.8384023177113	19.2897676870891	36.8799711437416	0.294827622097993	0.322433156914087	0.0125930231659631	0.18816820440278
ENSMUSG00000068739	Sars	2315.73495638942	1626.86716724377	1868.25541026744	0.335960490250936	0.169166824225096	0.012593226659879	0.18816820440278
ENSMUSG00000071715	Ncf4	2073.52022838406	1428.81877242588	1592.59733344904	0.341772293020013	0.175459469289413	0.0125892303072383	0.18816820440278
ENSMUSG00000011256	Adam19	1257.54109956084	2159.24623478795	1728.84543126011	-0.358616124957812	0.220059391082314	0.0126339108836423	0.188440682163681
ENSMUSG00000024052	Lpin2	692.644430818107	1057.59214431837	887.390301045443	-0.352326106774694	0.190922851397024	0.0126767538647856	0.188440682163681
ENSMUSG00000104877	Gm42651	7.67404160346291	31.0579091384352	27.2126623361229	-0.264474086437241	0.383492679984154	0.0126723714802432	0.188440682163681
ENSMUSG00000029675	Eln	19.6553647372251	0.678710626128835	8.57988165683763	0.178315528622799	0.60754745947943	0.0126856474073408	0.188440682163681
ENSMUSG00000063229	Ldha	21983.5473130145	15295.8783813874	16519.7733555815	0.33870141918995	0.17236595007165	0.012670146069916	0.188440682163681
ENSMUSG00000051671	Coa6	468.655534106738	240.246804585768	304.74042864974	0.348151684543944	0.245835093812566	0.0126856314521915	0.188440682163681
ENSMUSG00000026309	Ilkap	1906.75105487143	1260.37564257687	1548.27241920779	0.35094476112598	0.188284463795173	0.0126458105709886	0.188440682163681
ENSMUSG00000100514	Gm12960	8.12915120432712	39.3177227561882	15.9085078391996	-0.250627119321155	0.419915777045672	0.012711199838807	0.188662641347101
ENSMUSG00000101191	Gm28809	48.6004515395183	14.7365719291078	44.5532788192264	0.282260994404756	0.343192267543479	0.0127498228797737	0.189078065575693
ENSMUSG00000034032	Rpap1	524.477416813702	847.921453714315	671.841631689109	-0.357405724429545	0.206462616568421	0.0128284019135238	0.189432873389343
ENSMUSG00000024191	Bnip1	291.040769266872	422.412489063585	355.98495184984	-0.341247081930415	0.175894570562281	0.0128189776876463	0.189432873389343
ENSMUSG00000026820	Ptges2	103.033522357488	212.000078775852	159.100949297357	-0.340951531979744	0.255484051933785	0.0128304670276514	0.189432873389343
ENSMUSG00000040033	Stat2	1634.67590031508	1199.39735614661	1472.50865865333	0.317909776390123	0.153716646880402	0.0128203577358406	0.189432873389343
ENSMUSG00000031774	Psme3ip1	1237.34311192432	811.102298152946	958.096227000277	0.351685339060712	0.19094690395162	0.0128376701217118	0.189432873389343
ENSMUSG00000020089	Ppa1	1662.28596671532	1058.55198738277	1035.05237492066	0.355319016789152	0.198818173832519	0.0128218376838781	0.189432873389343
ENSMUSG00000112255	Gm47594	0.246501027491912	9.00374448382476	6.99004159145924	-0.173525471768802	0.609314606878039	0.0128642127206893	0.189667136307277
ENSMUSG00000034973	Dop1a	985.847652132956	1446.05062255231	1474.81169585301	-0.343735789663345	0.17935642485285	0.0129053567903828	0.189801612150369
ENSMUSG00000029816	Gpnmb	79.078862263774	36.2473372717908	83.969788871906	0.332301683606162	0.266571418535273	0.0128968972450157	0.189801612150369
ENSMUSG00000032508	Myd88	1375.94522106311	965.595217808436	1170.56227734766	0.335559812479664	0.16995149124105	0.0128976378795524	0.189801612150369
ENSMUSG00000024388	Myo7b	1.47698765136173	17.9458068338323	7.58160441040447	-0.205890370880908	0.550668021518212	0.0129239973656483	0.189918675337679
ENSMUSG00000050030	Olfr728	1.27049476401109	20.8796927500526	13.8698341428744	-0.194429570509177	0.576158345145243	0.0129456340943795	0.190079537433659
ENSMUSG00000109419	Gm45163	0.739503082475736	13.8836459941786	7.43869475630266	-0.189686048243866	0.584098428919889	0.0129850621507459	0.190501146949186
ENSMUSG00000043505	Gimap5	3238.03003911871	2473.2075403729	2991.73114649994	0.296367393430286	0.138437781817059	0.0130523490083655	0.191172831727963
ENSMUSG00000028381	Ugcg	1675.37508634207	1006.102148595	1495.35707489972	0.357226030071466	0.213524084190331	0.0130442734004264	0.191172831727963
ENSMUSG00000110557	Gm5159	0.246501027491912	7.98050827326485	7.73094336840998	-0.175794642437241	0.601761796496869	0.0131123131054051	0.191874753911173
ENSMUSG00000112280	A830082N09Rik	53.5360888383482	4.72810309228367	25.7388784405726	0.208215223005942	0.53903679410028	0.013121854831336	0.191874753911173
ENSMUSG00000079173	Zan	49.2138080999978	14.9328733516243	45.9818230492394	0.279987671736417	0.342106424942673	0.0131538251418806	0.192184194616088
ENSMUSG00000045165	AI467606	3844.05643422555	2879.88360755256	3561.26880105246	0.307118406829611	0.146385192262167	0.0131903565179979	0.192559712025059
ENSMUSG00000028013	Ppa2	1037.18773242603	684.017733999924	770.711408113456	0.349486080619971	0.189712498402602	0.0132189286583193	0.192818515564869
ENSMUSG00000014226	Cacybp	4184.83978977088	2755.19500207875	3131.03908152156	0.349559929064779	0.190076118653768	0.0132519593811601	0.192983693494192
ENSMUSG00000074604	Mgst2	3468.49231089016	2082.66535304412	2375.52318375295	0.356398621413815	0.213779456911572	0.013243625541169	0.192983693494192
ENSMUSG00000040111	Gramd1b	915.371349505109	1423.55805559597	1248.21244542781	-0.352478018331176	0.196862428325462	0.013338762065544	0.193388668552835
ENSMUSG00000049764	Zfp280b	430.558965422159	861.327447210552	703.921239917956	-0.341738972414504	0.25086291539626	0.0133434467894713	0.193388668552835
ENSMUSG00000005087	Cd44	1634.71707919699	2243.4762664418	2651.60645285743	-0.320419466624522	0.157249859822423	0.0133186645715317	0.193388668552835
ENSMUSG00000021373	Cap2	33.7676637090748	4.76976001610638	18.592714297313	0.226653838644957	0.478208413709862	0.0133144529422425	0.193388668552835
ENSMUSG00000027940	Tpm3	9697.47863119811	7111.72310331746	7329.00235403613	0.317334439449721	0.154749657930485	0.0133450253818305	0.193388668552835
ENSMUSG00000038646	Ramac	1523.28689141365	1007.99026147683	1216.83647323128	0.348586652260889	0.188813739327923	0.013317460576332	0.193388668552835
ENSMUSG00000037971	1110032A03Rik	229.087147669525	123.192310511925	184.684569190822	0.349957611280026	0.237134248941662	0.0133575425727896	0.19341243036382
ENSMUSG00000021714	Cenpk	196.385818849486	71.8163821673109	92.5824202171649	0.299199437350721	0.307111572501194	0.013414483763982	0.193763554676982
ENSMUSG00000032392	Parp16	183.617814548333	103.589204320064	178.900105320802	0.353555629027111	0.227739907466666	0.0134113096547488	0.193763554676982
ENSMUSG00000031467	Agpat5	616.655598652787	378.290554881149	445.413922096003	0.355415411032388	0.209060113417192	0.0134083788561505	0.193763554676982
ENSMUSG00000039313	Minar1	0.222127179868286	9.93414763093777	7.03941101521929	-0.167045945349948	0.605111447340682	0.0134305579527206	0.193838271880946
ENSMUSG00000084992	Gm13842	182.76989411707	80.5360436237318	125.307691889385	0.323966069573447	0.273541180148458	0.0134463329979183	0.193908553962681
ENSMUSG00000060012	Kif13b	637.726110807743	1073.50610271705	933.59189370602	-0.355325458304737	0.216589434081042	0.0134874851420435	0.194241091931054
ENSMUSG00002074900	SNORA63	17.3404562333899	58.3512008636214	48.3946618091748	-0.274651915298666	0.34768727623742	0.0135083190506101	0.194241091931054
ENSMUSG00000027454	Gins1	129.273317482484	53.4338725610727	68.8866664872988	0.314384252767512	0.285023174905139	0.0135567850563207	0.194241091931054
ENSMUSG00000030751	Psma1	5650.9605614141	4055.21487525246	4795.9327936111	0.326005750685457	0.162905621723957	0.0135441199939651	0.194241091931054
ENSMUSG00000032763	Ilvbl	1156.15822118078	821.923275577666	953.081638916648	0.329541848548856	0.166186434325491	0.0135184610983152	0.194241091931054
ENSMUSG00000023882	Zfp54	696.416306151618	324.471925691413	464.957556861478	0.331543603900504	0.263454490294297	0.0135194247931399	0.194241091931054
ENSMUSG00000078713	Tomm5	853.295259834648	468.613120848007	571.741082693901	0.351025404388703	0.233208265175504	0.0135300207589181	0.194241091931054
ENSMUSG00000032040	Dcps	1168.4920529017	677.705702127137	873.803488347805	0.354428593451449	0.221923731779045	0.0135479124285394	0.194241091931054
ENSMUSG00000019986	Ahi1	444.851561329611	731.7811703107	718.247426746355	-0.354685948101234	0.211440844996245	0.0136432440690531	0.194387329747066
ENSMUSG00000085776	5430402O13Rik	6.23454645014028	24.014058897603	14.8882357092173	-0.261449165500128	0.373822287664378	0.0136253919172809	0.194387329747066
ENSMUSG00000004383	Large1	0.986004109967649	12.7357127877945	9.21600114052397	-0.199106273190259	0.549681322167288	0.0135954138212711	0.194387329747066
ENSMUSG00000051498	Tlr6	285.87705634891	125.096612180866	182.521963193063	0.322374089892022	0.274411390638372	0.0136188303263504	0.194387329747066
ENSMUSG00000022295	Atp6v1c1	2379.79925029118	1692.7543390008	1998.9914630875	0.329096626991809	0.166187092280598	0.013643517660668	0.194387329747066
ENSMUSG00000019795	Pcmt1	2427.01141533698	1611.14102745204	1932.47718876396	0.346978864846877	0.188181489125829	0.0136391873883158	0.194387329747066
ENSMUSG00000006412	Pfdn2	536.40067794775	296.147350063713	369.944218609293	0.35112378756902	0.232284115497213	0.0135974421027714	0.194387329747066
ENSMUSG00000016833	Mrps18c	566.54769405811	265.047417074412	346.5106269237	0.331196595777738	0.262891749129605	0.0136795513224894	0.194744677394063
ENSMUSG00000017119	Nbr1	1844.24265801788	2774.1556073223	2529.25334369623	-0.346297202941548	0.187938183759148	0.0137812362187793	0.195339536836124
ENSMUSG00000062867	Impdh2	1144.43089642073	1577.85907679157	1131.69740731603	-0.321268625923347	0.159286999096359	0.0137531841416962	0.195339536836124
ENSMUSG00000034462	Pkd2	26.0907855587627	1.01234811653871	17.2629767858295	0.175352840338007	0.589474423194319	0.013761918774791	0.195339536836124
ENSMUSG00000036390	Gadd45a	228.111703100116	96.3605244520545	158.202407125332	0.316268230426018	0.281021461468237	0.0137840109318921	0.195339536836124
ENSMUSG00000030720	Cln3	968.230932227108	683.815652943316	861.118710995329	0.331323341138011	0.168940147150648	0.0137872514891927	0.195339536836124
ENSMUSG00000029513	Prkab1	1518.20555079648	965.584432234138	1149.1017469568	0.352007513436928	0.200226711581542	0.0137715423337724	0.195339536836124
ENSMUSG00000027951	Adar	2217.33747895956	3330.72443958519	2715.31377011118	-0.345915275961921	0.187570187003489	0.0138241974322313	0.195707049794988
ENSMUSG00000021972	Hmbox1	479.175439180689	751.032596853168	570.400121920935	-0.351470243102787	0.199507132335835	0.0138487394498627	0.195846317273547
ENSMUSG00000027274	Mkks	207.110530048815	93.4799897078255	137.536208331838	0.325290892284688	0.269243039100306	0.0138560636145392	0.195846317273547
ENSMUSG00000116590	Gm53028	4.74251880720525	22.6167678496005	11.8401733375849	-0.243751307079741	0.413733877700273	0.0138681067505044	0.19586084680756
ENSMUSG00000020076	Ddx50	2082.43673483884	1571.86604511332	1803.15575417597	0.302041057629941	0.144315765795033	0.01388011971334	0.195874927478491
ENSMUSG00000026563	Tada1	463.295378934848	333.808047237517	389.029647605605	0.323913021091709	0.162239335541518	0.0139381894074858	0.196538418599925
ENSMUSG00000090841	Myl6	6411.63825824129	4242.18900128815	5135.63622612639	0.346492196439713	0.189450466599443	0.0139626944855272	0.196727948214865
ENSMUSG00000043308	Vmn1r75	0.714456396988862	20.3536018689258	15.3255922013553	-0.170290000927648	0.591409411537331	0.0139945073283127	0.196864188927791
ENSMUSG00000031362	Xlr4c	487.337849365696	299.319892030331	366.837922292731	0.353162205857876	0.209370388519332	0.0139838533298003	0.196864188927791
ENSMUSG00000018040	Rrp7a	1081.83955335158	668.802140694655	786.022961676488	0.35272176107096	0.207766245097784	0.0140447602700366	0.197414926768
ENSMUSG00000091239	Vmn2r76	18.1396746523058	2.43756191371907	34.6618691854888	0.219556555190006	0.480515987594328	0.0140657952194108	0.197554427169308
ENSMUSG00000059714	Flot1	442.438859551011	287.329572138227	339.075513316779	0.348714806112244	0.194724057692563	0.0140789658356082	0.197583339797119
ENSMUSG00000046434	Hnrnpa1	2609.77661150382	3996.22119886297	3122.05237818617	-0.347777318109733	0.193383579968915	0.0141647600683159	0.19859818288811
ENSMUSG00000028224	Nbn	1070.7512362891	778.861405523883	945.139823140195	0.319290764901856	0.158800033029766	0.0141736175740966	0.19859818288811
ENSMUSG00000006575	Rundc3a	39.4922861216117	85.2068240152559	64.1520787451481	-0.327021233829732	0.264796623382694	0.0142338057930095	0.199018883115681
ENSMUSG00000041658	Rragb	49.0364722042018	150.731313648419	128.165433296703	-0.280540969470477	0.328470849497672	0.0142372205906949	0.199018883115681
ENSMUSG00000071359	Tbpl1	1264.08137715467	875.42806634439	951.511375303221	0.336027382336775	0.175892166674381	0.014229036874551	0.199018883115681
ENSMUSG00000027012	Dync1i2	2133.05676853339	1432.10770890918	1668.24396919544	0.343070427973109	0.185561341708543	0.0142567725570835	0.199135642448941
ENSMUSG00000115987	Vps28	4921.88325551026	3243.22173937512	3874.1336300331	0.346156027882094	0.190995434509398	0.0142802230159	0.199306629078271
ENSMUSG00000030847	Bag3	145.867541316668	278.185949627098	251.97820602348	-0.342563507452283	0.243081020926903	0.0143050131368684	0.199389888029346
ENSMUSG00000074195	Clca4b	11.1650042270851	0.33744937217957	6.70382259288759	0.167445133704458	0.589099804600325	0.0143086157766968	0.199389888029346
ENSMUSG00000038352	Arl5c	1889.26364729589	1332.38591918728	1454.38407664811	0.330322858102468	0.169948940795901	0.0143493549963365	0.199787854045106
ENSMUSG00000002635	Pdcd2l	706.594795179621	480.807356431937	531.472104324231	0.340038915079814	0.181650081352562	0.0143596466717083	0.199787854045106
ENSMUSG00000043909	Trp53bp1	1041.25288546149	1503.52750339279	1377.42969209761	-0.335532667661386	0.176068958181348	0.0144115921864078	0.20009995067168
ENSMUSG00000030298	Sec13	2838.61949193676	1976.35915203851	2319.6870358896	0.334014906843312	0.174291350544507	0.0144158391997313	0.20009995067168
ENSMUSG00000015968	Cacna1d	66.8618023161983	34.2736727041234	81.8719528390523	0.339652272832167	0.246966557590193	0.0144032715491978	0.20009995067168
ENSMUSG00000053560	Ier2	2607.47675876185	1559.35678865687	1933.88158058988	0.351493707385809	0.215925891792075	0.0144621662952502	0.200586410995198
ENSMUSG00000051650	B3gnt2	180.934359555122	254.106655316768	242.029069934446	-0.327131131787031	0.167094004169673	0.0144744261478853	0.20059997765826
ENSMUSG00000001444	Tbx21	189.36586920649	79.6535371129768	161.74308462974	0.312282504061036	0.281233597397484	0.0145169547978672	0.200807231008575
ENSMUSG00000001029	Icam2	1561.04287958341	1053.94145362534	1299.92498116576	0.341281619875453	0.184196637492543	0.0145063002120863	0.200807231008575
ENSMUSG00000019923	Zwint	1975.56372700275	1123.51437941774	1547.65077126825	0.349268217456696	0.226908634096258	0.0145232607320751	0.200807231008575
ENSMUSG00000021756	Il6st	2586.31914655586	3952.45017779977	3856.02898253973	-0.346177404966273	0.193325762414485	0.0145928975527607	0.201241372309314
ENSMUSG00000027111	Itga6	1607.51762528739	2294.44489420619	1728.6605401246	-0.331683909023947	0.172361938281422	0.0145999308407297	0.201241372309314
ENSMUSG00000018666	Cbx1	2102.19019797762	1587.45035284905	1669.21907694459	0.300671614912032	0.14495179649323	0.0145953507849552	0.201241372309314
ENSMUSG00000027968	Larp7	846.961179316151	551.999086343397	687.582664453082	0.346752221641113	0.194585810584773	0.0145935596077091	0.201241372309314
ENSMUSG00000005656	Snx6	2098.55673351629	1431.65632713823	1689.53390615097	0.338732382344988	0.181090716619975	0.0146146606407455	0.201288366268857
ENSMUSG00000031490	Eif4ebp1	318.038427586008	148.833922866176	232.92454996647	0.326317924694724	0.263305338546258	0.0146421836292384	0.201511352253474
ENSMUSG00000030956	Fam53b	2589.90825861709	3680.70435461477	2923.73663060723	-0.33021026653274	0.171029987588393	0.0146775628249998	0.201817353512178
ENSMUSG00000020021	Fgd6	114.181752325219	238.411540843001	221.067637042823	-0.329105963093493	0.259320096682974	0.0147313002521339	0.201817353512178
ENSMUSG00000039697	Ncoa7	4232.34406693923	3311.70345433863	2858.85184186131	0.27866326519412	0.13005703211575	0.0147070856712055	0.201817353512178
ENSMUSG00000019689	Fmc1	206.645603699453	87.070945962778	127.36279025334	0.311001517523059	0.28154519664848	0.0147204862399829	0.201817353512178
ENSMUSG00000075010	AW112010	24601.1335370453	16603.7686553576	21486.7777521206	0.340653016761789	0.184365929229599	0.014715768795974	0.201817353512178
ENSMUSG00000044475	Ascc1	841.73888335946	539.763690064117	634.070110946772	0.348045593546641	0.199171576273635	0.0147325192541931	0.201817353512178
ENSMUSG00000060166	Zdhhc8	202.961160559311	333.812060594871	252.447275893104	-0.350128944734309	0.212626088987802	0.0148351909045161	0.201824429589289
ENSMUSG00000035842	Ddx11	375.417118689161	657.023727184962	492.950986935076	-0.348424998208462	0.226293881788137	0.0147869382663441	0.201824429589289
ENSMUSG00000027878	Notch2	758.939841805007	1334.33548635934	986.466022284729	-0.34808759064436	0.22716368868374	0.0148053274428144	0.201824429589289
ENSMUSG00000085538	Gm11455	30.459773279616	81.322272116314	46.8581933497608	-0.294390173089798	0.302569890511823	0.0147924401606568	0.201824429589289
ENSMUSG00000007891	Ctsd	2649.85375123682	1971.5753327493	2273.43303731776	0.307884035769082	0.151024436536825	0.014822834059647	0.201824429589289
ENSMUSG00000047613	A430005L14Rik	877.669774421317	426.351388407139	546.806515803255	0.330712247508727	0.256726936316827	0.014828409729878	0.201824429589289
ENSMUSG00000056305	Usp39	1308.4649330592	874.857295524341	982.758933923662	0.342236302650563	0.187379419461823	0.0148048763918896	0.201824429589289
ENSMUSG00000049305	Ccdc71	941.658422465451	610.426777766716	746.028060759962	0.346744952536549	0.196340036296701	0.0148009512203527	0.201824429589289
ENSMUSG00000034403	Pja1	1460.25735169401	893.732927608429	1082.98940750387	0.350386357685595	0.210838310084097	0.0147445627264201	0.201824429589289
ENSMUSG00000042035	Igsf3	222.377936628125	111.81239729977	137.197545684416	0.335061266971637	0.250744940970295	0.0148634996835718	0.202054960148004
ENSMUSG00000026181	Ppm1f	340.047951868653	592.575725978489	463.0837307933	-0.347981751821341	0.225533032707905	0.0149594921437828	0.202585475863368
ENSMUSG00000081138	Gm12834	0.270202037252291	7.06535265323062	9.09507949423522	-0.169231302487904	0.575820728541656	0.0149530615720026	0.202585475863368
ENSMUSG00000031007	Atp6ap2	3275.24827802521	2341.15097732705	3005.82662711616	0.324387110921855	0.165899411802355	0.0149398762207573	0.202585475863368
ENSMUSG00000032412	Atp1b3	22233.7407105301	14994.9933181408	16964.843113293	0.340169035025181	0.184845065527891	0.0149441121490476	0.202585475863368
ENSMUSG00000056629	Fkbp2	520.142054185565	281.244279740745	348.442044677235	0.343200795406587	0.237405581220434	0.0149417986510102	0.202585475863368
ENSMUSG00000019841	Rev3l	1560.37830512267	2560.20292953058	2142.52808859446	-0.3495412286094	0.212030318606438	0.0149888487743007	0.202613394727891
ENSMUSG00000040363	Bcor	744.472272880272	1128.50088630501	999.157559222036	-0.343923760629723	0.19161924431381	0.0149900543556985	0.202613394727891
ENSMUSG00000027479	Mapre1	5911.06861508574	4380.99596642598	4853.53329934451	0.309344184822345	0.152632124256258	0.0149957385671169	0.202613394727891
ENSMUSG00000054008	Ndst1	533.050739711462	1100.97321616819	863.121666378834	-0.32915514630741	0.257438193658372	0.0150585986359065	0.202835383996638
ENSMUSG00000020611	Gna13	1950.65446731378	2693.06965127618	2870.84028634201	-0.319239328523468	0.161321898073918	0.0150485784540164	0.202835383996638
ENSMUSG00000032591	Mst1	68.9769078999012	187.407916231876	126.790027920066	-0.29090745569246	0.305291947619969	0.0150692054586108	0.202835383996638
ENSMUSG00000090925	1810064F22Rik	0.18968661500193	19.0636993859469	6.94190968025706	-0.141048181808993	0.599404941792366	0.0150454362581061	0.202835383996638
ENSMUSG00000043924	Ncmap	1892.97337829163	1187.83707894983	1323.52010286685	0.348474910612194	0.204996316319665	0.015049999057125	0.202835383996638
ENSMUSG00000027365	Trpm7	3322.10990321098	4075.21474941055	3870.75116900228	-0.247259720674178	0.111845326998351	0.0150971882066415	0.20305832337541
ENSMUSG00000015575	Atp6v0e	4399.43720798977	2578.04861396821	3259.47032016385	0.348363145332131	0.221043971096506	0.0151323923680088	0.203377980873442
ENSMUSG00000039515	Ptpa	1727.36847602597	2284.16465432679	1947.10160719187	-0.298887211178977	0.144922847674981	0.0151755915633415	0.203497129402545
ENSMUSG00000037725	Ckap2	137.819877448259	38.800329763931	76.5349162750933	0.261192239544572	0.352859571234707	0.0151714193153514	0.203497129402545
ENSMUSG00000006418	Rnf114	7801.7905272541	5355.07836443245	6148.90537032195	0.335803448688979	0.179656203192228	0.0151573749853609	0.203497129402545
ENSMUSG00000028330	Ncbp1	1671.83148965163	2216.46709401995	1863.65799589943	-0.300359121265702	0.146066214348015	0.0151935620931522	0.203584572402668
ENSMUSG00000034584	Exph5	14.7218635710946	62.3773037893	37.4823347191249	-0.245906042474607	0.384279205169714	0.0152395843653944	0.204047477109246
ENSMUSG00000025262	Fam120c	235.794106380184	456.158548165825	333.280948750038	-0.336694654654476	0.246053044284149	0.0152631380898609	0.20420907326999
ENSMUSG00000023764	Sfi1	736.454873943373	1019.55556902902	885.449689461552	-0.320083732705468	0.162786082454995	0.015276484768689	0.204233966670722
ENSMUSG00000057506	Bloc1s2	970.990332561604	546.087317229212	661.791810543445	0.34526331436422	0.229894439978007	0.0152942602878077	0.204317988112328
ENSMUSG00000042605	Atxn2	677.870419595863	945.899191080284	838.874542550045	-0.3228154669664	0.165617466115913	0.0153380006506531	0.204571941744981
ENSMUSG00000037486	Asxl2	3408.06177584039	4746.35225412183	4357.94926661275	-0.321905179550176	0.164758348292684	0.0153495930687015	0.204571941744981
ENSMUSG00000034120	Srsf2	4687.62832135787	3390.90786202611	3630.42537009409	0.319092031201839	0.162099941870653	0.015359290379031	0.204571941744981
ENSMUSG00000030282	Cmas	1023.96823845864	678.403829594929	839.720176526382	0.342220802530672	0.190614300221675	0.0153302140895233	0.204571941744981
ENSMUSG00000031933	Izumo1r	12019.8581111593	15722.9516474929	14191.9755188125	-0.29230689541738	0.140662070521227	0.0154289387981854	0.205028704078791
ENSMUSG00000085891	Gm14634	15.9861530576149	1.06135502825687	9.0490156706646	0.183708459021808	0.542972724537999	0.0154388720004687	0.205028704078791
ENSMUSG00000017801	Mlx	1964.13669002203	1389.32715945935	1583.37403311635	0.326888984985162	0.170160524896915	0.0154397072583938	0.205028704078791
ENSMUSG00000030983	Bccip	1523.61594436063	813.550886956344	1011.34174234107	0.339817947481545	0.240007197259309	0.0154353191901532	0.205028704078791
ENSMUSG00000020134	Peli1	16802.8154975498	12848.6288114328	13885.0452185601	0.292149645836949	0.14063063048062	0.015468667076728	0.20525997708306
ENSMUSG00000108940	Gm45719	17.8464558071834	70.5064393015531	55.8288981096764	-0.249624982075372	0.371359473432914	0.0155686743825704	0.20588304027934
ENSMUSG00000103625	Gm37357	2.04789231406182	37.7316247477787	13.6877446677116	-0.176405527934911	0.554129466520319	0.0155735160663468	0.20588304027934
ENSMUSG00000018293	Pfn1	29908.261380502	19920.0235690451	22702.5900425818	0.340745409055102	0.189197272999185	0.0155384779770265	0.20588304027934
ENSMUSG00000028563	Tm2d1	1315.20427293922	720.646728895451	927.119616590874	0.341895306934869	0.235207294809802	0.0155681359549401	0.20588304027934
ENSMUSG00000027248	Pdia3	19264.46461102	11639.7325514762	13855.2007626944	0.347426764953588	0.21455256256996	0.015573153145312	0.20588304027934
ENSMUSG00000078870	Gm14410	18.9818275545416	48.8146713862465	38.1475173489624	-0.294902316451929	0.295908724089677	0.0156432825008643	0.206192146885002
ENSMUSG00000058587	Tmod3	4012.30048657595	2908.88306687773	3101.20210366613	0.317704950243411	0.161537345908763	0.0156102441245678	0.206192146885002
ENSMUSG00000035521	Gnptg	1097.43503596427	784.906666489834	1004.89931337594	0.322871167784521	0.16662284449514	0.0156369207546031	0.206192146885002
ENSMUSG00000025925	Terf1	1475.00714721283	961.936099060599	1182.65222411063	0.343451595928038	0.195389881984481	0.0156271647936331	0.206192146885002
ENSMUSG00000028634	Hivep3	1695.81242112712	3066.69607016648	2696.77899451501	-0.342133486106219	0.233499726118728	0.0157219273632637	0.206911724090468
ENSMUSG00000040857	Erf	136.645080251183	247.883650430119	180.741305125847	-0.341809585855371	0.234012787830503	0.0157444217251225	0.206911724090468
ENSMUSG00000062580	Timm17a	1474.50176206313	779.389179024576	936.416818406986	0.337369475538913	0.242098890656465	0.015742592019	0.206911724090468
ENSMUSG00000096910	Zfp955b	420.417058914216	270.111425714967	360.093833412059	0.344563443977282	0.1994603732156	0.0157441860718746	0.206911724090468
ENSMUSG00000000627	Sema4f	84.6255511693651	160.569342908183	190.012316287007	-0.336908079847177	0.24266714333494	0.0157699166203976	0.207093713018678
ENSMUSG00000034021	Pds5b	1396.13456716758	1884.09550610645	1618.57536975687	-0.308253613882728	0.153733721562436	0.0157966902827344	0.207202817000368
ENSMUSG00000015804	Med28	3269.97365680856	1916.20277360474	2417.85349607565	0.345799905292888	0.221634981162335	0.0158015308392384	0.207202817000368
ENSMUSG00000036606	Plxnb2	12.0399757045492	53.5525884472212	40.2583535786336	-0.238730452107631	0.392205681644605	0.0158295803570699	0.207264925131856
ENSMUSG00000020034	Tcp11l2	4020.64105348437	2315.25775043043	2850.48536746669	0.344821905622825	0.225364518441133	0.0158218443046785	0.207264925131856
ENSMUSG00000031371	Haus7	420.047524147768	258.999087575007	321.931078854962	0.346302619137736	0.210222645854049	0.0158637855790555	0.20740733189793
ENSMUSG00000002981	Clptm1	3032.70070141603	1843.61673752156	2218.26265864891	0.346420936196055	0.213444589334772	0.0158615891741414	0.20740733189793
ENSMUSG00000045205	Dpy19l4	326.804981077818	533.979701651995	436.565448839877	-0.345837540760862	0.212100800990232	0.0160241577147349	0.207664230649918
ENSMUSG00000041684	Bivm	142.927083357277	248.969483252828	230.641656611852	-0.343706581877286	0.226538386953221	0.0160332230809525	0.207664230649918
ENSMUSG00000020042	Btbd11	134.164142243727	240.890134024734	312.722280271	-0.341323643200425	0.23288149695636	0.0160172780155343	0.207664230649918
ENSMUSG00000109652	Gm45555	227.856579917378	517.508328611567	348.088211982942	-0.311484267173615	0.273994918023754	0.0159448860017794	0.207664230649918
ENSMUSG00000038147	Cd84	3648.43168367731	4761.6585967467	4636.02921838454	-0.290308044831813	0.140356113404284	0.0159886797135914	0.207664230649918
ENSMUSG00000044033	Ccdc141	26.4933395908502	80.8212579037413	90.3489825469143	-0.272151869659889	0.325326086524595	0.016009412363379	0.207664230649918
ENSMUSG00000103241	Gm38089	0.492329217120576	18.0993923799803	7.01788203200857	-0.15169707694836	0.578473828094243	0.0160215052093965	0.207664230649918
ENSMUSG00000031609	Sap30	123.463290314314	51.1260591017375	89.0210734845836	0.302622746431925	0.284680795618303	0.0159095296675569	0.207664230649918
ENSMUSG00000108042	B130021K23Rik	93.7269163311176	47.3966631027475	92.4739330504035	0.330711604045151	0.250275583802509	0.016014603355582	0.207664230649918
ENSMUSG00000026576	Atp1b1	873.303327499467	452.375278110569	692.396122572962	0.333730538991803	0.245988157088058	0.0160263171515605	0.207664230649918
ENSMUSG00000018286	Psmb6	4716.0300069379	2528.81487321291	3105.58878816353	0.338103884508807	0.23952342442437	0.0159567052825727	0.207664230649918
ENSMUSG00000074884	Serf2	1251.2758291497	794.06578932644	966.250511082057	0.345039494196076	0.202989550327014	0.0158978120293642	0.207664230649918
ENSMUSG00000021131	Erh	907.322819738895	553.059289267708	647.313026549438	0.345813628689975	0.213089755971327	0.0160352617221943	0.207664230649918
ENSMUSG00000035614	Togaram1	525.16070520751	808.461963157116	685.952371138864	-0.34267628190448	0.19709410514624	0.016055275859856	0.20777209611652
ENSMUSG00000040479	Dgkz	1910.7866466886	2663.63650651513	2660.03570011455	-0.320630030237797	0.165964573787066	0.0161489358510809	0.207774405476172
ENSMUSG00000032420	Nt5e	6494.02622578739	8829.62256525455	8828.19752456301	-0.31081270242535	0.156720529140914	0.0161171005674174	0.207774405476172
ENSMUSG00000114617	Gm48766	129.919068066347	509.161130535634	328.311287003865	-0.247808457395478	0.368193036922119	0.0161125216054699	0.207774405476172
ENSMUSG00000032769	Trpa1	0.666381539604857	23.1047399130304	13.0850542596762	-0.154596275108881	0.574970528602246	0.0160807528230927	0.207774405476172
ENSMUSG00000090935	Synj2bp	1419.8873338977	1114.5934639102	1248.74625294749	0.274807651813596	0.129991675075245	0.0160979200358126	0.207774405476172
ENSMUSG00000035285	Nat14	57.0353378846174	22.5609585012748	37.1898402522402	0.295427355202883	0.29211045194532	0.016142935254311	0.207774405476172
ENSMUSG00000022812	Gsk3b	4386.3076120649	3093.83635619517	3488.85583113634	0.326298277323483	0.171711232833758	0.016069661827981	0.207774405476172
ENSMUSG00000031878	Nae1	2325.27780407144	1629.85934746636	1956.2542660461	0.328021716068023	0.173939498175657	0.0161394932793264	0.207774405476172
ENSMUSG00000032350	Gclc	871.361898086179	552.732718495321	749.632535637441	0.344145781088826	0.203261840836561	0.0161792845357482	0.208014358879349
ENSMUSG00000017412	Cacnb4	44.2030266201224	12.6367331632122	46.5705424493164	0.2579857987295	0.347376498948209	0.0162039608571982	0.208181089596706
ENSMUSG00000109251	E230032D23Rik	187.62363252554	97.6977760201035	134.214923497883	0.333373973062389	0.24534487450144	0.0162345240402299	0.208423156649334
ENSMUSG00000028851	Nudc	1458.6199751974	830.079552477868	991.068441539746	0.342361638880386	0.228209435916333	0.0162527909040388	0.208507124866316
ENSMUSG00000056211	R3hdm1	3159.97748301714	4444.19637019152	3913.11299650709	-0.323235463109399	0.169208071664454	0.0163200565956628	0.208917873525904
ENSMUSG00000032344	Cgas	165.57524296058	59.4611445537384	117.295114450412	0.28243799026717	0.307982726480298	0.0163041470062154	0.208917873525904
ENSMUSG00000066551	Hmgb1	4211.71845671968	2824.93223593395	3401.59806987317	0.337471491358466	0.187975038972086	0.0163189508648351	0.208917873525904
ENSMUSG00000039990	Edrf1	542.593070407951	814.975486580733	691.71884783829	-0.338566016298041	0.190276198613158	0.0163700117305679	0.209342681185744
ENSMUSG00000058831	Opn1sw	8.49104331066365	0	9.10895942507688	0.146146623923667	0.57837875305996	0.0163767881181806	0.209342681185744
ENSMUSG00000028341	Nr4a3	392.638022979862	740.436147721355	551.027994827259	-0.334861088736648	0.242061965367607	0.0164127710143238	0.209651926297192
ENSMUSG00000092049	Vmn2r4	1.23250513745956	22.8582643020655	12.3255226012466	-0.171223618663903	0.547753416621485	0.0164617469892032	0.209668624837985
ENSMUSG00000021216	Tubal3	7.73431737770105	0.3600468871538	7.46133208237269	0.168335748188013	0.552718074735177	0.0164378571922244	0.209668624837985
ENSMUSG00000031226	Pbdc1	1231.58716239527	882.377883658878	970.421269591224	0.320576867917877	0.166823131351514	0.016445004371522	0.209668624837985
ENSMUSG00000001418	Glmp	2628.17276669243	1842.67022555474	2331.15960673349	0.327258076573514	0.174178887642064	0.0164496765443673	0.209668624837985
ENSMUSG00000039461	Tcta	488.580177597201	270.299354347072	347.383072994126	0.339142804120233	0.234013742968746	0.016473036887614	0.209668624837985
ENSMUSG00000067825	Pex26	68.5845749434707	124.531111582438	122.366533806814	-0.338504018731543	0.234774616830142	0.0165473088361779	0.209904918410972
ENSMUSG00000074405	Zfp865	87.2241604433733	180.661118993437	129.566144631619	-0.321886587716274	0.258824927221344	0.0165397266398398	0.209904918410972
ENSMUSG00000090118	Gm16163	8.33168560141717	34.813807685569	20.5006685074019	-0.240134345470375	0.378966105278653	0.0165506268270729	0.209904918410972
ENSMUSG00000027790	Sis	20.3260247848855	2.44137379548877	16.4684747693127	0.201297548261307	0.47889024071721	0.0165344836341715	0.209904918410972
ENSMUSG00000004897	Hdgf	1746.19352517102	1327.92477131584	1393.48643912581	0.294031007851792	0.144130081950507	0.0165105541575692	0.209904918410972
ENSMUSG00000111546	Gm47050	50.7076671831448	106.016828768124	98.5831310637902	-0.320022219467145	0.260847070683691	0.0165829726132973	0.209972357713377
ENSMUSG00000037628	Cdkn3	75.2655736376038	20.107875284833	41.8414170453298	0.249395292016101	0.359533044537577	0.0165766576783039	0.209972357713377
ENSMUSG00000035242	Oaz1	7002.47860505769	4698.06939236177	5656.7858042479	0.336685323001996	0.188132421256047	0.0165913707095942	0.209972357713377
ENSMUSG00000042105	Inpp5f	1535.94599959028	2106.99655270813	1898.75557053968	-0.313456806696945	0.160454490280151	0.0166352914771254	0.21037846212999
ENSMUSG00000021273	Fdft1	701.464017455355	490.386854584079	555.717301849456	0.327523300785651	0.175419401945633	0.0166983531277056	0.211025882703435
ENSMUSG00000059363	Fxn	440.29529935683	251.657838381984	285.589098888998	0.340829139810826	0.227851564377292	0.0167244360309022	0.211205395643091
ENSMUSG00000015016	Acsf3	162.552885269805	312.922466403283	244.547481657361	-0.330762183574905	0.24619380726342	0.0167753587886765	0.211547982001033
ENSMUSG00000020297	Nsg2	2814.48534391754	3957.45530694747	3228.12720997316	-0.322176981663092	0.169547531109186	0.0167740708625071	0.211547982001033
ENSMUSG00000054611	Kdm2a	2142.31379259629	1635.43006446952	2105.72598847589	0.291082104039607	0.142518024701188	0.0167990778482237	0.211621218643941
ENSMUSG00000022747	St3gal6	159.965018314903	76.0186681541116	137.612189358662	0.318399128884447	0.261713433354087	0.016804969390093	0.211621218643941
ENSMUSG00000034912	Mdga2	4.06184865080924	29.2982365239131	23.706102932781	-0.205724610402719	0.461587256457978	0.0168189843775638	0.211647814025097
ENSMUSG00000026544	Dusp23	24.1749011579507	56.2607368393132	47.0412586806666	-0.302965785900467	0.27900220335873	0.016895128002922	0.212455637213548
ENSMUSG00000031166	Wdr13	381.910197465808	583.048896341159	537.956019297629	-0.339103704538912	0.19531049040456	0.016932767777422	0.212628208933856
ENSMUSG00000075701	Selenos	1802.48142084846	1016.12430397343	1297.6338015041	0.339094476293447	0.230601980275908	0.0169212521238886	0.212628208933856
ENSMUSG00000079641	Rpl39	4049.18697605528	7862.28579991801	5727.20449013995	-0.329180720980927	0.24746760647124	0.0169582161817381	0.212790491490876
ENSMUSG00000056222	Spock1	8.72265609675919	0.341261253949266	7.24382539224538	0.162005347802144	0.553820994728405	0.0169696258328588	0.212790491490876
ENSMUSG00000007670	Khsrp	319.365306828915	543.497162226292	449.631148224885	-0.341449008046451	0.22223196570615	0.0170161717435847	0.213014304560542
ENSMUSG00000025572	Tmc6	3550.66578682433	4777.44298321175	4255.73060903929	-0.304655280674579	0.153670980006271	0.0170234141375923	0.213014304560542
ENSMUSG00000032398	Snapc5	864.666302488431	549.486469369704	670.490493254301	0.341515691044062	0.20370676830511	0.0170049371050233	0.213014304560542
ENSMUSG00000028032	Papss1	369.797288659546	566.58620983249	488.639400067571	-0.339109584097102	0.196505286335739	0.0170795503811977	0.213418702116241
ENSMUSG00000058396	Gpr182	2.35138144993916	14.6329952458538	9.76454067820161	-0.21232665023773	0.439218041326322	0.0170797375350886	0.213418702116241
ENSMUSG00000039046	Usp6nl	335.255079943354	552.431017237348	513.327147975081	-0.34189611297995	0.215322244766365	0.017175387093908	0.214463172694366
ENSMUSG00000093979	Gm2237	52.3558886335659	97.6104126650744	89.8601652248303	-0.333243000151718	0.240086866948744	0.0172003943711724	0.214520190021796
ENSMUSG00000002308	Cd320	341.065343307126	218.26824254242	310.235311645497	0.340517676417121	0.202187355975497	0.0172040825021698	0.214520190021796
ENSMUSG00000024792	Zfpl1	543.877668502971	340.508993570537	414.159705887983	0.3414374912011	0.207864120255764	0.0172466784482381	0.214900623327345
ENSMUSG00000032332	Col12a1	5.22735898596981	30.3872405257039	16.527450409937	-0.215247292588101	0.428218039585319	0.0172831577762453	0.215140166039573
ENSMUSG00000078812	Eif5a	15727.4785087378	10057.8185087031	10226.8215708461	0.340238458867542	0.202166855797594	0.0172901016405461	0.215140166039573
ENSMUSG00000022999	Lmbr1l	1860.24498927883	1252.78512856773	1492.58632226189	0.334212724835324	0.187798161040494	0.0173207914362733	0.215252092489719
ENSMUSG00000000078	Klf6	4774.93068742529	2640.97221053129	3649.72376371709	0.335889590860662	0.234568520234721	0.0173233082702204	0.215252092489719
ENSMUSG00000006095	Tbcb	1385.38198886993	862.62743175931	1004.80336386376	0.341277782300622	0.209076736507769	0.0173356228822017	0.215254686081304
ENSMUSG00000083771	Gm15988	1.23250513745956	11.0439620196249	9.42443916560276	-0.192881875089317	0.484583159959992	0.017433254262921	0.216050595175462
ENSMUSG00000031157	Pqbp1	1212.42450339883	856.706344904908	981.90580399235	0.32297901827181	0.172647301021317	0.0174394005592772	0.216050595175462
ENSMUSG00000051316	Taf7	603.509737555584	409.401427287287	502.029611627527	0.332659880048455	0.185900925808709	0.0174649562140562	0.216050595175462
ENSMUSG00000017188	Coa3	1394.41496619333	753.338136450181	915.973911771655	0.332930239342932	0.239163862785111	0.0174492022334836	0.216050595175462
ENSMUSG00000069744	Psmb3	3893.15140969259	2220.01023820195	2650.63077452575	0.337989066122243	0.228656920633865	0.0174726256038645	0.216050595175462
ENSMUSG00000029649	Pomp	3188.28512259804	2076.8322339715	2337.38227832812	0.338371583958143	0.197388722250537	0.017417938767639	0.216050595175462
ENSMUSG00000058793	Cds2	2796.51810111083	4270.29324488114	3748.46628878343	-0.337592493523756	0.19598850562257	0.017499402727355	0.216081166593819
ENSMUSG00000027510	Rbm38	6610.39794147534	4541.38234058429	4799.0233958594	0.329895809770044	0.181753811122824	0.0174913132778529	0.216081166593819
ENSMUSG00000024941	Scyl1	1016.66403089799	696.451032401093	833.023154776004	0.330554770724033	0.182893457326365	0.017528966866512	0.216296016553401
ENSMUSG00000111266	Gm30570	7.76475605103529	0	7.46198362450616	0.14388642893559	0.56564574595534	0.0175623540354959	0.21644188060106
ENSMUSG00000107868	Gm5112	46.6868447910014	9.51081210613303	27.9571261700458	0.224201535304099	0.401747461601869	0.0175651332156419	0.21644188060106
ENSMUSG00000046999	1110032F04Rik	770.629739263305	1205.69593118426	657.581084098803	-0.339325968807065	0.202547587289353	0.0176091910753617	0.216827793638736
ENSMUSG00000115306	Gm49159	0.444254359736571	15.9505105523367	8.04664621212169	-0.148093208451126	0.561172530199377	0.0176208403243897	0.216827793638736
ENSMUSG00000059273	Zc3h4	771.873620776524	1259.43575822687	1017.99289111488	-0.340291021291411	0.213215333675633	0.0176944317478029	0.216833005449816
ENSMUSG00000003575	Crtc1	455.266370991429	712.579575822555	619.713077567847	-0.339205966599836	0.203128440659501	0.0176911453035072	0.216833005449816
ENSMUSG00000032343	Impg1	69.5296890563375	24.6602497158824	38.0171455022466	0.274475151132722	0.309720329307932	0.0176580518031323	0.216833005449816
ENSMUSG00000076475	Trbv19	1361.11889837251	948.832405822343	1213.99065485911	0.326159751655794	0.177348115243857	0.0176656183343057	0.216833005449816
ENSMUSG00000015126	Tsr3	525.532390874096	330.807809828748	429.217219879927	0.339921434668504	0.206822939189919	0.0176801409508277	0.216833005449816
ENSMUSG00000024399	Ltb	16230.2312269256	9853.77474528696	11407.493888984	0.340321053953955	0.215251512780872	0.0176619969950312	0.216833005449816
ENSMUSG00000010067	Rassf1	686.934271342087	474.278104425553	536.246292824144	0.328479010601534	0.180706772601052	0.0177220912223256	0.217022385691578
ENSMUSG00000048911	Rnf24	57.5543421440901	156.059828827716	101.551764051734	-0.279327116520713	0.302701766947085	0.0177653085871092	0.217126002045233
ENSMUSG00000089707	Slain1os	27.0153541586978	92.578423788222	65.9854405207823	-0.251922275203013	0.342954802165317	0.017779397051789	0.217126002045233
ENSMUSG00000024793	Tnfrsf25	2243.09689192417	1693.3733256253	1557.84804089171	0.296035949989303	0.148213877918381	0.0177433642773333	0.217126002045233
ENSMUSG00000015092	Edf1	2402.3237257575	1577.04562337977	1794.99771616303	0.336591993130423	0.195594236128434	0.0177738409544967	0.217126002045233
ENSMUSG00000029468	P2rx7	2409.75592846159	4366.27315324862	3469.5159404362	-0.333716668175108	0.235348966403784	0.0178466821157275	0.217781316458929
ENSMUSG00000020747	Tmem94	543.247990259722	1008.72209700644	821.035767576148	-0.330705833749454	0.240111945710706	0.0179310414091374	0.217781316458929
ENSMUSG00000032238	Rora	1910.16560492097	1374.2760720027	2092.75262181949	0.316020505251774	0.166464924826639	0.0178947269256883	0.217781316458929
ENSMUSG00000038722	Bud31	1744.48595873602	1253.35392964667	1383.98299101398	0.316710115376985	0.167262297136279	0.0179218714745699	0.217781316458929
ENSMUSG00000039089	L3mbtl3	883.422794364612	629.038237778845	818.087635788414	0.319356545712244	0.17009403031482	0.0179155906794156	0.217781316458929
ENSMUSG00000106874	Gm20186	146.676785554324	78.2972261360793	110.851892626389	0.329521227448136	0.242002819848923	0.0179259787400489	0.217781316458929
ENSMUSG00000030060	Hmces	763.313171090098	523.18610510372	747.598522812344	0.329554529428759	0.18304005636133	0.0178983253330142	0.217781316458929
ENSMUSG00000050732	Vamp8	3467.99997684492	2028.08096916722	2559.06746956256	0.338112666980861	0.223765174202105	0.0179148383632519	0.217781316458929
ENSMUSG00000036529	Sbf1	4076.1643461462	6736.81734327476	5458.54087151485	-0.339216215180299	0.216313517415061	0.0179843083829249	0.218098743217214
ENSMUSG00000052533	Nup188	349.323236061036	561.487198288927	489.128889215948	-0.338935739076744	0.210257213617762	0.0181043667391377	0.218098743217214
ENSMUSG00000034908	Sidt2	3060.3723561173	4612.52566091906	3735.30658998855	-0.334763558556586	0.192720934295118	0.0179712433773298	0.218098743217214
ENSMUSG00000020841	Cpd	152.783351377726	281.934230215154	223.225113945909	-0.331177619017629	0.238737454421911	0.0180384734332001	0.218098743217214
ENSMUSG00000021288	Klc1	1252.48887975243	1633.28293374583	1412.50263933326	-0.287239856231017	0.142158007680898	0.0180986403104314	0.218098743217214
ENSMUSG00000110318	Gm2767	3.29864455857312	17.8155469781905	10.9042501201931	-0.214555041592204	0.417892589992116	0.0180854110979208	0.218098743217214
ENSMUSG00000030094	Xpc	706.555164340679	545.770353145471	583.538709870064	0.282680745307692	0.138750308128467	0.018057532322468	0.218098743217214
ENSMUSG00000067297	Ifit1bl2	80.806978960546	32.4673278572489	56.2313286843946	0.289176784287638	0.289074475829107	0.0180667245950565	0.218098743217214
ENSMUSG00000085436	Zfp335os	110.89341452099	48.5338526893245	73.960301942386	0.30110822752945	0.275542226424442	0.0180716907018091	0.218098743217214
ENSMUSG00000032067	Pts	2384.4574284312	1661.62511993675	2021.68509487586	0.325310384588594	0.177787657436138	0.0180742865988887	0.218098743217214
ENSMUSG00000076469	Trbv13-2	2058.401570889	1383.83795006139	1837.59844563366	0.332542946280779	0.189010472677355	0.0180965455485281	0.218098743217214
ENSMUSG00000035199	Arl6ip5	4991.35952087906	3292.86166131878	3892.42182795012	0.335255269367664	0.194430683057403	0.0180577510374831	0.218098743217214
ENSMUSG00000036172	Cd200r3	147.734936823713	50.1813229058774	97.4783333515246	0.267333920678205	0.316429758378776	0.018130953917177	0.218271152065893
ENSMUSG00000023055	Calcoco1	955.636421633216	1404.33005158518	1265.97016500881	-0.330333625443461	0.185448673550105	0.0181536482347156	0.218396494764193
ENSMUSG00000030357	Fkbp4	4156.6481191716	2463.39797362035	2915.77580922962	0.337928921608181	0.221081473683915	0.0181704238719763	0.218450511742806
ENSMUSG00000018470	Kcnab3	5.89274224163904	51.2558645574912	22.2972498342057	-0.191775180162214	0.474385930218351	0.0182095060597813	0.2187724508439
ENSMUSG00000035929	H2-Q4	1032.62372077527	1446.72197564911	1222.19787341022	-0.318221151952106	0.169808702205542	0.0182283428647563	0.218840516128716
ENSMUSG00000049800	Sertad2	1188.23408982238	1611.40576754891	1472.35683679613	-0.30621679104127	0.157982014257821	0.0182653032162426	0.218840516128716
ENSMUSG00000075268	Gm10819	5.94258337979845	25.1930347094326	18.0310773918778	-0.230617217060142	0.378750458533754	0.0182540906927698	0.218840516128716
ENSMUSG00000112290	Gm33782	200.339768287641	89.3636563692486	154.393634926035	0.303481700956265	0.272139004813499	0.0182498313667695	0.218840516128716
ENSMUSG00000030291	Med21	1382.13120914764	875.764713378096	997.945386447423	0.337873500911315	0.205521743258877	0.0182767092093326	0.218840516128716
ENSMUSG00000032018	Sc5d	2139.00058983213	1491.00079759518	1585.90748461012	0.32458826448316	0.177892937694335	0.0183550413955044	0.219630545796409
ENSMUSG00000033543	Gtf2a2	2679.97538283972	1829.94019937554	2072.38088850161	0.329148796693733	0.18455977873759	0.0183723406218934	0.219689703159305
ENSMUSG00000032932	Hspa13	438.199753906919	655.357630982203	589.862782883204	-0.332669520283754	0.191055616228683	0.0184101600553691	0.219695352051482
ENSMUSG00000034994	Eef2	17999.473677465	26822.1810682741	21423.4264902111	-0.332007797846238	0.189766076612622	0.0184138899050754	0.219695352051482
ENSMUSG00000028672	Hmgcl	1026.21222698795	586.090646199537	794.438586169948	0.334727897188896	0.229111662278358	0.0184182483532188	0.219695352051482
ENSMUSG00000042032	Mat2b	6349.84374662453	4130.33915215146	4963.97906344405	0.335742385681331	0.198663153454346	0.0184222355271784	0.219695352051482
ENSMUSG00000031144	Syp	39.4385290878786	80.0593265813669	55.2012770816956	-0.316530190761748	0.256656120641931	0.018448192383057	0.219768576083815
ENSMUSG00000028718	Stil	16.0984601660422	64.6832008191276	41.9300251640381	-0.234638427297331	0.368359079784284	0.0184530951067508	0.219768576083815
ENSMUSG00000038515	Grtp1	32.0995800019723	79.1719130862664	53.1492736505954	-0.287638309869866	0.288479890878297	0.0185510742559677	0.220389378008567
ENSMUSG00000107076	Gm43480	2.51602137945421	13.3791506768501	7.72154236244932	-0.215186295549171	0.410066124144436	0.0185416982446254	0.220389378008567
ENSMUSG00000013160	Atp6v0d1	705.570073571767	510.629550759101	646.492424956258	0.313021055523226	0.165162154563541	0.018524158815677	0.220389378008567
ENSMUSG00000027937	Jtb	2075.55753689183	1318.41506380651	1672.09347850064	0.336961116884569	0.205107336116072	0.0185548000044331	0.220389378008567
ENSMUSG00000039578	Ccser1	4.30951964467683	25.4493756119027	15.4502423302736	-0.209024922975234	0.424243917237017	0.0186071630327142	0.220726676785196
ENSMUSG00000050471	Fam118b	1478.09925445618	861.421690980804	1001.26055037196	0.335547522540942	0.225046746892505	0.0186080247736915	0.220726676785196
ENSMUSG00000048271	Rbm33	1990.63270742168	2946.47611059008	2660.01210055165	-0.330448850784795	0.187977154240423	0.0186205939215649	0.22072852034623
ENSMUSG00000038888	Ctu1	110.012978103399	217.969898766328	149.911211933194	-0.319577837446747	0.252116816078168	0.0186566770208126	0.220861767048648
ENSMUSG00000064380	Gm26448	2.04243841135318	16.3580871488047	8.51004593836316	-0.192284133513656	0.466068675062152	0.018655140541604	0.220861767048648
ENSMUSG00000013465	Nelfb	2388.85281269287	1759.06355882099	2127.28307589062	0.306115688794292	0.158903767537769	0.0186861841245157	0.22106389881438
ENSMUSG00000036167	Pphln1	897.011626490369	1230.6716792645	1053.23607021939	-0.310257820765748	0.162884317593624	0.0187042089574759	0.221130012947393
ENSMUSG00000035311	Gnptab	272.257578505192	443.605159195827	394.793307201104	-0.337071781817684	0.213792420576613	0.0187263402503181	0.221244555475685
ENSMUSG00000031684	Slc10a7	663.620221229838	938.922937461441	785.415426058735	-0.320333299474133	0.173917773837804	0.0187515678683716	0.221395503497686
ENSMUSG00000007041	Clic1	10033.3478623091	6604.21517865319	7964.50522399224	0.333516526802574	0.195718168927571	0.0188220357598785	0.222080038385136
ENSMUSG00000006390	Elovl1	2093.60716812867	1421.12728832561	1624.34133374681	0.329174202607299	0.186831448089206	0.018839800699814	0.222142238888192
ENSMUSG00000020108	Ddit4	706.420554778917	1316.05357818021	930.978530190017	-0.326955498940331	0.241205536234895	0.0188532910700425	0.222153988413801
ENSMUSG00000001248	Gramd1a	8128.99293680561	5923.40456894253	7995.9409544988	0.309784618617229	0.162889003377545	0.0188850675061824	0.222381049885714
ENSMUSG00000024456	Diaph1	1157.19679582138	1436.74647720435	1289.17917874042	-0.253621862287722	0.120767788743706	0.0189377187464367	0.222853459318591
ENSMUSG00000038173	Enpp6	2.38441631574986	16.7970884505463	12.6883919109414	-0.196257783896177	0.450793209716143	0.0190010509813223	0.223303164242493
ENSMUSG00000022257	Laptm4b	474.766845738015	310.43481777396	335.930980015198	0.333755421082535	0.197752373464682	0.0189952253483416	0.223303164242493
ENSMUSG00000038540	Tmc3	89.5714696406062	37.9320118277089	93.928812530008	0.293303916487238	0.280012426645888	0.0190175517612124	0.223349463583962
ENSMUSG00000022193	Psmb5	1546.0903760265	1099.48772327666	1238.00356866291	0.317756167771811	0.171808941591967	0.0190438532072354	0.223433208588095
ENSMUSG00000093966	Trav4-3	138.655837870442	71.5496075707076	104.234800810695	0.321073958852232	0.248475847319068	0.0190669568843533	0.223433208588095
ENSMUSG00000035227	Spcs2	10052.7491628195	5830.06429774092	6815.44719915049	0.333754569526769	0.226319399094243	0.0190559358378304	0.223433208588095
ENSMUSG00000037536	Fbxo34	378.656541388508	241.384568379434	296.179428520961	0.335350271878699	0.204724275875332	0.0190749457643961	0.223433208588095
ENSMUSG00000000131	Xpo6	2664.14901643256	4109.07990123393	3323.16344808598	-0.333901827451682	0.200249337343152	0.0192147358714264	0.22358944345466
ENSMUSG00000037646	Vps13b	2487.97618996661	3751.64423964788	3228.79020144826	-0.331659494151416	0.193985265016467	0.0192239559265993	0.22358944345466
ENSMUSG00000040785	Ttc3	2249.62019869992	2917.54305590715	2601.76028290158	-0.282808515387186	0.140741266559517	0.0191373074236419	0.22358944345466
ENSMUSG00000025364	Pa2g4	2148.31568961786	2654.32910409032	2127.45162683313	-0.250013056055952	0.11891354144148	0.0192266047490116	0.22358944345466
ENSMUSG00000039238	Zfp750	5.99999209323278	34.0643139596796	20.1826052876286	-0.207537315207677	0.419732944355661	0.0192069275185978	0.22358944345466
ENSMUSG00000043263	Ifi209	6356.61295935192	4997.61225517348	5827.82190699867	0.270695382662149	0.132197576695598	0.0191713005276747	0.22358944345466
ENSMUSG00000021096	Ppm1a	1014.13099764946	757.488069526398	880.904769760555	0.299200999042308	0.153926730772698	0.019206754706097	0.22358944345466
ENSMUSG00000035042	Ccl5	390.666876376173	186.242473119108	440.659121928568	0.310128910052043	0.261294178365208	0.0191103424826445	0.22358944345466
ENSMUSG00000038762	Abcf1	1526.26041838962	1097.39755968379	1271.76569363356	0.314119597891854	0.16818787017088	0.0191936047461863	0.22358944345466
ENSMUSG00000027405	Nop56	4026.94679299412	2544.70462535218	2588.60567427263	0.335278515850859	0.206926725670123	0.0192164882483742	0.22358944345466
ENSMUSG00000020386	Sar1b	2420.44308755143	1481.82196328993	1868.04542034506	0.33582367849697	0.214554171625905	0.0191308632730232	0.22358944345466
ENSMUSG00000058586	Serhl	382.967208956767	631.78453732299	485.794531845289	-0.335215249247029	0.217124651314002	0.0192620956232712	0.223682106406719
ENSMUSG00000078700	D030028A08Rik	198.367731020748	310.656965869148	208.957456527687	-0.334624319240587	0.204048399858529	0.0192804042097954	0.223682106406719
ENSMUSG00000025986	Slc39a10	314.581680080766	586.89061454532	460.420108388379	-0.325031126277655	0.241805588404518	0.0193295180058811	0.223682106406719
ENSMUSG00000022708	Zbtb20	2916.80098898596	3777.11160435897	3623.7202620011	-0.281640775639914	0.140146984752237	0.0192917806580451	0.223682106406719
ENSMUSG00000054252	Fgfr3	0.18968661500193	7.84900884083311	12.30171592746	-0.147249324139607	0.542118176846421	0.0193352116049225	0.223682106406719
ENSMUSG00000030303	Far2	128.696201157759	55.1686491312847	102.816122037008	0.293190474389406	0.278888942323028	0.0193123083937054	0.223682106406719
ENSMUSG00000070319	Eif3g	3086.78137203831	1831.72657046114	2102.286216176	0.334455740429552	0.221641686421504	0.0192577633418676	0.223682106406719
ENSMUSG00000060152	Pop5	1643.50649836233	1015.03896737919	1240.68629596265	0.335346234126107	0.212670902215616	0.0193117976257893	0.223682106406719
ENSMUSG00000058981	Olfr1406	7.52370691279664	0	7.64305792521435	0.138101317342879	0.55065614923572	0.019374140951503	0.223927045226194
ENSMUSG00000025089	Gfra1	23.7777792782016	1.01234811653871	16.9077429920246	0.152571727629958	0.534988319341075	0.0193941651002947	0.223927045226194
ENSMUSG00000014686	Ceacam16	19.2310651606599	4.84490254892452	15.4205608326155	0.232411163309065	0.363514051006368	0.019382294156328	0.223927045226194
ENSMUSG00000044106	Olfr868	6.47063881418272	0	11.2439678019435	0.141918207565862	0.546496517887987	0.0194419370142556	0.22432687339524
ENSMUSG00000021200	Asb2	570.710277374232	347.531434424465	637.591868158158	0.33477103294851	0.215913332849439	0.019454026138882	0.22432687339524
ENSMUSG00000093594	Gm20707	113.769259887997	223.681750373255	146.114716971103	-0.317527054309766	0.251057000786209	0.0195239614100465	0.224682826745325
ENSMUSG00000032329	Hmg20a	1513.97550728333	1999.93564687107	1738.70402614652	-0.292320338084917	0.1488422627005	0.0195352528772494	0.224682826745325
ENSMUSG00000086298	Gm11716	4.0436015437575	20.4341627873474	12.1324565250889	-0.214022152868041	0.400615841003607	0.0195124503684616	0.224682826745325
ENSMUSG00000028719	Cmpk1	1906.81810011166	1426.05371772001	1643.05034187272	0.298109294339733	0.15368852184423	0.0195354395224269	0.224682826745325
ENSMUSG00000074158	Zfp976	20.6628637165847	118.166736293296	57.9621758445898	-0.206779117940171	0.416987733414439	0.0195600410869088	0.224820355892906
ENSMUSG00000032518	Rpsa	19325.4582732197	30957.5174387421	25546.722697054	-0.334425065522411	0.210227833604098	0.0196111692075616	0.225116978489124
ENSMUSG00000033159	Cnppd1	2332.59685753148	1789.80192220239	2064.10373047377	0.284848325797084	0.143100417139103	0.019606172539389	0.225116978489124
ENSMUSG00000035585	Tsen34	249.076253956963	155.22233104411	199.033912805167	0.334340847832415	0.210764667897249	0.019648101072622	0.225395409788576
ENSMUSG00000032373	Car12	129.270054239075	392.729899113987	159.11633883845	-0.257466851756525	0.320335706790726	0.0196716833442286	0.225520439422134
ENSMUSG00000040312	Cchcr1	198.093416761647	123.626844056425	183.583899082244	0.334107015812493	0.210235973552385	0.0197217001682127	0.225948164105019
ENSMUSG00000021037	Ahsa1	3692.09120750881	2286.41077984784	2719.89050910799	0.333934371110452	0.212326754640983	0.0197978675130142	0.226674747101678
ENSMUSG00000021339	Mrs2	745.750247716764	1034.39513974452	901.374901225202	-0.312078517095571	0.167917147155128	0.0198818022426463	0.226752916654415
ENSMUSG00000028423	Nfx1	2633.03213658345	3334.88367087354	2984.64401629715	-0.267441901737545	0.130956363306624	0.0198174871297434	0.226752916654415
ENSMUSG00000117117	Gm49901	13.783801203847	58.2346751826245	39.6310153510688	-0.225027839664276	0.373169995957697	0.0198757902051352	0.226752916654415
ENSMUSG00000024883	Rin1	1.25620614721994	11.8280364570855	13.0431985754045	-0.180406274062393	0.476346699170945	0.0199263779414327	0.226752916654415
ENSMUSG00000094792	Trav10d	14.9277873477946	2.79760880087287	9.89820399397061	0.209133147813179	0.407162131820794	0.0199077262376531	0.226752916654415
ENSMUSG00000005763	Cd247	8469.17199320847	6627.5705619167	7570.33110437588	0.272957341325865	0.134932967142094	0.0199255748489458	0.226752916654415
ENSMUSG00000018340	Anxa6	6519.61841719465	5085.68719599046	5529.6493852733	0.274814536501278	0.136259468942575	0.0199322202761853	0.226752916654415
ENSMUSG00000078763	Slfn1	5809.86342870707	4153.44069290635	4938.32665458854	0.314535704520421	0.17074233519738	0.0199136751123617	0.226752916654415
ENSMUSG00000008301	Phax	1006.83373957575	616.106223694439	790.600975663971	0.333461232427423	0.215344211224506	0.019920336023771	0.226752916654415
ENSMUSG00000029390	Tmed2	1557.39230676564	964.360995372353	1138.33435224837	0.333799852922349	0.212468051563711	0.0198444373123053	0.226752916654415
ENSMUSG00000005034	Prkacb	2431.03671865468	3771.1603016168	3305.61010781581	-0.332371293460717	0.202389343239158	0.0199472444249078	0.226778742403635
ENSMUSG00000011382	Dhdh	75.2892595243473	29.1110722173698	57.0031967066562	0.276057370482854	0.295140712033406	0.0199687164362632	0.226877793580317
ENSMUSG00000048874	Phf3	1405.86439904054	1863.81663788881	1660.71553488947	-0.293145057576899	0.150494269310392	0.0200299178851448	0.22711339120414
ENSMUSG00000106158	Gm43216	5.70608904622011	31.6761772075368	17.7165311047175	-0.205601547301347	0.413860521448956	0.0200369990634358	0.22711339120414
ENSMUSG00000029034	Ints11	1867.19635536467	1227.45981874319	1460.619321885	0.330623804343709	0.197227617648604	0.0200394421570944	0.22711339120414
ENSMUSG00000027637	Rab5if	753.789454681637	493.557164642865	587.147023514729	0.331041184539497	0.198492180022181	0.0200405438838814	0.22711339120414
ENSMUSG00000046442	Ppm1e	6.22017728297485	30.5300311292305	21.242131468637	-0.214147520674329	0.394103370996713	0.0200591101337075	0.22717900464169
ENSMUSG00000028459	Cd72	742.997329157261	452.971899167152	437.627023862771	0.332787232458854	0.216322818967295	0.020124898000319	0.227779001491834
ENSMUSG00000028382	Ptbp3	5241.59168712708	6882.64535120408	6281.91964827541	-0.288275108783761	0.146787909548215	0.020166160235741	0.228100823887857
ENSMUSG00000068335	Dok1	800.771711602604	548.114209345997	694.916415878747	0.324602961068251	0.185525377360348	0.0202247006407755	0.228617547421252
ENSMUSG00000064065	Ipcef1	5642.93325099749	7906.15121342937	7437.49073517311	-0.314372498364045	0.17161692029171	0.02027200760158	0.228890749751187
ENSMUSG00000068264	Ap5s1	299.240149487509	148.852031646663	195.787930202962	0.31155450858448	0.255253443739475	0.0202746150867848	0.228890749751187
ENSMUSG00000036790	Slitrk2	8.52936773385917	0	7.5496575866184	0.131673532777842	0.545970486735734	0.0203939045065103	0.230091380729861
ENSMUSG00000031072	LTO1	856.81364788463	616.216695839795	739.374346414421	0.311709053419019	0.169000845935793	0.0204170770505328	0.230206751449286
ENSMUSG00000021767	Kat6b	887.158153656887	1417.36791634106	1269.37393280992	-0.331889324772146	0.210407186960099	0.0205095321994386	0.230422749920153
ENSMUSG00000030432	Rpl28	1835.17341477251	2968.13015916491	2320.52014835069	-0.331730312181832	0.213300583069331	0.020570915218187	0.230422749920153
ENSMUSG00000029869	Ephb6	638.246562059244	948.46343859349	884.848557315871	-0.326712903931916	0.191099182200686	0.0205516310756063	0.230422749920153
ENSMUSG00000110966	Gm47255	3.17677532045499	18.8249045398914	10.8042411227103	-0.200192231916242	0.420345771662616	0.0205587884187461	0.230422749920153
ENSMUSG00000031209	Heph	1.21863511226194	11.9773557215758	8.4228274964432	-0.179406892524	0.470652914779445	0.0205215170333565	0.230422749920153
ENSMUSG00000110902	Gm33104	83.300779254076	17.7568915492411	35.8650126790157	0.215265484023294	0.38620752694968	0.020578782232338	0.230422749920153
ENSMUSG00000075327	Zbtb2	1359.60417027451	910.414901084784	1089.0755787604	0.327347740264315	0.19233161831782	0.0205274593638786	0.230422749920153
ENSMUSG00000032557	Uba5	1235.6023527569	822.546460125342	1087.06646590676	0.32815246171453	0.19409341091876	0.0205105475410444	0.230422749920153
ENSMUSG00000041961	Znrf3	1858.21225314257	1076.50721066087	1168.62983588913	0.329120707398403	0.227555562760004	0.0204662598826189	0.230422749920153
ENSMUSG00000021519	Mterf3	1331.12372297318	856.902098776136	1026.90395827111	0.331104577981284	0.20324108399749	0.0204718301077339	0.230422749920153
ENSMUSG00000032112	Trappc4	1560.6090210063	954.162061622569	1156.02304534184	0.331718863490106	0.215923682588914	0.0205161382110439	0.230422749920153
ENSMUSG00000006021	Kptn	587.492640613931	358.995663561346	442.239939167741	0.331368117106322	0.216269151295547	0.0206292107745023	0.230842036992716
ENSMUSG00000044700	Tmem201	382.917509769429	633.626525649655	490.917760893426	-0.330897281850455	0.218828163388825	0.0206741874702586	0.231054511256234
ENSMUSG00000040322	Slc25a24	566.777675071769	309.91823093585	479.558152976902	0.322924598514578	0.238709895206681	0.020670019762419	0.231054511256234
ENSMUSG00000025195	Dnmbp	221.694367575719	435.567427051758	319.550616605852	-0.313447773494117	0.251499318175404	0.020688271544612	0.23106668111479
ENSMUSG00000025491	Ifitm1	42.8930526551872	0.33744937217957	24.5594757910714	0.10941401062449	0.558046461977309	0.0207343798473579	0.23143628880469
ENSMUSG00000038119	Cdon	216.751986200412	362.985678101576	352.891775320334	-0.3300087549998	0.22159512399097	0.0207935213475801	0.231917848896931
ENSMUSG00000021209	Ppp4r4	0.810606111756872	10.6511215489777	8.57579509436947	-0.163595900930208	0.500561744147762	0.0208036088516172	0.231917848896931
ENSMUSG00000038900	Rpl12	6788.67292807707	12215.7365182301	9248.88759585241	-0.3240921513014	0.235882541142495	0.0208456216444526	0.23194993645808
ENSMUSG00000107178	Gm42531	3.1260876485369	22.5723941465839	19.8153792259	-0.190381466015788	0.440612982658369	0.0208235711308435	0.23194993645808
ENSMUSG00000018322	Tomm34	2917.11112690687	2159.22373212536	2491.69781424116	0.300619387629178	0.158793627424552	0.0208446096833552	0.23194993645808
ENSMUSG00000029406	Pitpnm2	901.907885232685	1503.25729914015	1427.26003762054	-0.329907740161808	0.220486760717849	0.020917414284405	0.232167630081777
ENSMUSG00000003273	Car11	33.2909495299277	81.8773960219789	50.0713380196413	-0.280359556450283	0.286271972911849	0.0209102102945318	0.232167630081777
ENSMUSG00000103132	Gm37978	8.22933794627462	48.6274919069189	28.7672679381974	-0.199547869913711	0.417760957140347	0.0209061875535156	0.232167630081777
ENSMUSG00000027566	Psma7	5956.61175537598	3927.72650061458	4484.47618354353	0.328240294046262	0.196976385077674	0.0208875546746557	0.232167630081777
ENSMUSG00000111118	Gm6545	188.464827373961	344.427821933931	243.883124244895	-0.322000613835528	0.238892135196223	0.0209459168657081	0.232338956824177
ENSMUSG00000020091	Eif4ebp2	1649.35739780982	2630.23464064524	2238.47020125926	-0.330542593409549	0.21023631914743	0.0209973865347095	0.232619644843408
ENSMUSG00000044018	Mrpl50	672.029124798314	433.544398139557	529.286724788617	0.329667440436688	0.203118916215958	0.0209926374336579	0.232619644843408
ENSMUSG00000031479	Vps36	1163.73035504679	845.651897868335	978.853734365464	0.307517503357964	0.166088059046543	0.0210270226842386	0.232782544870294
ENSMUSG00000014554	Dguok	1789.02117822987	1186.40293531672	1506.03584106716	0.327334604732089	0.195575917056972	0.0210382739782105	0.232782544870294
ENSMUSG00000028188	Spata1	138.307706974306	259.464612402138	204.432144177019	-0.318379842353502	0.243601966416178	0.0210956906605912	0.232838284069505
ENSMUSG00000002458	Rgs19	3741.11915170723	2653.76458421401	2965.38079139999	0.314719285315668	0.174476093588975	0.021072867766319	0.232838284069505
ENSMUSG00000031023	Akip1	476.888088316772	264.809825655116	341.726292340571	0.32307193824851	0.236411124835262	0.0210939341410416	0.232838284069505
ENSMUSG00000091625	Lsm5	898.423891424047	540.37538764367	605.400101990405	0.329525857557532	0.220088983339081	0.0210844110601248	0.232838284069505
ENSMUSG00000023965	Fbxl17	340.673568367383	530.826876958486	497.151807396322	-0.329533647748428	0.204724340317557	0.0211560249167173	0.232838732853956
ENSMUSG00000036099	Vezt	432.5404553046	627.526776580551	564.414368137066	-0.321517711321853	0.18449026163334	0.0211710613131828	0.232838732853956
ENSMUSG00000098973	Mir6236	315.562620411164	1038.22151014248	718.385773968721	-0.243342033093405	0.331439571078376	0.0211497669702821	0.232838732853956
ENSMUSG00000018727	Cpsf4l	4.25892914519065	20.5540821002559	14.0491908937363	-0.21002849505519	0.391685916482785	0.021137273051683	0.232838732853956
ENSMUSG00000058056	Palld	53.3749267293346	9.72438580942025	35.3858117753685	0.203103818623395	0.406558765964775	0.0211743001532449	0.232838732853956
ENSMUSG00000029198	Grpel1	1819.28637206751	1024.25516948648	1205.93428431986	0.32438316586664	0.233659420351475	0.0211649008430543	0.232838732853956
ENSMUSG00000030752	Kdm8	106.623225467019	49.2529806624861	80.499210231035	0.297261391869575	0.267357950654249	0.0212327881840602	0.233129863826668
ENSMUSG00000014599	Csf1	210.401922306892	102.099447135659	265.268518493888	0.305084594562562	0.259016213338313	0.0212475679500902	0.233129863826668
ENSMUSG00000035399	Oser1	462.621387529863	246.448673987062	314.426073033313	0.31773632813171	0.243993059062969	0.02121809232492	0.233129863826668
ENSMUSG00000020153	Ndufs7	2079.7487059522	1410.53598960822	1593.18520061946	0.323918162113172	0.18915530479378	0.0212532202498751	0.233129863826668
ENSMUSG00000021646	Mccc2	83.2768377341809	169.16434351881	138.362203434793	-0.305791346403015	0.257821279952602	0.0213713507166598	0.233992093504195
ENSMUSG00000060703	Cd302	72.0729306952507	30.1656248090191	57.0940005059431	0.282071870551007	0.282612860134615	0.0213833909057622	0.233992093504195
ENSMUSG00000036860	Mrpl55	476.016203148247	276.603828951918	346.501072803298	0.326527947016424	0.227603759279079	0.0213767327785844	0.233992093504195
ENSMUSG00000036632	Alg5	1435.89149442485	875.951531608935	1069.96508458195	0.329194167590303	0.217100236971328	0.0213844638627927	0.233992093504195
ENSMUSG00000028494	Plin2	725.142620057438	366.443820263704	525.975248263152	0.310000519893658	0.252925513272482	0.0214172555739106	0.234206778204
ENSMUSG00000022443	Myh9	3690.55779232436	5671.65735119841	5148.07476326305	-0.327927637623	0.201098793720247	0.0214743344043333	0.234209669126915
ENSMUSG00000058388	Phtf1	585.936152228788	886.93589892836	773.902504738811	-0.326699893371141	0.197130783750523	0.0214946254442117	0.234209669126915
ENSMUSG00000062373	Tmem65	461.530166198706	938.115708715301	836.637511968427	-0.305722855138853	0.257381319727374	0.0215228951888746	0.234209669126915
ENSMUSG00000102461	Gm37166	48.3118478492464	103.201126359548	74.1953033655397	-0.299029086406403	0.264613461531477	0.0214985024720643	0.234209669126915
ENSMUSG00000029913	Prdm5	30.0744895996226	107.556492169795	89.2057979006629	-0.233434091918315	0.344696982517761	0.0214763314494757	0.234209669126915
ENSMUSG00000014747	Ankrd53	0.540404074504581	5.98929764918286	8.15746209952302	-0.164903169770981	0.489685176545362	0.0215070657839003	0.234209669126915
ENSMUSG00000020677	Ddx52	1855.3527122631	1354.55160345677	1525.35749717363	0.304904333602286	0.164581917774063	0.0215180801681962	0.234209669126915
ENSMUSG00000060601	Nr1h2	1499.70849231918	1063.90552210335	1152.57242023014	0.313992240133231	0.17489856878539	0.0215033503363918	0.234209669126915
ENSMUSG00000000531	Tamalin	134.247159832923	57.8079460259082	83.9333798577747	0.28577861661478	0.278124299392528	0.0215512192310894	0.234374452078288
ENSMUSG00000005481	Ddx39a	4028.44127653719	2606.35410353126	2902.82514021135	0.32806625350055	0.20271100817283	0.0215649163408085	0.23438005956963
ENSMUSG00000022607	Ptk2	38.4624572274466	144.402289074967	73.2597954125948	-0.228818329721497	0.351281813480737	0.0216304340062943	0.234855043657686
ENSMUSG00000032572	Col6a4	1.70717953501737	17.0403358810593	7.53432488940377	-0.175283814498301	0.466046065388681	0.0216373863967223	0.234855043657686
ENSMUSG00000021731	Mrps30	848.533232873095	451.07699334295	574.070244347997	0.316124743202463	0.244480544668935	0.0216482434370929	0.234855043657686
ENSMUSG00000034109	Golim4	207.886462617183	369.495648246282	333.72125671377	-0.322636686328808	0.234062173821743	0.0217105084645243	0.235243480199699
ENSMUSG00000020546	Stxbp4	65.525857409478	125.492118107892	95.2844076792523	-0.313254455324686	0.247996891583988	0.021702689792393	0.235243480199699
ENSMUSG00000038587	Akap12	253.492290813181	142.310016945335	214.532244389999	0.322218717595803	0.234518289328673	0.0217724125546326	0.235770564941487
ENSMUSG00000042155	Klhl23	0.690755387228484	9.90283124984837	18.0522009084194	-0.159504364105693	0.496267044931904	0.0218300560236647	0.235820307507158
ENSMUSG00000029672	Fam3c	5645.50797063503	4010.5642773803	4645.08724393392	0.312952501413398	0.174576056153468	0.0218267512778612	0.235820307507158
ENSMUSG00000025503	Taldo1	2443.79228523349	1697.34304893715	2048.91770118073	0.318438887801977	0.182155281844003	0.0218144372554453	0.235820307507158
ENSMUSG00000067203	H2-K2	3023.28815848909	1773.9429251693	2077.86748627576	0.32603927384434	0.225771735064436	0.0217968621256101	0.235820307507158
ENSMUSG00000068882	Ssb	4483.52115967227	3534.30167767214	3865.54640903834	0.266485233661088	0.133309796121262	0.0218990712220736	0.236422213357432
ENSMUSG00000108780	5430434F05Rik	302.939635321808	498.858331280073	376.967327498062	-0.32693918244342	0.218687771739661	0.0221397458927986	0.236663210756833
ENSMUSG00000103772	Gm36933	327.070275146174	546.58866802326	497.225433327024	-0.326321774017863	0.221963838858188	0.022112056669481	0.236663210756833
ENSMUSG00000046027	Stard5	632.246757014287	907.45664557239	806.314529537083	-0.317442402582984	0.181471396755832	0.0220382498158314	0.236663210756833
ENSMUSG00000038346	Zfp384	242.828713788132	450.905247693501	311.55308913635	-0.316503074711341	0.242563116258135	0.0220034629218772	0.236663210756833
ENSMUSG00000040390	Map3k10	31.0469004954119	58.4553250981633	53.4929725121549	-0.314387157880937	0.244987371609189	0.0221225968044514	0.236663210756833
ENSMUSG00000004591	Pkn2	1424.50315094874	2006.72726495879	1765.37289974616	-0.312691077834861	0.175196794241108	0.0221383550530129	0.236663210756833
ENSMUSG00000034035	Ccdc17	107.090062432245	224.764117263993	183.819592599308	-0.29909689935418	0.262657165037981	0.0220710752947163	0.236663210756833
ENSMUSG00000051074	4930579K19Rik	14.293351257999	59.3330387532182	28.2706926023216	-0.219069736668203	0.365358698992052	0.0220517069624317	0.236663210756833
ENSMUSG00000084717	Gm24630	2.51534854159096	13.0125751287327	6.56479571103704	-0.203804435629572	0.396220605329057	0.0220254880162011	0.236663210756833
ENSMUSG00000056553	Ptprn2	1.70046050695651	27.9846775734141	9.35426301354137	-0.153753117197231	0.503030721355314	0.0221263247032383	0.236663210756833
ENSMUSG00000075113	Olfr1209	0.540404074504581	9.73554767908539	9.7087398953854	-0.147596665708486	0.512602668722317	0.0221084480141719	0.236663210756833
ENSMUSG00000028062	Lamtor2	1717.50250540311	894.806497780341	1064.99678547538	0.312325425525484	0.248053807375876	0.0220066485072096	0.236663210756833
ENSMUSG00000103183	Gm37090	183.967703595175	105.142926994838	115.897760698575	0.32289624213276	0.231269430972789	0.022128647825212	0.236663210756833
ENSMUSG00000033114	Slc35d2	833.449321023263	490.717826618109	610.334161683436	0.325652366882635	0.225294114613505	0.0219996934613245	0.236663210756833
ENSMUSG00000073771	Btbd19	709.245965860482	459.760834385104	646.788003486248	0.326561705117948	0.202714800732793	0.0221474067036187	0.236663210756833
ENSMUSG00000024925	Rnaseh2c	555.299528723262	358.112624672088	430.121611756066	0.327149932733343	0.204137456140262	0.0220262447755088	0.236663210756833
ENSMUSG00000021737	Psmd6	2384.60007739317	1504.7724142742	1755.39324694044	0.327461532104453	0.209562149763491	0.0221476622630543	0.236663210756833
ENSMUSG00000022329	Stk3	370.732264233942	241.96175742157	318.157784418467	0.326027993926369	0.200793410980776	0.0221811792408047	0.236879007856305
ENSMUSG00000064373	Selenop	3269.77331845936	2732.00559436083	3326.42570429258	0.221740159852356	0.105438328017178	0.0222357813939533	0.237319585213615
ENSMUSG00000033938	Ndufb7	1852.19808499305	1062.26211287719	1295.32656326211	0.322735295944998	0.230716906584206	0.022283942537791	0.237690931172443
ENSMUSG00000027357	Crls1	156.397290098847	246.747493140287	196.168572603958	-0.326955788055039	0.208481548314339	0.0223174141984367	0.237774102088271
ENSMUSG00000038002	Cramp1	894.717062167064	1347.10914103036	1258.92183060667	-0.32427174838382	0.196183751073867	0.0223184846963233	0.237774102088271
ENSMUSG00000108643	Gm44931	1.25620614721994	11.1777599813925	11.8528615517848	-0.17417028469751	0.460342041396005	0.022338243468216	0.23784210006488
ENSMUSG00000021203	Otub2	68.2487775750554	27.0807769744449	76.1895904527841	0.271281619713917	0.290406004082463	0.0223652325285973	0.237986953675038
ENSMUSG00000061979	Rcc1l	182.664233598839	299.66487201465	223.41072416904	-0.326354822962633	0.217467522808032	0.0224361512786849	0.238196473645597
ENSMUSG00000087449	Gm12971	4.29002202087513	18.6154164940178	11.7688429498493	-0.214675909969934	0.370708880249949	0.0224084058475691	0.238196473645597
ENSMUSG00000053889	Kirrel3os	13.0663858972833	63.3014310738478	28.9260367363101	-0.206974457379724	0.385864654137921	0.0224171800316297	0.238196473645597
ENSMUSG00000027502	Rtf2	1827.82734156308	1314.49791030543	1632.29449299544	0.308477242098124	0.170888620452626	0.0224385070218984	0.238196473645597
ENSMUSG00000033799	Tasor2	1742.57136596655	2447.63347568433	1990.2932963867	-0.311274640228973	0.174372251792326	0.0224639221604782	0.238323985641684
ENSMUSG00000020128	Vps54	3530.17687416488	2618.54176298308	3092.37948776791	0.297304049464439	0.159216518404667	0.0224802199429875	0.238354675495683
ENSMUSG00000097039	Pvt1	579.049331261879	778.831163268124	713.122651069626	-0.296320980243226	0.158362392880934	0.0225187986707888	0.238385228004623
ENSMUSG00000118269	Gm50195	47.8284885720018	105.16873751748	80.1887257745986	-0.289826628443266	0.270704998212374	0.0225233216943798	0.238385228004623
ENSMUSG00000036199	Ndufa13	2923.78515337824	1643.25641705703	2002.90865588483	0.320055882485946	0.234746604196779	0.0225171467857317	0.238385228004623
ENSMUSG00000005774	Rfx5	296.315142691579	509.869974967432	418.814551831769	-0.322965069029561	0.228428033633973	0.0225720679272974	0.238416644826898
ENSMUSG00000074146	4930579C12Rik	17.4488400114532	1.01234811653871	7.88894396363419	0.151435422594777	0.502272776918452	0.0225662741902427	0.238416644826898
ENSMUSG00000073147	5031425E22Rik	714.013879019828	479.505383279517	556.742043151184	0.322462523953197	0.193193096635557	0.0225799240699902	0.238416644826898
ENSMUSG00000028409	Smu1	3909.60883112351	2546.32197917644	2966.68443253233	0.325336341112291	0.201677585833403	0.0225404626379493	0.238416644826898
ENSMUSG00000061371	Zfp873	290.23057253434	460.123314907485	356.415634699219	-0.326010612631131	0.209906231286403	0.0227205498042537	0.238811849841475
ENSMUSG00000015202	Cnksr3	278.509238657271	460.647901930406	268.726017793809	-0.32512613404067	0.219974603849483	0.0227424737783497	0.238811849841475
ENSMUSG00000048732	Klhl11	252.21387498365	572.231318352812	438.146958317804	-0.285308680123873	0.274737863905097	0.0226873469974788	0.238811849841475
ENSMUSG00000083645	Gm14086	93.5891035207403	281.133704697949	175.500446767797	-0.247744630016332	0.316660605144773	0.0226943830125958	0.238811849841475
ENSMUSG00000042854	Trp53rkb	134.615608888888	55.3997688909865	96.8223049545912	0.275012619476654	0.285182626953561	0.0227118787452806	0.238811849841475
ENSMUSG00000037013	Ss18	3365.11217979886	2606.04053494231	2748.18147703327	0.276237749031055	0.141763103700372	0.0227512697177179	0.238811849841475
ENSMUSG00000028343	Erp44	2958.96818671788	2187.39288375601	2431.27341445002	0.298432977128211	0.160919775981258	0.0227611387429623	0.238811849841475
ENSMUSG00000075266	Cenpw	165.019515691406	79.5814212850264	108.025923069543	0.298545438464731	0.261032605928094	0.0227650911355548	0.238811849841475
ENSMUSG00000027829	Ccnl1	6798.78685576041	5006.10172689903	5986.42121899492	0.300007884240855	0.162268376902175	0.0226621266487114	0.238811849841475
ENSMUSG00000026889	Rbm18	1847.95359613612	1358.96847658105	1752.15280319843	0.300440709911777	0.162922394045652	0.0227575648247223	0.238811849841475
ENSMUSG00000076920	Traj8	128.431677979708	77.8957961007467	124.284255272649	0.325426598360069	0.21960280654574	0.0226550033984123	0.238811849841475
ENSMUSG00000085162	Gm12295	24.5048930416514	2.04756752369559	9.79524257648484	0.162861848643748	0.479442659881704	0.0227825362958421	0.238853937427104
ENSMUSG00000083359	Gm12656	1.99436355396918	12.7124232473182	8.31027976235717	-0.187920377990136	0.423437318758668	0.0228322695322865	0.239234286713958
ENSMUSG00000058402	Zfp420	458.290256449683	750.698174059951	558.79539233822	-0.324715202244317	0.218134240496195	0.023035044132508	0.239887303780336
ENSMUSG00000030469	Zfp719	409.359394727293	620.085350140647	509.230491552998	-0.323117124909298	0.198448878339078	0.023087731943442	0.239887303780336
ENSMUSG00000092341	Malat1	64840.935909818	95566.8761683076	83442.0293938761	-0.32024626276627	0.190275281891431	0.0229520395503017	0.239887303780336
ENSMUSG00000001910	Nacc1	341.864928218758	642.633437622794	553.095893339138	-0.31212343516498	0.245068458515857	0.0229114539994044	0.239887303780336
ENSMUSG00000037622	Wdtc1	151.230621100688	285.595502766302	245.51271530099	-0.311243934425239	0.246044865738141	0.0229562492004048	0.239887303780336
ENSMUSG00000050619	Zscan29	1699.49757235242	2390.62955514293	1716.84318760318	-0.31070927522256	0.175300930784605	0.0230172149496747	0.239887303780336
ENSMUSG00000023931	Efhb	0.246501027491912	4.1438681834654	6.78159085880774	-0.154795862927444	0.49250527169241	0.022978266867969	0.239887303780336
ENSMUSG00000060063	Alox5ap	30.3251865782828	6.47225440408301	16.8853069982725	0.206913480004789	0.380072692657273	0.0230969610298597	0.239887303780336
ENSMUSG00000069910	Spdl1	134.956667241616	51.5828802355376	84.7298885045477	0.263761317055143	0.295858328038249	0.0230813815107938	0.239887303780336
ENSMUSG00000018848	Rars	1667.2548195443	1167.7649517792	1291.30585663645	0.31437735979715	0.180416388957679	0.0230262918815918	0.239887303780336
ENSMUSG00000010362	Rdm1	751.76138887043	515.90902287665	696.587672869871	0.318459668103923	0.186965205046077	0.0229899260842208	0.239887303780336
ENSMUSG00000061613	U2af1	1408.2949391401	952.039857414663	1014.41457044998	0.320580951606582	0.191637656423133	0.0230755931541104	0.239887303780336
ENSMUSG00000005378	Bud23	1190.38464944779	706.532185594401	859.973600371688	0.323588907112308	0.224138902112826	0.0229234361948604	0.239887303780336
ENSMUSG00000027649	Ctnnbl1	1627.66074474082	975.287541899663	1210.3138090738	0.323743787500006	0.222200136519618	0.0230783606214982	0.239887303780336
ENSMUSG00000063931	Pepd	953.908772795213	622.663557971094	712.938174680907	0.324140837330093	0.201560836018525	0.0230103496088558	0.239887303780336
ENSMUSG00000002781	Tmem143	48.9467964584922	105.067330062132	70.9642815086822	-0.292541907377153	0.26597163890388	0.0231616041560118	0.2402779950397
ENSMUSG00000089542	Gm25835	24.9573340191166	59.4490168829272	42.1842885290874	-0.276164514636205	0.282470132446433	0.0231540779690962	0.2402779950397
ENSMUSG00000054693	Adam10	3288.75264762224	4665.72276720344	4072.76581294484	-0.312489028072398	0.178398479733047	0.0232380896039728	0.240650245339686
ENSMUSG00000076472	Trbv15	927.001352698142	602.910807416285	870.112832003496	0.323790719735501	0.202479932896359	0.023236110708133	0.240650245339686
ENSMUSG00000022184	Fbxo4	426.763442599166	260.115027547584	367.079993634405	0.32416957853249	0.218715439728079	0.0232116222492504	0.240650245339686
ENSMUSG00000020576	Nbas	396.226059240999	636.394709957839	566.676827210631	-0.324554704741355	0.213808187635679	0.0232865980907447	0.240872018994491
ENSMUSG00000085269	Gm15777	23.2187268117707	63.3251236913978	36.1772388398323	-0.257130349078646	0.302559144525899	0.0232758932448513	0.240872018994491
ENSMUSG00000083100	Gm6044	2.04243841135318	13.5337951755439	10.9867252445417	-0.184154738774756	0.426869180535848	0.0233293254181431	0.241173683290699
ENSMUSG00000089683	4930570N18Rik	76.5513362500882	44.5233642177686	61.3036377441838	0.320792774194032	0.228720975595168	0.0233594354027689	0.241344637360043
ENSMUSG00000037784	Dzip1l	1.20813128983593	14.1444394811061	8.59086743615683	-0.1611748828501	0.47635059239439	0.0233946147425767	0.241382187357994
ENSMUSG00000030095	Tmem43	1052.40999141767	811.229892552208	893.340026584918	0.278263880656052	0.144409883694607	0.0234173709685923	0.241382187357994
ENSMUSG00000020899	Pfas	788.225626907193	442.453501580517	536.976829059022	0.317220570286356	0.235595472019043	0.0234049030682788	0.241382187357994
ENSMUSG00000031879	Ciao2b	1143.97569935159	714.858329727457	823.238039373854	0.324332625969664	0.212882358506894	0.0233929959558463	0.241382187357994
ENSMUSG00000020137	Thap2	544.873494849002	785.958648765292	697.887442010458	-0.315808644808904	0.184191022724161	0.0234412865251587	0.241488711300027
ENSMUSG00000101295	Gm28180	1.79661022172452	13.1963458033644	16.134084096691	-0.178739389050236	0.437547551349886	0.0234842357781509	0.241791080701391
ENSMUSG00000063146	Clip2	15.5669527204814	55.0339936925554	47.6858982724163	-0.227734612704886	0.340527078784727	0.0235070506254169	0.241849044712205
ENSMUSG00000118163	Gm41757	4.74216537504824	0	7.92493182963801	0.137260858987346	0.512697893717688	0.023557873316548	0.241849044712205
ENSMUSG00000021190	Lgmn	616.263006398021	309.106574020455	426.982933707157	0.30197883943597	0.254968632751915	0.0235496431033871	0.241849044712205
ENSMUSG00000038811	Gngt2	253.884453342793	132.485210458959	168.404020699913	0.307606230092112	0.248644062543766	0.0235185164181591	0.241849044712205
ENSMUSG00000026568	Mpc2	1162.07038618586	709.393077354369	884.519539106034	0.323366924156408	0.218427361223307	0.0235515860508669	0.241849044712205
ENSMUSG00000039840	Epg5	384.834840947636	551.434954623189	467.251483176639	-0.314134947897974	0.182191336218877	0.0236313987800904	0.242044874256214
ENSMUSG00000020988	L2hgdh	103.081395084107	198.667486202709	139.206837594438	-0.30663921085879	0.249469462067374	0.0236196022829993	0.242044874256214
ENSMUSG00000040843	Tiprl	2331.17588378067	1553.26663122953	1779.69203470855	0.321099586410122	0.196210732091573	0.0236222115845782	0.242044874256214
ENSMUSG00000031770	Herpud1	2913.12783658964	1822.02560535651	2269.13716822975	0.323757312796578	0.21275049132382	0.0236277840803159	0.242044874256214
ENSMUSG00000073627	C130036L24Rik	169.760569346682	306.481838305964	193.634154328753	-0.314841123986174	0.23841152634139	0.0236558229014593	0.242125166298445
ENSMUSG00000040943	Tet2	1257.27554128468	1753.85894795518	1502.19977954846	-0.307436830391017	0.173018556938177	0.0236677662414224	0.242125166298445
ENSMUSG00000079144	A130010J15Rik	460.173155125067	280.236254907234	357.298065798452	0.322951520377261	0.218964844328668	0.0236800890947076	0.242125166298445
ENSMUSG00000068220	Lgals1	3832.73505022618	2443.82895796786	2904.08934218152	0.323472015656848	0.208000258537579	0.0236977784534484	0.242166780851015
ENSMUSG00000020736	Nt5c	2519.82367498626	1688.41510841426	1977.20840025651	0.320155163777088	0.194701445511904	0.0237884215915771	0.242936035348787
ENSMUSG00000014905	Dnajb9	928.253756035457	619.661714184397	777.21662108029	0.320575952988226	0.195923399622136	0.023800380944693	0.242936035348787
ENSMUSG00000010358	Ifi35	2343.83386265955	1543.98037962475	1713.33725316593	0.321650918104198	0.199565966658009	0.0238298903674361	0.243097693989318
ENSMUSG00000008683	Rps15a	13770.7170441826	23217.9101883028	18046.9054126904	-0.320937678081703	0.224789631091304	0.0238868401875963	0.243399372708109
ENSMUSG00000067951	Vmn1r227	0.270202037252291	7.77074645174733	10.5744389677039	-0.133752511344369	0.51403833703567	0.0238755431570554	0.243399372708109
ENSMUSG00000027660	Skil	5501.99134661824	3757.19792602737	4099.20326651666	0.31727657134638	0.189131449473439	0.0239742274187567	0.244149907063524
ENSMUSG00000029634	Rnf6	2239.55324790984	1619.12553365806	1788.30263575941	0.304313125497898	0.170121064594677	0.0239945099589305	0.244216589341582
ENSMUSG00000086924	Gm11766	21.8350405155164	88.6127785923551	54.7734771307014	-0.214337786376743	0.359264154329414	0.0240146450219246	0.244281695157231
ENSMUSG00000055670	Zzef1	1563.43151323579	2301.04415536664	2178.39494202386	-0.317896735516	0.190749203565667	0.0240414006335646	0.24441403354226
ENSMUSG00000032564	Cpne4	16.1884212253771	0.720093774307601	7.11020586431771	0.138432785799408	0.506045763701978	0.0241805850555557	0.245548248356845
ENSMUSG00000015536	Mocs2	678.060682885424	492.408048861061	599.831750102136	0.302570481225256	0.168567357741937	0.024177629694462	0.245548248356845
ENSMUSG00000025104	Hdgfl3	382.245644515381	616.641400368725	479.772646536957	-0.322145796011416	0.215206154083053	0.024224559337269	0.245827138184177
ENSMUSG00000003847	Nfat5	2265.90029990107	3447.24004579581	3032.07060335624	-0.320919311723519	0.200429669783295	0.0242356995240347	0.245827138184177
ENSMUSG00000040721	Zfhx2	317.69218897773	483.92744653211	414.175903148174	-0.320935427661449	0.200965916693674	0.0242851745030142	0.246048255178402
ENSMUSG00000076470	Trbv13-3	1088.16430400275	826.134548401765	993.81851598069	0.285204259173622	0.151639883306531	0.0242752081254319	0.246048255178402
ENSMUSG00000031320	Rps4x	23808.90045268	37787.7492690063	30154.0979693125	-0.322064389120938	0.211396121443803	0.0243366037194193	0.246428901329723
ENSMUSG00000030760	Acer3	324.845653308908	465.517225272413	428.937613955223	-0.312628721272683	0.18253655119297	0.0243909351502334	0.246838484864143
ENSMUSG00000031971	Ccsap	114.108107753779	197.911556967256	181.110129159885	-0.316941042002287	0.230613822156444	0.0245547015350232	0.247259720384477
ENSMUSG00000022092	Ppp3cc	955.568783214875	1376.77492839776	1183.64641494939	-0.313329072831511	0.18430585735846	0.0245577113885038	0.247259720384477
ENSMUSG00000031563	Wwc2	2.06681225897681	16.0869169691139	9.40538558207259	-0.173261394079071	0.43955537806136	0.0245041533735011	0.247259720384477
ENSMUSG00000050931	Sgms2	1.20745845197269	15.8751303939045	10.3018939391208	-0.153887192474295	0.478967576575028	0.0245391516019965	0.247259720384477
ENSMUSG00000109216	Gm44907	24.6032523702977	7.95001321910729	17.9922861434862	0.238946247899258	0.319243185235393	0.0245367812368055	0.247259720384477
ENSMUSG00000028618	Tmem59	6021.09847495875	4065.59063065136	4799.13943163407	0.317897743815608	0.192889041631268	0.0244488632674161	0.247259720384477
ENSMUSG00000058569	Tmed9	3443.17948322987	2058.90254744039	2457.38856343469	0.31971611641469	0.223506894639977	0.0245485328787212	0.247259720384477
ENSMUSG00000024646	Cyb5a	7410.95434169528	4468.31241266835	5097.51634513882	0.32044688676216	0.221641639917251	0.0244611475180416	0.247259720384477
ENSMUSG00000031843	Mphosph6	477.997446071932	293.382772471948	378.397328837962	0.321104899418614	0.217902009618171	0.0245122396702818	0.247259720384477
ENSMUSG00000039001	Rps21	3292.33560004687	6042.06052782723	4478.31616837654	-0.310271418440571	0.241482739013267	0.0246218186100789	0.24748476919492
ENSMUSG00000117333	Gm16386	7.87383208481032	35.8341046641053	17.3377020731386	-0.203233846898253	0.375190106445793	0.0246162198117617	0.24748476919492
ENSMUSG00000091764	Zfp964	7.17439172022088	36.3115917105877	32.8265145127777	-0.197086301177941	0.387393676863401	0.0245944924247566	0.24748476919492
ENSMUSG00000035047	Kri1	472.570900024121	641.286552710298	528.220136024824	-0.297097372500278	0.163812120713913	0.0247046899244631	0.247894927528677
ENSMUSG00000098942	Mir8100	10.4945763753593	47.542170485468	30.2823496604356	-0.203576658857602	0.373783297443819	0.024718390782765	0.247894927528677
ENSMUSG00000048915	Efna5	23.2345434730364	1.70630626974633	10.60601359934	0.152830119900979	0.479416271039992	0.024697224521909	0.247894927528677
ENSMUSG00000027247	Arhgap1	2919.61172676477	2323.42866453659	2487.87392725256	0.25802557734501	0.131122125570955	0.0247160564219381	0.247894927528677
ENSMUSG00000022475	Hdac7	2280.32278458021	3111.38373146766	2817.27547873208	-0.298798738667383	0.165741368050679	0.0247551867673941	0.247984211780865
ENSMUSG00000002108	Nr1h3	1.3036081667407	9.52835816254762	7.76360924045489	-0.174321092068146	0.43488253174375	0.0247477897760135	0.247984211780865
ENSMUSG00000024085	Man2a1	796.895217044082	1151.49585177674	1135.37391397421	-0.313231985146608	0.185816641695721	0.0249907092511602	0.248262599131993
ENSMUSG00000060227	Golm2	68.6369703961249	137.873073092707	101.404155896999	-0.296936175356387	0.25656560535113	0.0248474615143685	0.248262599131993
ENSMUSG00000055862	Izumo4	849.283160811246	1138.14932342746	930.094689598896	-0.291693789220656	0.158853813492365	0.0249420960203164	0.248262599131993
ENSMUSG00000037791	Phf12	506.453440988898	648.27181401778	599.42597867267	-0.269772976852254	0.139932059059305	0.0248412546794179	0.248262599131993
ENSMUSG00000116291	Gm4383	16.0908865504012	52.5663398017525	28.0550987457882	-0.231286376287358	0.327226555855937	0.025003147121217	0.248262599131993
ENSMUSG00000105517	Gm42436	15.5566392160085	59.030314566824	49.0376320826991	-0.216773193392682	0.349560908110289	0.0248810355417398	0.248262599131993
ENSMUSG00000105093	Gm17815	11.3824122569692	43.9952124329199	30.295347207296	-0.215470323273594	0.352051128755681	0.024822902857183	0.248262599131993
ENSMUSG00000107586	Gm44283	9.45235215384605	49.6738731837409	33.7366874023794	-0.193085953584982	0.392558596664518	0.0249597746018591	0.248262599131993
ENSMUSG00000110635	Gm45853	4.44087046211147	24.2581276550478	32.1867651290451	-0.192877230864009	0.39329681178449	0.0249216807549239	0.248262599131993
ENSMUSG00000108662	Olfr188-ps1	1.0002927267588	10.9878788956552	7.78848719743819	-0.158518686987665	0.46741121696627	0.0248357951903636	0.248262599131993
ENSMUSG00000022022	Mtrf1	248.220906244118	94.636786254539	142.93365836982	0.257283863183111	0.295849136293513	0.0250063728162307	0.248262599131993
ENSMUSG00000054604	Cggbp1	2306.86664065191	1778.48775224035	2053.815783559	0.276521997860228	0.145490833264384	0.0249861624891831	0.248262599131993
ENSMUSG00000024258	Polr2d	722.902040864124	400.631209542589	495.996984125886	0.311282211601078	0.238764227436218	0.024965742769186	0.248262599131993
ENSMUSG00000031812	Map1lc3b	4822.02303661891	3191.09571656764	3758.43498898787	0.318887884252503	0.199051233767708	0.024954667995442	0.248262599131993
ENSMUSG00000091509	Gm17066	322.05668291969	195.849470092014	234.490251372827	0.319456969442941	0.220392589813105	0.0249996157479812	0.248262599131993
ENSMUSG00000040433	Zbtb38	2724.31283174422	1789.7966217611	2107.27078448401	0.319583077581896	0.201038962999921	0.024875153274534	0.248262599131993
ENSMUSG00000025507	Pidd1	196.244553650178	304.751493468869	199.721003750006	-0.320219124337868	0.206936241087456	0.0250300981975327	0.248359473242371
ENSMUSG00000097431	Gm26782	320.393159438582	197.841688345827	239.8662164181	0.320021360356482	0.216568696093852	0.0250512288005793	0.248430507140603
ENSMUSG00000046605	B3gntl1	282.416136822105	438.167705823137	344.523646759069	-0.319967765462622	0.206135339741857	0.0251012345500604	0.248474351215584
ENSMUSG00000025736	Jmjd8	197.393249992719	348.484233610968	256.985991896084	-0.313180641174281	0.234979451130153	0.0251501441184784	0.248474351215584
ENSMUSG00000019817	Plagl1	85.9131736248866	192.91264494377	147.191867547589	-0.279328267184124	0.27329062098631	0.0251262243911739	0.248474351215584
ENSMUSG00000092625	Gm20404	8.45288200167205	27.2397809061963	23.6830048042367	-0.231516866140726	0.326487303407735	0.0250903088577852	0.248474351215584
ENSMUSG00000053070	Cfap300	50.6473767026303	6.31177326992759	18.4640147437557	0.171413911277168	0.437495615252931	0.02514668494635	0.248474351215584
ENSMUSG00000032666	1700025G04Rik	764.900042971277	360.306557055466	467.821905071937	0.287580638853048	0.265144158070437	0.0251693108869298	0.248474351215584
ENSMUSG00000026457	Adipor1	3240.10913592848	2369.05687360468	2775.65879138433	0.298997178081408	0.166937860398992	0.0251814172932052	0.248474351215584
ENSMUSG00000028811	Yars	859.655157562593	612.971532322525	704.295235305922	0.306493780235549	0.176021747958238	0.0251601642385627	0.248474351215584
ENSMUSG00000004270	Lpcat3	704.753953287226	500.83066311955	633.413255691595	0.307057819963911	0.176750914630519	0.0251467756221421	0.248474351215584
ENSMUSG00000007379	Dennd2c	44.1471059820198	122.271979936362	62.5352242908535	-0.24957013900402	0.303543208471601	0.0252261348805026	0.248639636535597
ENSMUSG00000021217	Tshz3	13.1055036122289	0.341261253949266	9.43588008893693	0.124432700402108	0.513167666197605	0.0252194728333837	0.248639636535597
ENSMUSG00000040325	Dcaf1	1131.93292200864	1882.42931306253	1423.98308357082	-0.318204230224187	0.222789529318849	0.0252689913884356	0.248786889306915
ENSMUSG00000037526	Atg14	262.26348032806	174.325740578803	226.179748326502	0.317937305833909	0.198287190539962	0.0252769476915341	0.248786889306915
ENSMUSG00000026879	Gsn	701.238316330667	454.88607193206	604.263284664816	0.319380519807477	0.204850469657294	0.0252830498272086	0.248786889306915
ENSMUSG00000026987	Baz2b	1231.76456237207	916.263044979843	1124.90540538861	0.292628301287629	0.160506663503604	0.0253090297406535	0.24890478861646
ENSMUSG00000062232	Rapgef2	226.740278071506	383.961365725834	358.068986275867	-0.316476558487209	0.226908720941135	0.0254103211351795	0.249746533122849
ENSMUSG00000047789	Slc38a9	1264.60797247745	1625.86940920376	1486.14590103604	-0.271194664264363	0.141880293579833	0.0254227110371946	0.249746533122849
ENSMUSG00000031723	Txnl4b	270.234687569328	167.241617465152	224.398404408276	0.319024361315275	0.216809754483231	0.0254644546106804	0.250018480084212
ENSMUSG00000042292	Mrtfa	1431.54260290801	2008.69570681197	1831.7951157413	-0.306078739469923	0.176450546767289	0.0255034724291159	0.250036279706265
ENSMUSG00000067529	Olfr1423	1.67675949719613	30.7775086913713	11.8103165261919	-0.140848526380908	0.491448241879035	0.0255604735421185	0.250036279706265
ENSMUSG00000117775	Gm50462	0	8.53153134873164	7.75751449741158	-0.115729265509961	0.518337948486915	0.0255059843124024	0.250036279706265
ENSMUSG00000025408	Ddit3	532.058594366354	357.844574348665	417.194447555976	0.316371304623048	0.195173339412554	0.0255193834581498	0.250036279706265
ENSMUSG00000042043	Tbca	1411.49846009757	876.471620529046	938.622301365058	0.319018887606725	0.215758036553501	0.0255247224638567	0.250036279706265
ENSMUSG00000023104	Rfc2	2012.02874804533	1285.51832234771	1445.78993819229	0.319138186801004	0.208839845370569	0.0255647014513239	0.250036279706265
ENSMUSG00000033918	Parl	998.674560906634	635.426206855581	776.498518355353	0.319188536063534	0.20994889256306	0.0255617843033535	0.250036279706265
ENSMUSG00000070283	Ndufaf3	525.255961287625	345.360719407409	446.51366329105	0.318007890152436	0.201249456766928	0.0255907834167364	0.250039261251168
ENSMUSG00000056069	Otulinl	7065.26358543713	4622.6864657813	5289.55743649149	0.318290491005097	0.202601845882727	0.0255931306156643	0.250039261251168
ENSMUSG00000005621	Zfp592	1320.4087306692	2166.85843331891	1773.27001627208	-0.317940456230604	0.220114368191828	0.0256737876270474	0.250101836131578
ENSMUSG00000049076	Acap2	938.388225457845	1281.06008336273	1085.88887516879	-0.297801988972813	0.166757992942401	0.025683929631419	0.250101836131578
ENSMUSG00000073491	Ifi213	6314.82383958828	4798.21045643826	5790.55343032409	0.282910236912862	0.152035971534443	0.0256663360486699	0.250101836131578
ENSMUSG00000026755	Arpc5l	3385.99132985898	2381.33243799646	2841.42344714404	0.308853459003939	0.181023333686057	0.0256791470562406	0.250101836131578
ENSMUSG00000030663	1110004F10Rik	2557.58596177438	1776.02496126471	1962.65586029718	0.3114634491595	0.185155833318283	0.025630225682726	0.250101836131578
ENSMUSG00000017760	Ctsa	3277.91436910095	2123.80478403988	2935.3267435712	0.318588579727498	0.205249873370014	0.0256572741094042	0.250101836131578
ENSMUSG00000033460	Armcx1	65.4422945780735	22.9101172944074	47.3060165641019	0.244133366867435	0.307791086958	0.025750328610053	0.250210684736979
ENSMUSG00000037062	Sh3glb1	3721.15169141538	2984.19652173167	3357.1954139215	0.251903928902527	0.128105713521904	0.0257513949197836	0.250210684736979
ENSMUSG00000044469	Tnfaip8l1	863.726861568662	602.914309372381	661.398096922924	0.310319084089313	0.183522312745271	0.0257202009144109	0.250210684736979
ENSMUSG00000024521	Pmaip1	931.706417743005	602.430696742009	785.622296578669	0.318492876376614	0.20591021186975	0.0257374803362688	0.250210684736979
ENSMUSG00000020255	Nopchap1	929.050011764232	1681.97045932824	1197.28906685833	-0.308713969589038	0.239660664880715	0.0257679143556643	0.250234453936683
ENSMUSG00000108414	Snhg1	662.805088689602	1070.51204615656	804.145278727339	-0.31820698157231	0.216560194625551	0.0258345570276534	0.25028487047552
ENSMUSG00000036561	Ppp6r2	684.843053956424	1174.29287872474	1015.00807776516	-0.314457221727256	0.229494187015453	0.0258041520462463	0.25028487047552
ENSMUSG00000019731	Slc35e1	439.45256768399	784.527402535621	623.527584956367	-0.310068695761593	0.237288989962116	0.0258575618392402	0.25028487047552
ENSMUSG00000019790	Stxbp5	423.026279923278	766.562819562813	638.700099796569	-0.308311195809295	0.239974023303774	0.0258451017921419	0.25028487047552
ENSMUSG00000050555	Hyls1	152.47221343848	83.1644011015198	127.870452932815	0.306914414571311	0.241933780565513	0.025843479256992	0.25028487047552
ENSMUSG00000071649	B3gat3	537.044097500649	372.767597581568	434.107229143452	0.311309515924905	0.185569849711863	0.0258097039592744	0.25028487047552
ENSMUSG00000035954	Dock4	81.8210021476742	185.932290620634	107.47345272312	-0.275128855624441	0.275218338159665	0.0258931219898404	0.250492710610094
ENSMUSG00000105601	Gm42725	98.3520984912256	44.9866056883481	62.6355759674112	0.280649610403543	0.269862509207158	0.0259169455292906	0.250586845272602
ENSMUSG00000034269	Setd5	4861.81923896706	7606.35510074706	6883.77258938894	-0.318237729590104	0.208936487294669	0.0259651928057404	0.250647722689971
ENSMUSG00000052798	Nup107	947.966014529528	706.402106363003	795.769032698221	0.291348817563503	0.160537852887617	0.0259655309147363	0.250647722689971
ENSMUSG00000061559	Wdr61	1742.40847475874	1091.35394518738	1292.15633667935	0.318204031487139	0.213968896129813	0.0259541709532042	0.250647722689971
ENSMUSG00000005533	Igf1r	1815.41798406683	1277.21233853054	1624.9532242819	0.308228826062762	0.181063214883802	0.0259857495780513	0.250706789607884
ENSMUSG00000028744	Slc66a1	192.103000690002	111.813492402346	185.330830775498	0.313865722668195	0.229783525934584	0.0260002041860466	0.250710211839531
ENSMUSG00000029674	Limk1	261.359939149478	435.962085121957	354.325078464261	-0.316087997425118	0.223967608302782	0.0260235747477409	0.250787046693356
ENSMUSG00000024759	Atl3	1998.93659042827	3356.8333961031	2934.57733038195	-0.315443255559828	0.225306069211835	0.0261079484562179	0.250787046693356
ENSMUSG00000005102	Eif2ak4	213.866464590158	359.936449079778	328.04877647004	-0.31507758788404	0.22612813472249	0.0261369604263208	0.250787046693356
ENSMUSG00000029165	Agbl5	156.047666311191	290.804032137092	223.852744075703	-0.303815378521766	0.245089650091497	0.0261230596320369	0.250787046693356
ENSMUSG00000052713	Zfp608	93.672681482104	192.52057447724	99.4997062427431	-0.289499572977667	0.260716787875129	0.0261239577970643	0.250787046693356
ENSMUSG00000076430	Hus1b	12.1477060625977	45.0958897056338	25.0895425588144	-0.215521212239313	0.34477800066616	0.0260523021984896	0.250787046693356
ENSMUSG00000053414	Hunk	0	4.38684183833441	7.14921472572079	-0.129926857654979	0.501001941952632	0.0261511940963127	0.250787046693356
ENSMUSG00000090812	Samd15	8.5544856191487	0.701308141103066	7.67676013020314	0.152467839020681	0.467308060604558	0.0261383280410796	0.250787046693356
ENSMUSG00000005873	Reep5	3537.12724634798	2664.86528561079	2950.1771413364	0.286322840155341	0.156029169014474	0.0261633188018771	0.250787046693356
ENSMUSG00000030493	Faap24	368.345324227485	210.071118688215	261.449521079754	0.311425898926328	0.233959903870851	0.0261276602402653	0.250787046693356
ENSMUSG00000036873	2410004B18Rik	608.634597772825	384.671799499893	484.343042964111	0.318098165167789	0.212018712195285	0.0260432901766527	0.250787046693356
ENSMUSG00000032849	Abcc4	933.561371367002	1601.02508431432	1336.82679433953	-0.313290989218727	0.229731048208496	0.0262581010373059	0.251029839979634
ENSMUSG00000026721	Rabgap1l	7938.19093328015	10652.0899783155	9343.98522470984	-0.29067625649195	0.160342845457179	0.0262088996374889	0.251029839979634
ENSMUSG00000066568	Lsm14a	2299.97445675724	1811.3774838566	2135.88724038854	0.263205944154331	0.136889589681038	0.0262553926375841	0.251029839979634
ENSMUSG00000038542	Pcid2	729.507236454997	504.193327613192	576.312750446797	0.311368926324882	0.187307785172085	0.0262200734365592	0.251029839979634
ENSMUSG00000041697	Cox6a1	3519.27131026824	2240.32268886975	2655.00275336655	0.31762101047633	0.210156814258595	0.0262592375210685	0.251029839979634
ENSMUSG00000035004	Igsf6	4.18984462949926	21.2167238723741	22.0152406728525	-0.191285841427823	0.385845454732767	0.0262991596696302	0.251276388009509
ENSMUSG00000021024	Psma6	3559.39490525078	2583.25378573121	3008.68639267904	0.299740626944549	0.170496457834318	0.0263195017450547	0.251335693087442
ENSMUSG00000029461	Fam168a	766.035549665365	1088.87375105446	929.240270522929	-0.30777054179144	0.181534067197912	0.0263470877239417	0.251452296911661
ENSMUSG00000020485	Supt4a	4606.68199593963	2989.97209009805	3514.65616984871	0.317025446425267	0.205264075297299	0.0263599955819885	0.251452296911661
ENSMUSG00000033624	Pdpr	349.931487453277	566.478104449046	472.469609047418	-0.31673818012254	0.217690388774574	0.0264075878998187	0.251501510683812
ENSMUSG00000037373	Ctbp1	2237.07783314258	2728.86707606026	2595.4896483541	-0.2353209020888	0.117750627463309	0.0263943850460221	0.251501510683812
ENSMUSG00000098708	Gm27252	11.3417479010223	49.3660975387871	28.9365639769183	-0.20136523693083	0.366229660843607	0.0264059591927113	0.251501510683812
ENSMUSG00000046982	Tshz1	224.532544075176	347.989308958161	278.717918556145	-0.317017521535265	0.206726914326996	0.0264407341714501	0.251605136296968
ENSMUSG00000030213	Atf7ip	12492.4742350816	9232.05567119904	10850.3804903131	0.293475900543895	0.163743427048121	0.0264609192326264	0.251605136296968
ENSMUSG00000031950	Gabarapl2	1748.91869204372	1255.93214908604	1479.92197655236	0.302642401978815	0.174502107097833	0.0264588298746946	0.251605136296968
ENSMUSG00000025437	Usp33	765.607894196125	1144.11849322102	951.738959911252	-0.314778089718438	0.197075337058849	0.0265433731639217	0.252139321758222
ENSMUSG00000030868	Dctn5	4410.79148148745	3209.26895663925	3524.09901287377	0.298655912300554	0.169742319194084	0.0265454592166578	0.252139321758222
ENSMUSG00000057667	Bloc1s3	199.838148435131	114.083785918086	150.803770820655	0.310200389562729	0.234281862924712	0.026575323955341	0.252288219567495
ENSMUSG00000027475	Kif3b	822.671197673075	1172.96589921504	920.657394264268	-0.307896404447086	0.182753345426689	0.0266496469398479	0.252320219508752
ENSMUSG00000105776	Gm43292	26.1224849794281	79.9249449182816	58.1221103856029	-0.232908253038108	0.317890062205081	0.0266135812414543	0.252320219508752
ENSMUSG00000085782	Gm15624	2.3370142962291	18.6849600169884	9.2711491659599	-0.166482716408576	0.435206963976662	0.0265936321837911	0.252320219508752
ENSMUSG00000064343	mt-Tq	86.6583951114234	20.9342986716183	39.2216079588892	0.205124606533609	0.358252694634551	0.026640560524949	0.252320219508752
ENSMUSG00000031429	Psmd10	1528.66720954292	859.952029317664	1137.29580553374	0.308586364344781	0.236766611944803	0.026626846377212	0.252320219508752
ENSMUSG00000033326	Kdm4a	390.597901675532	629.344051475938	499.318787278448	-0.316303429412956	0.216730542772657	0.0266684205218954	0.252363589834924
ENSMUSG00000031365	Zfp275	930.749381622342	1477.37941292201	1172.4581784194	-0.316469555891826	0.213107764784047	0.0267549863006849	0.252534964298355
ENSMUSG00000026213	Stk11ip	433.335183109694	663.367084807162	589.834130947595	-0.315979101842822	0.204017510954767	0.0267553172178244	0.252534964298355
ENSMUSG00000034687	Fras1	2.87741837073368	17.6586039501609	10.426035308677	-0.178246022370549	0.408919209472902	0.0267575430368428	0.252534964298355
ENSMUSG00000029601	Iqcd	3.50202548942186	24.2103603201196	8.30211037597071	-0.173779697180891	0.418353030757293	0.0267565006412448	0.252534964298355
ENSMUSG00000107362	Gm40309	676.292263130278	461.578247950244	545.922430147505	0.312269916124346	0.191346963858523	0.0267071279124347	0.252534964298355
ENSMUSG00000029594	Rbm19	103.407985507465	185.671202380817	151.413851981211	-0.307158064393037	0.238205606696657	0.0268413143796194	0.253093885662672
ENSMUSG00002075283	U6	94.1894039646967	210.394782562936	127.297071286621	-0.274537096041415	0.273261331664607	0.0268452318969574	0.253093885662672
ENSMUSG00000022283	Pabpc1	7580.44588195744	9706.25705181248	8369.80306287378	-0.267555513451096	0.141087121385084	0.0268804363915945	0.25315733023249
ENSMUSG00000023020	Cox14	1958.70886093081	1252.34032678055	1520.28217210067	0.316260701722704	0.209502472182417	0.0268689721966279	0.25315733023249
ENSMUSG00000032425	Zfp949	417.969859106829	622.727264984509	554.445278938938	-0.313877304935468	0.196628542981532	0.0268975802200934	0.253184687079662
ENSMUSG00000052056	Zfp217	903.925457019279	1419.06695072743	1311.4261564027	-0.316065412542538	0.210534324890436	0.0269676556076607	0.253457292792408
ENSMUSG00000041849	Card6	2129.75958992445	3405.59330561055	2516.47189298145	-0.315803778711567	0.214926324921363	0.0269940056975941	0.253457292792408
ENSMUSG00000016933	Plcg1	4492.87643649244	6236.14624113247	6139.42798765465	-0.300883814271989	0.173612290299995	0.0269927571636231	0.253457292792408
ENSMUSG00000043795	Prr33	135.891939600423	271.538850694544	188.46793164042	-0.291258790509059	0.256815445369372	0.0269561493339773	0.253457292792408
ENSMUSG00000108825	Gm45838	36.0721876719387	115.456367224578	79.6378788137982	-0.227729702499239	0.322877870390152	0.026997812977269	0.253457292792408
ENSMUSG00000019773	Fbxo5	389.127248080365	215.864765111798	244.925552803036	0.305736923455365	0.239550538580751	0.0270610051075573	0.253916481170172
ENSMUSG00000047459	Dynlrb1	2868.40404461686	1797.34158886013	2132.05759773968	0.315535402834201	0.214562425020804	0.0271326698558057	0.254454642777469
ENSMUSG00000028957	Per3	207.200161140453	107.652042012436	162.028642963478	0.296635491123255	0.250553979521349	0.0271725762050612	0.254567870623728
ENSMUSG00000031516	Dctn6	3734.43188665959	2354.18666705057	2625.83105323077	0.31555279951191	0.213133668308161	0.0271733771128641	0.254567870623728
ENSMUSG00000025137	Pcyt2	1208.91825031298	961.659913572378	1062.845300399	0.256170892425419	0.132895749194431	0.0272169434542008	0.254841743843678
ENSMUSG00000060216	Arrb2	2319.02428850763	1736.47913608537	2062.68758783074	0.287568441801558	0.159331446527402	0.0273014119344848	0.255498108214249
ENSMUSG00000030591	Psmd8	3775.11726800434	2691.48432878854	2972.25606121913	0.303128475063091	0.177549317641929	0.0273196781739217	0.255534559500527
ENSMUSG00000026571	Dcaf6	289.991693750599	430.051798888732	358.539257878751	-0.312512780890959	0.195649382565319	0.0273901764536051	0.255656024945697
ENSMUSG00000057234	Mettl15	138.306192339358	293.244434452879	238.799616498922	-0.281138316829099	0.265678124244664	0.0273831634423521	0.255656024945697
ENSMUSG00000071112	Spx	57.4253558376119	13.9698059224477	34.2583212627248	0.203791495469336	0.356350099616085	0.0273492025360745	0.255656024945697
ENSMUSG00000025451	Paip1	1272.65769267359	858.458156004371	987.714390898901	0.312465761047636	0.195351538444744	0.0273632991364504	0.255656024945697
ENSMUSG00000066372	Vmn2r65	12.0785762541027	0.33744937217957	12.2659688224023	0.121553550122171	0.501015999745512	0.0274447428300417	0.255762564078077
ENSMUSG00000037960	Card19	487.474634204722	263.73201967302	385.644726595885	0.301445736778999	0.244180775650244	0.0274270968049899	0.255762564078077
ENSMUSG00000025978	Rftn2	277.754383695496	172.410313190227	190.916791187158	0.314577343408852	0.216951564669944	0.0274397940651056	0.255762564078077
ENSMUSG00000102967	Gm37946	6.18151683201545	29.9585645939112	28.6842625279148	-0.191013170109592	0.378001535510786	0.0275048914262087	0.256054698664616
ENSMUSG00000030742	Lat	17173.4615112258	11476.7896994377	13637.1434131126	0.313043581572888	0.197981099340734	0.0274907455649681	0.256054698664616
ENSMUSG00000042699	Dhx9	1264.54581686288	1838.66586478177	1568.56120186212	-0.309649247554004	0.189601051788304	0.0275872592669209	0.256687104670393
ENSMUSG00000021537	Cetn3	1645.09115800836	1051.58807820901	1154.20443503774	0.314584191377638	0.210066893810149	0.0276533906960176	0.257167855630695
ENSMUSG00000002279	Lmf1	315.886459567178	447.297573308281	393.750700087283	-0.304468101758476	0.180877334852169	0.027762839318722	0.258050729705277
ENSMUSG00000040236	Trappc5	706.626596248414	505.958367290503	570.879020911745	0.301418612254	0.176485881035399	0.0278024982749776	0.258284337422872
ENSMUSG00000096035	Odaph	14.4243301054378	0	6.7729082932182	0.103286546912921	0.513043781953242	0.027843756671223	0.258532552151967
ENSMUSG00000114854	Gm34354	10.8015481409843	0.682522507898531	13.0570669576975	0.140131177286352	0.474781676908852	0.0278700283936977	0.258641427384311
ENSMUSG00000041921	Metap1d	680.80349114752	1048.30261715191	871.344092003148	-0.313845911888739	0.20614175712318	0.0278890398778403	0.258682847192425
ENSMUSG00000029119	Man2b2	736.026353766588	1244.28784914234	1028.7601011276	-0.310212864339669	0.227795896383289	0.0280149706569932	0.25875119449959
ENSMUSG00000026116	Tmem131	579.437882820082	1039.1098243923	871.449967605212	-0.303830378820239	0.239089927359524	0.0280419296890338	0.25875119449959
ENSMUSG00000021572	Cep72	65.073548413231	148.278007979148	131.612854030687	-0.268158733448909	0.276320492776694	0.0280084626122191	0.25875119449959
ENSMUSG00000042345	Ubash3a	5539.55064053192	6792.95361257289	6249.7707618911	-0.238533795084318	0.121480627526604	0.0280054564005049	0.25875119449959
ENSMUSG00000030730	Atp2a1	5.7135614625185	21.0978996620414	20.8777764256141	-0.209601026889568	0.343658430342629	0.0280021093523887	0.25875119449959
ENSMUSG00000034647	Ankrd12	4591.77830358016	5423.6978179114	5071.31138593705	-0.20729930397987	0.1020174663735	0.0280396080872583	0.25875119449959
ENSMUSG00000038264	Sema7a	88.5642061743293	33.6871392659693	61.9263098275425	0.248328124331898	0.295598205677726	0.0280056404905791	0.25875119449959
ENSMUSG00000026942	Traf2	1939.56415962738	1454.47581649532	1684.14040382309	0.28622540790892	0.159279426802803	0.0279951181630619	0.25875119449959
ENSMUSG00000011096	Akt1s1	235.795499157736	144.697001593532	175.453056911081	0.312851336082759	0.220356102523728	0.0279327780742441	0.25875119449959
ENSMUSG00000024007	Ppil1	1289.49904795912	830.227550497185	967.786788167566	0.313732521222228	0.208516179675682	0.028032353929729	0.25875119449959
ENSMUSG00000031706	Rfx1	590.176680229974	862.711872917982	818.220884830422	-0.309574379290085	0.191609077359038	0.0280641228575082	0.258821664174975
ENSMUSG00000107009	6720475M21Rik	6.644691136667	28.392073545638	26.3920014242986	-0.197722715890302	0.362262901765381	0.0281042327894762	0.259057212664425
ENSMUSG00000072437	Nanos1	229.417348057907	141.023270468654	290.265189275478	0.312548159812286	0.219638051087041	0.0281515658314069	0.259359063237433
ENSMUSG00000052656	Rnf103	385.333294350814	592.635843437058	522.445326961888	-0.313076800233266	0.206180801314843	0.0282598077787628	0.259426643332028
ENSMUSG00000031904	Slc7a6	2129.73417456929	2856.06711817294	2407.75133065731	-0.287976885255941	0.161540094933052	0.0282488213022393	0.259426643332028
ENSMUSG00000004071	Cdip1	1086.86063816311	1408.60900863001	1314.94605258976	-0.272749496857284	0.147322363152238	0.0282610318955143	0.259426643332028
ENSMUSG00000032198	Dock6	37.4446287992755	102.10147188935	91.0338933940188	-0.242527359558766	0.301089728715358	0.0281990831615588	0.259426643332028
ENSMUSG00000020993	Trappc6b	2400.53685902415	1868.36699150775	1997.29874074063	0.268452749099781	0.14368945683702	0.0282313281468605	0.259426643332028
ENSMUSG00000107023	Gm42715	299.314631009527	147.428439526101	187.287516927322	0.285550209586679	0.259419272931707	0.0282256065123417	0.259426643332028
ENSMUSG00000086922	Gm13835	50.9468494602965	25.3242603662204	35.8114931135353	0.28650772465679	0.25854119531468	0.0281987139462815	0.259426643332028
ENSMUSG00000040274	Cdk6	3951.8491620974	3100.90889918929	3041.77947571301	0.263694802773266	0.139971249965038	0.0283052172146143	0.2596981771378
ENSMUSG00000056201	Cfl1	26358.5333141963	20304.8785318329	21499.3588375084	0.273576275123546	0.148159379247517	0.0283467520410246	0.259945125343712
ENSMUSG00000000374	Trappc10	548.953476272857	793.980266536997	746.055197981846	-0.307391234768475	0.188430212682836	0.0284292690091141	0.260182857035783
ENSMUSG00000001576	Ergic1	1962.62192689966	2595.06410156391	2157.62280619059	-0.281958672570627	0.155815575114946	0.0283901754068163	0.260182857035783
ENSMUSG00002075247		40.576781273523	97.30657820332	65.999517103098	-0.259138776691979	0.283745790866381	0.0284312069748904	0.260182857035783
ENSMUSG00000051910	Sox6	4.4186908374284	32.0185335640618	16.1739653071923	-0.167759768121412	0.418075522238019	0.0284056917920131	0.260182857035783
ENSMUSG00000113626	Gm7240	44.5739131399233	117.650970656213	94.7728281704127	-0.246098169633153	0.296555017349187	0.0284566374897507	0.260281620990358
ENSMUSG00000035297	Cops4	2741.6318586651	1749.42632921246	2036.19092931086	0.312851790191441	0.210968312153092	0.028478753162805	0.260349979428194
ENSMUSG00000029033	Acap3	268.99701269178	175.136224413008	213.461389088387	0.312409387738578	0.205622115045991	0.0285533894955312	0.260898159619754
ENSMUSG00000030061	Uba3	1590.63989341995	1132.42575659512	1264.70185765613	0.301658330926328	0.178991426593138	0.0285690164398671	0.260906872787508
ENSMUSG00000024018	Ccdc167	70.0919886730197	110.475419507365	100.246833710852	-0.312540687531587	0.212837220546995	0.0285997333753514	0.260919373600371
ENSMUSG00000074088	Snrnp40	2021.88919551785	1318.24956723792	1522.89693512957	0.312334227889572	0.205540023533318	0.028585331034159	0.260919373600371
ENSMUSG00000024807	Syvn1	1062.73327836504	1574.34111378664	1346.95137536828	-0.310047587069635	0.195989942239936	0.0286499442016352	0.261243414281679
ENSMUSG00000060961	Slc4a4	4.44988289900017	32.4593371666657	12.5766148394176	-0.165776665009977	0.420075046561626	0.0286867636458071	0.261311139542058
ENSMUSG00000053907	Mat2a	9628.44152997194	6490.0726918598	7295.83850374489	0.310073430295827	0.19627393958729	0.028683351985404	0.261311139542058
ENSMUSG00000026111	Unc50	1571.48435714503	974.916374971429	1176.11241427324	0.311697338415104	0.217869984036551	0.028722971497546	0.261506992420822
ENSMUSG00000029291	Rufy3	113.889155155037	193.397250031089	162.024322559506	-0.307764337129471	0.229575523347792	0.0287838975827201	0.26166157658996
ENSMUSG00000038976	Ppp1r9b	358.928846915606	512.523951112412	461.783405660839	-0.304726978643741	0.18464980517206	0.0287768561843275	0.26166157658996
ENSMUSG00000078795	Ceacam15	165.744242869063	406.475347747638	206.415022168244	-0.255678669663949	0.286138319220776	0.0287840978465757	0.26166157658996
ENSMUSG00000020530	Ggnbp2	5455.89089621251	3906.20017595626	4480.4221573849	0.299921356162969	0.177099443570832	0.0288005136029489	0.261677022163533
ENSMUSG00000018567	Gabarap	4394.78878082395	3608.3007068562	4175.35191276025	0.232888624487606	0.118565588824746	0.0288412684274659	0.261896649170484
ENSMUSG00000024824	Rad9a	1377.84034002359	1034.48455252026	1104.63392654192	0.284840711528833	0.159456622454589	0.0288541440709171	0.261896649170484
ENSMUSG00000109214	Gm44659	10.7276931421391	1.3838306490016	6.78392493575207	0.163163481322244	0.423846940463963	0.0289023782297388	0.26220060576683
ENSMUSG00000083022	Rps15a-ps6	209.047271746268	380.500959195612	286.715405942097	-0.299565868883435	0.242192429798204	0.0289508626671952	0.262338858522969
ENSMUSG00000036594	H2-Aa	77.2621035917333	24.7206922729097	53.9530836442384	0.224832381835162	0.318684696910081	0.0289766333805248	0.262338858522969
ENSMUSG00000094766	Trav7-4	219.512720203075	112.14838464233	181.946506595865	0.289026031709468	0.254199570797177	0.0289645345225451	0.262338858522969
ENSMUSG00000027942	4933434E20Rik	886.214563832912	513.241523778649	657.841852988843	0.305922459213273	0.232484226083643	0.0289563881328799	0.262338858522969
ENSMUSG00000031959	Wdr59	335.701748947541	511.975924270339	399.925325872051	-0.31107307445921	0.204005437833136	0.0291042426858972	0.262769548656267
ENSMUSG00000047454	Gphn	439.084638482449	724.139938503396	521.848262948047	-0.30958423719009	0.223280862584631	0.0290959099746254	0.262769548656267
ENSMUSG00000036565	Ttyh3	218.428911770907	459.316916730694	334.199967789933	-0.277719256741842	0.264792150492501	0.0291424301192373	0.262769548656267
ENSMUSG00000004698	Hdac9	48.7254460459905	133.470550304651	107.975527195679	-0.239729721163179	0.301185347848741	0.0291340629112966	0.262769548656267
ENSMUSG00000102403	Gm38187	0	4.22663447982293	7.9524738141718	-0.124650951187335	0.487737854016186	0.0290599550251138	0.262769548656267
ENSMUSG00000036908	Unc93b1	689.319032548402	492.692261189894	574.209884375621	0.300038828123561	0.178133938823791	0.0291137683248487	0.262769548656267
ENSMUSG00000025724	Sec11a	4630.92314855869	3224.03377666781	3673.35826645714	0.305139742810059	0.186725356883265	0.0291397277574853	0.262769548656267
ENSMUSG00000031239	Itm2a	3622.89555025332	2221.78907299685	2568.29978190594	0.310383843347411	0.220614529164324	0.0290727756228951	0.262769548656267
ENSMUSG00000085687	Gm16153	130.845956554612	53.4278553013671	91.781291567975	0.254896358598102	0.285858618521144	0.0291833778135195	0.263005393260107
ENSMUSG00000044730	9930104L06Rik	292.195496440717	466.981126289918	333.82739073042	-0.310899607766147	0.216315820021241	0.0292297199079087	0.263289589504825
ENSMUSG00000104147	Gm37142	33.8859150260216	1.68724686089785	13.5604872635584	0.12996615530406	0.47969667928519	0.0293019856407312	0.263806889457135
ENSMUSG00000057181	5730455P16Rik	293.137365384744	439.282911941627	368.596393589733	-0.309673811898184	0.199685000035438	0.0293728252774846	0.263910159807455
ENSMUSG00000034158	Lrrc58	661.104969477525	956.289043765201	812.460317446751	-0.30596005830144	0.189296875523762	0.0293689711940866	0.263910159807455
ENSMUSG00000064363	mt-Nd4	18353.5686281738	13005.4319104718	15316.9610750452	0.301458315433124	0.180978682549052	0.0293443490987395	0.263910159807455
ENSMUSG00000027787	Nmd3	2934.1764837808	1910.98905397974	2089.01806659446	0.310845796376378	0.206284630936807	0.0293590883966706	0.263910159807455
ENSMUSG00000042272	Sestd1	84.242095521704	28.8156828460867	57.3357156086445	0.23138595286533	0.309416995592649	0.0294195293638177	0.264196288695981
ENSMUSG00000087452	Gm11998	54.8781512327429	16.1247620111669	31.6175821266369	0.214984554452257	0.329403909334956	0.029467322851345	0.264358459949427
ENSMUSG00000016206	H2-M3	2272.14057378572	1662.11199689761	1956.48771089712	0.2931693364902	0.169856196474853	0.0294640816657626	0.264358459949427
ENSMUSG00000111585	Gm47355	0.444254359736571	7.83729941988008	9.05641000119473	-0.134407759768624	0.472230187493068	0.0294953066645781	0.264476070500687
ENSMUSG00000063873	Slc24a3	49.6406931171012	11.99995323655	50.9538701980135	0.198160533649174	0.353777093245963	0.0295405219742346	0.26474799456848
ENSMUSG00000042700	Sipa1l1	1247.48498675207	2037.82500749113	1661.18187611966	-0.309121282467619	0.221324258188651	0.029597333093732	0.264990020009894
ENSMUSG00000021832	Psmc6	3925.58283421414	2865.85987861753	3115.83822245043	0.293556431889345	0.170628210604622	0.0295961701774223	0.264990020009894
ENSMUSG00000045232	Rln3	715.229572213242	385.087201335485	374.318273870068	0.29522142295762	0.245773685966511	0.0296266153017865	0.265001867623098
ENSMUSG00000013822	Elof1	1126.40395411043	683.741843264593	835.457818613757	0.308499202828397	0.22323594861989	0.0296284636879095	0.265001867623098
ENSMUSG00000101599	Gm20342	287.952745370198	508.650984885644	410.850044807052	-0.301509283460013	0.23722217620179	0.0296953890520726	0.26520025752632
ENSMUSG00000026348	Acmsd	0.912882567096769	7.82967565634068	10.2691335356254	-0.15737801956886	0.430008716901438	0.0296684400650147	0.26520025752632
ENSMUSG00000079523	Tmsb10	18544.6908719445	12331.5057284786	13614.5842064443	0.309314231440727	0.200788174394222	0.0296862127140324	0.26520025752632
ENSMUSG00000042678	Myo15	3.66440200964908	26.2028105209915	18.9005593534789	-0.164564759009201	0.414968856849347	0.029744888134943	0.265464231355763
ENSMUSG00000076840	Trav14-1	258.145356907846	129.460200628754	181.404408851365	0.284181772316006	0.257260647150733	0.0297548064277619	0.265464231355763
ENSMUSG00000024897	Apba1	1.23250513745956	13.5929981557812	9.49268230942855	-0.146764154653299	0.449661904318748	0.0297844241370311	0.265595208415522
ENSMUSG00000028621	Cyb5rl	96.8255932976258	174.674366993432	137.527760292594	-0.298803306571253	0.240699580680272	0.0298262976723763	0.265752015912304
ENSMUSG00000039462	Col10a1	18.2216828545177	64.9015731825761	62.9500752939615	-0.20870791446891	0.336127097076315	0.0299215756063457	0.265752015912304
ENSMUSG00000063842	Olfr862	0	9.21405385663017	7.28812635050168	-0.105729204076358	0.500363468946587	0.0298781324640286	0.265752015912304
ENSMUSG00000106976	Gm42963	12.8796655289724	0.67489874435914	17.3827165682175	0.130454918960893	0.475293667089369	0.0298940064227853	0.265752015912304
ENSMUSG00000026803	Ttf1	1189.15181692477	966.578899701575	1024.80663413828	0.239539845404435	0.124018118711533	0.0298406187324151	0.265752015912304
[truncated: 32,622 more rows]

## Sheet: DEG_table_all_genes_KO_GFPpos_n
Geneid	Gene_name	KO_11_GFPpos	KO_13_GFPpos	KO_15_GFPpos	KO_9_GFPpos	WT_1_GFPpos	WT_3_GFPpos	WT_5_GFPpos
ENSMUSG00000102693	4933401J01Rik	0	0	0	3.55403	0	2.04757	0
ENSMUSG00000051951	Xkr4	9.72727	0	15.7761	0	0	0	0
ENSMUSG00000102851	Gm18956	0	0	1.97201	0	0	0	0
ENSMUSG00000103377	Gm37180	6.48485	0	0	0	2.0247	20.4757	3.24042
ENSMUSG00000104017	Gm37363	0	0	0	0	7.08644	1.02378	7.56098
ENSMUSG00000103025	Gm37686	16.2121	0	6.90203	0	0	1.02378	3.24042
ENSMUSG00000103201	Gm37329	22.697	0	0	6.21956	0	35.8324	0
ENSMUSG00000103147	Gm7341	0	0	0	0	0	0	0
ENSMUSG00000103161	Gm38148	0	0	0.986004	0	0	10.2378	0
ENSMUSG00000102331	Gm19938	0	0	16.7621	0	0	0	0
ENSMUSG00000102348	Gm10568	0	0	8.87404	0	0	0	0
ENSMUSG00000102592	Gm38385	2.16162	0	0	4.44254	8.09878	4.09514	0
ENSMUSG00000102343	Gm37381	0	0	24.6501	0	1.01235	0	0
ENSMUSG00000025900	Rp1	30.2626	0	16.7621	20.4357	14.1729	21.4995	7.56098
ENSMUSG00000102948	Gm6101	6.48485	0	0	0	0	0	0
ENSMUSG00000104123	Gm37483	0	0	0	0	0	0	0
ENSMUSG00000104238	Gm37587	0	0	23.6641	0	0	0	0
ENSMUSG00000102269	Gm7357	1.08081	0	12.8181	1.77702	0	1.02378	1.08014
ENSMUSG00000103003	Gm38076	0	0	0	0	0	0	0
ENSMUSG00000104328	Gm37323	0	0	0	0	0	4.09514	0
ENSMUSG00000102735	Gm7369	0	0	0	0	0	0	0
ENSMUSG00000098104	Gm6085	24.8586	16.6924	10.846	20.4357	12.1482	17.4043	8.64113
ENSMUSG00000102175	Gm6119	0	0	0	0	0	12.2854	4.32056
ENSMUSG00002075947	U6	0	0	0	0	0	0	0
ENSMUSG00000103265	Gm2053	0	0	7.88803	0.888509	9.11113	0	0
ENSMUSG00000103922	Gm6123	14.0505	10.6225	32.5381	17.7702	23.284	44.0227	8.64113
ENSMUSG00000033845	Mrpl15	1331.56	1983.36	1133.9	1311.44	1198.62	1099.54	1238.92
ENSMUSG00000102275	Gm37144	5.40404	2.27624	5.91602	1.77702	6.07409	15.3568	1.08014
ENSMUSG00000025903	Lypla1	3385.09	2502.35	3213.39	2542.02	3020.85	2624.98	3018.99
ENSMUSG00000033813	Tcea1	807.364	938.569	726.685	936.488	669.162	661.364	880.315
ENSMUSG00000062588	Gm6104	1.08081	3.03499	1.97201	1.77702	2.0247	3.07135	2.16028
ENSMUSG00000103280	Gm37277	6.48485	0	9.86004	2.66553	2.0247	0	0
ENSMUSG00000002459	Rgs20	23.7778	0	0.986004	5.33105	0	0	0
ENSMUSG00000102653	Gm37079	0	0	0	12.4391	9.11113	2.04757	0
ENSMUSG00000085623	Gm16041	0	0	1.97201	0	0	0	0
ENSMUSG00000033793	Atp6v1h	1656.88	1534.94	1496.75	1384.3	1353.51	1349.35	1327.49
ENSMUSG00000104046	Gm37567	0	0	0	0	4.04939	0	0
ENSMUSG00000102907	Gm38264	3.24242	0	30.5661	0	0	0	0
ENSMUSG00000025905	Oprk1	1.08081	82.7034	0	0	0	2.04757	2.16028
ENSMUSG00000103519	Gm37429	0	0	0	0.888509	0	4.09514	0
ENSMUSG00000033774	Npbwr1	21.6162	0	0	0	0	0	0
ENSMUSG00000103090	Gm19214	0	0	0	0	0	0	50.7666
ENSMUSG00000025907	Rb1cc1	2614.47	1915.08	2768.7	2666.41	2900.38	2429.44	2229.41
ENSMUSG00000090031	4732440D04Rik	385.849	66.0109	499.904	242.563	401.902	932.667	48.6063
ENSMUSG00000087247	Alkal1	0	0	3.94402	3.55403	2.0247	9.21405	3.24042
ENSMUSG00000103355	Gm2147	0	2.27624	0	0.888509	1.01235	0	0
ENSMUSG00000103845	Gm19026	1.08081	0	2.95801	0	0	0	2.16028
ENSMUSG00000033740	St18	6.48485	0.758746	0.986004	8.88509	2.0247	33.7849	9.72127
ENSMUSG00000104385	Gm7449	0	0	0	0	2.0247	0	0
ENSMUSG00000102135	Gm37108	3.24242	3.03499	3.94402	1.77702	0	5.11892	2.16028
ENSMUSG00000051285	Pcmtd1	1526.1	912.772	1485.91	1227.92	1842.47	1546.94	1096.34
ENSMUSG00000098201	Gm26983	3.24242	0	35.4961	0	16.1976	12.2854	0
ENSMUSG00000103509	Gm38372	41.0707	1.51749	47.3282	39.0944	53.6545	28.6659	82.0907
ENSMUSG00000048538	Gm9826	1.08081	17.4512	11.832	1.77702	2.0247	4.09514	6.48084
ENSMUSG00000102768	Gm19002	0	0	0	14.2161	0	0	0
ENSMUSG00000097797	Gm26901	4.32323	0	0.986004	18.6587	8.09878	47.0941	14.0418
ENSMUSG00000103067	Gm30414	24.8586	0	0	5.33105	0	1.02378	6.48084
ENSMUSG00000104226	Gm7470	1.08081	0	0	0	0	0	19.4425
ENSMUSG00000103903	Rps2-ps2	1.08081	0	4.93002	0	7.08644	14.333	15.122
ENSMUSG00000103557	Gm38216	0	0	0	14.2161	0	0	6.48084
ENSMUSG00000025909	Sntg1	47.5556	0	0.986004	34.6518	0	6.1427	0
ENSMUSG00000102647	Gm38024	0	0	0	0	0	2.04757	0
ENSMUSG00000102253	Gm38259	0	0.758746	0	0	0	0	0
ENSMUSG00000103884	Gm37005	5.40404	0	0.986004	0	0	0	0
ENSMUSG00000103933	Gm36964	9.72727	3.79373	3.94402	8.88509	9.11113	9.21405	15.122
ENSMUSG00002075967		1.08081	0.758746	0.986004	0	2.0247	4.09514	2.16028
ENSMUSG00000102316	Gm37629	0	0	1.97201	0	0	1.02378	0
ENSMUSG00000102871	Gm37143	8.64647	0	0	0	0	1.02378	0
ENSMUSG00000061024	Rrs1	359.909	424.898	528.498	469.133	363.433	293.826	484.983
ENSMUSG00000025911	Adhfe1	0	3.79373	4.93002	7.10807	4.04939	17.4043	11.8815
ENSMUSG00000079671	2610203C22Rik	0	0	0	0.888509	0	10.2378	12.9617
ENSMUSG00000081441	Gm6161	0	0	0	0	1.01235	1.02378	0
ENSMUSG00000067879	Vxn	0	0	0	0	0	9.21405	30.2439
ENSMUSG00000025912	Mybl1	111.323	18.9687	8.87404	0.888509	23.284	11.2616	7.56098
ENSMUSG00000045210	Vcpip1	2035.16	2012.95	2010.46	2287.91	2413.44	2012.76	2254.25
ENSMUSG00000097893	1700034P13Rik	11.8889	0	0	0	0	6.1427	0
ENSMUSG00000025915	Sgk3	537.162	237.488	562.022	555.318	448.47	426.918	574.635
ENSMUSG00000046101	Mcmdc2	24.8586	9.8637	12.8181	9.7736	25.3087	30.7135	8.64113
ENSMUSG00000098234	Snhg6	281.01	701.082	269.179	454.028	304.717	294.85	479.582
ENSMUSG00000093178	Snord87	42.1515	50.0773	64.0903	44.4254	46.568	99.307	71.2893
ENSMUSG00000099032	Tcf24	0	0	2.95801	0	0	0	4.32056
ENSMUSG00000025916	Ppp1r42	2.16162	0	7.88803	0.888509	12.1482	3.07135	0
ENSMUSG00000025917	Cops5	1394.24	1994.74	1007.7	1088.42	1102.45	775.004	1175.19
ENSMUSG00000056763	Cspp1	1302.37	1261.04	1223.63	1148.84	1044.74	935.738	1268.09
ENSMUSG00000102356	1700047N06Rik	0	0	8.87404	0	6.07409	1.02378	11.8815
ENSMUSG00000067851	Arfgef1	2673.92	1514.46	2092.3	1378.97	2443.81	2605.53	1709.86
ENSMUSG00002076532	7SK	8.64647	0	10.846	7.10807	34.4198	1.02378	11.8815
ENSMUSG00000102556	Gm37569	60.5253	0	26.6221	44.4254	37.4569	40.9514	25.9234
ENSMUSG00000042501	Cpa6	0	0	0	0.888509	6.07409	21.4995	2.16028
ENSMUSG00000103810	Gm38005	0	0	0	2.66553	0	0	0
ENSMUSG00000103448	Gm37133	0	0	0	0	0	0	0
ENSMUSG00000100648	Gm28659	0	0	1.97201	0	0	0	3.24042
ENSMUSG00000048960	Prex2	19.4545	9.8637	86.7684	5.33105	5.06174	9.21405	21.6028
ENSMUSG00000103494	Gm37410	0	0	4.93002	15.9932	0	6.1427	0
ENSMUSG00000057715	A830018L16Rik	6.48485	0	0.986004	1.77702	9.11113	7.16649	4.32056
ENSMUSG00000103825	Gm38178	7.56566	0	0.986004	0	0	0	1.08014
ENSMUSG00000103561	Gm38069	0	0	0	0	0	0	18.3624
ENSMUSG00000101610	Gm7560	0	2.27624	0	0	1.01235	0	6.48084
ENSMUSG00000097628	Gm2383	2.16162	0	1.97201	3.55403	2.0247	4.09514	4.32056
ENSMUSG00000098163	Gm6216	0	0	0	0	0	0	0
ENSMUSG00000097171	Gm17644	0	0	0	0	0	0	10.8014
ENSMUSG00000016918	Sulf1	45.3939	0	0.986004	7.10807	0	8.19027	0
ENSMUSG00000025938	Slco5a1	9.72727	0.758746	0.986004	1.77702	0	2.04757	2.16028
ENSMUSG00000099498	Gm29283	0	0	2.95801	0	2.0247	0	3.24042
ENSMUSG00000042414	Prdm14	1.08081	0.758746	0	0	13.1605	0	10.8014
ENSMUSG00000005886	Ncoa2	2017.87	1696.56	2460.08	1839.21	1945.73	2815.41	2213.21
ENSMUSG00000103506	Gm38376	50.798	46.2835	21.6921	31.9863	44.5433	32.7611	44.2858
ENSMUSG00000103495	Gm37409	31.3434	0	66.0623	12.4391	25.3087	35.8324	0
ENSMUSG00002076346		2.16162	0	4.93002	4.44254	3.03704	1.02378	0
ENSMUSG00000102639	Gm38223	18.3737	0	33.5241	13.3276	23.284	39.9276	5.4007
ENSMUSG00000104170	Gm37702	54.0404	0	165.649	108.398	281.433	370.61	90.7318
ENSMUSG00000087782	Gm23169	1.08081	3.79373	0	0	1.01235	3.07135	2.16028
ENSMUSG00000103085	Gm38120	199.95	106.983	631.043	351.849	635.755	729.958	424.495
ENSMUSG00000102664	Gm38380	113.485	66.7697	177.481	124.391	139.704	168.924	69.129
ENSMUSG00000101476	Gm29570	0	0	0	0	11.1358	0	0
ENSMUSG00000025935	Tram1	5645.06	5184.51	4673.66	5429.68	3982.58	3957.95	4819.59
ENSMUSG00000025937	Lactb2	689.556	766.334	543.288	780.999	815.953	469.917	540.07
ENSMUSG00000102982	Gm38319	115.646	32.6261	51.2722	90.6279	73.9014	62.4508	6.48084
ENSMUSG00000067813	Xkr9	0	15.1749	1.97201	0	0	0	0
ENSMUSG00000097711	Gm5523	2.16162	0	0.986004	0	2.0247	2.04757	1.08014
ENSMUSG00000104209	Gm37400	0	0	0	0.888509	12.1482	0	0
ENSMUSG00000025932	Eya1	0	0	0	0	0	3.07135	0
ENSMUSG00000102588	Gm37444	0	0	0	0	0	0	0
ENSMUSG00000054493	Gm9947	0	0	0	0	0	0	0
ENSMUSG00000025930	Msc	0	0	0	0	0	0	0
ENSMUSG00000103492	Gm37412	0	0	8.87404	1.77702	0	0	0
ENSMUSG00000081201	Smt3h2-ps4	0	0	0	0.888509	0	3.07135	2.16028
ENSMUSG00000082193	Rpl5-ps1	108.081	97.1195	44.3702	100.401	63.7779	126.949	136.098
ENSMUSG00000032769	Trpa1	0	0	0	2.66553	61.7532	0	7.56098
ENSMUSG00000073737	Gm10566	3.24242	0.758746	0	0	0	2.04757	3.24042
ENSMUSG00000092083	Kcnb2	37.8283	0	0	0	1.01235	1.02378	0
ENSMUSG00000102937	Gm38116	0	0	0	26.6553	0	0	0
ENSMUSG00000104149	Gm37138	0	0	0	0	9.11113	0	0
ENSMUSG00000025925	Terf1	1192.13	2461.37	1127	1119.52	1114.6	965.428	805.785
ENSMUSG00000104379	Gm37509	30.2626	0	5.91602	0	0	0	3.24042
ENSMUSG00000032719	Sbspon	0	0	3.94402	7.99658	3.03704	0	0
ENSMUSG00000100652	Gm7634	0	0.758746	0.986004	1.77702	1.01235	2.04757	0
ENSMUSG00000067795	4930444P10Rik	0	0	0	2.66553	0	0	2.16028
ENSMUSG00000043716	Rpl7	19592.9	10104.2	16859.7	16900.3	16760.4	21322.3	23902.4
ENSMUSG00000025921	Rdh10	166.444	44.766	195.229	181.256	95.1607	159.71	116.655
ENSMUSG00000104165	Gm38249	0	0	0	0	0	0	16.2021
ENSMUSG00000100868	Gm28095	0	0	0	3.55403	0	0	0
ENSMUSG00000025920	Stau2	11.8889	18.9687	14.7901	0	41.5063	15.3568	0
ENSMUSG00000089982	Gm7568	0	0	0	0	0	0	0
ENSMUSG00000025939	Ube2w	1546.64	1412.03	1292.65	1028.89	1086.25	1059.62	1055.3
ENSMUSG00000102457	Gm38342	5.40404	0	3.94402	0.888509	9.11113	16.3805	3.24042
ENSMUSG00000079658	Eloc	1487.19	3499.34	1279.83	1921.84	1380.84	1238.78	1680.7
ENSMUSG00000097744	D030040B21Rik	14.0505	0	0.986004	13.3276	0	17.4043	3.24042
ENSMUSG00000100959	Idi1-ps5	0	0	0	3.55403	0	0	0
ENSMUSG00000025940	Tmem70	874.374	1134.33	904.166	1195.04	961.731	809.813	1173.03
ENSMUSG00000025779	Ly96	312.354	383.167	379.612	258.556	167.037	116.711	123.136
ENSMUSG00000091020	Gm5828	1.08081	1.51749	0.986004	0	0	0	2.16028
ENSMUSG00000104133	4921511E07Rik	0	0	0	1.77702	0	0	0
ENSMUSG00000042686	Jph1	5.40404	0	0	0	1.01235	9.21405	0
ENSMUSG00000100110	Gm28783	0	0	1.97201	0	0	0	0
ENSMUSG00000025777	Gdap1	47.5556	9.8637	37.4682	36.4289	21.2593	70.6411	38.8851
ENSMUSG00000101589	Rbm6-ps1	0	0.758746	2.95801	2.66553	3.03704	1.02378	3.24042
ENSMUSG00000102048	Gm6075	4.32323	2.27624	0	0	0	0	0
ENSMUSG00000067780	Pi15	6.48485	0	8.87404	0.888509	0	2.04757	33.4844
ENSMUSG00000100053	Gm28154	6.48485	4.55248	3.94402	0	0	0	5.4007
ENSMUSG00000085125	Gm16070	1.08081	0.758746	12.8181	0	27.3334	33.7849	0
ENSMUSG00000025776	Crispld1	0	0	0.986004	8.88509	0	3.07135	0
ENSMUSG00000100554	Gm7690	0	0	0	0	0	0	0
ENSMUSG00000099591	Gm17969	0	0	0	0	0	0	0
ENSMUSG00000025774	Crisp4	0	0	2.95801	0	0	0	0
ENSMUSG00000067773	Defb41	0	0	0	0	0	11.2616	0
ENSMUSG00000089787	Gm15825	0	0	0.986004	0	0	0	0
ENSMUSG00000100720	Gm10075	3.24242	0.758746	0.986004	0	1.01235	1.02378	0
ENSMUSG00000025927	Tfap2b	0	0	0.986004	0	10.1235	0	0
ENSMUSG00000102597	Gm38382	0	0	0	0	0	0	0
ENSMUSG00000043760	Pkhd1	22.697	69.8047	2.95801	8.88509	5.06174	6.1427	5.4007
ENSMUSG00000104095	Gm37315	0	0	0	0	0	0	2.16028
ENSMUSG00000090142	Gm15795	1.08081	3.03499	0	0	0	0	0
ENSMUSG00000099906	Lincmd1	4.32323	0	0	0	0	2.04757	2.16028
ENSMUSG00000025929	Il17a	15.1313	0	0	0	0	0	0
ENSMUSG00000041872	Il17f	3.24242	0	6.90203	0	0	1.02378	0
ENSMUSG00000041859	Mcm3	1290.48	1261.8	1058.97	1169.28	1038.67	1040.16	1225.96
ENSMUSG00000102121	Gm28065	1.08081	0	1.97201	0.888509	0	3.07135	0
ENSMUSG00000097934	6720483E21Rik	0	0	0	0	0	0	11.8815
ENSMUSG00000025931	Paqr8	179.414	87.2558	171.565	88.8509	166.025	154.591	122.056
ENSMUSG00000077314	Gm24171	0	0	4.93002	0	6.07409	8.19027	1.08014
ENSMUSG00000041809	Efhc1	0	15.9337	36.4822	6.21956	4.04939	29.6897	0
ENSMUSG00000041779	Tram2	290.737	651.004	426.94	209.688	448.47	440.227	352.126
ENSMUSG00000100819	Gm2693	0	0	0	0	0	0	1.08014
ENSMUSG00000025933	Tmem14a	113.485	235.211	73.9503	81.7428	146.79	67.5697	98.2928
ENSMUSG00000102633	Gm38224	69.1717	0.758746	1.97201	15.1046	34.4198	15.3568	17.2823
ENSMUSG00000025934	Gsta3	214	87.2558	141.985	131.499	211.581	244.684	58.3276
ENSMUSG00000099343	Gm28836	54.0404	63.7347	69.0203	127.945	140.716	110.569	99.3729
ENSMUSG00000096375	Gm7094	2.16162	17.4512	0.986004	0	0	0	0
ENSMUSG00000025936	Gm4956	7603.49	14480.7	7939.31	10900.2	6581.28	6829.66	8168.02
ENSMUSG00000093963	Gm21909	718.737	242.799	967.27	630.841	288.519	233.423	139.338
ENSMUSG00000067750	Khdc1a	123.212	146.438	77.8943	161.709	69.852	89.0692	91.812
ENSMUSG00000086194	Gm16329	21.6162	6.06997	8.87404	36.4289	21.2593	0	20.5227
ENSMUSG00000094436	Gm16327	0	0	5.91602	14.2161	6.07409	6.1427	5.4007
ENSMUSG00000041722	Khdc1c	3.24242	0	6.90203	0.888509	0	0	0
ENSMUSG00000085079	Khdc1b	1.08081	0	0	2.66553	0	2.04757	1.08014
ENSMUSG00000085679	Gm16328	5.40404	0	7.88803	8.88509	0	0	0
ENSMUSG00000028033	Kcnq5	123.212	78.9096	181.425	47.9795	158.939	218.066	106.934
ENSMUSG00000104138	Gm36949	23.7778	0	36.4822	0.888509	32.3951	8.19027	50.7666
ENSMUSG00000082935	Gm7658	12.9697	6.82872	15.7761	17.7702	9.11113	28.6659	22.683
ENSMUSG00000103748	Gm38243	64.8485	0	28.5941	46.2025	258.149	332.73	128.537
ENSMUSG00000100418	Gm28239	0	0	0	11.5506	0	0	8.64113
ENSMUSG00000041670	Rims1	7.56566	12.1399	2.95801	4.44254	4.04939	7.16649	6.48084
ENSMUSG00000097642	Gm26866	20.5354	0	0	0	0	0	8.64113
ENSMUSG00000101468	Gm7761	5.40404	0	0	0	0	0	0
ENSMUSG00000101227	Gm29506	0	0	0	0	0	0	15.122
ENSMUSG00000073730	Ppp1r14bl	0	0	0	0	5.06174	0	4.32056
ENSMUSG00000026158	Ogfrl1	74.5758	57.6647	36.4822	101.29	45.5557	65.5222	25.9234
ENSMUSG00000097920	Gm7784	7.56566	0	2.95801	0	0	0	1.08014
ENSMUSG00000099503	Gm28822	4.32323	0	0	0	0	15.3568	0
ENSMUSG00000026156	B3gat2	105.919	11.3812	255.375	168.817	251.062	397.228	151.22
ENSMUSG00000026155	Smap1	942.465	962.849	987.976	842.306	1019.43	1165.07	1205.44
ENSMUSG00000026154	Sdhaf4	264.798	718.533	254.389	417.599	311.803	262.089	366.168
ENSMUSG00000026153	Fam135a	5.40404	0	7.88803	0	3.03704	19.4519	3.24042
ENSMUSG00000026147	Col9a1	17.2929	0	0	0	0	0	7.56098
ENSMUSG00000026141	Col19a1	10.8081	0	1.97201	0.888509	0	5.11892	0
ENSMUSG00000099997	Tubb4b-ps2	0	2.27624	0	0	12.1482	1.02378	0
ENSMUSG00000100131	Gm28439	9.72727	0	4.93002	3.55403	6.07409	6.1427	10.8014
ENSMUSG00000067736	Gm10222	1.08081	0	0	0	0	0	1.08014
ENSMUSG00000101939	Gm28438	2.16162	1.51749	0.986004	2.66553	1.01235	3.07135	1.08014
ENSMUSG00000101111	Gm28437	3.24242	5.31123	10.846	9.7736	8.09878	3.07135	20.5227
ENSMUSG00000100862	Gm10925	6.48485	22.0036	17.7481	10.6621	14.1729	7.16649	15.122
ENSMUSG00000102070	Gm28661	6.48485	12.1399	7.88803	8.88509	6.07409	3.07135	6.48084
ENSMUSG00000101249	Gm29216	17.2929	20.4862	41.4122	61.3071	19.2346	33.7849	48.6063
ENSMUSG00000073725	Lmbrd1	2141.08	2966.7	2022.29	1735.26	1891.07	1710.74	1809.24
ENSMUSG00000100808	Gm28594	0	0	7.88803	0	4.04939	0	4.32056
ENSMUSG00000100450	Gm9443	0	0	0.986004	0.888509	0	0	3.24042
ENSMUSG00000033569	Adgrb3	24.8586	0	26.6221	20.4357	0	12.2854	29.1638
ENSMUSG00000104257	Gm20172	0	0	0	0	0	1.02378	0
ENSMUSG00000103209	Gm37331	0	0	0	0	0	0	0
ENSMUSG00000104027	Gm37211	0	0	0	0	0	1.02378	12.9617
ENSMUSG00000102407	Gm37862	0	0	0	0	0	0	0
ENSMUSG00000103214	Gm38286	0	0	0	25.7668	0	0	0
ENSMUSG00000103889	Gm37011	0	0	0	0	0	0	0
ENSMUSG00000101301	Gm29214	0	0	0	0	0	2.04757	0
ENSMUSG00000104221	Gm37051	0	0	0	27.5438	0	4.09514	0
ENSMUSG00000102250	Gm38260	37.8283	0	0	0	0	10.2378	0
ENSMUSG00000103563	8030445P17Rik	0	0	47.3282	12.4391	10.1235	27.6422	0
ENSMUSG00000102465	Gm38198	1.08081	15.9337	6.90203	0	30.3704	1.02378	0
ENSMUSG00000102659	Gm37077	0	0	0	0	4.04939	2.04757	0
ENSMUSG00000103924	Gm37895	8.64647	0	0	0	0	0	0
ENSMUSG00000104132	Gm36952	0	0	0	0	0	12.2854	0
ENSMUSG00000102747	Gm37602	21.6162	0	0	0	0	27.6422	2.16028
ENSMUSG00000102386	2900022M07Rik	5.40404	0	0	1.77702	5.06174	0	0
ENSMUSG00000073722	4931408C20Rik	0	0	0	0	0	5.11892	0
ENSMUSG00000119695	n-R5s209	0	0	0.986004	0	0	0	0
ENSMUSG00000100310	Gm19641	0	0	0.986004	0	0	0	0
ENSMUSG00000101514	Gm5524	0	0	0	49.7565	0	7.16649	0
ENSMUSG00000101372	Gm19028	0	0	0	0	0	34.8086	0
ENSMUSG00000103241	Gm38089	1.08081	0	0	0.888509	0	14.333	39.9652
ENSMUSG00000086240	Gm7846	50.798	104.707	36.4822	40.8714	27.3334	34.8086	49.6865
ENSMUSG00000101235	Gm18033	0	0	9.86004	0	0	10.2378	0
ENSMUSG00000099492	Gm5525	107	53.871	136.069	110.175	108.321	123.878	170.662
ENSMUSG00000101726	Gm7858	0	0	0	0	2.0247	1.02378	0
ENSMUSG00002075317		1.08081	0	2.95801	0	0	0	0
ENSMUSG00000048874	Phf3	1205.1	1339.95	1408.01	1670.4	1996.35	1876.6	1718.5
ENSMUSG00000103783	Gm37522	30.2626	6.06997	62.1183	51.5335	56.6915	32.7611	24.8432
ENSMUSG00000104315	Gm37906	252.909	215.484	47.3282	150.158	106.297	201.685	87.4914
ENSMUSG00000026064	Ptp4a1	19.4545	20.4862	27.6081	99.513	19.2346	39.9276	109.094
ENSMUSG00000117310	Ptp4a1	8.64647	3.03499	11.832	8.88509	11.1358	8.19027	11.8815
ENSMUSG00000117091	Gm5698	2.16162	0	0	0	0	0	0
ENSMUSG00000086727	4931428L18Rik	0	0	0	0	9.11113	13.3092	0
ENSMUSG00000099796	Gm7893	0	0	0	0	0	6.1427	0
ENSMUSG00000101093	Eef1a1-ps2	0	0	11.832	0	0	0	0
ENSMUSG00000026058	Khdrbs2	0	0	17.7481	1.77702	0	9.21405	0
ENSMUSG00000103482	Gm37999	0	0	0	0	0	1.02378	0
ENSMUSG00000104313	Gm37911	0	0	0	1.77702	0	0	0
ENSMUSG00000102865	Gm9839	0	0	0	3.55403	0	0	0
ENSMUSG00000102321	Gm37792	29.1818	0	0	20.4357	0	32.7611	0
ENSMUSG00000091318	Semp2l1	0	0	0	4.44254	0	0	0
ENSMUSG00000104433	Gm37426	0	0	0	26.6553	0	0	0
ENSMUSG00002076392	7SK	0	0	0	3.55403	0	0	0
ENSMUSG00000102926	Gm37151	0	0	14.7901	0	5.06174	0	0
ENSMUSG00000100497	Gm28624	0	0	0	0	0	3.07135	0
ENSMUSG00000026134	Prim2	290.737	462.077	363.836	360.735	438.347	416.68	365.088
ENSMUSG00000101682	Gm29228	0	0	0	0.888509	4.04939	0	1.08014
ENSMUSG00000102714	Gm37618	0	0	0.986004	7.10807	5.06174	3.07135	14.0418
ENSMUSG00000102093	Gm17813	3.24242	0	2.95801	0.888509	8.09878	6.1427	0
ENSMUSG00000103746	1700001G17Rik	19.4545	0	18.7341	7.99658	3.03704	10.2378	22.683
ENSMUSG00000102198	Gm38173	0	0	0	0	0	0	0
ENSMUSG00000004768	Rab23	222.646	292.117	249.459	305.647	209.556	229.328	207.387
ENSMUSG00000042215	Bag2	21.6162	23.5211	58.1742	7.99658	34.4198	35.8324	74.5297
ENSMUSG00000103072	Gm37905	0	0	0	0	0	0	2.16028
ENSMUSG00000042197	Zfp451	1635.26	1408.99	1754.1	1569.11	1519.53	1704.6	1418.22
ENSMUSG00000081402	Gm15455	6.48485	1.51749	34.5101	10.6621	11.1358	10.2378	8.64113
ENSMUSG00000042182	Bend6	76.7374	54.6297	84.7964	25.7668	63.7779	63.4746	11.8815
ENSMUSG00000104416	Gm37067	0	0	24.6501	0	9.11113	0	0
ENSMUSG00000026131	Dst	850.596	746.607	742.461	549.098	694.471	1111.83	798.224
ENSMUSG00000103596	Gm37354	0	0	0	0	0	1.02378	0
ENSMUSG00000103364	Gm38157	6.48485	23.5211	5.91602	17.7702	14.1729	41.9751	36.7248
ENSMUSG00000096992	Gm26788	4.32323	0	6.90203	0	11.1358	8.19027	14.0418
ENSMUSG00000103001	A930005N03Rik	0	0	1.97201	0	0	7.16649	0
ENSMUSG00000101206	Gm5266	0	0	3.94402	0.888509	0	0	2.16028
ENSMUSG00000101462	Gm3052	15.1313	0	6.90203	34.6518	17.2099	0	1.08014
ENSMUSG00000102336	Gm37233	174.01	0	259.319	97.736	205.507	241.613	41.0453
ENSMUSG00000042111	Ccdc115	617.141	834.621	656.679	471.798	501.112	589.699	702.091
ENSMUSG00000101711	Gm28306	1.08081	0	0.986004	0	0	2.04757	0
ENSMUSG00000026127	Imp4	1688.22	2201.88	1400.13	1528.23	1316.05	1469.13	1910.77
ENSMUSG00000026126	Ptpn18	2062.18	1500.04	1539.15	1677.5	1752.37	2172.47	2458.4
ENSMUSG00000100280	Gm28417	39.9899	6.82872	29.5801	26.6553	33.4075	20.4757	41.0453
ENSMUSG00000101223	4930568A12Rik	29.1818	13.6574	57.1882	19.5472	45.5557	46.0703	34.5645
ENSMUSG00000026125	Prss39	0	0	8.87404	0	0	1.02378	0
ENSMUSG00000101803	Gm28419	0	0	2.95801	0	15.1852	0	0
ENSMUSG00000037529	Prss40	3.24242	0	0	0	0	0	0
ENSMUSG00000045174	Amer3	0	0	0	0	0	10.2378	0
ENSMUSG00000100524	Gm28418	0	1.51749	0	0	0	0	0
ENSMUSG00000037509	Arhgef4	197.788	187.41	277.067	303.87	404.939	290.755	368.328
ENSMUSG00000104002	Gm38336	5.40404	0	10.846	44.4254	18.2223	45.0465	27.0035
ENSMUSG00000037503	Fam168b	2169.18	1390.02	2013.42	1402.96	2608.82	2255.4	1982.06
ENSMUSG00000104358	Gm37127	39.9899	23.5211	135.083	77.3003	121.482	194.519	64.8084
ENSMUSG00000026123	Plekhb2	2673.92	1946.18	2110.05	2113.76	2025.71	1951.33	1957.21
ENSMUSG00000103716	Gm19430	3.24242	0	6.90203	0	4.04939	0	0
ENSMUSG00000077231	Gm25096	0	0	0.986004	0	0	3.07135	0
ENSMUSG00000104417	Gm37068	17.2929	4.55248	18.7341	5.33105	34.4198	17.4043	14.0418
ENSMUSG00000102531	1110002O04Rik	4.32323	0	1.97201	0	0	0	0
ENSMUSG00000103096	Gm8022	0	0	0	5.33105	0	0	0
ENSMUSG00000103708	Gm33222	0	0	0	0	0	0	0
ENSMUSG00000102434	Gm38049	0	0	0	0	0	2.04757	1.08014
ENSMUSG00000045216	Hs6st1	63.7677	0	104.516	68.4152	146.79	289.731	90.7318
ENSMUSG00000102202	Gm33280	50.798	0	42.3982	3.55403	65.8026	117.735	22.683
ENSMUSG00000037470	Uggt1	1544.47	697.288	2083.43	1016.45	2669.56	3098.99	1815.72
ENSMUSG00000047180	Neurl3	2544.22	2083.52	2102.16	2481.6	2057.09	1885.81	2793.24
ENSMUSG00000037447	Arid5a	1780.09	2070.62	2333.87	2362.54	2601.73	2287.13	1668.82
ENSMUSG00000102762	4930403P22Rik	47.5556	1.51749	6.90203	23.1012	31.3828	14.333	22.683
ENSMUSG00000010453	Kansl3	1339.12	1125.22	1285.75	1606.42	1420.32	1355.49	1405.26
ENSMUSG00000037432	Fer1l5	47.5556	0.758746	94.6564	103.067	65.8026	127.973	58.3276
ENSMUSG00000001143	Lman2l	704.687	1140.4	692.175	1306.11	1080.18	915.263	919.2
ENSMUSG00000037408	Cnnm4	151.313	789.855	140.999	285.211	141.729	202.709	281.917
ENSMUSG00000104316	Gm37909	12.9697	0	3.94402	6.21956	29.3581	2.04757	7.56098
ENSMUSG00000001138	Cnnm3	297.222	212.449	272.137	197.249	321.927	444.322	425.575
ENSMUSG00000067653	Ankrd23	44.3131	56.906	57.1882	77.3003	48.5927	49.1416	73.4496
ENSMUSG00000079610	Ankrd39	736.03	773.921	853.88	1226.14	935.41	649.079	866.273
ENSMUSG00000026121	Sema4c	0	9.10496	2.95801	0.888509	5.06174	0	0
ENSMUSG00000087589	D430040D24Rik	0	6.06997	0	0.888509	0	0	0
ENSMUSG00000046337	Fam178b	0	0	2.95801	0.888509	1.01235	0	0
ENSMUSG00000061518	Cox5b	1710.92	2616.92	1063.9	1538.01	1159.14	1423.06	1427.95
ENSMUSG00000037351	Actr1b	1201.86	1737.53	1363.64	1210.15	1113.58	1381.08	1530.56
ENSMUSG00000102416	4933424G06Rik	0	0	0	1.77702	0	0	0
ENSMUSG00000026117	Zap70	5230.03	7120.08	4554.35	4504.74	4370.31	4490.32	5354.26
ENSMUSG00000097291	Gm18828	52.9596	0	44.3702	28.4323	64.7903	113.64	63.7283
ENSMUSG00000026116	Tmem131	754.404	244.316	1038.26	280.769	944.521	1342.18	830.628
ENSMUSG00000103016	Gm37506	5.40404	0	45.3562	0.888509	22.2717	21.4995	5.4007
ENSMUSG00000102930	Gm38115	148.071	214.725	165.649	112.841	84.0249	89.0692	133.937
ENSMUSG00000103159	F830112A20Rik	20.5354	0.758746	41.4122	36.4289	65.8026	248.779	49.6865
ENSMUSG00000080054	Rpl12-ps1	0	1.51749	0.986004	1.77702	1.01235	1.02378	1.08014
ENSMUSG00000119706	n-R5s210	6.48485	0	0	4.44254	3.03704	0	1.08014
ENSMUSG00000050122	Vwa3b	9.72727	0	37.4682	0	27.3334	5.11892	2.16028
ENSMUSG00000026114	Cnga3	0	0	6.90203	2.66553	2.0247	4.09514	0
ENSMUSG00000026113	Inpp4a	2352.92	4733.82	3003.37	2969.4	3169.66	2786.74	2457.32
ENSMUSG00000086064	4930439A04Rik	1.08081	15.9337	25.6361	7.99658	0	34.8086	3.24042
ENSMUSG00000102879	Gm37135	1.08081	0	0	0	0	5.11892	3.24042
ENSMUSG00000026112	Coa5	1982.2	1102.46	2461.07	2704.62	2504.55	2890.14	2979.03
ENSMUSG00000026111	Unc50	1061.35	2792.19	1065.87	1366.53	845.311	821.075	1258.36
ENSMUSG00000026110	Mgat4a	659.293	545.539	1115.17	622.845	893.903	1009.45	690.21
ENSMUSG00000103948	4930594C11Rik	30.2626	0	31.5521	5.33105	53.6545	53.2368	34.5645
ENSMUSG00000087233	Gm43213	10.8081	0	10.846	3.55403	17.2099	6.1427	2.16028
ENSMUSG00000026090	Cracdl	9.72727	63.7347	0	27.5438	10.1235	20.4757	3.24042
ENSMUSG00000089767	4930556I23Rik	4.32323	1.51749	3.94402	10.6621	2.0247	4.09514	7.56098
ENSMUSG00000102650	Gm19863	5.40404	0	19.7201	0	0	0	14.0418
ENSMUSG00000060771	Tsga10	12.9697	35.6611	48.3142	60.4186	98.1978	27.6422	68.0489
ENSMUSG00000097268	Gm26805	0	0	0	48.868	0	0	0
ENSMUSG00000037216	Lipt1	60.5253	40.2136	40.4262	33.7633	40.4939	37.88	29.1638
ENSMUSG00000026088	Mitd1	1319.67	1470.45	1182.22	1346.09	1081.19	1196.8	913.799
ENSMUSG00000026087	Mrpl30	1665.53	2151.05	1468.16	1636.63	1171.29	1346.28	1667.74
ENSMUSG00000061584	Lyg2	0	0	0	0	0	0	0
ENSMUSG00000087374	Gm15457	3.24242	0	0	0	0	0	0
ENSMUSG00000058407	Txndc9	1938.97	2412.05	1834.95	1613.53	1834.37	1305.32	1694.74
ENSMUSG00000026083	Eif5b	1473.14	2584.29	1251.24	1811.67	1236.08	1523.39	1748.75
ENSMUSG00000026082	Rev1	340.455	318.674	344.115	373.174	373.556	460.703	341.324
ENSMUSG00000103804	Gm37062	9.72727	0	19.7201	0	20.247	0	0
ENSMUSG00000102716	Gm5099	0	0	0	0	0	1.02378	0
ENSMUSG00000037138	Aff3	1241.85	597.133	1203.91	1238.58	1310.99	1527.49	1012.09
ENSMUSG00000085391	Gm16150	70.2525	45.5248	135.083	103.067	89.0866	239.565	156.62
ENSMUSG00000085280	Gm16151	55.1212	57.6647	73.9503	99.513	112.371	190.424	45.3659
ENSMUSG00000087131	Gm16152	422.596	347.506	520.61	727.689	647.903	567.176	577.875
ENSMUSG00000102984	Gm34727	32.4242	22.0036	77.8943	52.422	56.6915	121.83	34.5645
ENSMUSG00000103531	2610300A13Rik	0	0	8.87404	0	0	0	0
ENSMUSG00000048814	Lonrf2	0	0	0	0	0	0	0
ENSMUSG00000026080	Chst10	754.404	754.194	348.059	646.834	344.198	534.415	517.387
ENSMUSG00000103647	Gm37707	7.56566	2.27624	0.986004	2.66553	0	3.07135	0
ENSMUSG00000067604	Nms	0	0	1.97201	0	0	0	0
ENSMUSG00000026078	Pdcl3	798.717	1824.03	627.099	1055.55	520.347	544.653	762.579
ENSMUSG00000103046	Gm37309	36.7475	35.6611	39.4402	25.7668	33.4075	27.6422	99.3729
ENSMUSG00000103182	Gm37091	0	0	0.986004	0	1.01235	6.1427	0
ENSMUSG00000026077	Npas2	25.9394	0	0	0	12.1482	28.6659	69.129
ENSMUSG00000092563	Gm3617	0	0	1.97201	0	6.07409	5.11892	2.16028
ENSMUSG00000073702	Rpl31	4469.14	2399.92	3101.97	3834.8	4128.36	5360.53	5717.18
ENSMUSG00000003134	Tbc1d8	6.48485	18.2099	5.91602	61.3071	10.1235	10.2378	12.9617
ENSMUSG00000102607	Gm37265	0	0	0	0	0	0	0
ENSMUSG00000003135	Cnot11	362.071	315.639	323.409	549.987	515.285	619.389	374.809
ENSMUSG00000085894	Gm15832	20.5354	84.9796	84.7964	52.422	85.0372	116.711	116.655
ENSMUSG00000077704	Snord89	10.8081	13.6574	12.8181	18.6587	15.1852	31.7373	22.683
ENSMUSG00000048234	Rnf149	850.596	956.021	1286.74	994.241	1013.36	974.642	1059.62
ENSMUSG00000064936	Gm23722	6.48485	0	30.5661	1.77702	12.1482	19.4519	7.56098
ENSMUSG00000097083	D930019O06Rik	0	3.79373	0	0.888509	0	3.07135	0
ENSMUSG00000057173	Rfx8	0	0	0	1.77702	1.01235	8.19027	0
ENSMUSG00000101634	1700066B17Rik	6.48485	0	0	4.44254	0	0	0
ENSMUSG00000026074	Map4k4	959.758	1047.83	1412.94	1124.85	980.965	1703.58	1052.06
ENSMUSG00000102985	4930456G14Rik	9.72727	0	0	29.3208	0	1.02378	16.2021
ENSMUSG00000026073	Il1r2	2283.75	1870.31	1057.98	1289.23	1289.73	910.144	1338.29
ENSMUSG00000097899	Gm16894	32.4242	40.9723	69.0203	47.9795	155.902	75.76	86.4113
ENSMUSG00000102975	Gm37347	203.192	2.27624	98.6004	103.067	51.6298	31.7373	63.7283
ENSMUSG00000026072	Il1r1	87.5455	12.8987	109.446	41.7599	45.5557	32.7611	48.6063
ENSMUSG00000103560	Gm38070	0	0	14.7901	0	0	70.6411	39.9652
ENSMUSG00000070942	Il1rl2	112.404	75.8746	60.1463	83.5198	25.3087	35.8324	84.251
ENSMUSG00000026069	Il1rl1	126.455	60.6997	279.039	34.6518	290.544	277.445	205.227
ENSMUSG00000026070	Il18r1	1819	726.879	1623.95	1338.98	1537.76	1733.27	933.242
ENSMUSG00000026068	Il18rap	266.96	169.2	375.668	279.88	333.063	294.85	157.701
ENSMUSG00000026065	Slc9a4	0	0	0	0	0	15.3568	10.8014
ENSMUSG00000102676	Gm37435	0	0	0	0	0	0	0
ENSMUSG00000026062	Slc9a2	3.24242	0	3.94402	0	0	3.07135	0
ENSMUSG00000103679	Gm37623	0	0	0.986004	0.888509	4.04939	0	0
ENSMUSG00000041945	Mfsd9	17.2929	0	5.91602	7.99658	15.1852	26.6184	35.6446
ENSMUSG00000100832	Gm29260	4.32323	0	0	0	0	4.09514	0
ENSMUSG00000100178	Gm5267	21.6162	0	0	0	0	0	0
ENSMUSG00000101877	Gm8176	5.40404	0	0	0	0	0	0
ENSMUSG00000053640	Gm9915	0	0	0	0	0	0	0
ENSMUSG00000101299	Gm28175	0	0	0	0	3.03704	0	0
ENSMUSG00000060424	Pantr1	0	9.8637	12.8181	1.77702	2.0247	25.5946	2.16028
ENSMUSG00000104199	4930420N18Rik	0	42.4898	0	0	0	3.07135	5.4007
ENSMUSG00000045515	Pou3f3	0	0	4.93002	0	7.08644	5.11892	1.08014
ENSMUSG00000093436	Gm20646	0	0	0	0	0	0	0
ENSMUSG00000099784	Dalir	0	0	0	0	0	0	11.8815
ENSMUSG00000060679	Mrps9	1637.42	972.713	1665.36	1413.62	1712.89	1953.38	1238.92
ENSMUSG00000077448	Gm23126	0	0	2.95801	0	2.0247	2.04757	2.16028
ENSMUSG00000041907	Gpr45	37.8283	45.5248	13.8041	0.888509	24.2964	22.5232	7.56098
ENSMUSG00002075628		0	0	0	0	0	0	0
ENSMUSG00000070939	Tgfbrap1	412.869	305.775	366.794	262.11	617.532	611.199	328.363
ENSMUSG00000100269	Gm28782	0	0	0	0	4.04939	0	0
ENSMUSG00000041878	8430432A02Rik	24.8586	0	0	8.88509	9.11113	0	0
ENSMUSG00000010290	AI597479	484.202	352.058	613.295	651.277	544.643	632.698	596.238
ENSMUSG00000008136	Fhl2	186.98	135.816	60.1463	234.566	24.2964	72.6886	45.3659
ENSMUSG00000094497	Gm8210	1.08081	1.51749	0	0.888509	2.0247	0	2.16028
ENSMUSG00000099694	Gm29610	1.08081	0	0	0	0	0	0
ENSMUSG00000066877	Nck2	331.808	304.257	354.961	398.052	342.174	455.584	290.558
ENSMUSG00000103422	Gm37536	28.101	22.7624	45.3562	55.0875	55.6791	97.2595	44.2858
ENSMUSG00000103945	Gm38228	135.101	353.576	287.913	180.367	247.013	180.186	186.864
ENSMUSG00000026051	Ecrg4	6.48485	0	1.97201	6.21956	6.07409	14.333	4.32056
ENSMUSG00000100764	Gm29155	0	0	2.95801	15.1046	0	3.07135	0
ENSMUSG00000100635	Gm29157	0	0	0.986004	0.888509	5.06174	1.02378	0
ENSMUSG00000100480	Gm29156	0	0	0	30.2093	1.01235	3.07135	10.8014
ENSMUSG00000057363	Uxs1	376.121	263.285	345.101	443.366	273.334	366.515	383.45
ENSMUSG00000090243	Gm16103	0	0	0	0	0	1.02378	0
ENSMUSG00000100701	Gm19587	7.56566	3.03499	6.90203	25.7668	2.0247	3.07135	3.24042
ENSMUSG00000101395	Gm8241	0	0	0	0	19.2346	0	0
ENSMUSG00000041763	Tpp2	5864.47	3070.65	6019.56	5388.81	4865.35	4853.76	4943.8
ENSMUSG00000047343	Mettl21c	10.8081	174.512	8.87404	88.8509	36.4445	19.4519	112.335
ENSMUSG00000090106	Gm15838	0	0	0	6.21956	0	0	3.24042
ENSMUSG00000091844	Gm8251	60.5253	305.016	161.705	224.793	98.1978	60.4032	83.1708
ENSMUSG00000026049	Tex30	594.444	1343.74	532.442	914.275	587.162	612.223	885.715
ENSMUSG00000026047	Poglut2	134.02	131.263	172.551	106.621	196.396	232.399	145.819
ENSMUSG00000041684	Bivm	150.232	101.672	206.075	113.729	238.914	327.611	180.383
ENSMUSG00000026048	Ercc5	477.717	691.977	617.239	440.7	685.36	748.386	519.548
ENSMUSG00000046828	Mettl21e	0	0	0	0	0	1.02378	0
ENSMUSG00000101567	Txn-ps1	1.08081	0.758746	7.88803	2.66553	0	0	0
ENSMUSG00000056870	Gulp1	0	0	0	14.2161	0	3.07135	2.16028
ENSMUSG00000102319	Gm37626	0	0	0	1.77702	0	6.1427	0
ENSMUSG00000101251	Gm3496	0	0	0	0	0	0	0
ENSMUSG00000101937	Gm5268	3.24242	0	0	0	0	13.3092	0
ENSMUSG00000026043	Col3a1	17.2929	0	2.95801	0	0	21.4995	8.64113
ENSMUSG00000026042	Col5a2	45.3939	0	3.94402	0.888509	8.09878	11.2616	7.56098
ENSMUSG00000104476	Gm38211	57.2828	0.758746	35.4961	0	0	19.4519	19.4425
ENSMUSG00000065255	Gm23974	0	7.58746	0	0	0	0	0
ENSMUSG00000025995	Wdr75	1608.24	1597.16	1074.74	1085.76	1347.44	1091.35	1229.2
ENSMUSG00000099850	Gm28906	0	0	0	0	0	0	0
ENSMUSG00000084817	Gm5526	11.8889	18.2099	8.87404	8.88509	10.1235	11.2616	10.8014
ENSMUSG00000025993	Slc40a1	0	0	0	8.88509	0	0	0
ENSMUSG00000099946	Gm9496	11.8889	0	0	0	0	10.2378	0
ENSMUSG00000044457	Stk-ps2	0	0	3.94402	20.4357	32.3951	18.4281	0
ENSMUSG00000099432	Gm18849	0	0	2.95801	0	0	0	0
ENSMUSG00000041144	Dnah7b	18.3737	12.1399	25.6361	3.55403	7.08644	3.07135	14.0418
ENSMUSG00000101262	Gm8326	1.08081	2.27624	0.986004	15.1046	0	0	1.08014
ENSMUSG00000101337	Dnah7c	23.7778	0.758746	5.91602	16.8817	7.08644	21.4995	17.2823
ENSMUSG00000025986	Slc39a10	263.717	131.263	545.26	318.086	717.755	617.342	425.575
ENSMUSG00000100213	Gm28151	32.4242	0	70.0063	20.4357	88.0743	52.213	57.2475
ENSMUSG00000103129	Gm37393	35.6667	0	0	0	0	0	0
ENSMUSG00000100160	Gm28527	10.8081	9.8637	0	6.21956	1.01235	7.16649	9.72127
ENSMUSG00000101447	Gm28826	0	0	0	0	4.04939	4.09514	0
ENSMUSG00000081185	Gm4852	7.56566	0	0	0	0	1.02378	0
ENSMUSG00000103246	Gm38090	0	0	0	0	10.1235	0	0
ENSMUSG00000100033	Gm8337	1.08081	8.34621	1.97201	4.44254	0	2.04757	3.24042
ENSMUSG00000096973	Gm5974	0	0	0	0	0	0	0
ENSMUSG00000064943	Gm23240	1.08081	0	0.986004	0	0	0	0
ENSMUSG00000097883	Gm8357	0	0	0	0	0	3.07135	1.08014
ENSMUSG00000099627	Gm6757	0	0	0	0	0	0	0
ENSMUSG00000099882	Gm28388	0	0	0	0	0	0	0
ENSMUSG00000101760	Gm8384	0	0	0	0	0	0	0
ENSMUSG00000099608	4933411E06Rik	0	0	0.986004	0	6.07409	0	1.08014
ENSMUSG00000100451	Gm29665	0	0	0	0	0	0	0
ENSMUSG00000100816	Gm28321	0	0	0	0	0	0	0
ENSMUSG00000026109	Tmeff2	0	0	0	0	3.03704	17.4043	0
ENSMUSG00000100671	Gm28322	0	0	0	15.9932	0	3.07135	1.08014
ENSMUSG00000099924	Gm28320	0	0	5.91602	0	0	6.1427	0
ENSMUSG00000099625	Gm29325	2.16162	0.758746	2.95801	0.888509	5.06174	1.02378	1.08014
ENSMUSG00000045954	Cavin2	0	0	0	9.7736	0	1.02378	0
ENSMUSG00000026107	Nabp1	5018.19	1721.6	5860.81	4444.32	3998.78	3638.53	3273.91
ENSMUSG00000099413	Gm17767	181.576	30.3499	84.7964	100.401	48.5927	26.6184	33.4844
ENSMUSG00000103424	Gm37535	0	17.4512	0	0	9.11113	5.11892	0
ENSMUSG00000101741	Gm28055	0	0	2.95801	0	0	0	1.08014
ENSMUSG00000018417	Myo1b	50.798	0	0	0	17.2099	5.11892	1.08014
ENSMUSG00000100313	Gm28323	0	0	0	0	1.01235	13.3092	0
ENSMUSG00000072324	Gm8420	3.24242	6.06997	7.88803	2.66553	5.06174	5.11892	2.16028
ENSMUSG00000062939	Stat4	1167.27	1009.13	1355.76	1372.75	1333.26	1137.42	1189.23
ENSMUSG00000101628	Gm28177	19.4545	6.82872	27.6081	16.8817	10.1235	16.3805	2.16028
ENSMUSG00000078291	Gm3940	46.4748	3.79373	65.0763	69.3037	51.6298	54.2605	58.3276
ENSMUSG00000109599	Gm31812	34.5859	3.03499	20.7061	31.0978	12.1482	13.3092	11.8815
ENSMUSG00000026104	Stat1	6533.49	3907.54	5514.72	4284.39	5024.28	4570.17	3803.18
ENSMUSG00000099569	Gm18301	97.2727	0	91.6984	15.9932	135.655	84.9741	23.7631
ENSMUSG00000026103	Gls	3043.56	2193.54	3079.29	2622.88	2744.48	3526.94	2611.78
ENSMUSG00000002881	Nab1	1734.7	1801.26	1335.05	1307	1503.34	1242.87	1348.02
ENSMUSG00000097833	Gm5976	0	0	12.8181	0	6.07409	3.07135	0
ENSMUSG00000101501	Rps27a-ps1	3.24242	2.27624	4.93002	7.10807	0	18.4281	3.24042
ENSMUSG00000100120	Gm53065	7.56566	0	7.88803	10.6621	4.04939	13.3092	9.72127
ENSMUSG00000099878	Gm28178	0	0	0	0	5.06174	0	6.48084
ENSMUSG00000100007	Gm5527	0	0	1.97201	0	1.01235	0	4.32056
ENSMUSG00000043015	Nemp2	1507.73	1185.92	1765.93	1330.1	2046.97	1825.41	1183.83
ENSMUSG00000103630	Gm37242	0	0	0	14.2161	0	16.3805	4.32056
ENSMUSG00000041439	Mfsd6	397.737	634.312	351.017	216.796	307.754	413.609	353.206
ENSMUSG00000100302	Gm29670	0	0	10.846	0	9.11113	100.331	20.5227
ENSMUSG00000026102	Inpp1	1608.24	1186.68	1605.21	1435.83	1349.46	1483.46	1648.29
ENSMUSG00000041426	Hibch	314.515	478.769	333.269	339.41	548.693	524.177	403.973
ENSMUSG00000089802	Gm16107	3.24242	0	6.90203	6.21956	3.03704	20.4757	16.2021
ENSMUSG00000043629	1700019D03Rik	95.1111	26.5561	89.7264	126.168	51.6298	127.973	6.48084
ENSMUSG00000060715	1700019A02Rik	3.24242	1.51749	5.91602	13.3276	3.03704	23.547	7.56098
ENSMUSG00000026098	Pms1	813.849	704.875	571.882	478.018	1080.18	746.338	724.774
ENSMUSG00000100763	Gm28777	11.8889	4.55248	15.7761	15.9932	31.3828	63.4746	20.5227
ENSMUSG00000026097	Ormdl1	1479.63	2733.76	1763.96	1337.21	1404.13	1393.37	1834.08
ENSMUSG00000026096	Osgepl1	212.919	553.126	252.417	247.894	427.211	268.231	328.363
ENSMUSG00000099913	Gm28551	5.40404	46.2835	3.94402	11.5506	6.07409	16.3805	0
ENSMUSG00000101838	Gm18800	15.1313	0	0	0.888509	5.06174	3.07135	2.16028
ENSMUSG00000026095	Asnsd1	136.182	196.515	123.251	111.952	105.284	102.378	133.937
ENSMUSG00000096141	Dnah7a	124.293	218.519	137.055	83.5198	259.161	536.463	424.495
ENSMUSG00002076105		0	0	1.97201	0	11.1358	10.2378	4.32056
ENSMUSG00000026094	Stk17b	19023.3	19529.4	17839.8	20696.9	16506.3	16883.2	19454.4
ENSMUSG00000102405	Gm37863	7.56566	0	5.91602	0	0	0	0
ENSMUSG00000042807	Hecw2	15.1313	0.758746	2.95801	3.55403	3.03704	9.21405	7.56098
ENSMUSG00000102868	Gm37633	0	0.758746	0	0	0	0	0
ENSMUSG00000025983	Ccdc150	9.72727	0	7.88803	11.5506	12.1482	7.16649	4.32056
ENSMUSG00000041303	Gtf3c3	517.707	743.572	803.593	570.423	715.73	646.008	533.589
ENSMUSG00000109809	Gm34066	1.08081	0	0	0	0	0	0
ENSMUSG00000073678	Pgap1	410.707	100.913	252.417	245.228	444.421	531.344	361.847
ENSMUSG00000104136	Gm36955	51.8788	2.27624	44.3702	0	17.2099	15.3568	9.72127
ENSMUSG00000052331	Ankrd44	5368.37	4204.97	6688.07	4864.59	5237.89	6695.55	3711.36
ENSMUSG00000101674	4930444A19Rik	107	72.0809	199.173	141.273	180.198	245.708	142.579
ENSMUSG00000102503	Gm37370	300.465	225.348	563.994	455.805	331.038	692.078	316.481
ENSMUSG00002075552		2.16162	0	1.97201	8.88509	5.06174	1.02378	1.08014
ENSMUSG00000102642	A130048G24Rik	33.5051	24.2799	43.3842	35.5403	48.5927	44.0227	20.5227
ENSMUSG00000025982	Sf3b1	21389.2	19589.3	24656	25763.2	23961.3	24389.6	23481.2
ENSMUSG00000103030	E330011M16Rik	6.48485	0	0	0	0	5.11892	15.122
ENSMUSG00000025981	Coq10b	634.434	735.984	663.581	664.605	545.656	548.748	699.931
ENSMUSG00000101122	Gm17971	21.6162	17.4512	24.6501	15.1046	15.1852	41.9751	5.4007
ENSMUSG00000025980	Hspd1	2491.26	4282.37	2801.24	5143.58	2780.92	2484.72	3502.9
ENSMUSG00000073676	Hspe1	1764.96	2161.67	1475.06	4096.03	1720.99	1884.79	2525.37
ENSMUSG00000089670	Gm16581	0	0	0	15.9932	0	3.07135	0
ENSMUSG00000025979	Mob4	3753.65	5151.89	3589.05	4308.38	2815.34	3090.8	3340.88
ENSMUSG00000061863	Gm6822	1.08081	0	0	0	0	1.02378	0
ENSMUSG00000025978	Rftn2	266.96	317.156	224.809	302.093	160.963	219.09	137.178
ENSMUSG00000097649	Gm10561	10.8081	2.27624	0	7.99658	8.09878	2.04757	4.32056
ENSMUSG00000046994	Mars2	804.121	734.467	1337.02	850.303	1168.25	1219.33	706.412
ENSMUSG00000025977	Boll	52.9596	3.03499	137.055	109.287	66.815	92.1405	8.64113
ENSMUSG00000100215	Gm8292	8.64647	5.31123	6.90203	8.88509	18.2223	13.3092	9.72127
ENSMUSG00000038349	Plcl1	168.606	59.1822	222.837	231.901	387.729	412.585	364.007
ENSMUSG00000102145	Gm38056	590.121	214.725	675.413	302.093	1075.11	923.453	1018.57
ENSMUSG00000102831	Gm37382	30.2626	0	131.139	18.6587	132.618	265.16	95.0524
ENSMUSG00000099950	9130227L01Rik	0	0	0	2.66553	1.01235	27.6422	0
ENSMUSG00000101332	Gm28240	4.32323	0	0	0	0	0	0
ENSMUSG00000045336	Hsfy2	19.4545	0	0	0	0	0	0
ENSMUSG00000038331	Satb2	4.32323	0	7.88803	0	3.03704	0	3.24042
ENSMUSG00000087022	9130024F11Rik	9.72727	0	0	0	1.01235	3.07135	0
ENSMUSG00000101429	BC055402	0	0	1.97201	0	10.1235	3.07135	2.16028
ENSMUSG00000097519	4930558J18Rik	94.0303	9.10496	26.6221	2.66553	87.0619	30.7135	20.5227
ENSMUSG00000038323	1700066M21Rik	300.465	75.1159	310.591	402.494	270.297	452.512	274.356
ENSMUSG00000048495	Tyw5	382.606	802.754	435.814	399.829	344.198	289.731	275.436
ENSMUSG00000025971	Maip1	252.909	297.429	280.025	320.752	279.408	334.777	306.76
ENSMUSG00000077776	Gm22371	0	0	0	0	0	1.02378	0
ENSMUSG00000101826	Gm8581	0	0	1.97201	0	0	0	0
ENSMUSG00000102685	Gm37373	0	0	33.5241	0	0	0	0
ENSMUSG00000038305	Spats2l	38.9091	66.7697	10.846	23.1012	39.4816	48.1178	5.4007
ENSMUSG00000054770	Kctd18	799.798	398.342	774.013	502.007	730.915	698.221	665.367
ENSMUSG00000026039	Sgo2a	52.9596	65.2522	16.7621	13.3276	18.2223	13.3092	59.4077
ENSMUSG00000063558	Aox1	55.1212	0.758746	0	0	5.06174	1.02378	5.4007
ENSMUSG00000064294	Aox3	15.1313	7.58746	14.7901	0	3.03704	13.3092	0
ENSMUSG00000038242	Aox4	8.64647	0	0	14.2161	0	12.2854	0
ENSMUSG00000089822	Gm15759	0	0	0	0	0	9.21405	0
ENSMUSG00000079554	Aox2	19.4545	0	9.86004	3.55403	1.01235	49.1416	17.2823
ENSMUSG00000103839	Gm37607	105.919	12.1399	46.3422	22.2127	49.6051	42.9989	17.2823
ENSMUSG00000051223	Bzw1	6129.26	7070	5842.07	6912.6	5620.56	5378.96	6349.07
ENSMUSG00000026034	Clk1	13924.1	19087.8	16907	21354.4	18775	15743.7	15992.6
ENSMUSG00000026035	Ppil3	908.96	1500.04	781.901	1323.88	844.298	892.739	999.13
ENSMUSG00000026036	Nif3l1	502.576	1156.33	340.171	417.599	347.235	461.726	421.255
ENSMUSG00000026037	Orc2	512.303	481.804	560.05	701.922	540.594	567.176	577.875
ENSMUSG00000119442	Gm23966	3.24242	0	0.986004	0	5.06174	8.19027	5.4007
ENSMUSG00000085054	Gm15834	43.2323	9.10496	22.6781	34.6518	38.4692	19.4519	5.4007
ENSMUSG00000038174	Fam126b	660.374	382.408	519.624	866.296	675.236	737.124	562.753
ENSMUSG00000026032	Ndufb3	1893.58	2446.2	1325.19	1920.96	1315.04	1487.56	1838.4
ENSMUSG00000100202	Gm29389	0	0	0	0	0	0	7.56098
ENSMUSG00000047528	Flacc1	10.8081	0	5.91602	0.888509	8.09878	7.16649	1.08014
ENSMUSG00000102059	Gm20257	402.061	355.852	370.738	509.115	330.025	225.232	344.565
ENSMUSG00000026031	Cflar	2881.43	2716.31	2905.75	2721.5	2792.06	3226.97	2512.41
ENSMUSG00000100236	Gm3841	0	0	0	2.66553	0	0	0
ENSMUSG00000026029	Casp8	4067.08	7595.05	3196.63	5520.3	2756.62	2906.52	3470.49
ENSMUSG00000102719	Gm37760	340.455	90.2908	749.363	529.551	617.532	625.532	392.091
ENSMUSG00000099719	Gm28802	0	4.55248	0.986004	6.21956	1.01235	0	0
ENSMUSG00000026028	Trak2	658.212	201.068	911.068	479.795	845.311	1183.49	759.339
ENSMUSG00000026027	Stradb	495.01	180.582	375.668	438.923	401.902	635.77	459.06
ENSMUSG00000072295	C2cd6	0	0	0	1.77702	15.1852	4.09514	0
ENSMUSG00000038079	Tmem237	182.657	462.835	160.719	337.633	240.939	131.044	176.063
ENSMUSG00000097573	G730003C15Rik	1.08081	0	0	2.66553	1.01235	3.07135	6.48084
ENSMUSG00000079550	Mpp4	0	37.1786	25.6361	0	19.2346	24.5708	31.3241
ENSMUSG00000101586	Gm29017	0	0	0	0	2.0247	17.4043	1.08014
ENSMUSG00000026024	Als2	308.03	45.5248	210.019	151.935	200.445	229.328	131.777
ENSMUSG00000026023	Cdk15	0	0	9.86004	1.77702	4.04939	4.09514	5.4007
ENSMUSG00000104502	Gm37737	0	0	0	7.99658	2.0247	0	0
ENSMUSG00000041075	Fzd7	0	0	0	0	3.03704	6.1427	4.32056
ENSMUSG00000097819	Gm26813	0	0	0	0	0	0	0
ENSMUSG00000047361	Gm973	22.697	8.34621	18.7341	31.9863	41.5063	69.6173	20.5227
ENSMUSG00000026021	Sumo1	3069.5	7924.35	2417.68	4157.33	2470.13	2234.92	2908.82
ENSMUSG00000103821	D430013B06Rik	55.1212	46.2835	26.6221	14.2161	43.531	21.4995	6.48084
ENSMUSG00000101400	Gm29596	0	0	0.986004	0	5.06174	6.1427	0
ENSMUSG00000026020	Nop58	2677.16	2186.71	2338.8	2469.17	2680.7	2837.93	2530.77
ENSMUSG00000077345	Snord70	24.8586	0	54.2302	3.55403	60.7409	56.3081	2.16028
ENSMUSG00000089512	Gm26287	9.72727	0.758746	9.86004	6.21956	6.07409	11.2616	6.48084
ENSMUSG00000089093	Snord11	4.32323	0	9.86004	0.888509	9.11113	17.4043	4.32056
ENSMUSG00000067336	Bmpr2	540.404	321.708	521.596	554.429	738.002	954.166	570.314
ENSMUSG00000104052	Gm38125	25.9394	0	22.6781	47.9795	8.09878	48.1178	37.8049
ENSMUSG00000103131	Gm37977	0	0	0	0	0	0	0
ENSMUSG00000041040	Fam117b	393.414	481.045	617.239	478.018	601.335	471.964	490.384
ENSMUSG00000103696	Gm37531	94.0303	132.022	139.027	43.5369	156.914	186.329	154.46
ENSMUSG00000100901	Gm18829	75.6566	18.2099	61.1323	12.4391	83.0125	45.0465	21.6028
ENSMUSG00000026018	Ica1l	3.24242	9.10496	1.97201	23.1012	34.4198	141.282	36.7248
ENSMUSG00000026019	Wdr12	747.919	666.179	641.889	913.387	472.767	549.772	433.136
ENSMUSG00000026017	Carf	352.343	462.077	204.103	341.187	394.816	270.279	236.551
ENSMUSG00000082609	Gm15464	6.48485	0	5.91602	1.77702	0	6.1427	15.122
ENSMUSG00000073664	Nbeal1	891.667	355.852	2040.04	1255.46	1371.73	1681.05	796.064
ENSMUSG00000049439	Cyp20a1	459.343	534.916	452.576	358.069	298.643	220.114	352.126
ENSMUSG00000103822	6030460B20Rik	71.3333	79.6684	7.88803	17.7702	9.11113	33.7849	7.56098
ENSMUSG00000026782	Abi2	700.364	364.957	785.845	220.35	703.582	633.722	735.576
ENSMUSG00000026014	Raph1	560.939	223.071	841.062	460.248	600.322	691.054	492.544
ENSMUSG00000081562	Gm11575	0	0	0	7.10807	1.01235	0	0
ENSMUSG00000084400	Gm11576	0	0	4.93002	0	3.03704	6.1427	0
ENSMUSG00000103215	Gm38388	0	0	0	0	0	6.1427	0
ENSMUSG00000101188	Eif4a-ps4	90.7879	147.197	85.7824	116.395	89.0866	77.8076	95.0524
ENSMUSG00000026012	Cd28	7631.59	10334.1	9012.08	7659.83	8909.68	8238.39	8143.18
ENSMUSG00000086795	Gm11579	117.808	135.057	12.8181	54.199	54.6668	55.2843	124.216
ENSMUSG00000085965	2310016D23Rik	0	0	1.97201	8.88509	0	6.1427	7.56098
ENSMUSG00000104069	Gm37198	91.8687	148.714	7.88803	52.422	43.531	37.88	16.2021
ENSMUSG00000083118	Gm11609	3.24242	0	1.97201	0	0	0	0
ENSMUSG00000102549	Gm38137	54.0404	88.0146	66.0623	4.44254	183.235	35.8324	5.4007
ENSMUSG00000026011	Ctla4	9981.26	9205.87	7595.19	6265.76	10050.6	9683.97	10584.3
ENSMUSG00000081382	Rpl18-ps1	87.5455	101.672	50.2862	103.067	119.457	147.425	146.899
ENSMUSG00000080800	Gm11582	0	0	0	0	0	0	0
ENSMUSG00000026009	Icos	13591.2	6809.75	10861.8	4658.45	10038.4	8207.67	8352.73
ENSMUSG00000102561	Gm37039	132.939	0	120.293	16.8817	95.1607	66.5459	44.2858
ENSMUSG00000082661	Gm11590	2.16162	0	0.986004	0	3.03704	0	1.08014
ENSMUSG00000080785	Gm11591	0	0	0	0	0	0	19.4425
ENSMUSG00000085248	Gm11587	0	0	0	0	0	0	0
ENSMUSG00000102168	Gm36943	0	0	0	0	0	3.07135	12.9617
ENSMUSG00000052062	Pard3b	0	1.51749	10.846	3.55403	0	9.21405	4.32056
ENSMUSG00000103656	Gm37205	0	0	0	0	0	0	0
ENSMUSG00000104081	Gm38278	0	0	0	0	0	0	0
ENSMUSG00000085842	Pard3bos1	0	0	0	12.4391	0	2.04757	0
ENSMUSG00000103002	Gm38075	0	0	0	0	0	11.2616	16.2021
ENSMUSG00000085019	Pard3bos2	0	0	0	0	0	7.16649	5.4007
ENSMUSG00000102359	Gm38351	1.08081	0	0	0	23.284	0	0
ENSMUSG00000085400	Pard3bos3	0	0	0	0	0	6.1427	0
ENSMUSG00000084333	Gm11599	0	0.758746	0.986004	0.888509	3.03704	0	1.08014
ENSMUSG00000025969	Nrp2	111.323	0	33.5241	67.5267	14.1729	76.7838	0
ENSMUSG00000103032	Gm37121	0	0	0	0	0	0	0
ENSMUSG00000040865	Ino80d	1960.59	1052.38	2041.03	1817.89	1883.98	2405.89	1998.26
ENSMUSG00000081617	Rps13-ps7	0	0	0	0	4.04939	2.04757	8.64113
ENSMUSG00000081429	Rps27-ps1	4.32323	2.27624	14.7901	15.9932	2.0247	7.16649	14.0418
ENSMUSG00000084799	Ino80dos	154.556	44.0073	178.467	118.172	299.655	202.709	150.14
ENSMUSG00000101599	Gm20342	465.828	142.644	265.235	278.103	624.619	560.01	341.324
ENSMUSG00000025968	Ndufs1	2004.9	2522.83	1665.36	1748.59	1504.35	1514.18	1775.75
ENSMUSG00002076280		0	0	5.91602	2.66553	20.247	3.07135	0
ENSMUSG00000025967	Eef1b2	9590.01	5760.4	8512.17	7965.48	8081.58	10790.7	11622.3
ENSMUSG00000064612	Gm26457	2.16162	0	0.986004	3.55403	1.01235	1.02378	0
ENSMUSG00000064602	Snora41	47.5556	50.836	42.3982	41.7599	54.6668	24.5708	34.5645
ENSMUSG00000046856	Gpr1	0	0	7.88803	0	5.06174	2.04757	0
ENSMUSG00000086730	Platr12	0	0	0	6.21956	0	0	0
ENSMUSG00000087561	Gm11608	0	0	0	0	0	0	2.16028
ENSMUSG00000027520	Zdbf2	0	1.51749	0	0.888509	18.2223	0	3.24042
ENSMUSG00000119074	Gm23448	0	0	0.986004	0	0	0	0
ENSMUSG00000081643	Gm11605	0	1.51749	0.986004	0.888509	2.0247	4.09514	6.48084
ENSMUSG00000025964	Adam23	2.16162	5.31123	0.986004	0	22.2717	17.4043	81.0105
ENSMUSG00000115378	Gm39653	0	28.8324	0	0	0	0	0
ENSMUSG00000069085	Dytn	1.08081	0	90.7124	31.9863	0	26.6184	0
ENSMUSG00000025963	Mdh1b	0	0	0	0	5.06174	1.02378	0
ENSMUSG00000025962	Fastkd2	354.505	940.846	357.919	438.923	407.976	488.345	421.255
ENSMUSG00000025961	4933402D24Rik	0	0	24.6501	0	0	0	0
ENSMUSG00000082373	Gm13754	0	0	0	3.55403	1.01235	0	0
ENSMUSG00000025959	Klf7	993.263	522.776	864.726	745.459	990.076	560.01	703.172
ENSMUSG00000086836	Gm13748	0	0	3.94402	0	0	7.16649	2.16028
ENSMUSG00000101895	Gm28981	0	3.03499	0.986004	0	0	0	0
ENSMUSG00000025958	Creb1	2264.29	2140.42	2885.05	2237.26	2028.75	2243.11	1937.77
ENSMUSG00000025956	Mettl21a	603.091	761.781	402.29	436.258	496.051	396.204	499.025
ENSMUSG00000101832	Gm28982	5.40404	0.758746	2.95801	3.55403	0	2.04757	0
ENSMUSG00000100437	Gm29152	0	0	0	4.44254	0	0	2.16028
ENSMUSG00000087213	2810408I11Rik	33.5051	0.758746	34.5101	8.88509	24.2964	1.02378	2.16028
ENSMUSG00000070871	Ccnyl1	18.3737	44.0073	42.3982	2.66553	14.1729	29.6897	9.72127
ENSMUSG00000045005	Fzd5	0	19.7274	0.986004	24.8782	21.2593	32.7611	15.122
ENSMUSG00000102140	Gm38058	0	0.758746	0	0	0	1.02378	0
ENSMUSG00000051344	Plekhm3	233.455	91.0496	403.276	101.29	411.013	188.376	172.823
ENSMUSG00000097264	Rpl31-ps24	0	0	0.986004	0	0	1.02378	1.08014
ENSMUSG00000084416	Rpl10a-ps1	163.202	110.777	145.929	168.817	154.889	166.877	223.589
ENSMUSG00000025955	Akr1cl	3.24242	0	35.4961	0	3.03704	9.21405	0
ENSMUSG00000025952	Crygc	9.72727	0	0	0	0	0	0
ENSMUSG00000044816	D630023F18Rik	0	0	5.91602	0	7.08644	0	0
ENSMUSG00000025950	Idh1	321	299.705	167.621	190.141	154.889	201.685	165.262
ENSMUSG00000025949	Pikfyve	1002.99	715.498	1080.66	764.117	1298.84	1363.68	627.562
ENSMUSG00000025946	Pth2r	2.16162	0	0	1.77702	0	0	1.08014
ENSMUSG00000082565	Gm5255	0	0.758746	0	0	0	7.16649	0
ENSMUSG00000015222	Map2	220.485	142.644	103.53	32.8748	186.272	212.947	98.2928
ENSMUSG00000073656	Gm10558	31.3434	21.2449	15.7761	6.21956	48.5927	31.7373	3.24042
ENSMUSG00000065694	Gm25411	0	0	0	2.66553	0	0	0
ENSMUSG00000055567	Unc80	11.8889	0	1.97201	15.1046	3.03704	8.19027	4.32056
ENSMUSG00000103375	Gm37181	0	0	0	0	0	10.2378	0
ENSMUSG00000026005	Rpe	1138.09	1321.74	1013.61	938.265	973.879	917.31	1047.74
ENSMUSG00000026004	Kansl1l	479.879	632.036	643.861	515.335	529.458	547.724	469.861
ENSMUSG00000102559	Gm37570	107	0	205.089	93.2934	100.222	136.163	60.4879
ENSMUSG00000102374	Gm38387	46.4748	113.053	103.53	91.5164	123.506	49.1416	97.2127
ENSMUSG00000102776	Gm38162	99.4343	109.259	260.305	85.2968	191.334	289.731	167.422
ENSMUSG00000082057	Gm15789	0	0	48.3142	51.5335	50.6174	19.4519	14.0418
ENSMUSG00000103706	6820402A03Rik	16.2121	0	11.832	22.2127	30.3704	27.6422	0
ENSMUSG00000103756	Gm37285	92.9495	0	14.7901	6.21956	8.09878	18.4281	16.2021
ENSMUSG00000103382	Gm37755	64.8485	0	100.572	22.2127	16.1976	28.6659	21.6028
ENSMUSG00000103553	Gm38218	39.9899	0	33.5241	5.33105	19.2346	1.02378	1.08014
ENSMUSG00000026003	Acadl	894.909	1989.43	959.382	1173.72	843.286	637.817	867.353
ENSMUSG00000082769	Gm15793	1.08081	0	1.97201	0	4.04939	7.16649	1.08014
ENSMUSG00000089420	Gm27934	0	0	0	0	0	4.09514	2.16028
ENSMUSG00000061816	Myl1	0	0	0.986004	1.77702	0	0	0
ENSMUSG00000094191	Rpl31-ps14	0	0	1.97201	0	0	4.09514	1.08014
ENSMUSG00000026000	Lancl1	1059.19	1132.05	606.393	730.354	762.298	576.39	826.308
ENSMUSG00000025991	Cps1	12.9697	0	1.97201	6.21956	6.07409	20.4757	7.56098
ENSMUSG00000082473	Kif22-ps	0	0	0	0	0	22.5232	1.08014
ENSMUSG00000104395	Gm37957	0	0	0	0	0	5.11892	0
ENSMUSG00000062209	Erbb4	1.08081	1.51749	6.90203	71.9692	6.07409	3.07135	15.122
ENSMUSG00000102449	Gm37100	0	0	3.94402	0	3.03704	3.07135	0
ENSMUSG00000083795	Gm15670	0	0	0	0	0	5.11892	0
ENSMUSG00000103307	Gm19335	0	0	0	0	0	0	0
ENSMUSG00000104508	Gm37735	23.7778	0	0	0	0	0	7.56098
ENSMUSG00000103809	Gm37061	0	0	0	0	0	0	22.683
ENSMUSG00000084332	Gm8840	0	0	0	0.888509	8.09878	0	0
ENSMUSG00000101387	Pced1c-ps	1.08081	0	0	1.77702	6.07409	13.3092	0
ENSMUSG00000099804	Gm28497	159.96	36.4198	211.991	54.199	502.125	609.151	193.345
ENSMUSG00000100354	Gm29113	128.616	0	287.913	15.1046	477.828	704.363	140.418
ENSMUSG00000101156	Gm29114	109.162	96.3608	279.039	46.2025	317.877	351.158	184.704
ENSMUSG00000025997	Ikzf2	27443.9	22189.5	30068.2	19788.9	28379.2	28693.6	26640.6
ENSMUSG00000100815	Gm29112	128.616	0.758746	228.753	99.513	423.162	458.655	347.805
ENSMUSG00000099954	Gm28112	4568.58	1261.8	4151.08	3067.13	4935.2	4472.91	4117.5
ENSMUSG00000103402	Gm37930	58.3636	0	47.3282	37.3174	88.0743	3.07135	79.9304
ENSMUSG00000053153	Spag16	81.0606	39.4548	65.0763	59.5301	63.7779	36.8562	93.9722
ENSMUSG00000103052	Gm38272	0	0	0	0	0	0	0
ENSMUSG00000104287	Gm37456	0	0	0	10.6621	0	0	4.32056
ENSMUSG00000045648	Vwc2l	0	0	0.986004	0	41.5063	0	20.5227
ENSMUSG00000026196	Bard1	139.424	0	123.251	30.2093	118.445	68.5935	17.2823
ENSMUSG00000050296	Abca12	10.8081	0	0.986004	0	0	5.11892	9.72127
ENSMUSG00000026192	Atic	707.929	685.148	666.539	983.579	986.027	1014.57	988.329
ENSMUSG00000026193	Fn1	1.08081	0	0.986004	24.8782	21.2593	13.3092	7.56098
ENSMUSG00000100319	Gm5256	1.08081	0	0	0	0	1.02378	0
ENSMUSG00000102689	Gm37217	0	0	1.97201	0	2.0247	1.02378	0
ENSMUSG00000101764	4930556G22Rik	0	0	0	0.888509	0	0	0
ENSMUSG00000101496	Gm8885	11.8889	9.10496	17.7481	19.5472	4.04939	15.3568	20.5227
ENSMUSG00000102123	Gm4319	0	0	0	0	0	8.19027	2.16028
ENSMUSG00000039395	Mreg	21.6162	0	0	27.5438	0	5.11892	10.8014
ENSMUSG00000118839	Gm25360	9.72727	22.0036	8.87404	11.5506	8.09878	17.4043	21.6028
ENSMUSG00000119668	Gm23472	1.08081	4.55248	1.97201	0	1.01235	0	1.08014
ENSMUSG00000119873	Gm24497	46.4748	57.6647	36.4822	54.199	37.4569	57.3319	56.1673
ENSMUSG00000118790	Gm25939	1.08081	6.82872	0	1.77702	2.0247	2.04757	1.08014
ENSMUSG00000026189	Pecr	64.8485	66.7697	16.7621	50.645	42.5186	100.331	23.7631
ENSMUSG00000026188	Tmem169	0	0	2.95801	11.5506	0	3.07135	15.122
ENSMUSG00000026187	Xrcc5	895.99	945.398	582.728	699.256	742.051	624.508	744.217
ENSMUSG00000039372	Marchf4	0	0	0	0	0	11.2616	0
ENSMUSG00000085812	Gm15843	3.24242	4.55248	3.94402	4.44254	3.03704	7.16649	3.24042
ENSMUSG00000039354	Smarcal1	394.495	350.541	471.31	403.383	564.89	973.618	522.788
ENSMUSG00000110712	Gm39662	11.8889	0	0	0	0	2.04757	0
ENSMUSG00000039342	Ankar	21.6162	0	15.7761	0	0	21.4995	0
ENSMUSG00000046330	Rpl37a	8494.07	4984.96	5429.92	7450.15	6304.9	7993.7	9263.29
ENSMUSG00000026185	Igfbp5	20.5354	0	0	0	0	0	0
ENSMUSG00000101968	1700027A15Rik	0	0	1.97201	0	0	2.04757	0
ENSMUSG00000102266	Gm38106	0	0	0.986004	0	0	0	0
ENSMUSG00000099877	Pinc	9.72727	0	0	0	0	0	0
ENSMUSG00000100044	Gm9553	0	0	0	15.9932	0	0	0
ENSMUSG00000101344	Gm29183	1.08081	0	0	0	3.03704	7.16649	3.24042
ENSMUSG00000055322	Tns1	346.939	166.165	390.458	204.357	681.31	855.883	316.481
ENSMUSG00000061815	Rufy4	0	0	12.8181	0	0	0	5.4007
ENSMUSG00000026180	Cxcr2	0	0	0	0	57.7038	59.3795	25.9234
ENSMUSG00000048480	Cxcr1	0	0	0	0	5.06174	0	0
ENSMUSG00000006304	Arpc2	15155.1	29748.9	12955.1	16130	10017.2	10473.3	12396.8
ENSMUSG00000064272	Gpbar1	0	0	0	10.6621	0	0	0
ENSMUSG00000006299	Aamp	2050.29	3822.56	1671.28	2261.25	1640	1376.99	2300.7
ENSMUSG00000026179	Pnkd	503.657	536.434	436.8	328.748	461.631	500.63	298.119
ENSMUSG00000103013	Gm37503	15.1313	19.7274	13.8041	19.5472	10.1235	4.09514	2.16028
ENSMUSG00000006301	Tmbim1	496.091	496.22	323.409	152.823	122.494	233.423	116.655
ENSMUSG00000103403	Gm37931	70.2525	0	47.3282	27.5438	4.04939	0	0
ENSMUSG00000073650	Catip	0	0	3.94402	0	9.11113	10.2378	0
ENSMUSG00000026177	Slc11a1	0	19.7274	0	0	6.07409	0	1.08014
ENSMUSG00000026176	Ctdsp1	369.636	253.421	283.969	190.141	321.927	405.418	280.837
ENSMUSG00000065468	Mir26b	2.16162	0.758746	4.93002	0.888509	7.08644	6.1427	7.56098
ENSMUSG00000026175	Vil1	0	0	15.7761	1.77702	10.1235	6.1427	4.32056
ENSMUSG00000033364	Usp37	1343.44	993.199	1519.43	2064.89	893.903	1088.28	937.562
ENSMUSG00000103227	Gm37733	54.0404	2.27624	17.7481	26.6553	32.3951	32.7611	0
ENSMUSG00000026174	Cnot9	987.859	1883.21	1255.18	982.691	1079.16	1438.42	1354.5
ENSMUSG00000026173	Plcd4	42.1515	1.51749	39.4402	21.3242	21.2593	15.3568	23.7631
ENSMUSG00000026135	Zfp142	784.667	215.484	1113.2	719.692	1211.78	1210.11	615.68
ENSMUSG00002075545		2.16162	0	0.986004	6.21956	4.04939	6.1427	0
ENSMUSG00000026172	Bcs1l	123.212	281.495	88.7404	175.925	189.309	210.899	140.418
ENSMUSG00000026171	Rnf25	416.111	813.376	285.941	558.872	209.556	442.275	447.178
ENSMUSG00000033276	Stk36	19.4545	0	14.7901	0	3.03704	19.4519	1.08014
ENSMUSG00000033257	Ttll4	451.778	641.9	504.834	286.1	488.964	719.72	603.799
ENSMUSG00000026170	Cyp27a1	0	0	0	16.8817	0	0	6.48084
ENSMUSG00000033227	Wnt6	0	0	0	0	0	0	0
ENSMUSG00000026167	Wnt10a	10.8081	56.906	0	0	3.03704	13.3092	6.48084
ENSMUSG00000089964	Gm16582	0	0	1.97201	10.6621	0	0	0
ENSMUSG00000055197	Fev	0	0	0	0	10.1235	0	0
ENSMUSG00000047021	Cfap65	0	0	14.7901	0	0	21.4995	5.4007
ENSMUSG00000006538	Ihh	0	0	0	0	0	3.07135	0
ENSMUSG00000103145	Gm37744	0	0	0	1.77702	0	11.2616	0
ENSMUSG00000026162	Nhej1	92.9495	245.834	204.103	124.391	123.506	81.9027	84.251
ENSMUSG00000026205	Slc23a3	14.0505	22.0036	11.832	8.88509	11.1358	5.11892	11.8815
ENSMUSG00000033159	Cnppd1	2452.35	2171.53	2004.55	2701.96	1729.09	1800.84	1839.48
ENSMUSG00000049339	Retreg2	1087.29	926.429	1100.38	948.039	1348.45	1415.89	1412.82
ENSMUSG00000026197	Zfand2b	731.707	1210.96	577.798	585.527	488.964	318.397	683.729
ENSMUSG00000026198	Abcb6	5.40404	2.27624	7.88803	5.33105	7.08644	15.3568	3.24042
ENSMUSG00000033124	Atg9a	95.1111	28.0736	255.375	95.0704	192.346	304.064	160.941
ENSMUSG00000026199	Ankzf1	462.586	569.819	634.987	613.071	759.261	848.717	519.548
ENSMUSG00000026200	Glb1l	130.778	36.4198	140.013	118.172	157.926	106.474	172.823
ENSMUSG00000026201	Stk16	1185.65	1525.84	1143.76	1246.58	1058.92	995.118	1174.11
ENSMUSG00000026202	Tuba4a	2347.52	1209.44	2149.49	2881.43	1699.73	1841.79	1903.21
ENSMUSG00000096094	A630095N17Rik	8.64647	0	29.5801	8.88509	6.07409	0	25.9234
ENSMUSG00000026203	Dnajb2	248.586	274.666	268.193	631.73	316.865	233.423	274.356
ENSMUSG00000026204	Ptprn	23.7778	0	7.88803	4.44254	10.1235	17.4043	24.8432
ENSMUSG00000101840	Gm28294	0	0	0	0	0	0	0
ENSMUSG00000026209	Dnpep	1169.43	1819.47	792.747	957.812	663.088	732.005	1141.71
ENSMUSG00000026208	Des	0	0	0	0	1.01235	0	0
ENSMUSG00000085653	Gm15179	0	0	0	0	0	0	0
ENSMUSG00000026207	Speg	0	0.758746	0	0.888509	12.1482	5.11892	9.72127
ENSMUSG00000033021	Gmppa	602.01	1222.34	535.4	441.589	631.705	695.149	725.855
ENSMUSG00000033007	Asic4	0	0	0	0	1.01235	0	0
ENSMUSG00000032997	Chpf	413.95	358.887	429.898	413.157	519.335	485.274	472.021
ENSMUSG00000026211	Obsl1	0	18.9687	0	1.77702	0	1.02378	0
ENSMUSG00000051703	Tmem198	36.7475	0	10.846	63.0841	14.1729	18.4281	5.4007
ENSMUSG00000032968	Inha	0	0	0	0	0	0	10.8014
ENSMUSG00000026213	Stk11ip	413.95	295.911	700.063	323.417	797.73	610.175	582.196
ENSMUSG00000006576	Slc4a3	0	0.758746	0	35.5403	0	0	0
ENSMUSG00000082012	Gm5257	0	0	0	9.7736	0	1.02378	0
ENSMUSG00000100553	Gm17751	0	0	1.97201	0	0	2.04757	5.4007
ENSMUSG00000100534	Gm816	0	0	0	7.10807	0	0	4.32056
ENSMUSG00000102904	Gm38265	0	0	0	0	0	3.07135	0
ENSMUSG00000026235	Epha4	2.16162	0	0	0.888509	28.3457	1.02378	1.08014
ENSMUSG00000102052	Gm28387	1.08081	0	3.94402	0	0	9.21405	5.4007
ENSMUSG00000004872	Pax3	7.56566	0	0	0	8.09878	9.21405	0
ENSMUSG00000032908	Sgpp2	47.5556	2.27624	11.832	28.4323	18.2223	29.6897	47.5262
ENSMUSG00000099561	Gm28410	9.72727	0	0	0	0	0	0
ENSMUSG00000026245	Farsb	1510.97	1636.62	1778.75	1974.27	1347.44	1541.82	1715.26
ENSMUSG00000101798	Gm28995	8.64647	0	8.87404	0.888509	6.07409	4.09514	0
ENSMUSG00000104018	4833412K13Rik	81.0606	177.547	67.0483	62.1956	56.6915	48.1178	42.1255
ENSMUSG00000090486	BC035947	0	0	0	0.888509	0	22.5232	0
ENSMUSG00000012187	Mogat1	18.3737	3.03499	0.986004	14.2161	1.01235	0	19.4425
ENSMUSG00000099364	5730419F03Rik	7.56566	0	2.95801	0	0	3.07135	0
ENSMUSG00000032883	Acsl3	143.747	29.5911	211.005	207.023	153.877	167.901	231.15
ENSMUSG00000079470	Utp14b	43.2323	15.9337	55.2162	42.6484	48.5927	171.996	66.9687
ENSMUSG00000099377	Gm6159	0	2.27624	1.97201	1.77702	2.0247	1.02378	0
ENSMUSG00000099706	Gm29536	0	0	1.97201	0	0	0	0
ENSMUSG00000072978	Gm5830	0	0	0	4.44254	0	0	0
ENSMUSG00000050711	Scg2	0	0	0	0	0	0	0
ENSMUSG00000054702	Ap1s3	95.1111	75.8746	207.061	17.7702	161.976	131.044	54.007
ENSMUSG00000102235	Gm37886	11.8889	2.27624	51.2722	30.2093	26.3211	72.6886	20.5227
ENSMUSG00000073643	Wdfy1	317.758	258.733	362.85	293.208	307.754	308.159	286.237
ENSMUSG00000104497	Gm10555	0	0	0	0	5.06174	0	9.72127
ENSMUSG00000026248	Mrpl44	504.737	726.879	654.707	640.615	520.347	392.109	534.67
ENSMUSG00000026249	Serpine2	34.5859	94.8433	49.3002	163.486	50.6174	69.6173	38.8851
ENSMUSG00000067106	Gm5529	4.32323	6.06997	2.95801	1.77702	2.0247	2.04757	3.24042
ENSMUSG00000100397	Gm28071	0	1.51749	0	0	0	1.02378	10.8014
ENSMUSG00000099552	9830004L10Rik	0	0	1.97201	0	0	1.02378	0
ENSMUSG00000043230	Fam124b	121.051	37.1786	166.635	239.897	149.828	139.235	149.059
ENSMUSG00000103404	Gm37932	0	0	0	0	1.01235	0	0
ENSMUSG00000004364	Cul3	1588.79	2204.92	1661.42	1676.62	1355.53	1732.24	1696.9
ENSMUSG00000103076	Gm37902	47.5556	0	73.9503	82.6313	95.1607	138.211	11.8815
ENSMUSG00000103525	Gm37262	113.485	65.2522	119.306	101.29	74.9138	59.3795	74.5297
ENSMUSG00000101722	Gm29125	0	0	0	0	0	0	24.8432
ENSMUSG00000101483	1700016L21Rik	4.32323	0	0	2.66553	0	6.1427	0
ENSMUSG00000110100	Gm45261	1.08081	0	0	1.77702	0	0	0
ENSMUSG00000038608	Dock10	6528.08	5176.93	7556.74	6109.39	8400.46	8136.01	5468.75
ENSMUSG00000103192	Gm37645	373.96	6.06997	314.535	186.587	362.421	437.156	265.715
ENSMUSG00000104488	Gm38062	134.02	32.6261	155.789	170.594	155.902	148.449	180.383
ENSMUSG00000102721	A630081D01Rik	298.303	115.329	480.184	350.072	282.445	294.85	314.321
ENSMUSG00000099949	Gm29124	0	0.758746	0.986004	5.33105	0	1.02378	0
ENSMUSG00000054976	Nyap2	2.16162	0	2.95801	33.7633	1.01235	2.04757	0
ENSMUSG00000101986	Gm6198	0	0	0	0	0	0	3.24042
ENSMUSG00000087008	Gm5530	0	1.51749	0	0	4.04939	1.02378	1.08014
ENSMUSG00000100561	Gm7516	1.08081	0	0	0	3.03704	3.07135	0
ENSMUSG00000098797	Mir6344	7.56566	0	0.986004	0	0	5.11892	0
ENSMUSG00000055980	Irs1	29.1818	0	19.7201	0	0	6.1427	0
ENSMUSG00000026142	Rhbdd1	709.01	210.932	757.251	402.494	614.495	804.694	370.488
ENSMUSG00000104493	Gm19552	25.9394	8.34621	0	0	3.03704	0	1.08014
ENSMUSG00000100786	Gm28940	14.0505	0	27.6081	6.21956	29.3581	26.6184	2.16028
ENSMUSG00000067158	Col4a4	1.08081	3.03499	7.88803	27.5438	9.11113	6.1427	48.6063
ENSMUSG00000079465	Col4a3	5.40404	0	3.94402	12.4391	4.04939	3.07135	11.8815
ENSMUSG00000097564	C430014B12Rik	16.2121	0	0	0	0	1.02378	0
ENSMUSG00000026150	Mff	2319.41	3421.95	1940.46	2425.63	1921.44	2068.04	1973.42
ENSMUSG00000101450	Gm28941	16.2121	0	28.5941	0	8.09878	10.2378	3.24042
ENSMUSG00000026149	Tm4sf20	9.72727	0	1.97201	7.99658	7.08644	13.3092	0
ENSMUSG00000099771	Gm19257	0	0	0	2.66553	0	0	0
ENSMUSG00000102280	Gm36999	157.798	0	131.139	6.21956	105.284	167.901	54.007
ENSMUSG00000100170	Gm28942	233.455	78.1509	131.139	35.5403	219.68	177.115	208.467
ENSMUSG00000100744	Gm17764	183.737	86.4971	71.9783	40.8714	142.741	116.711	145.819
ENSMUSG00000026159	Agfg1	2629.61	1805.06	2697.71	1522.9	2886.2	2686.41	2553.45
ENSMUSG00000113880	A030005L19Rik	3.24242	53.1123	38.4542	6.21956	25.3087	5.11892	5.4007
ENSMUSG00000113973	A030014E15Rik	0	0	1.97201	0	1.01235	0	0
ENSMUSG00000113084	A030003K21Rik	0	0	0	6.21956	0	0	6.48084
ENSMUSG00000113097	Gm47959	0	0	5.91602	0	0	0	0
ENSMUSG00000038496	Slc19a3	0	0	0	0	0	0	0
ENSMUSG00000100190	Krtap28-10	0	0.758746	0	0	0	0	0
ENSMUSG00000026166	Ccl20	7.56566	47.0423	28.5941	91.5164	35.4322	19.4519	0
ENSMUSG00000053161	Daw1	25.9394	0	22.6781	31.0978	2.0247	0	31.3241
ENSMUSG00000026163	Sphkap	1.08081	0	0	0	4.04939	0	3.24042
ENSMUSG00000079140	Gm6374	1.08081	0	0	0	1.01235	0	0
ENSMUSG00000100580	4933436I20Rik	1.08081	0	8.87404	0	0	7.16649	4.32056
ENSMUSG00000045658	Pid1	4.32323	24.2799	5.91602	0	14.1729	19.4519	35.6446
ENSMUSG00000102750	Gm37058	0	0	0	0	0	0	0
ENSMUSG00000036766	Dner	5.40404	3.03499	3.94402	12.4391	5.06174	1.02378	1.08014
ENSMUSG00000104396	Gm37959	0	0	0.986004	0	0	2.04757	0
ENSMUSG00000102481	Gm37925	0	0	0	0	0	14.333	0
ENSMUSG00000026219	Trip12	3533.16	1908.25	3832.6	3181.75	3301.27	3920.07	3097.84
ENSMUSG00000103505	Gm38374	39.9899	0.758746	14.7901	3.55403	56.6915	71.6649	8.64113
ENSMUSG00000104503	Gm37738	143.747	0	155.789	103.956	175.136	198.614	111.254
ENSMUSG00000073633	Fbxo36	37.8283	134.298	10.846	12.4391	34.4198	49.1416	34.5645
ENSMUSG00000026220	Slc16a14	0	51.5948	8.87404	0	1.01235	2.04757	5.4007
ENSMUSG00000118590	Gm15433	5.40404	3.79373	6.90203	1.77702	10.1235	4.09514	5.4007
ENSMUSG00000052477	C130026I21Rik	7.56566	0.758746	3.94402	4.44254	2.0247	5.11892	3.24042
ENSMUSG00000064281	Rpl19-ps1	18.3737	8.34621	16.7621	13.3276	17.2099	21.4995	24.8432
ENSMUSG00000118640	Gm7582	1.08081	0	0	0	1.01235	0	0
ENSMUSG00000061852	Gm53056	10.8081	15.1749	12.8181	0.888509	21.2593	13.3092	19.4425
ENSMUSG00000101279	Gm18342	0	2.27624	0.986004	0	0	1.02378	0
ENSMUSG00000089844	A530032D15Rik	8.64647	0	0.986004	7.99658	3.03704	12.2854	6.48084
ENSMUSG00000073631	Gm10553	6.48485	0.758746	4.93002	0	4.04939	3.07135	2.16028
ENSMUSG00000072109	A530040E14Rik	102.677	56.1472	73.9503	87.0739	109.334	103.402	125.296
ENSMUSG00000090186	Gm52951	0	0.758746	1.97201	5.33105	1.01235	1.02378	0
ENSMUSG00000089716	Gm6264	1.08081	0	0	0	0	3.07135	1.08014
ENSMUSG00000118618	Gm52950	3.24242	0	1.97201	0.888509	2.0247	5.11892	0
ENSMUSG00000079457	Gm7609	6.48485	0	0.986004	0	1.01235	4.09514	2.16028
ENSMUSG00000090252	Gm16028	0	0	0	0	2.0247	10.2378	0
ENSMUSG00000079455	Gm16026	3.24242	3.79373	5.91602	4.44254	1.01235	1.02378	1.08014
ENSMUSG00000091199	Gm2619	1.08081	6.82872	0.986004	0	2.0247	0	1.08014
ENSMUSG00000118591	Gm52955	0	0	4.93002	0	0	1.02378	0
ENSMUSG00000101751	Gm2427	0	0	1.97201	0	4.04939	6.1427	0
ENSMUSG00000089714	Gm16092	1.08081	0	0	0	2.0247	1.02378	0
ENSMUSG00000118607	Gm7592	3.24242	0.758746	11.832	4.44254	15.1852	11.2616	6.48084
ENSMUSG00000070034	Sp110	2440.46	1885.48	2254.99	2151.08	2331.44	2010.71	2390.35
ENSMUSG00000090103	Gm16094	7.56566	0	18.7341	16.8817	6.07409	15.3568	7.56098
ENSMUSG00000070031	Sp140	727.384	398.342	803.593	675.267	763.31	849.741	900.837
ENSMUSG00000073628	Gm10552	14.0505	3.79373	7.88803	0.888509	9.11113	17.4043	2.16028
ENSMUSG00000090246	Gm17017	16.2121	4.55248	28.5941	10.6621	34.4198	6.1427	21.6028
ENSMUSG00000026222	Sp100	11283.6	14546.7	10634.1	12683.5	11432.4	11381.4	9775.27
ENSMUSG00000052760	A630001G21Rik	819.253	977.265	778.943	828.09	1096.37	1046.31	790.663
ENSMUSG00000098634	Mir8096	11.8889	3.03499	16.7621	19.5472	19.2346	18.4281	3.24042
ENSMUSG00000100217	9930111H07Rik	0	0	3.94402	0.888509	8.09878	3.07135	2.16028
ENSMUSG00000036707	Cab39	3746.08	2813.43	4160.94	3918.32	4351.07	4897.78	4320.56
ENSMUSG00000026223	Itm2c	5454.84	5958.44	4717.04	4473.64	4795.49	4801.55	6242.13
ENSMUSG00000026224	4933407L21Rik	0	0	7.88803	0	14.1729	4.09514	4.32056
ENSMUSG00000099767	Gm28884	2.16162	0	0	0	16.1976	7.16649	17.2823
ENSMUSG00000049608	Gpr55	209.677	3.79373	249.459	31.9863	189.309	197.59	195.505
ENSMUSG00000100108	Gm28100	2.16162	3.03499	3.94402	7.10807	2.0247	1.02378	6.48084
ENSMUSG00000099342	Gm18180	6.48485	3.03499	11.832	1.77702	7.08644	2.04757	4.32056
ENSMUSG00000026226	Spata3	0	0	0	0.888509	0	0	0
ENSMUSG00000026227	2810459M11Rik	1.08081	8.34621	1.97201	1.77702	0	1.02378	5.4007
ENSMUSG00000026229	Psmd1	2748.5	3801.32	2350.63	2332.34	2304.1	2020.95	2552.37
ENSMUSG00000077274	Gm22786	1.08081	0	1.97201	0.888509	10.1235	9.21405	5.4007
ENSMUSG00000026228	Htr2b	23.7778	40.2136	81.8383	7.10807	76.9385	56.3081	71.2893
ENSMUSG00000103272	Gm37914	84.303	0	49.3002	44.4254	1.01235	21.4995	0
ENSMUSG00000062590	Armc9	210.758	169.2	92.6844	137.719	259.161	159.71	93.9722
ENSMUSG00000079445	B3gnt7	1.08081	0	0	0	0	0	0
ENSMUSG00000091806	Gm5258	0	0	1.97201	0	3.03704	0	4.32056
ENSMUSG00000101853	Gm28627	0	0	0	0	0	0	3.24042
ENSMUSG00000026234	Ncl	6604.82	6014.58	4778.18	6781.99	5050.6	6053.63	6855.65
ENSMUSG00000064823	Snord82	4.32323	2.27624	14.7901	8.88509	12.1482	32.7611	25.9234
ENSMUSG00000073627	C130036L24Rik	244.263	93.3258	182.411	159.043	375.581	323.516	220.349
ENSMUSG00000110510	Gm45908	0	0	0	0	0	0	0
ENSMUSG00000026237	Nmur1	34.5859	0	18.7341	0	10.1235	19.4519	22.683
ENSMUSG00000026238	Ptma	7986.09	8302.96	6353.81	8527.02	6156.09	6364.86	7872.07
ENSMUSG00000026239	Pde6d	432.323	1068.32	365.808	369.62	379.631	361.396	488.224
ENSMUSG00000102927	Gm37152	3.24242	0	22.6781	13.3276	3.03704	4.09514	5.4007
ENSMUSG00000026240	Cops7b	636.596	518.224	726.685	605.074	810.891	629.627	483.903
ENSMUSG00000103609	Gm37022	4.32323	0	0	0	0	17.4043	0
ENSMUSG00000053333	Dis3l2	1067.84	410.482	1117.14	531.328	1691.63	1375.97	1149.27
ENSMUSG00000100225	Gm29097	0	0	0	0	0	0	0
ENSMUSG00000100768	Gm29055	0	5.31123	23.6641	0	51.6298	27.6422	4.32056
ENSMUSG00000104121	Gm37485	9.72727	0.758746	0.986004	7.10807	13.1605	48.1178	35.6446
ENSMUSG00000102383	Gm38142	142.667	0.758746	218.893	111.952	113.383	79.8551	81.0105
ENSMUSG00000104400	Gm38010	100.515	0	49.3002	8.88509	34.4198	85.9978	59.4077
ENSMUSG00000102293	Gm37541	0	0	16.7621	2.66553	8.09878	3.07135	17.2823
ENSMUSG00000102649	Gm38021	22.697	0	13.8041	1.77702	37.4569	64.4984	6.48084
ENSMUSG00000084106	Gm6136	69.1717	36.4198	61.1323	78.1888	67.8273	83.9503	90.7318
ENSMUSG00000102571	Gm37967	9.72727	0	54.2302	50.645	79.9755	23.547	16.2021
ENSMUSG00000099401	Gm28375	1.08081	9.8637	7.88803	0	0	2.04757	3.24042
ENSMUSG00000102956	Gm37017	1.08081	0	5.91602	10.6621	4.04939	10.2378	2.16028
ENSMUSG00000103984	Gm37447	19.4545	0	27.6081	5.33105	53.6545	44.0227	15.122
ENSMUSG00000101940	Akp-ps1	0	0	0	0	0	0	0
ENSMUSG00000026246	Alppl2	0	0	0	8.88509	0	0	0
ENSMUSG00000079440	Alpi	0	0	0	0	0	0	0
ENSMUSG00000026247	Ecel1	17.2929	0	10.846	0	24.2964	11.2616	0
ENSMUSG00000026251	Chrnd	0	0	0	0	0	0	6.48084
ENSMUSG00000026253	Chrng	0	0	0	0	12.1482	0	0
ENSMUSG00000026254	Eif4e2	1867.64	2767.15	1706.77	1812.56	1525.61	1447.63	1475.47
ENSMUSG00000026255	Efhd1	0	0	4.93002	0	0	0	1.08014
ENSMUSG00000048000	Gigyf2	1503.4	1003.06	1892.14	1895.19	1779.71	1732.24	1856.76
ENSMUSG00000119117	Gm22549	2.16162	0	0	5.33105	4.04939	3.07135	1.08014
ENSMUSG00000079436	Kcnj13	15.1313	8.34621	24.6501	7.10807	17.2099	39.9276	19.4425
ENSMUSG00002076368	U6	14.0505	27.3149	19.7201	38.2059	5.06174	6.1427	12.9617
ENSMUSG00000026259	Ngef	0	0	0	0	0	2.04757	0
ENSMUSG00000079434	Neu2	0	0	0	0	0	1.02378	2.16028
ENSMUSG00000026288	Inpp5d	3850.92	2529.66	3900.63	4112.02	3557.39	4041.9	3948.99
ENSMUSG00000026289	Atg16l1	1371.55	1310.36	1472.1	1234.14	1264.42	1209.09	1357.74
ENSMUSG00000087968	Gm25395	51.8788	5.31123	17.7481	37.3174	10.1235	38.9038	12.9617
ENSMUSG00000089281	Scarna6	0	0	0.986004	0	3.03704	0	0
ENSMUSG00000056055	Sag	137.263	308.81	120.293	123.503	199.433	84.9741	174.983
ENSMUSG00000070738	Dgkd	2000.58	1495.49	2322.04	1972.49	1893.09	1767.05	1766.03
ENSMUSG00000101942	Gm19582	8.64647	3.03499	23.6641	17.7702	37.4569	23.547	6.48084
ENSMUSG00000103996	4833421G17Rik	1185.65	1182.89	1463.23	1459.82	1444.62	1282.8	931.081
ENSMUSG00000103591	Gm38365	226.97	175.27	404.262	299.427	205.507	183.257	272.195
ENSMUSG00000005501	Usp40	724.141	275.425	926.844	709.03	833.162	725.863	565.994
ENSMUSG00000090165	Ugt1a10	0	0	0	16.8817	0	0	0
ENSMUSG00000090175	Ugt1a9	0	0	0	0	8.09878	17.4043	0
ENSMUSG00000089675	Ugt1a8	0	0	0	0	0	0	0
ENSMUSG00000090124	Ugt1a7c	9.72727	0	2.95801	5.33105	20.247	19.4519	5.4007
ENSMUSG00000090145	Ugt1a6b	0	0	0	0	0	0	0
ENSMUSG00000054545	Ugt1a6a	0	0	7.88803	3.55403	37.4569	11.2616	0
ENSMUSG00000081602	Gm15369	0	0	0	0	3.03704	0	0
ENSMUSG00000082677	Gm15371	0	0	0	0	0	20.4757	0
ENSMUSG00000081488	Gm15368	1.08081	0	0	8.88509	2.0247	0	0
ENSMUSG00000081984	Dnajb3	6.48485	0	8.87404	17.7702	2.0247	0	7.56098
ENSMUSG00000079429	Mroh2a	64.8485	100.155	44.3702	103.067	107.309	66.5459	112.335
ENSMUSG00000044783	Hjurp	1225.64	857.383	1329.13	1135.51	1550.92	1559.22	1942.09
ENSMUSG00000036251	Trpm8	4.32323	7.58746	5.91602	0	4.04939	12.2854	3.24042
ENSMUSG00000085420	4930453O03Rik	0	0	0	0	0	0	0
ENSMUSG00000062310	Glrp1	12.9697	0	26.6221	12.4391	0	0	5.4007
ENSMUSG00000104057	Gm38130	30.2626	0	10.846	41.7599	4.04939	6.1427	0
ENSMUSG00000100367	Gm29336	6.48485	28.8324	11.832	6.21956	0	12.2854	1.08014
ENSMUSG00000049866	Arl4c	1584.46	1223.86	1427.73	1492.69	1630.89	1216.26	1130.91
ENSMUSG00000097398	Platr5	0	0	0	0	0	0	0
ENSMUSG00000101333	Gm4753	0	0	0	10.6621	0	0	0
ENSMUSG00000036206	Sh3bp4	29.1818	0	17.7481	33.7633	19.2346	17.4043	21.6028
ENSMUSG00000102700	Gm38312	0	43.2485	0.986004	0	0	0	0
ENSMUSG00000099938	C030007H22Rik	6.48485	0	0	0	0	0	0
ENSMUSG00000055013	Agap1	0	0	4.93002	0	0	0	0
ENSMUSG00000104114	Gm37297	0	0	0	0	0	0	0
ENSMUSG00000102009	4933400F21Rik	4.32323	0	5.91602	1.77702	0	3.07135	0
ENSMUSG00000103252	Gm37521	0	5.31123	8.87404	0	0	0	0
ENSMUSG00000034486	Gbx2	0	0	0	0	0	0	0
ENSMUSG00000092627	D130058E05Rik	0	0	0	0	0	0	0
ENSMUSG00000067081	Asb18	0	6.06997	0	0	0	1.02378	0
ENSMUSG00000026301	Iqca	1.08081	0	2.95801	0	3.03704	0	0
ENSMUSG00000044337	Ackr3	0	0	0	0	2.0247	0	0
ENSMUSG00000104087	Gm38277	0	0	0	0	0	0	0
ENSMUSG00000101951	Gm28721	0	0	0	4.44254	18.2223	0	0
ENSMUSG00000034432	Cops8	1396.4	2231.47	1188.13	1249.24	1030.57	1157.9	1166.55
ENSMUSG00000056128	Gm9991	0	0	0	0	0	13.3092	0
ENSMUSG00000048126	Col6a3	2.16162	0.758746	2.95801	0.888509	0	23.547	5.4007
ENSMUSG00000103061	Gm36970	3.24242	0	0	0	0	0	0
ENSMUSG00000026303	Mlph	0	0.758746	0	4.44254	0	0	0
ENSMUSG00000026304	Rab17	4.32323	0	0	0	0	0	5.4007
ENSMUSG00000026305	Lrrfip1	5110.06	3895.4	5143.98	4784.62	5108.31	4553.79	4154.22
ENSMUSG00000070732	Rbm44	36.7475	0	6.90203	30.2093	13.1605	14.333	119.896
ENSMUSG00000100018	Gm7776	5.40404	2.27624	2.95801	2.66553	0	6.1427	4.32056
ENSMUSG00000034353	Ramp1	1000.83	2390.81	1041.22	1180.83	715.73	1088.28	1165.47
ENSMUSG00000034343	Ube2f	1369.38	2427.23	1367.59	1525.57	1015.39	1151.76	928.921
ENSMUSG00000083064	Gm7785	8.64647	25.0386	11.832	5.33105	3.03704	10.2378	10.8014
ENSMUSG00000026307	Scly	355.586	318.674	382.57	349.184	358.371	373.681	366.168
ENSMUSG00000090322	Gm17090	4.32323	0	1.97201	0	0	0	0
ENSMUSG00000049515	Espnl	6.48485	9.8637	0.986004	0	0	4.09514	3.24042
ENSMUSG00000026308	Klhl30	0	0	8.87404	0	0	3.07135	0
ENSMUSG00000047443	Erfe	10.8081	3.03499	0	0.888509	1.01235	1.02378	18.3624
ENSMUSG00000026309	Ilkap	1646.07	2972.77	1371.53	1636.63	1075.11	1251.06	1454.95
ENSMUSG00000100253	1700020N18Rik	0	12.1399	0	0	6.07409	6.1427	9.72127
ENSMUSG00000067071	Hes6	692.798	1853.62	842.048	936.488	500.1	453.536	797.144
ENSMUSG00000055866	Per2	32.4242	173.753	78.8803	20.4357	132.618	52.213	38.8851
ENSMUSG00000101958	Gm19085	0	0.758746	1.97201	0	0	2.04757	0
ENSMUSG00000034292	Traf3ip1	154.556	420.346	83.8103	80.8543	333.063	225.232	124.216
ENSMUSG00000026311	Asb1	236.697	97.8783	269.179	148.381	158.939	175.067	181.464
ENSMUSG00000100980	Gm29100	0	0	0	0	0	0	0
ENSMUSG00000007805	Twist2	3.24242	0	0	0	0	4.09514	0
ENSMUSG00000101414	Gm29101	0	0	11.832	1.77702	0	1.02378	0
ENSMUSG00000102745	Gm37600	0	0	0	0	0	9.21405	6.48084
ENSMUSG00000026313	Hdac4	1545.56	756.47	1426.75	1165.72	1789.83	1695.39	1006.69
ENSMUSG00000103101	Gm37048	20.5354	0	121.279	119.949	138.692	237.518	119.896
ENSMUSG00000102565	Gm37036	6.48485	0	6.90203	0	4.04939	7.16649	0
ENSMUSG00000101265	Gm29099	1.08081	0	1.97201	0.888509	0	5.11892	0
ENSMUSG00000026260	Ndufa10	1962.75	3545.62	1574.65	2084.44	1596.47	1760.91	1932.37
ENSMUSG00000057464	Olfr1415	0	0	0	0	0	0	11.8815
ENSMUSG00000042849	Olfr1414	0	0	0	0	20.247	0	0
ENSMUSG00000046300	Olfr1412	5.40404	0	37.4682	0	0	1.02378	0
ENSMUSG00000062497	Olfr1411	0	0	0	0	7.08644	4.09514	10.8014
ENSMUSG00000061616	Olfr12	0	0	5.91602	0	0	0	0
ENSMUSG00000073616	Cops9	1668.77	2446.96	994.878	1433.16	1113.58	1255.16	1492.75
ENSMUSG00000044055	Otos	24.8586	76.6334	42.3982	48.868	27.3334	56.3081	36.7248
ENSMUSG00000034220	Gpc1	107	5.31123	93.6704	145.715	80.9878	99.307	147.979
ENSMUSG00000101995	Gm29480	0	0	0	2.66553	0	0	0
ENSMUSG00000034212	Ankmy1	27.0202	1.51749	29.5801	11.5506	0	22.5232	1.08014
ENSMUSG00000047067	Dusp28	121.051	122.917	113.39	152.823	80.9878	83.9503	88.5715
ENSMUSG00000097251	5033417F24Rik	55.1212	0	13.8041	30.2093	3.03704	38.9038	0
ENSMUSG00000026269	Rnpepl1	1908.71	689.701	2095.26	1636.63	1920.42	1839.74	1801.67
ENSMUSG00000100632	9430060I03Rik	8.64647	0	9.86004	36.4289	21.2593	25.5946	0
ENSMUSG00000026270	Capn10	264.798	196.515	205.089	122.614	180.198	190.424	126.376
ENSMUSG00000026271	Gpr35	32.4242	0	98.6004	1.77702	10.1235	18.4281	97.2127
ENSMUSG00000100021	Gm18697	0	0	0	0	0	4.09514	10.8014
ENSMUSG00000014602	Kif1a	5.40404	0	9.86004	0	0	2.04757	1.08014
ENSMUSG00000026272	Agxt	0	0	0	0	0	4.09514	0
ENSMUSG00000034159	Mab21l4	0	0	0	0	0	0	0
ENSMUSG00000084989	Crocc2	4.32323	0	14.7901	0	18.2223	4.09514	0
ENSMUSG00000047793	Sned1	0	0	9.86004	0	11.1358	9.21405	9.72127
ENSMUSG00000026273	Mterf4	440.97	209.414	227.767	318.975	249.038	231.375	238.711
ENSMUSG00000101172	Gm28535	0	0	1.97201	0	0	0	3.24042
ENSMUSG00000100351	Gm7867	1.08081	2.27624	0	0.888509	1.01235	2.04757	2.16028
ENSMUSG00000026274	Pask	63.7677	17.4512	71.9783	7.99658	27.3334	47.0941	84.251
ENSMUSG00000026275	Ppp1r7	834.384	1761.81	594.56	597.966	647.903	752.481	695.611
ENSMUSG00000106302	Mir6902	2.16162	0	2.95801	1.77702	3.03704	3.07135	0
ENSMUSG00000098689	Mir6345	11.8889	15.1749	1.97201	0	5.06174	3.07135	15.122
ENSMUSG00000064389	Gm26446	0	1.51749	1.97201	0.888509	4.04939	2.04757	0
ENSMUSG00000034107	Ano7	34.5859	0	24.6501	8.88509	8.09878	7.16649	0
ENSMUSG00000034088	Hdlbp	1518.54	808.824	1357.73	1660.62	1784.77	1411.8	1650.45
ENSMUSG00000090489	Gm17415	0	0	0	0	8.09878	3.07135	1.08014
ENSMUSG00000026276	Septin2	258.313	68.2872	164.663	148.381	213.605	263.112	200.906
ENSMUSG00000034066	Farp2	78.899	50.0773	132.125	53.3105	29.3581	125.925	127.457
ENSMUSG00000103854	Gm37250	51.8788	0	28.5941	23.9897	62.7656	22.5232	10.8014
ENSMUSG00000026277	Stk25	1691.46	2453.03	2004.55	2422.07	1659.24	1302.25	2262.89
ENSMUSG00000026278	Bok	3.24242	0	2.95801	10.6621	0	5.11892	2.16028
ENSMUSG00000026279	Thap4	234.535	231.418	192.271	243.451	249.038	225.232	238.711
ENSMUSG00000101952	Gm10550	3.24242	0	4.93002	2.66553	13.1605	13.3092	4.32056
ENSMUSG00000026280	Atg4b	1793.06	1732.98	1948.34	1683.72	1669.36	1834.62	1333.97
ENSMUSG00000026281	Dtymk	1434.23	1688.21	1259.13	1132.85	1202.67	1078.04	1327.49
ENSMUSG00000026283	Ing5	728.465	742.813	602.449	513.558	591.211	381.871	477.422
ENSMUSG00000073609	D2hgdh	264.798	333.09	241.571	437.146	258.149	230.351	347.805
ENSMUSG00000099624	Gm7889	0	0	0	0.888509	0	6.1427	0
ENSMUSG00000073608	Gal3st2c	20.5354	0	0	0	0	1.02378	61.568
ENSMUSG00000034000	Neu4	0	0	4.93002	2.66553	0	1.02378	0
ENSMUSG00000026285	Pdcd1	2618.8	2456.06	2089.34	1827.66	1989.26	2112.07	2076.03
ENSMUSG00000100990	Gm7891	0	0	2.95801	0	0	0	0
ENSMUSG00000100347	Gm7895	0	3.03499	1.97201	1.77702	7.08644	5.11892	3.24042
ENSMUSG00000100518	4930440C22Rik	1.08081	0	0	0	0	0	2.16028
ENSMUSG00000099592	Gm5264	0	0	0	0	0	0	0
ENSMUSG00000051185	Fam174a	621.465	931.741	550.19	594.412	555.779	501.654	651.325
ENSMUSG00000103973	BC055308	8.64647	140.368	28.5941	1.77702	44.5433	17.4043	66.9687
ENSMUSG00000081051	Gm15427	214	231.418	156.775	207.911	192.346	246.732	265.715
ENSMUSG00000040710	St8sia4	3048.96	1807.33	3788.23	1859.65	5248.01	5428.1	5163.07
ENSMUSG00000103197	Gm37642	87.5455	295.152	108.46	127.945	305.729	201.685	139.338
ENSMUSG00000100777	4930598F16Rik	4.32323	0	0	0	14.1729	3.07135	2.16028
ENSMUSG00000102718	Gm37761	1.08081	0	11.832	3.55403	43.531	29.6897	1.08014
ENSMUSG00000102658	Gm37076	0	0	0	0	0	0	0
ENSMUSG00000100336	Gm29601	4.32323	0	0.986004	0	0	0	0
ENSMUSG00000040693	Slco4c1	2.16162	0.758746	0	1.77702	0	6.1427	3.24042
ENSMUSG00000097814	Panct2	0	0	0	0	0	20.4757	0
ENSMUSG00000045463	Slco6b1	10.8081	0	1.97201	1.77702	1.01235	8.19027	0
ENSMUSG00000097480	Gm9499	0	0	0	0	5.06174	3.07135	0
ENSMUSG00000100454	Gm28901	0	1.51749	0	0.888509	0	1.02378	1.08014
ENSMUSG00000044757	Gm6430	1.08081	2.27624	0	1.77702	3.03704	2.04757	3.24042
ENSMUSG00000026331	Slco6c1	0	0	4.93002	0	1.01235	1.02378	4.32056
ENSMUSG00000100484	Gm7133	0	0	0	0	0	8.19027	0
ENSMUSG00000101348	Gm7135	0	3.79373	11.832	3.55403	4.04939	20.4757	1.08014
ENSMUSG00000103179	Gm37171	0	0	2.95801	0	7.08644	38.9038	0
ENSMUSG00000044768	Macir	883.02	1157.85	831.201	1301.67	519.335	749.41	919.2
ENSMUSG00000040648	Ppip5k2	1365.06	1061.49	1601.27	1146.18	1541.81	1864.31	1335.05
ENSMUSG00000026333	Gin1	352.343	594.098	337.213	457.582	262.198	260.041	456.899
ENSMUSG00000026335	Pam	246.424	127.469	150.859	94.1819	293.581	567.176	154.46
ENSMUSG00000104140	Gm37140	0	0	6.90203	0	0	21.4995	0
ENSMUSG00002076269	7SK	2.16162	0	0	0	0	0	0
ENSMUSG00000089782	Btf3-ps1	31.3434	24.2799	21.6921	25.7668	35.4322	34.8086	37.8049
ENSMUSG00000089706	B230216N24Rik	105.919	14.4162	24.6501	40.8714	131.605	127.973	84.251
ENSMUSG00000100182	1810006J02Rik	125.374	229.9	173.537	128.834	267.26	293.826	139.338
ENSMUSG00000100711	Gm29461	0	0	0	0	0	0	0
ENSMUSG00000097608	Gm7952	0	0	0	0	0	0	1.08014
ENSMUSG00000026336	Slco6d1	5.40404	0	0	0	0	9.21405	5.4007
ENSMUSG00000089791	Gm3555	12.9697	0	0	0	2.0247	3.07135	0
ENSMUSG00000100009	Gm7967	9.72727	5.31123	70.9923	39.9829	45.5557	20.4757	28.0837
ENSMUSG00000099686	Gm29460	0	0	0	0	0	0	0
ENSMUSG00000067028	Cntnap5b	4.32323	0	11.832	13.3276	6.07409	12.2854	14.0418
ENSMUSG00000082431	Prdx2-ps1	6.48485	6.06997	8.87404	4.44254	5.06174	4.09514	3.24042
ENSMUSG00000104104	Gm37877	37.8283	0	16.7621	24.8782	1.01235	26.6184	0
ENSMUSG00000100662	Gm19029	0	0	0	0	0	0	5.4007
ENSMUSG00000087883	Gm23602	0	0	0	0	0	0	0
ENSMUSG00000099835	Gm29668	2.16162	0.758746	0	0.888509	4.04939	2.04757	7.56098
ENSMUSG00000099892	Gm18185	6.48485	0	0	0	2.0247	0	6.48084
ENSMUSG00000100088	Gm28801	0	8.34621	0	0.888509	0	4.09514	1.08014
ENSMUSG00000100222	Psmb6-ps2	19.4545	3.79373	0	3.55403	6.07409	2.04757	6.48084
ENSMUSG00000100065	Gm18969	11.8889	0	0	0	0	2.04757	0
ENSMUSG00000100349	Gm28188	5.40404	0	0	0	6.07409	1.02378	0
ENSMUSG00000099375	Gm28187	59.4444	44.0073	149.873	21.3242	120.469	87.0216	38.8851
ENSMUSG00000101890	Gm53054	0	0	3.94402	0	0	1.02378	0
ENSMUSG00000099469	Gm29141	0	0	0	0	0	5.11892	0
ENSMUSG00000102325	Gm37789	12.9697	0	0	0	0	0	0
ENSMUSG00000099464	Gm5260	0	0	0	0	0	0	0
ENSMUSG00000099801	Gm29011	0	0	0	0	0	3.07135	0
ENSMUSG00000050840	Cdh20	1.08081	0	0	0	0	13.3092	0
ENSMUSG00000103060	Gm36969	0	0	0	0	0	0	0
ENSMUSG00000047496	Rnf152	0	0	2.95801	0	14.1729	0	0
ENSMUSG00000099582	Gm29014	11.8889	0	0	0	0	0	0
ENSMUSG00000101214	Gm28403	0	0	1.97201	0	0	3.07135	1.08014
ENSMUSG00000067017	Capza1-ps1	63.7677	81.9446	65.0763	63.0841	52.6421	76.7838	41.0453
ENSMUSG00000056536	Pign	801.96	532.64	1243.35	725.023	773.434	1074.97	761.499
ENSMUSG00000100672	Gm28404	15.1313	0	0	0	1.01235	1.02378	0
ENSMUSG00000101656	Gm8004	0	0	2.95801	0	0	7.16649	0
ENSMUSG00000026319	Relch	2027.6	1503.08	2243.16	1600.2	2062.15	2208.3	1675.3
ENSMUSG00000104044	Gm37566	317.758	234.453	176.495	76.4117	294.593	277.445	151.22
ENSMUSG00000101330	Gm10193	0	2.27624	0.986004	0	1.01235	0	2.16028
ENSMUSG00000026321	Tnfrsf11a	6.48485	0	0.986004	1.77702	4.04939	1.02378	10.8014
ENSMUSG00000102690	Gm37779	0	32.6261	0	0	0	0	2.16028
ENSMUSG00000099843	Gm7160	78.899	90.2908	51.2722	84.4083	28.3457	28.6659	15.122
ENSMUSG00000038866	Zcchc2	444.212	569.819	690.203	513.558	447.458	871.24	481.743
ENSMUSG00000102501	Gm37372	24.8586	0	7.88803	3.55403	36.4445	40.9514	11.8815
ENSMUSG00000097612	Gm26509	0	0	0	9.7736	8.09878	10.2378	0
ENSMUSG00000101583	Gm20753	0	0	0	0	0	0	3.24042
ENSMUSG00000044340	Phlpp1	920.849	970.437	1502.67	1236.8	824.051	1164.04	933.242
ENSMUSG00000103291	Gm38235	25.9394	0	100.572	0	39.4816	33.7849	34.5645
ENSMUSG00000100247	A530053M12Rik	0	0	0	12.4391	0	0	0
ENSMUSG00000057329	Bcl2	8308.17	11833.4	11103.4	15115.3	10814.9	12049.9	12620.4
ENSMUSG00000054006	D630008O14Rik	89.7071	82.7034	226.781	162.597	196.396	241.613	167.422
ENSMUSG00000098344	Mir3473f	1.08081	0	0	0	0	2.04757	0
ENSMUSG00000103348	Gm37053	236.697	44.766	549.204	209.688	442.396	543.629	449.339
ENSMUSG00000009905	Kdsr	780.343	686.666	845.992	956.924	950.595	854.859	861.952
ENSMUSG00000009907	Vps4b	2720.39	3501.61	2380.21	2463.83	2259.56	2275.87	2408.71
ENSMUSG00000067006	Serpinb5	0	0	0.986004	0	0	0	0
ENSMUSG00000059956	Serpinb12	1.08081	3.03499	0	0	0	0	0
ENSMUSG00000048775	Serpinb13	5.40404	0	0	0	0	0	1.08014
ENSMUSG00000084228	Gm8080	5.40404	0	0	0	7.08644	0	5.4007
ENSMUSG00000044594	Serpinb3a	0	0.758746	1.97201	2.66553	0	0	0
ENSMUSG00000073601	Serpinb3c	0	0	0	0	0	0	0
ENSMUSG00000026327	Serpinb11	0	4.55248	0	4.44254	0	2.04757	0
ENSMUSG00000067001	Serpinb7	28.101	82.7034	0	0	0	0	0
ENSMUSG00000062345	Serpinb2	11.8889	0	0.986004	0	0	6.1427	0
ENSMUSG00000092572	Serpinb10	0	0	0	0	0	0	0
ENSMUSG00000026315	Serpinb8	0	0	0	0	0	0	2.16028
ENSMUSG00000100457	D830032E09Rik	0	0	0	34.6518	7.08644	10.2378	4.32056
ENSMUSG00002076531	7SK	0	0	0	0	1.01235	0	0
ENSMUSG00000100025	Gm8141	2.16162	0	0.986004	3.55403	0	0	2.16028
ENSMUSG00000026312	Cdh7	95.1111	0.758746	1.97201	0	0	8.19027	10.8014
ENSMUSG00000100290	Gm18552	0	0	0	0	0	0	0
ENSMUSG00000047216	Cdh19	17.2929	0	0	0	0	3.07135	23.7631
ENSMUSG00000102788	Gm38255	0	0	0	0	0	14.333	8.64113
ENSMUSG00000102160	Gm36944	6.48485	0	0	0	0	5.11892	0
ENSMUSG00000101846	Gm19927	0	0	2.95801	0	0	0	0
ENSMUSG00000038702	Dsel	130.778	94.8433	209.033	83.5198	144.766	200.662	118.815
ENSMUSG00000101875	Gm6028	3.24242	0.758746	0.986004	1.77702	1.01235	0	1.08014
ENSMUSG00000099732	Gm17752	0	0	4.93002	0	0	0	0
ENSMUSG00000101054	Gm18406	4.32323	0	0	6.21956	0	0	0
ENSMUSG00000088691	Gm22331	0	0	0.986004	0	0	0	0
ENSMUSG00000100304	Gm28190	0	0	0	0	3.03704	0	1.08014
ENSMUSG00000099943	Gm18181	0	0	0	0	0	9.21405	0
ENSMUSG00000097648	9330185C12Rik	0	0	0	2.66553	0	3.07135	0
ENSMUSG00000100515	Gm17916	0	0	0	0	12.1482	1.02378	10.8014
ENSMUSG00000070695	Cntnap5a	44.3131	0	8.87404	0	15.1852	22.5232	47.5262
ENSMUSG00000094429	Gm19965	14.0505	0	0	0	0	0	0
ENSMUSG00000065865	Gm24030	3.24242	0	0	0	0	0	6.48084
ENSMUSG00000100305	Gm28360	0	0	0	0	19.2346	18.4281	0
ENSMUSG00000100177	Gm29489	7.56566	0	0	0	0	0	0
ENSMUSG00000101590	Gm29104	0	0	0	0	0	1.02378	0
ENSMUSG00000102030	Gm29106	8.64647	0	0	0	0	0	0
ENSMUSG00000099870	Gm7200	0	0	0	9.7736	2.0247	0	0
ENSMUSG00000026374	Tsn	2439.38	3557	2170.2	2542.91	1895.12	1859.19	2471.36
ENSMUSG00000026377	Nifk	1122.96	1959.84	1057.98	1076.87	1154.08	909.12	1180.59
ENSMUSG00000099936	Gm28867	0	0	0	16.8817	0	0	25.9234
ENSMUSG00000064302	Clasp1	1037.58	632.795	1520.42	804.1	1325.16	2023	790.663
ENSMUSG00000077257	Gm26080	0	0	0	8.88509	0	2.04757	0
ENSMUSG00000107722	2900060B14Rik	7.56566	57.6647	8.87404	27.5438	12.1482	15.3568	41.0453
ENSMUSG00000100770	Gm28466	24.8586	0	59.1602	23.9897	102.247	103.402	14.0418
ENSMUSG00000026380	Tfcp2l1	9.72727	0	8.87404	0	0	17.4043	11.8815
ENSMUSG00000048402	Gli2	1.08081	0	0	0	0	0	0
ENSMUSG00000097408	Gm26831	0	0	0	0	0	0	6.48084
ENSMUSG00000101179	Gm29455	0	9.10496	0	0	4.04939	0	1.08014
ENSMUSG00000037035	Inhbb	30.2626	0	0.986004	0	0	0	0
ENSMUSG00000004451	Ralb	174.01	321.708	222.837	128.834	140.716	177.115	155.54
ENSMUSG00000098447	Gm27184	0	12.8987	4.93002	15.1046	6.07409	6.1427	1.08014
ENSMUSG00000098923	Tmem185b	720.899	436.279	788.803	758.786	790.644	640.889	896.517
ENSMUSG00000101731	3830432H09Rik	1.08081	0	4.93002	0	10.1235	0	0
ENSMUSG00000026383	Epb41l5	27.0202	0	35.4961	42.6484	62.7656	6.1427	72.3694
ENSMUSG00000102687	Gm37219	55.1212	0	0	30.2093	0	14.333	14.0418
ENSMUSG00000026384	Ptpn4	312.354	301.981	670.483	450.474	586.15	724.839	288.398
ENSMUSG00000091876	Gm3851	5.40404	0	8.87404	0.888509	19.2346	0	2.16028
ENSMUSG00000103146	Gm37745	48.6364	2.27624	181.425	6.21956	91.1113	119.783	8.64113
ENSMUSG00000036975	Tmem177	204.273	472.699	135.083	310.978	215.63	167.901	249.512
ENSMUSG00000036962	Cfap221	3.24242	0	0	1.77702	0	0	0
ENSMUSG00000026387	Sctr	5.40404	0	0	0	1.01235	1.02378	0
ENSMUSG00000050777	Tmem37	12.9697	0	0	0	0	0	0
ENSMUSG00000026385	Dbi	1339.12	2556.98	745.419	1085.76	732.94	771.933	1321.01
ENSMUSG00000026388	3110009E18Rik	113.485	227.624	66.0623	79.0773	75.9261	78.8313	63.7283
ENSMUSG00000026389	Steap3	15.1313	0	1.97201	0	0	0	0
ENSMUSG00000036907	C1ql2	0	0	0	0	0	0	12.9617
ENSMUSG00000101275	1700012E03Rik	0	0	0	0	0	0	0
ENSMUSG00000026390	Marco	1.08081	1.51749	0	0	0	3.07135	0
ENSMUSG00000102360	Gm37043	0	0	0	17.7702	1.01235	0	0
ENSMUSG00000097881	Celrr	0	0	1.97201	0	0	0	0
ENSMUSG00000104332	Gm38283	0	0	8.87404	0	0	0	1.08014
ENSMUSG00000003721	Insig2	585.798	1591.09	636.959	693.925	734.965	574.343	615.68
ENSMUSG00000104253	Gm37174	45.3939	95.6021	11.832	5.33105	11.1358	53.2368	15.122
ENSMUSG00000026339	Ccdc93	738.192	688.942	604.421	509.115	896.94	1249.02	851.151
ENSMUSG00000085857	Gm15392	2.16162	0	0	0	5.06174	1.02378	1.08014
ENSMUSG00000050534	Htr5b	4.32323	0	0	19.5472	7.08644	0	0
ENSMUSG00000001674	Ddx18	820.333	911.254	562.022	815.651	588.174	647.031	848.991
ENSMUSG00000102488	Gm37920	0	0	0	0	0	0	5.4007
ENSMUSG00000083584	Gm15394	0	0	0.986004	0	0	0	0
ENSMUSG00000099960	Gm28590	2.16162	0	0	0	0	6.1427	0
ENSMUSG00000103263	Gm36982	3.24242	0	0	0	0	0	0
ENSMUSG00000104180	Gm37970	3.24242	0	0	3.55403	0	0	10.8014
ENSMUSG00000100762	Gm8403	0	0	0	0	0	0	0
ENSMUSG00000036815	Dpp10	1.08081	6.06997	1.97201	6.21956	5.06174	8.19027	1.08014
ENSMUSG00000102801	Gm37478	0	0	0	0	0	8.19027	0
ENSMUSG00000102681	Gm37221	0	0	0	0	0	6.1427	1.08014
ENSMUSG00000104410	Gm37066	0	0	0	0	0	1.02378	1.08014
ENSMUSG00000102521	Gm37781	0	47.801	0	0	0	7.16649	2.16028
ENSMUSG00000104205	Gm37396	0	0	0	0	0	25.5946	0
ENSMUSG00000102902	Gm38263	0	0	0	0	2.0247	0	0
ENSMUSG00000102940	Gm37551	0	0	0	0	4.04939	0	4.32056
ENSMUSG00000103914	Gm38073	0	0	0	0	0	0	0
ENSMUSG00000101006	Gm28299	0	0	0.986004	0	0	0	0
ENSMUSG00000102240	Gm37717	0	0	2.95801	48.868	0	12.2854	0
ENSMUSG00000026341	Actr3	16126.7	18890.5	15512.8	17739.1	14730.7	13828.2	14876.8
ENSMUSG00000102063	Gm28706	1.08081	0	0	0	5.06174	4.09514	0
ENSMUSG00000026342	Slc35f5	52.9596	0.758746	101.558	26.6553	64.7903	90.093	72.3694
ENSMUSG00000026343	Gpr39	0	0	0	0	0	2.04757	0
ENSMUSG00000026344	Lypd1	0	0	0	0	0	0	2.16028
ENSMUSG00000049690	Nckap5	76.7374	0	78.8803	0	100.222	39.9276	18.3624
ENSMUSG00000104519	Gm37161	0	0	4.93002	0	0	2.04757	0
ENSMUSG00000102723	Gm37936	0	0	0	17.7702	0	0	0
ENSMUSG00000103824	Gm38177	0	0	0	0	13.1605	0	0
ENSMUSG00000036155	Mgat5	1347.77	603.203	1363.64	1259.02	1585.34	2018.9	1122.27
ENSMUSG00000104039	Gm37772	0	0	0	0.888509	2.0247	1.02378	14.0418
ENSMUSG00000104378	Gm37510	264.798	172.235	379.612	330.525	305.729	204.757	511.987
ENSMUSG00000099471	Gm8451	47.5556	15.9337	39.4402	36.4289	40.4939	56.3081	39.9652
ENSMUSG00000065687	Gm23734	2.16162	0	0	0	0	9.21405	0
ENSMUSG00000103390	Gm38301	5.40404	0	12.8181	0	0	2.04757	0
ENSMUSG00000026347	Tmem163	44.3131	0.758746	1.97201	0	3.03704	9.21405	3.24042
ENSMUSG00000026348	Acmsd	0	0	0.986004	2.66553	10.1235	12.2854	1.08014
ENSMUSG00000102014	2900009J06Rik	0	0	0	0	2.0247	2.04757	0
ENSMUSG00000026349	Ccnt2	3469.39	4070.67	4048.53	3216.4	3666.72	3949.76	3434.85
ENSMUSG00000051590	Map3k19	4.32323	44.0073	1.97201	21.3242	0	12.2854	4.32056
ENSMUSG00000036104	Rab3gap1	1995.17	1040.24	2481.77	2078.22	2245.39	2176.56	1899.97
ENSMUSG00000036086	Zranb3	111.323	59.1822	39.4402	34.6518	42.5186	22.5232	48.6063
ENSMUSG00000099760	Gm28800	10.8081	0	17.7481	0	7.08644	0	1.08014
ENSMUSG00000104164	Gm38248	21.6162	0.758746	59.1602	0.888509	35.4322	54.2605	73.4496
ENSMUSG00000058603	Rpl28-ps1	23.7778	15.9337	36.4822	16.8817	24.2964	35.8324	23.7631
ENSMUSG00000102782	Gm37625	4.32323	69.0459	0	0	0	5.11892	0
ENSMUSG00000103999	Gm38026	12.9697	0	0	0	0	1.02378	5.4007
ENSMUSG00000056211	R3hdm1	3145.15	2608.57	4639.15	2247.04	4604.16	4928.5	3799.93
ENSMUSG00000101535	Gm29383	1.08081	0	10.846	0	6.07409	15.3568	2.16028
ENSMUSG00000104239	Gm37588	86.4647	0	51.2722	56.8646	57.7038	63.4746	27.0035
ENSMUSG00000102179	Gm37868	143.747	30.3499	115.362	32.8748	182.223	155.615	21.6028
ENSMUSG00000103497	Gm37407	116.727	47.801	176.495	337.633	162.988	211.923	191.185
ENSMUSG00000065520	Mir128-1	1.08081	0	0	0	3.03704	1.02378	0
ENSMUSG00000026353	Ubxn4	2336.71	3877.19	2589.25	3629.56	1926.5	2212.4	2229.41
ENSMUSG00000026354	Lct	16.2121	0	4.93002	50.645	1.01235	1.02378	21.6028
ENSMUSG00000026355	Mcm6	4218.39	4394.66	3518.06	3652.66	3134.23	3134.83	3567.7
ENSMUSG00000026356	Dars	3564.51	6062.38	2993.51	4188.43	2976.3	2911.64	3006.03
ENSMUSG00000088196	Gm23902	0	0	0.986004	0	0	0	0
ENSMUSG00000100078	Gm6170	6.48485	4.55248	9.86004	7.10807	7.08644	15.3568	10.8014
ENSMUSG00000045382	Cxcr4	185.899	28.0736	308.619	81.7428	217.655	372.657	166.342
ENSMUSG00000097283	Gm26686	0	59.1822	4.93002	0.888509	0	31.7373	0
ENSMUSG00000042581	Thsd7b	1.08081	0	9.86004	3.55403	1.01235	19.4519	17.2823
ENSMUSG00000103637	Gm38330	0	0	0	0	0	3.07135	0
ENSMUSG00000104130	Gm36951	0	0	0	0	3.03704	0	0
ENSMUSG00000089648	Gm15790	1.08081	0.758746	0	0.888509	0	4.09514	1.08014
ENSMUSG00000094122	Rpl31-ps9	3.24242	2.27624	1.97201	1.77702	3.03704	4.09514	6.48084
ENSMUSG00000102800	Gm37479	14.0505	0	0	0	0	0	6.48084
ENSMUSG00000103803	Gm37064	38.9091	0	0	8.88509	0	17.4043	5.4007
ENSMUSG00000103281	Gm37278	0	0	0	15.9932	0	0	0
ENSMUSG00000026401	Cd55b	0	10.6225	4.93002	1.77702	1.01235	0	0
ENSMUSG00000087691	Cd55os	15.1313	0	17.7481	14.2161	29.3581	13.3092	21.6028
ENSMUSG00000086825	Gm15675	76.7374	19.7274	151.845	133.276	82.0002	244.684	95.0524
ENSMUSG00000026399	Cd55	710.091	836.897	649.777	1217.26	906.052	507.797	609.199
ENSMUSG00000085526	Gm16083	6.48485	2.27624	31.5521	29.3208	51.6298	21.4995	19.4425
ENSMUSG00000102139	Gm37109	41.0707	67.5284	30.5661	46.2025	6.07409	29.6897	73.4496
ENSMUSG00000103751	Gm37283	0	41.7311	5.91602	60.4186	18.2223	21.4995	7.56098
ENSMUSG00000042554	Zp3r	5.40404	0	6.90203	0	12.1482	26.6184	0
ENSMUSG00000026405	C4bp	6.48485	0	0	0	1.01235	7.16649	0
ENSMUSG00000101904	Gm29427	12.9697	0	0.986004	4.44254	0	0	0
ENSMUSG00000026409	Pfkfb2	85.3838	25.0386	70.0063	70.1922	66.815	74.7362	11.8815
ENSMUSG00000046404	Yod1	785.748	2063.79	887.404	1857.87	775.459	745.315	1116.87
ENSMUSG00000104515	Gm37163	12.9697	117.606	21.6921	10.6621	5.06174	16.3805	5.4007
ENSMUSG00000042510	AA986860	5.40404	0.758746	0	0	0	10.2378	0
ENSMUSG00000100106	Gm28856	2.16162	0	0	5.33105	0	0	22.683
ENSMUSG00000026415	Fcamr	0	0	0	0	13.1605	0	15.122
ENSMUSG00000086706	Gm15848	0	0	2.95801	0	4.04939	4.09514	5.4007
ENSMUSG00000026417	Pigr	18.3737	0	15.7761	0.888509	1.01235	11.2616	2.16028
ENSMUSG00000042474	Fcmr	79.9798	34.9023	10.846	50.645	49.6051	62.4508	85.3311
ENSMUSG00000026420	Il24	0	0	0	0	0	0	0
ENSMUSG00000016524	Il19	7.56566	0	0	0	0	9.21405	1.08014
ENSMUSG00000016529	Il10	558.778	680.596	432.856	697.479	137.679	89.0692	371.568
ENSMUSG00000016528	Mapkapk2	838.707	581.959	1090.52	916.941	1166.23	1146.64	1136.31
ENSMUSG00000088705	Gm25549	2.16162	1.51749	0.986004	4.44254	0	9.21405	0
ENSMUSG00000102856	Gm37084	149.152	0	232.697	104.844	179.186	238.542	103.694
ENSMUSG00002075689	7SK	0	0	0	6.21956	0	0	0
ENSMUSG00000016526	Dyrk3	10.8081	0	8.87404	5.33105	1.01235	0	12.9617
ENSMUSG00000026427	Eif2d	1142.41	1065.28	949.522	697.479	973.879	829.265	1039.1
ENSMUSG00000026430	Rassf5	5695.86	7500.97	6315.36	6588.29	6328.19	5727.05	7154.85
ENSMUSG00000042349	Ikbke	3259.72	3559.28	3637.37	3780.6	3342.77	3297.61	3478.05
ENSMUSG00000102027	Gm28914	1.08081	0	6.90203	0.888509	10.1235	2.04757	0
ENSMUSG00000102055	Gm28913	72.4141	25.7974	64.0903	16.8817	117.432	150.496	81.0105
ENSMUSG00000026425	Srgap2	1477.46	565.266	1249.27	637.061	1277.58	1488.58	867.353
ENSMUSG00000102733	Gm38262	17.2929	0	43.3842	0.888509	1.01235	1.02378	25.9234
ENSMUSG00000104060	Gm37954	69.1717	121.399	102.544	35.5403	53.6545	27.6422	79.9304
ENSMUSG00000101778	Gm29488	54.0404	0	78.8803	31.0978	60.7409	45.0465	97.2127
ENSMUSG00000099959	Gm29487	0	0	2.95801	7.99658	23.284	28.6659	12.9617
ENSMUSG00002076189		11.8889	0	3.94402	0.888509	7.08644	0	3.24042
ENSMUSG00000055184	Fam72a	14.0505	105.466	7.88803	25.7668	25.3087	9.21405	52.9269
ENSMUSG00000026432	Avpr1b	0	5.31123	0	0	0	7.16649	0
ENSMUSG00000004552	Ctse	368.556	176.029	426.94	283.434	539.582	453.536	384.53
ENSMUSG00000052688	Rab7b	0	0	0.986004	0	0	0	0
ENSMUSG00000042268	Slc26a9	0	0	8.87404	0	0	0	0
ENSMUSG00000042251	Pm20d1	0	2.27624	2.95801	0	0	0	0
ENSMUSG00000013275	Slc41a1	1119.72	381.649	1197.01	858.299	1213.81	1464.01	1074.74
ENSMUSG00000026433	Rab29	525.273	1102.46	581.742	511.781	494.026	381.871	582.196
ENSMUSG00000026434	Nucks1	874.374	436.279	1017.56	792.55	1179.39	1159.95	894.356
ENSMUSG00000103569	Gm38067	20.5354	18.9687	126.209	40.8714	95.1607	40.9514	112.335
ENSMUSG00000026435	Slc45a3	0	0	0	12.4391	18.2223	24.5708	0
ENSMUSG00000026436	Elk4	2503.15	1841.48	3587.08	2537.58	3181.81	3324.23	2896.94
ENSMUSG00000059149	Mfsd4a	407.465	355.093	593.574	374.951	669.162	1096.47	443.938
ENSMUSG00000103966	Gm37120	0	0	11.832	0	17.2099	0	0
ENSMUSG00000026437	Cdk18	16.2121	0	6.90203	0	0	3.07135	0
ENSMUSG00000079330	Lemd1	19.4545	0	0	3.55403	8.09878	3.07135	3.24042
ENSMUSG00000101549	Gm29630	4.32323	0	0	0	1.01235	0	0
ENSMUSG00000089808	Gm7241	4.32323	0	1.97201	0	1.01235	0	2.16028
ENSMUSG00000042115	Klhdc8a	0	0	0	5.33105	0	0	0
ENSMUSG00000009772	Nuak2	246.424	286.806	288.899	103.067	95.1607	74.7362	217.108
ENSMUSG00000100658	F730311O21Rik	77.8182	193.48	231.711	92.4049	210.568	211.923	14.0418
ENSMUSG00000042066	Tmcc2	92.9495	44.0073	16.7621	18.6587	4.04939	10.2378	0
ENSMUSG00000042046	Dstyk	197.788	97.1195	281.011	175.036	488.964	546.701	275.436
ENSMUSG00000097760	6030442K20Rik	7.56566	0	51.2722	14.2161	16.1976	40.9514	22.683
ENSMUSG00000026439	Rbbp5	1109.99	669.214	1208.84	1187.94	1320.1	1557.18	1215.16
ENSMUSG00000048174	Tmem81	55.1212	97.1195	67.0483	81.7428	104.272	58.3557	79.9304
ENSMUSG00000053024	Cntn2	2.16162	0	15.7761	0	4.04939	24.5708	0
ENSMUSG00000026442	Nfasc	19.4545	0	18.7341	54.199	29.3581	22.5232	0
ENSMUSG00000026443	Lrrn2	0	0	0	0	0	0	6.48084
ENSMUSG00000102709	Gm38308	0	0	0	0	0	2.04757	3.24042
ENSMUSG00000054387	Mdm4	6479.44	3297.51	9531.7	7392.39	9165.8	9011.34	7256.38
ENSMUSG00000100228	Gm29257	7.56566	23.5211	2.95801	0.888509	7.08644	7.16649	0
ENSMUSG00000026447	Pik3c2b	32.4242	9.10496	56.2022	127.057	100.222	160.734	86.4113
ENSMUSG00000101102	Gm28609	5.40404	0	0	0	1.01235	2.04757	0
ENSMUSG00000102425	Gm26616	0	0	0	0	2.0247	33.7849	0
[truncated: 33,185 more rows]
