# Supplementary material for: Ferritin heavy chain supports stability and function of the regulatory T cell lineage
Source: EMBO J. 2024 Mar 18;43(8):4. doi: 10.1038/s44318-024-00064-x (PMC11021483; doi:10.1038/s44318-024-00064-x)
Supplement: Supplementary file 5 — Source Data Fig. 4 [file 44318_2024_64_MOESM5_ESM.zip › Figure_4/4G/Figure 4G.xlsx]

## Sheet: README
All values indicate ratio of cells (%) analysed in the lymph nodes
Samples	CD45.1+Foxp3GFPRosa26Td/Td
	CD45.1+Foxp3GFPRosa26Td/Td FthΔ/Δ
Ratio of cells %	Foxp3GFP+TdT+CD4+%/(Foxp3GFP+TdT+CD4+% + Foxp3GFP-TdT+CD4+%) * 100

## Sheet: Sheet1
		CD45.1+Foxp3GFPRosa26Td/Td	11.8321	18.3829	14.2857	11.8321	18.3829	14.2857	24.3553	24.7727	29.4521	14.0562
		CD45.1+Foxp3GFPRosa26Td/Td FthΔ/Δ	23.0088	21.2308	33.5664	23.0088	21.2308	33.5664	43.1148	27.5735	23.1884	16.8627
