# Supplementary material for: Ferritin heavy chain supports stability and function of the regulatory T cell lineage
Source: EMBO J. 2024 Mar 18;43(8):4. doi: 10.1038/s44318-024-00064-x (PMC11021483; doi:10.1038/s44318-024-00064-x)
Supplement: Supplementary file 6 — Source Data Fig. 5 [file 44318_2024_64_MOESM6_ESM.zip]

Archive with 15 entries (7 files):
- Figure_5/
- Figure_5/5I/
- Figure_5/5G/
- Figure_5/5F/
- Figure_5/5H/
- Figure_5/5C/
- Figure_5/5D/
- Figure_5/5E/
- Figure_5/5I/Fig_5I.xlsx
- Figure_5/5G/5G.xlsx
- Figure_5/5F/5F.xlsx
- Figure_5/5H/5H.xlsx
- Figure_5/5C/Figure 5C.xlsx
- Figure_5/5D/Fig_5D.xlsx
- Figure_5/5E/Fig_5E.xlsx
