# Supplementary material for: Ferritin heavy chain supports stability and function of the regulatory T cell lineage
Source: EMBO J. 2024 Mar 18;43(8):4. doi: 10.1038/s44318-024-00064-x (PMC11021483; doi:10.1038/s44318-024-00064-x)
Supplement: Supplementary file 6 — Source Data Fig. 5 [file 44318_2024_64_MOESM6_ESM.zip › Figure_5/5I/Fig_5I.xlsx]

## Sheet: README
Samples	Foxp3GFP	Data on column C and G
	Foxp3GFP-FTH∆/∆	Data on column D and H
Metabolite analysis	α-ketaglutarate/isocitrate ratio (left panel)	Data on column C-D
	α-ketaglutarate/glutamate ratio (right panel)	Data on column G-H

## Sheet: Data
		α-ketaglutarate/isocitrate ratio				α-ketaglutarate/glutamate ratio
		Foxp3GFP	Foxp3GFP-FTH∆/∆			Foxp3GFP	Foxp3GFP-FTH∆/∆
		1.68177	1.58571			0.026	0.017
		1.87975	1.29453			0.016	0.011
		3.13689	1.12074			0.015	0.011
		2.74838	2.15889			0.013	0.016
