# Supplementary material for: Ferritin heavy chain supports stability and function of the regulatory T cell lineage
Source: EMBO J. 2024 Mar 18;43(8):4. doi: 10.1038/s44318-024-00064-x (PMC11021483; doi:10.1038/s44318-024-00064-x)
Supplement: Supplementary file 6 — Source Data Fig. 5 [file 44318_2024_64_MOESM6_ESM.zip › Figure_5/5G/5G.xlsx]

## Sheet: Sheet1
	(pmol/min/106 cells)
	FoxP3GFP T-regs			FoxP3GFPFthΔ/Δ T-regs
Basal Respiration	232.226	185.722	198.877	216.053	290.146	248.566	255.49	300.625
ATP Production	184.05	158.581	142.614	-12.6628	241.958	208.642	192.091	220.715
Spare Respiratory capacity	22.8731	48.4086	1.91074	343.839	299.766	209.73	260.949	181.711

## Sheet: README
Average of Oxygen consumption rates (OCR) per stage of the Seahorse Mito-stress test protocol, of T-reg cells isolated from control FoxP3GFP and FTH-deleted FoxP3GFP-FTHΔ/Δ. Values per million cells, measured using a Seahorse flux 96F analyzer.
Values per million cells, measured using a Seahorse flux 96F analyzer.
Each column represents a technical replicate
