# Supplementary material for: Ferritin heavy chain supports stability and function of the regulatory T cell lineage
Source: EMBO J. 2024 Mar 18;43(8):4. doi: 10.1038/s44318-024-00064-x (PMC11021483; doi:10.1038/s44318-024-00064-x)
Supplement: Supplementary file 6 — Source Data Fig. 5 [file 44318_2024_64_MOESM6_ESM.zip › Figure_5/5F/5F.xlsx]

## Sheet: README
Oxygen consumption rates (OCR) per technical replicate, over time, of T-reg cells isolated from control FoxP3GFP and FTH-deleted FoxP3GFP-FTHΔ/Δ. OCR value per million cells, measured using a Seahorse flux 96F analyzer, using the seahorse mito-stress test. Each column represents a technical replicate.
1 representative experiment out of 3
Each column represents a technical replicate

## Sheet: Sheet1
	OCR (pmol/min/106 cells)
Time (minutes)	FoxP3GFP T-regs			FoxP3GFPFthΔ/Δ T-regs
1.41366	317.344	274.613	302.998	252.479	301.009	324.317	191.548	334.87
10.0408	285.837	245.316	269.844	262.437	251.621	313.165	182.721	339.724
18.6654	274.017	221.933	249.352	292.449	226.576	305.224	173.211	338.094
27.4116	102.447	66.6066	112.899	305.112	-15.3814	96.5823	-18.8801	117.379
36.055	96.2136	67.9246	105.865	323.578	-7.34451	99.6971	-18.9013	106.392
44.6558	89.9669	63.3521	106.738	325.971	-3.30003	107.392	-6.3135	101.631
53.4069	296.89	270.342	251.263	636.288	526.343	514.954	434.16	519.805
62.0505	264.888	242.832	220.417	624.947	484.714	481.113	386.817	464.283
70.6982	252.498	226.67	219.438	621.371	457.457	464.361	368.24	449.762
79.4499	37.3017	33.1035	59.4881	74.5761	-48.429	50.0132	-61.3279	50.0575
88.1021	42.4747	35.5827	60.3805	81.1574	-53.7055	54.9285	-72.4124	39.556
96.7523	41.7916	36.2112	50.4755	76.3956	-63.5692	56.6582	-82.2789	37.4686
