# Supplementary material for: Ferritin heavy chain supports stability and function of the regulatory T cell lineage
Source: EMBO J. 2024 Mar 18;43(8):4. doi: 10.1038/s44318-024-00064-x (PMC11021483; doi:10.1038/s44318-024-00064-x)
Supplement: Supplementary file 6 — Source Data Fig. 5 [file 44318_2024_64_MOESM6_ESM.zip › Figure_5/5H/5H.xlsx]

## Sheet: Sheet1
	ECAR (mmpH/min/106 cells)
Time (minutes)	FoxP3GFP T-regs			FoxP3GFPFthΔ/Δ T-regs
1.41366	101.798	109.645	72.6508	140.237	163.313	209.084	175.331	170.879
10.0408	95.662	98.235	64.6468	124.327	139.144	140.609	147.007	149.029
18.6654	85.3424	92.353	63.1426	118.038	137.942	127.878	136.852	142.025
27.4116	101.593	103.988	75.6397	112.954	146.686	128.638	147.849	146.534
36.055	105.362	104.265	76.288	105.338	155.941	136.411	149.298	149.361
44.6558	94.4015	99.6185	75.9149	107.432	166.891	145.958	156.479	158.241
53.4069	118.356	123.585	90.2532	208.839	239.42	215.203	225.542	231.518
62.0505	116.817	117.66	91.7561	208.114	245.352	220.909	227.926	234.863
70.6982	118.833	118.077	91.7485	209.2	244.467	224.506	225.892	236.288
79.4499	58.504	66.9914	42.1048	103.227	137.934	126.691	130.772	136.254
88.1021	60.7842	66.1987	46.7577	113.922	148.566	132.178	131.155	140.449
96.7523	61.5103	68.1536	48.078	116.108	153.476	134.624	133.229	143.321

## Sheet: README
Extracellular acidification rates (ECAR) per technical replicate, over time, of T-reg cells isolated from control FoxP3GFP and FTH-deleted FoxP3GFP-FTHΔ/Δ.
OCR value per million cells, measured using a Seahorse flux 96F analyzer, using the seahorse mito-stress test.
Each column represents a technical replicate
