# Supplementary material for: Ferritin heavy chain supports stability and function of the regulatory T cell lineage
Source: EMBO J. 2024 Mar 18;43(8):4. doi: 10.1038/s44318-024-00064-x (PMC11021483; doi:10.1038/s44318-024-00064-x)
Supplement: Supplementary file 6 — Source Data Fig. 5 [file 44318_2024_64_MOESM6_ESM.zip › Figure_5/5C/Figure 5C.xlsx]

## Sheet: README
Values in the left panel indicate number of cells analysed in the lymph nodes, each value was from one mouse, indicated as one dot in the figure
Values in the right panel indicate ratio of cells analysed in the lymph nodes, each value was from one mouse, indicated as one dot in the figure
Samples	Foxp3GFPRosa26Td/Td
	Foxp3GFPRosa26Td/Td FthΔ/Δ
Cell populations analysed	notes
Foxp3GFP +TdT+CD4+	Treg
Foxp3GFP -TdT+CD4+	ex-Treg
Ratio of cells %	exTreg %/(Treg%+ ex-Treg%) * 100

## Sheet: Sheet1
Left panel		Foxp3GFP-TdT				Foxp3GFP-TdT-FtHΔ/Δ
	TREG	27140.6	81458.5	43870	22514.6	14073.4	5960.66	22540.7	3468.73
	Ex-TREG	19142.6	31119	21479.9	8092.45	31231.4	6381.12	30993.5	682.792
	Right panel	Foxp3GFP-TdT				Foxp3GFP-TdT-FtHΔ/Δ
		41.3598	27.6423	32.8691	26.4398	68.9362	51.7034	57.8947	16.4468
