# Supplementary material for: Ferritin heavy chain supports stability and function of the regulatory T cell lineage
Source: EMBO J. 2024 Mar 18;43(8):4. doi: 10.1038/s44318-024-00064-x (PMC11021483; doi:10.1038/s44318-024-00064-x)
Supplement: Supplementary file 6 — Source Data Fig. 5 [file 44318_2024_64_MOESM6_ESM.zip › Figure_5/5E/Fig_5E.xlsx]

## Sheet: README
All values indicate mean fluorescence intensity (MFI) of TMRE
Samples	Foxp3GFP	Data on column C
	Foxp3GFP-FTH∆/∆	Data on column D

## Sheet: Data
		Foxp3GFP	Foxp3GFP-FTH∆/∆
		0.972608	0.541839
		1.1242	0.535835
		1.07767	0.911069
		0.825516	0.379737
			0.498311
