# Supplementary material for: Ferritin heavy chain supports stability and function of the regulatory T cell lineage
Source: EMBO J. 2024 Mar 18;43(8):4. doi: 10.1038/s44318-024-00064-x (PMC11021483; doi:10.1038/s44318-024-00064-x)
Supplement: Supplementary file 7 — Source Data Fig. 6 [file 44318_2024_64_MOESM7_ESM.zip]

Archive with 15 entries (10 files):
- Figure_6/
- Figure_6/6H/
- Figure_6/6I/
- Figure_6/6G/
- Figure_6/6C/
- Figure_6/6H/Figure 6H.xlsx
- Figure_6/6I/TET-flag blot.tif
- Figure_6/6I/Figure 6I right.pdf
- Figure_6/6I/gapdh blot.tif
- Figure_6/6I/FTH-flag blot2.tif
- Figure_6/6I/lamin blot.tif
- Figure_6/6I/Figure6I left.pdf
- Figure_6/6I/Figure 6I.xlsx
- Figure_6/6G/Figure 6G.xlsx
- Figure_6/6C/Figure 6C.xlsx
