# Supplementary material for: Ferritin heavy chain supports stability and function of the regulatory T cell lineage
Source: EMBO J. 2024 Mar 18;43(8):4. doi: 10.1038/s44318-024-00064-x (PMC11021483; doi:10.1038/s44318-024-00064-x)
Supplement: Supplementary file 7 — Source Data Fig. 6 [file 44318_2024_64_MOESM7_ESM.zip › Figure_6/6H/Figure 6H.xlsx]

## Sheet: README
All values indicate TET activity analysed in the nuclear extracts from HEK293T cells, each value was from one well in 96 well plate.
		Column	Notes
Experiments	EXP1	B
	EXP2	B
	EXP3	B
	EXP4	B
Samples HEK293T cells	nuclear extract from Vector and TET3-flag transfected cells	C
	nuclear extract from FTH-flag and TET3-flag transfected cells	D
	nuclear extract from FTHMUT-flag and TET3-flag transfected cells	E
TET activity	nuclear extract from Vector and TET3-flag transfected cells	C
	nuclear extract from FTH-flag and TET3-flag transfected cells	D
	nuclear extract from FTHMUT-flag and TET3-flag transfected cells	E

## Sheet: Sheet1
		VEC+TET3	FTH+TET3	FTHMUT+TET3
	EXP1	1	0.819652	0.511903
	EXP2	0.855017	1.08387	0.763002
		0.689906	0.485496	0.0391053
		1.45508	0.923181	0.310097
	EXP3	0.925559	0.71286	0.74861
		1.03552	0.391901	1.01458
		1.03892	0.64186	1.10184
	EXP4	1.22797	0.930989	0.408258
		1.15547	1.0076
		0.616558
