# Supplementary material for: Ferritin heavy chain supports stability and function of the regulatory T cell lineage
Source: EMBO J. 2024 Mar 18;43(8):4. doi: 10.1038/s44318-024-00064-x (PMC11021483; doi:10.1038/s44318-024-00064-x)
Supplement: Supplementary file 7 — Source Data Fig. 6 [file 44318_2024_64_MOESM7_ESM.zip › Figure_6/6I/Figure 6I.xlsx]

## Sheet: README
		Row	Notes
Experiments	Exp1	2023-02-06
	Exp2	2023-09-13
	Exp3	15-19
	Exp3	21-25	summarized data for dot plot in Figure 7I
		Column
Samples HEK293T cells	Cytosolic extract from BL	G, O,S,W
	Cytosolic extract from Vector and TET3-flag transfected cells	H,P,T,X
	Cytosolic extract from FTH-flag and TET3-flag transfected cells	I,Q,U,Y
	Cytosolic extract from FTHMUT-flag and TET3-flag transfected cells	J,R,V,Z
	nuclear extract from BL	B,F,J
	nuclear extract from Vector and TET3-flag transfected cells	C,G,K
	nuclear extract from FTH-flag and TET3-flag transfected cells	D,H,L
	nuclear extract from FTHMUT-flag and TET3-flag transfected cells	E,I,M
		row
Quantification of FTH-flag signal	FTH-flag	4,11,17
Quantification of LaminA/C signal	LaminA/C	5,12,18
Quantification of TET3-flag signal	TET3-flag	4,11,17
Quantification of GAPDH signal	GAPDH	5,12,18
Ratio FTH-flag/GAPDH	FTH/GAPDH	6.13,19,23-25
Ratio TET3-flag/LaminA/C	TET3/LaminA/C	6.13,19,23-25
			Column A identifies the experiment number, sample type and date of experiment

## Sheet: Sheet1
EXP1	nuclear					cytosol
2023.1.19	BL	VEC	FTH	FTHMUT		BL	VEC	FTH	FTHMUT
TET3-flag	91082	247643	1187262	332335	FTH-flag	24431	619463	24921815	15829880
LaminA/C	13321	8675	55978	15637	GAPDH	3644	37380	92827	41291
TET3/Lamin	6.83747	28.5467	21.2094	21.2531	FTH/GAPDH	6.70445	16.572	268.476	383.374
EXP2	nuclear					cytosol
2023.2.6	BL	VEC	FTH	FTHMUT		BL	VEC	FTH	FTHMUT
TET3-flag	25712	316068	889763	232540	FTH-flag	829146	996683	7627735	4476782
LaminA/C	562464	728188	860040	603988	GAPDH	2165385	2645465	3027398	2607293
TET3/Lamin	0.0457131	0.434047	1.03456	0.385008	FTH/GAPDH	0.382909	0.376752	2.51957	1.71702
EXP3	nuclear1				nuclear2				nuclear3					cytosol1				cytosol2				cytosol3
2023.2.15	BL	VEC	FTH	FTHMUT	BL	VEC	FTH	FTHMUT	BL	VEC	FTH	FTHMUT		BL	VEC	FTH	FTHMUT	BL	VEC	FTH	FTHMUT	BL	VEC	FTH	FTHMUT
TET3-flag	42117	174208	200402	90926	45878	225094	214076	146579	41100	58768	182567	141664	FTH-flag	52734	189810	11654774	2223212	52734	110563	10895870	2188112	52734	136044	9365128	1761304
LaminA/C	416306	498660	470186	377361	503361	515666	449763	473318	281071	190211	309386	419223	GAPDH	1309974	1617162	1765442	958859	1128062	1408052	1463018	1106348	1375179	1724767	1936104	1116974
TET3/Lamin	0.101168	0.349352	0.426219	0.240952	0.0911433	0.436511	0.475975	0.309684	0.146226	0.308962	0.590095	0.33792	FTH/GAPDH	0.0402558	0.117372	6.60162	2.3186	0.0467474	0.078522	7.44753	1.97778	0.038347	0.0788767	4.8371	1.57685
used for plot	nuclear					cytosol
EXP3	BL	VEC	FTH	FTHMUT		BL	VEC	FTH	FTHMUT
TET3/Lamin	0.101168	0.349352	0.426219	0.240952	FTH/GAPDH	0.0402558	0.117372	6.60162	2.3186
	0.0911433	0.436511	0.475975	0.309684		0.0467474	0.078522	7.44753	1.97778
	0.146226	0.308962	0.590095	0.33792		0.038347	0.0788767	4.8371	1.57685
