# Supplementary material for: Ferritin heavy chain supports stability and function of the regulatory T cell lineage
Source: EMBO J. 2024 Mar 18;43(8):4. doi: 10.1038/s44318-024-00064-x (PMC11021483; doi:10.1038/s44318-024-00064-x)
Supplement: Supplementary file 7 — Source Data Fig. 6 [file 44318_2024_64_MOESM7_ESM.zip › Figure_6/6G/Figure 6G.xlsx]

## Sheet: README
All values indicate relative methylation rate of CpG islands in CNS1 and CNS2 of Treg-specific de-methylated region (TSDR) for Foxp3
		Column	Notes
	Sites of CpG islands in CNS1 and CNS2 of Treg-specific de-methylated region (TSDR) for Foxp3	A
Samples	Genomic DNA of TdT+CD4+ cells sorted from CD45.1+Foxp3GFPRosa26Td/Td chimeric mice	B-E
	Genomic DNA of TdT+CD4+ cells sorted from CD45.1+Foxp3GFPRosa26Td/Td FthΔ/Δ chimeric mice	F-I
Methylation rate	Genomic DNA of TdT+CD4+ cells sorted from CD45.1+Foxp3GFPRosa26Td/Td chimeric mice	B-E
	Genomic DNA of TdT+CD4+ cells sorted from CD45.1+Foxp3GFPRosa26Td/Td FthΔ/Δ chimeric mice	F-I

## Sheet: Sheet1
Panel left (CNS1)	Foxp3GFP-TdT				Foxp3GFP-TdT-FtHΔ/Δ
Site1	0	0		0	0.166667	0.5	0	0.833333
Site2	0.4	0	0.142857	0	0.333333	0.666667	0.2	0.210526
Site3	0.454545		0.428571	0	0.4	0.705882	0.4	0.444444
Site4	0.333333		0.142857	0	0.8	0.6875	0.333333	0.473684
Site5		0.166667	0.4			0.2	0.6	0.181818
Panel right (CNS2)	Foxp3GFP-TdT				Foxp3GFP-TdT-FtHΔ/Δ
Site1	0.666667	0.142857	0.214286	0	0.6		0.571429
Site2	0.583333		0.222222	0.2	1	0.833333	0.571429
Site3	0.7	0	0.25		0.833333	0.8	0.4
Site4	0.857143	0	0.2	0	0.8	1	0.5
Site5	0.75	0	0.222222	0	0.8	1	0.6
Site6	0.538462	0	0.2		0.8	0.833333	0.6	0.4
Site7	0.4		0.1	0	0.75	0.75		0.5
Site8	0.363636		0.111111	0	0.75	0.777778
Site9	0.363636		0.111111	0.142857	0.615385	0.666667
Site10	0.25		0.111111	0	0.727273	0.777778
Site11	0.25	0	0.111111		0.5	0.588235	0.4	0.25
Site12	0.411765	0.142857	0		0.666667	0.615385		0.545455
