# Supplementary material for: Ferritin heavy chain supports stability and function of the regulatory T cell lineage
Source: EMBO J. 2024 Mar 18;43(8):4. doi: 10.1038/s44318-024-00064-x (PMC11021483; doi:10.1038/s44318-024-00064-x)
Supplement: Supplementary file 7 — Source Data Fig. 6 [file 44318_2024_64_MOESM7_ESM.zip › Figure_6/6C/Figure 6C.xlsx]

## Sheet: README
Values from column A-H indicate relative methylation rate of CpG islands
		Column	Notes
	Sites of CpG islands in mouse genome	I
Samples	Genomic DNA of TdT+CD4+ cells sorted from CD45.1+Foxp3GFPRosa26Td/Td chimeric mice (WT1-4)	E-H
	Genomic DNA of TdT+CD4+ cells sorted from CD45.1+Foxp3GFPRosa26Td/Td FthΔ/Δ chimeric mice (KO1-4)	A-D
Methylation Rate	Genomic DNA of TdT+CD4+ cells sorted from KO1 (CD45.1+Foxp3GFPRosa26Td/Td FthΔ/Δ chimeric mice)	A
	Genomic DNA of TdT+CD4+ cells sorted from KO2 (CD45.1+Foxp3GFPRosa26Td/Td FthΔ/Δ chimeric mice)	B
	Genomic DNA of TdT+CD4+ cells sorted from KO3 (CD45.1+Foxp3GFPRosa26Td/Td FthΔ/Δ chimeric mice)	C
	Genomic DNA of TdT+CD4+ cells sorted from KO4 (CD45.1+Foxp3GFPRosa26Td/Td FthΔ/Δ chimeric mice)	D
	Genomic DNA of TdT+CD4+ cells sorted from WT1 (CD45.1+Foxp3GFPRosa26Td/Td chimeric mice)	E
	Genomic DNA of TdT+CD4+ cells sorted from WT2 (CD45.1+Foxp3GFPRosa26Td/Td chimeric mice)	F
	Genomic DNA of TdT+CD4+ cells sorted from WT3 (CD45.1+Foxp3GFPRosa26Td/Td chimeric mice)	G
	Genomic DNA of TdT+CD4+ cells sorted from WT4 (CD45.1+Foxp3GFPRosa26Td/Td chimeric mice)	H

## Sheet: Figure 7C
KO1	KO2	KO3	KO4	WT1	WT2	WT3	WT4	coordinate
0	0	0	0.0769231	0	0.636364	0.6	0	1:7344965-7344965
0	0.142857	0.2	0	1	0	0.9	0	1:7418388-7418388
0	0.4	0	0.142857	0	1	0	1	1:11277331-11277331
0.272727	0.4	0	0.222222	0.857143	0.8	0	0.714286	1:13979692-13979692
0.3125	0.133333	0	0	0.923077	0.7	0.9	0.538462	1:19455558-19455558
0.166667	0	0.2	0	0.833333	1	0	0.8	1:22195617-22195617
0	0	0	0	0.833333	1	0.666667	0.555556	1:24592963-24592963
0	0.166667	0.166667	0.333333	0	1	0.818182	0.666667	1:24834533-24834533
1	0	0	1	0	0	0	0	1:25156733-25156733
0.6	0.6	0.428571	0.611111	0	1	1	1	1:25824074-25824074
0.5	0	0.4	0.375	1	1	0	1	1:27703643-27703643
0.4	0.416667	0.5	0.333333	1	0.846154	1	1	1:32938457-32938457
0.333333	0.230769	0	0.4	0	1	1	0	1:34718333-34718333
0.166667	0	0	0	0.714286	0.833333	1	0.8	1:36174699-36174699
0.818182	0.857143	0.714286	1	0	0.4	0.6	0	1:36914406-36914406
0.5	0.6	0.6	0.6	0	0	0	0	1:39960218-39960218
0	0	0	0	0	0.333333	0.857143	0.2	1:41602863-41602863
0.285714	0	0.333333	0.333333	1	0.857143	0	1	1:41749132-41749132
0.142857	0	0.4	0.25	0	1	0.909091	1	1:42565067-42565067
0	0	0.1875	0	0	0.818182	1	0.714286	1:45181135-45181135
0.2	0.230769	0.142857	0.181818	0.8	0.8	0.75	0.8	1:51554112-51554112
0.0714286	0	0.181818	0.166667	0.642857	0	0.285714	0.642857	1:57952694-57952694
0	0.0769231	0.2	0	0	0.857143	0.8	0	1:58163214-58163214
0.833333	0.9	0	0.8	0	0.272727	0.2	0.2	1:60447336-60447336
0	0.166667	0	0	0.333333	0	0.8	0.714286	1:60979248-60979248
0	0	0	0	0.6	0	0.166667	1	1:61027527-61027527
0.181818	0.2	0.1875	0.333333	1	0.8	0.857143	0.625	1:61439896-61439896
0.4	0.4	0.166667	0.6	1	1	1	1	1:65903504-65903504
0	0.2	0.166667	0.5	1	0.888889	0	1	1:66342218-66342218
0.307692	0.6	0.538462	0.222222	0	0	0	0	1:67939157-67939157
0	0	0.636364	0.428571	1	1	1	1	1:67962714-67962714
0.6	0	0	0.6	0	0	0	0	1:67970191-67970191
0	0	1	0.4	0	0	0	0	1:68040110-68040110
0.2	0.166667	0.333333	0.666667	0	0	0	0	1:68054552-68054552
0	0.571429	0.375	0.666667	0	0	0	0	1:68062699-68062699
0	0.538462	0.705882	0.636364	0	0	0	0	1:68065408-68065408
0.636364	0.5	0.7	0.571429	0	0	0	0	1:68071030-68071030
0.5	0.333333	0.571429	0.6	0	0	0	0	1:68071315-68071315
0.666667	0.4	0	0.571429	0	0	0	0	1:68094121-68094121
0	0.8	0.571429	0	0	0	0	0	1:68096780-68096780
0.8	0	0	0.6	0	0	0	0	1:68108510-68108510
0.75	0	0	0.733333	0	0	0	0	1:68108587-68108587
0.555556	0	0	0.666667	0	0	0	0	1:68108606-68108606
0.8	0	0.5	0.4	0	0	0	0	1:68168232-68168232
0.454545	0	0.666667	0	0	0	0	0	1:68171443-68171443
0.8	0	0.75	0.333333	0	0	0	0	1:68183316-68183316
0.5	0	0.428571	0.384615	0	0	0	0	1:68216078-68216078
0.5	0.222222	0.461538	0.470588	0	0	0	0	1:68216299-68216299
0.666667	0.6	0	0.384615	0	0	0	0	1:68219012-68219012
0.545455	0.166667	0	0.6	0	0	0	0	1:68238618-68238618
0.545455	0	0.428571	0.285714	0	0	0	0	1:68244113-68244113
0	0.4	0.4375	0.6	0	0	0	0	1:68290575-68290575
0.6	0.8	0.571429	0.8	0	0	0	0	1:68291710-68291710
0.75	0.666667	0	0.2	0	0	0	0	1:68315447-68315447
0.230769	0.454545	0.555556	0.4	0	0	0	0	1:68320605-68320605
0.333333	0	0.333333	0.75	0	0	0	0	1:68345284-68345284
0.266667	0.6	0.466667	0.363636	0	0	0	0	1:68348760-68348760
0.6	0.545455	0.666667	0.6	0	0	0	0	1:68354133-68354133
0.727273	0.714286	0	0	0	0	0	0	1:68387861-68387861
0.285714	0.538462	0.333333	0.5	0	0	0	0	1:68389053-68389053
0	0.8	0.666667	0.461538	0	0	0	0	1:68391513-68391513
0.8	0.647059	0	0.666667	0	0	0	0	1:68392083-68392083
0	0	0.833333	0.8	0	0	0	0	1:68393883-68393883
0.6	0.5	0.5	0	0	0	0	0	1:68394844-68394844
0.4	0.384615	0.666667	0.2	0	0	0	0	1:68402091-68402091
0	0	0.5	0.5625	0	0	0	0	1:68418241-68418241
0.6	0	0.583333	0	0	0	0	0	1:68431109-68431109
0.4	0.5	0.857143	0.4	0	0	0	0	1:68436352-68436352
0	0.5	0.833333	1	0	0	0	0	1:68436372-68436372
0.714286	0.8	0.4	0.6	0	0	0	0	1:68453715-68453715
0.727273	0.529412	0.444444	0.1	0	0	0	0	1:68458329-68458329
0	0.4	0.714286	0	0	0	0	0	1:68488702-68488702
0.461538	0.5	0.333333	0.642857	0	0	0	0	1:68499872-68499872
0.727273	0.363636	0.5	0.266667	0	0	0	0	1:68503521-68503521
0.5	0.315789	0.5	0.5	0	0	0	0	1:68554136-68554136
0.4	0	0	0.692308	0	0	0	0	1:68565360-68565360
0.8	0.4	0	0.333333	0	0	0	0	1:68574469-68574469
0.444444	0.571429	0.666667	0.75	1	1	0	1	1:68618833-68618833
0	0	0.583333	0.625	0	0	0	0	1:68640317-68640317
0.4	0	0.777778	0.777778	0	0	0	0	1:68645880-68645880
0.588235	0	0.5	0.7	0	0	0	0	1:68652598-68652598
0.6	0.5	0.555556	0.6	0	0	0	0	1:68653924-68653924
0.166667	0.4	0.727273	0	0	0	0	0	1:68667675-68667675
0.4	0.333333	0.5	0.666667	0	0	0	0	1:68668135-68668135
0.555556	0.833333	0.857143	0	0	0	0	0	1:68675377-68675377
0.8	0.545455	0.666667	0	0	0	0	0	1:68693022-68693022
0.307692	0.8	1	0.2	0	0	0	0	1:68699080-68699080
0	0.333333	0.461538	0.3	0	0	0	0	1:68747573-68747573
0.272727	0.3	0.444444	0.4	0	0	0	0	1:68749535-68749535
0.5	0.571429	0.142857	0.769231	0	0	0	0	1:68753482-68753482
0.461538	0.625	0.166667	0.666667	0	0	0	0	1:68753488-68753488
0.428571	0.25	0.571429	0.571429	0	0	0	0	1:68754863-68754863
0.4	0.615385	0.333333	0.6	0	0	0	0	1:68792562-68792562
0.666667	0.4	0.6	0.411765	0	0	0	0	1:68860586-68860586
0.6	0.769231	0.4	0.625	0.2	0	0	0	1:68863629-68863629
0.285714	0.444444	0.6	0	0	0	0	0	1:68864229-68864229
0.571429	0	0	0.538462	0	0	0	0	1:68900934-68900934
0.8	0.666667	0.285714	0	0	0	0	0	1:68934235-68934235
0.428571	0	0.642857	0.545455	0	0	0	0	1:68946854-68946854
0	0.545455	0.428571	0.7	0	0	0	0	1:68950206-68950206
0	0.5	0.6	0.6	0	0	0	0	1:68955564-68955564
0	0.714286	0.666667	0.411765	0	0	0	0	1:68958966-68958966
0.388889	0.642857	0	0.363636	0	0	0	0	1:68959541-68959541
0.444444	0.2	0.857143	0.421053	0	0	0	0	1:69003618-69003618
0.375	0	0	0.555556	0	0	0	0	1:69007226-69007226
0.625	0.545455	0	0.571429	0	0	0	0	1:69015015-69015015
0.4	0.6	0.666667	0.2	0	0	0	0	1:69016978-69016978
0.769231	0	0.571429	0.466667	0	0	0	0	1:69024399-69024399
0.75	0.166667	0.714286	0.5625	0	0	0	0	1:69024431-69024431
0.583333	0.384615	0	1	0	0	0	0	1:69024796-69024796
0.4	0.7	0	0.384615	0	0	0	0	1:69043340-69043340
0.111111	0.2	0.571429	0	0	0	0	0	1:69050428-69050428
1	0	0.6	0.5	0	0	0	0	1:69055593-69055593
0	0.454545	0.375	0.545455	0	0	0	0	1:69063984-69063984
0	0.714286	0.5	0	0	0	0	0	1:69073164-69073164
0.4	0.727273	0.583333	0.6	0	0	0	0	1:69093534-69093534
0.428571	0.357143	0.2	1	0	0	0	0	1:69093678-69093678
0.6	0.625	0.8	0.4	0	0	0	0	1:69124067-69124067
0.6	0	0.666667	0.666667	0	0	0	0	1:69144270-69144270
0.8	0	0	0.538462	0	0	0	0	1:69159377-69159377
0.5	0.5	0.5	0.428571	0	0	0	0	1:69160928-69160928
0.636364	0.538462	0	0.363636	0	0	0	0	1:69188376-69188376
0.571429	0.8	0.75	0.714286	0	0	0	0	1:69199724-69199724
0.4	0.666667	0	0.8	0	0	0	0	1:69199767-69199767
0.461538	0.5625	0	0.8	0	0	0	0	1:69199819-69199819
0.333333	0.818182	0.3	0.571429	0	0	0	0	1:69199977-69199977
0.666667	0.5	0.8	0.4	0	0	0	0	1:69200400-69200400
0.785714	0.4	0.4	0.6	0	0	0	0	1:69202629-69202629
0.846154	0.6	0.6	0.6	0	0	0	0	1:69202638-69202638
0.333333	0.5	0.571429	0.352941	0	0	0	0	1:69205719-69205719
0.571429	0	0.888889	0	0	0	0	0	1:69211258-69211258
0.666667	0	0.333333	0.538462	0	0	0	0	1:69211455-69211455
0.5	0.8	0.454545	0	0	0	0	0	1:69224157-69224157
0.4	0.2	1	0.6	0	0	0	0	1:69249449-69249449
0.6	0.4	0.666667	0.571429	0	0	0	0	1:69250291-69250291
0.8	0.25	0.75	0.4	0	0.0909091	0	0	1:69263347-69263347
0.6	0.444444	0.8	0.428571	0	0	0	0	1:69263518-69263518
0.833333	0.714286	0	0.5	0	0	0	0	1:69267053-69267053
0.818182	0	0	1	0	0	0	0	1:69276411-69276411
0.571429	0.714286	0.5	0.5	0	0	0	0	1:69298311-69298311
0.615385	0.4	0.428571	0.555556	0	0	0	0	1:69306173-69306173
0.2	0	0	0	0	0.666667	0	0.8	1:69461521-69461521
0	0	0.0666667	0	0.6	0.8	0.666667	0	1:69550431-69550431
0.4	0.6	0.5	0.363636	0	0	0.933333	1	1:69582866-69582866
0.117647	0	0.0833333	0	0.4375	0.8	0.615385	0.6	1:69659657-69659657
0.333333	0	0.0714286	0.428571	1	0	1	0.6	1:70481597-70481597
0.285714	0.166667	0.444444	0.384615	0.909091	0.833333	0	1	1:70531561-70531561
0.2	0	0.8	0.857143	0	0	0	0	1:72721268-72721268
0.4	1	0	0.538462	0	0	0	0	1:72735738-72735738
0.538462	0	0	0.5	0	0	0	0	1:72855832-72855832
0.461538	0.2	0	0.75	0	0	0	0	1:72907155-72907155
0.384615	0.533333	0.6	0.416667	0	0	0	0	1:72909155-72909155
0.5	0.416667	0.75	0	0	0	0	0	1:72933051-72933051
1	0.571429	1	0.333333	0	0	0	0	1:72937323-72937323
0.5	0	0.4	0.875	0	0	0	0	1:72941623-72941623
0.375	0.454545	0.444444	0.636364	0	0	0	0	1:73093017-73093017
0.5	0.272727	0.416667	0.4	0	0	0	0	1:73202155-73202155
0.6	0.461538	0.5	0	0	0	0	0	1:73202294-73202294
0.8	0.333333	0	0.4	0	0	0	0	1:73207715-73207715
0	0.428571	0.636364	0	0	0	0	0	1:73215157-73215157
0.833333	0.8	1	0.8	0	0	0	0	1:73227243-73227243
1	1	0.857143	1	0	0	0	0	1:73237678-73237678
0.5	0.916667	1	0.6	0	0	0	0	1:73238122-73238122
0	1	0.6	0.923077	0	0	0	0	1:73249530-73249530
0.8	1	0	0.714286	0	0	0	0	1:73262871-73262871
0.6	0.666667	0.666667	0	0	0	0	0	1:73265677-73265677
0.666667	0.8	0	0.833333	0	0	0	0	1:73283002-73283002
0.928571	1	0	0.857143	0	0	0	0	1:73283116-73283116
1	0.875	0.7	0.857143	0	0	0	0	1:73283495-73283495
1	0.833333	0.666667	0.666667	0	0	0	0	1:73291092-73291092
0	0.714286	0.642857	0	0	0	0	0	1:73291206-73291206
0.727273	0.833333	0.6	0	0	0	0	0	1:73291931-73291931
1	0.833333	1	1	0	0	0	0	1:73292137-73292137
0.846154	0.111111	0.846154	0.4	0	0	0	0	1:73300433-73300433
0.769231	0.857143	0	0.666667	0	0	0	0	1:73300510-73300510
0.583333	0.6	0	0.666667	0	0	0	0	1:73303961-73303961
0.846154	0.916667	0.916667	1	0	0	0	0	1:73308586-73308586
0.571429	0.8	0.727273	0	0	0	0	0	1:73316935-73316935
1	1	0.8	1	0	0	0	0	1:73335687-73335687
1	0.714286	0	0.875	0	0	0	0	1:73372603-73372603
1	0	0	1	0	0	0	0	1:73393444-73393444
0	1	0	1	0	0	0	0	1:73394327-73394327
0	0	0.909091	0.666667	0	0	0	0	1:73395468-73395468
0.7	0.777778	0.888889	0	0	0	0	0	1:73412043-73412043
0.777778	1	0	0.769231	0	0	0	0	1:73415244-73415244
0.833333	0	0.833333	1	0	0	0	0	1:73422363-73422363
0	0.166667	0.2	0.2	0.9	0.833333	0	0.909091	1:73435662-73435662
0	0.818182	1	0	0	0	0	0	1:73444031-73444031
0.571429	0.75	0	0	0	0	0	0	1:73454007-73454007
0.777778	0.8	1	0	0	0	0	0	1:73459238-73459238
0	1	1	1	0	0	0	0	1:73471193-73471193
0.7	0	0.727273	0.909091	0	0	0	0	1:73489235-73489235
0	0	0.833333	0.666667	0	0	0	0	1:73494280-73494280
0.8	0.666667	0	0.8	0	0	0	0	1:73509794-73509794
0.833333	0.666667	1	0.857143	0	0	0	0	1:73524819-73524819
0	0	0.4	0.933333	0	0	0	0	1:73546010-73546010
0.75	0	0.875	0.928571	0	0	0	0	1:73560904-73560904
0	0	0.933333	0.857143	0	0	0	0	1:73600794-73600794
0	0	0.857143	0.8	0	0	0	0	1:73609074-73609074
0	0	0.6	1	0	0	0	0	1:73618230-73618230
1	1	0	0.833333	0	0	0	0	1:73621423-73621423
0.923077	0.8	0	1	0	0	0	0	1:73629455-73629455
0.428571	0.333333	0.142857	0.2	0	0.833333	1	1	1:73631072-73631072
0	0.916667	0.833333	1	0	0	0	0	1:73631801-73631801
0	1	0.666667	0.833333	0	0	0	0	1:73632649-73632649
0.875	1	0.882353	0	0	0	0	0	1:73634917-73634917
0.928571	1	0.875	0	0	0	0	0	1:73636403-73636403
0	0.571429	0.8	0.933333	0	0	0	0	1:73639170-73639170
0.909091	0.909091	0.875	1	0	0	0	0	1:73639418-73639418
0	0.714286	0	0.714286	0	0	0	0	1:73658570-73658570
0.866667	0	1	0.909091	0	0	0	0	1:73658785-73658785
0.666667	0	0.5	0.769231	0	0	0	0	1:73658846-73658846
0.6	0.833333	0.75	0.666667	0	0	0	0	1:73661538-73661538
0	0.857143	0	0.916667	0	0	0	0	1:73663238-73663238
1	0	1	0	0	0	0	0	1:73665275-73665275
0	0.8	0	0.8	0	0	0	0	1:73665558-73665558
1	0.6	0.818182	0.666667	0	0	0	0	1:73668853-73668853
0.642857	0	0.428571	0.583333	0	0	0	0	1:73681478-73681478
0.875	0.928571	0.909091	0.916667	0	0	0	0	1:73728433-73728433
1	0.909091	0	0.928571	0	0	0.2	0	1:73752534-73752534
0	0.692308	0.666667	0.4	0	0	0	0	1:73759147-73759147
1	0	0.909091	0.9	0	0	0	0	1:73760333-73760333
0.833333	0	0.666667	0.6	0	0	0	0	1:73760376-73760376
1	0	0.666667	0.733333	0	0	0	0	1:73760659-73760659
0.9	0	0	1	0	0	0	0	1:73761567-73761567
0.8	1	0	0.933333	0	0	0	0	1:73762331-73762331
0	0.928571	0	0.833333	0	0	0	0	1:73762400-73762400
1	1	0.833333	0.857143	0	0	0	0	1:73779262-73779262
0.833333	0.8	0.833333	0.714286	0	0	0	0	1:73779266-73779266
0.833333	1	1	0.714286	0	0	0	0	1:73780741-73780741
0.75	0	0.833333	1	0	0	0	0	1:73782204-73782204
1	0	0	0.909091	0	0	0	0	1:73817928-73817928
0.833333	0.8	0	0.875	0	0	0	0	1:73823492-73823492
0.333333	0.8	0.571429	0.727273	0	0	0	0	1:73842233-73842233
0.875	0.9	0	1	0	0	0	0	1:73846179-73846179
0.6	0.8	0	1	0	0	0	0	1:73846211-73846211
0	0.833333	0	1	0	0	0	0	1:73847407-73847407
0.5	1	0.8	0.6	0	0	0	0	1:73848039-73848039
0	0.642857	0.8	0	0	0	0	0	1:73849347-73849347
0	0.928571	1	1	0	0	0	0	1:73851050-73851050
0	1	0	0.9	0	0	0	0	1:73852645-73852645
0	0.916667	0.857143	0	0	0	0	0	1:73859309-73859309
0.8	0	1	1	0	0	0	0	1:73906638-73906638
1	0	0.916667	1	0	0	0	0	1:73907310-73907310
1	0	0.923077	0.909091	0	0	0	0	1:73907318-73907318
1	1	0.6	0	0	0	0	0	1:73907450-73907450
0.833333	0.833333	0	0	0	0	0	0	1:73908240-73908240
0	1	0.857143	1	0	0	0	0	1:73911316-73911316
1	0	0	0.833333	0	0	0	0	1:73924737-73924737
0	0.923077	0	0.909091	0	0	0	0	1:73925348-73925348
1	1	0	1	0	0	0	0	1:73931228-73931228
0	0.833333	1	1	0.0833333	0	0	0	1:73931399-73931399
0	0.733333	0	1	0	0	0	0	1:73935214-73935214
0.6	1	0.8	0.545455	0.142857	0	0	0	1:73950625-73950625
1	1	0	0	0	0	0	0	1:73951988-73951988
0.8	0	0.833333	0.8	0	0	0	0	1:73973448-73973448
1	0.818182	0	0	0	0	0	0	1:73978959-73978959
1	1	0	0	0	0	0	0	1:73978975-73978975
0	0.8	0	0.8	0	0	0	0	1:73983046-73983046
0.428571	1	0	0.75	0	0	0	0	1:73991435-73991435
0.25	0.2	0	0.2	1	1	0.8	0	1:73997491-73997491
1	1	1	0	0	0	0	0	1:73999627-73999627
0.6	0	1	0	0	0	0	0	1:73999974-73999974
1	1	0	0	0	0	0	0	1:74005019-74005019
1	0	0	1	0	0	0	0	1:74005752-74005752
0.8	0.833333	0	0	0	0	0	0	1:74005852-74005852
0	1	0.9	1	0	0	0	0	1:74006420-74006420
0	1	1	1	0	0	0	0	1:74006426-74006426
0.8	0	0.636364	0	0	0	0	0	1:74012721-74012721
0.8	0	0	0.5	0	0	0	0	1:74020622-74020622
1	0.875	0	0	0	0	0	0	1:74033091-74033091
0.857143	0.833333	0.5	0.666667	0	0	0	0	1:74096846-74096846
1	1	0	1	0	0	0	0	1:74130172-74130172
1	0.888889	0	1	0	0	0	0	1:74130189-74130189
0.6	0.692308	0.333333	0.666667	0	0	0.0625	0	1:74131467-74131467
0	1	0.8	0	0	0	0	0	1:74148174-74148174
0.833333	0.714286	0.8	1	0	0	0	0	1:74150061-74150061
0	0.8	1	1	0	0	0	0	1:74155110-74155110
1	0.692308	0.857143	1	0	0	0	0	1:74156580-74156580
0.5	0.6	0.833333	0.615385	0	0	0	0	1:74162398-74162398
0.833333	1	0.8	0.846154	0	0	0	0	1:74162634-74162634
0.833333	0.818182	0	0.9	0	0	0	0	1:74175532-74175532
0.666667	0.833333	0.8	0	0	0	0	0	1:74189066-74189066
0	1	0	1	0	0	0	0	1:74189372-74189372
0	0.5	0	0.733333	0	0	0	0	1:74189614-74189614
0	0.909091	0	1	0	0	0	0	1:74189671-74189671
0	1	0	1	0	0	0	0	1:74190258-74190258
1	1	0	1	0	0	0	0	1:74193806-74193806
0.777778	0	0.571429	0	0	0	0	0	1:74193855-74193855
1	1	0.8	0	0	0	0	0	1:74195042-74195042
1	1	0	1	0.533333	0.454545	0.5	0	1:74199829-74199829
1	0.833333	1	0.923077	0	0	0	0	1:74199923-74199923
1	1	1	0	0	0	0	0	1:74200012-74200012
0	0	1	1	0	0	0	0	1:74228512-74228512
1	0	1	0	0	0	0	0	1:74254269-74254269
1	1	0	0	0	0	0	0	1:74276218-74276218
0	0.909091	0.8	0.846154	0	0	0	0	1:74276738-74276738
0	0.888889	1	1	0	0	0	0	1:74278713-74278713
0.8	0	1	1	0	0	0	0	1:74302073-74302073
0.818182	0	0.833333	0	0	0	0	0	1:74306177-74306177
0	0.666667	1	1	0	0	0	0	1:74306718-74306718
0.8	0.8	0	0.7	0	0	0	0	1:74335306-74335306
0	0.833333	0.833333	1	0	0	0	0	1:74343776-74343776
1	0	0.923077	0	0	0	0	0	1:74345796-74345796
0	1	0.8	0	0	0	0	0	1:74345891-74345891
0	1	0	1	0	0	0	0	1:74346092-74346092
0.833333	0.8	0.8	0.857143	0	0	0	0	1:74373940-74373940
0	0	0.846154	1	0	0	0	0	1:74378012-74378012
1	0.8	0	1	0	0	0	0	1:74385915-74385915
0	0	1	0.8	0	0	0	0	1:74402978-74402978
0	1	1	0	0	0	0	0	1:74419227-74419227
0.8	0	0.8	0	0	0	0	0	1:74419537-74419537
1	0	0	1	0	0	0	0	1:74419687-74419687
1	0	0	1	0	0	0	0	1:74419698-74419698
1	0	0	1	0	0	0	0	1:74419700-74419700
0	1	1	0.923077	0	0	0	0	1:74420408-74420408
1	0	0	0.818182	0	0	0	0	1:74439699-74439699
0	1	0	0.8	0	0	0	0	1:74440336-74440336
0.75	0.857143	1	0.9	0	0	0	0	1:74447498-74447498
0	1	1	0	0	0	0	0	1:74478700-74478700
0	0.857143	0	0.857143	0	0	0	0	1:74825202-74825202
1	0.666667	1	0.833333	0	0	0	0	1:74846991-74846991
0	0.8	0.666667	0.8	0	0	0	0	1:74868908-74868908
0	0.857143	1	0.846154	0	0	0	0	1:74872194-74872194
1	0	0	0.833333	0	0	0	0	1:74876586-74876586
0	0.818182	0.8	0.769231	0	0	0	0	1:74876708-74876708
1	1	0	0.888889	0	0	0	0	1:74931107-74931107
0	1	0	0.833333	0	0	0	0	1:74955775-74955775
0	0.666667	0	1	0	0	0	0	1:74959557-74959557
1	0.916667	0	0.8	0	0	0	0	1:74959660-74959660
1	0	0.916667	0	0	0	0	0	1:74963207-74963207
1	1	0	0	0	0	0	0	1:74964097-74964097
1	1	0	0	0	0	0	0	1:74964120-74964120
1	0.888889	0	0	0	0	0.0909091	0	1:74968349-74968349
1	1	1	0.8	0	0	0	0	1:74968898-74968898
0	0	0.8	1	0	0	0	0	1:74969108-74969108
0.833333	1	0.857143	1	0	0	0	0	1:74993021-74993021
0	1	1	1	0	0	0	0	1:74997897-74997897
0	1	1	0.8	0	0	0	0	1:74997968-74997968
0	0.875	1	0	0	0	0	0	1:74998512-74998512
0.333333	0.8	0.625	0.714286	0	0	0	0	1:74999375-74999375
0.909091	0	0.833333	1	0	0	0	0	1:75025516-75025516
0	1	0.857143	0	0	0	0	0	1:75031410-75031410
0	0.923077	1	0	0	0	0	0	1:75032214-75032214
1	1	1	1	0	0	0	0	1:75036793-75036793
1	0	1	1	0	0	0	0	1:75040311-75040311
0	0	0.928571	1	0	0	0	0	1:75189976-75189976
1	0	1	1	0	0	0	0	1:75232902-75232902
1	0.5	0.833333	0.4	0	0	0	0	1:75233332-75233332
0.916667	0	1	0	0	0	0	0	1:75234019-75234019
0.833333	1	0.875	1	0	0	0	0	1:75241140-75241140
0.916667	0.928571	1	0	0	0	0	0	1:75243140-75243140
1	0	0	0.714286	0	0	0	0	1:75245242-75245242
1	0	1	0.833333	0	0	0	0	1:75245448-75245448
1	1	0	0	0	0	0	0	1:75246094-75246094
1	1	1	1	0.333333	0.6	0	0.5	1:75365829-75365829
0.8	0.857143	0.909091	1	0.2	0	0	0	1:75611119-75611119
1	1	1	0.909091	0.6	0.545455	0.375	0.4	1:75682162-75682162
1	0.909091	0	0.875	0.714286	0.25	0.285714	0.6	1:75685339-75685339
0.4	0.142857	0.142857	0	0.9	0.571429	0.666667	1	1:76002647-76002647
1	0.8	0.909091	1	0	0.4	0	0	1:76179729-76179729
0.75	0.875	0	1	0	0.5	0	0.125	1:77133056-77133056
0	0.125	0.2	0.4	1	0	0	0.9	1:77230774-77230774
0	0.333333	0.363636	0	0.833333	1	0	1	1:77599163-77599163
0.75	0	0.428571	0.5	1	1	1	1	1:80783860-80783860
0.5	0.333333	0.8	0.428571	1	1	0.909091	1	1:82116981-82116981
0.25	0	0.375	0.571429	1	1	0.916667	1	1:90584033-90584033
0	0.153846	0.285714	0.4	1	1	0.75	1	1:92087208-92087208
0	0.4	0.375	0.2	1	1	1	0	1:94049267-94049267
0	0.4	0.416667	0.727273	0.941176	1	1	1	1:96772837-96772837
0.5	0.0769231	0.4	0	0.875	0.833333	0.8	0.857143	1:97233552-97233552
0	0.666667	0.166667	0.571429	0	1	1	1	1:101315054-101315054
0	0.375	0.428571	0	1	1	1	1	1:110664303-110664303
0.571429	0.4	0.166667	0	1	0.846154	0	0	1:112437443-112437443
0.5	0.166667	0.642857	0.5	0.857143	1	1	0.941176	1:114248002-114248002
0.133333	0.294118	0.666667	0.333333	0	0.8	0	0.85	1:116181410-116181410
0	0	0.4	0.571429	0	1	0	1	1:119135542-119135542
0.428571	0.4	0.545455	0.5	1	1	1	0.9	1:120789001-120789001
0	0.166667	0	0.2	1	0.4	0.857143	0.833333	1:122595007-122595007
0.6	0.571429	0.714286	0.375	1	1	1	0.933333	1:123324624-123324624
0.666667	0.4	0.25	0	1	1	0	0	1:124624347-124624347
0	0.125	0.166667	0	0	0.857143	0.833333	0	1:133480648-133480648
0	0.166667	0.0714286	0.6	1	0.833333	1	0	1:134098474-134098474
0.266667	0.125	0	0.8	0	0.866667	0.916667	0.857143	1:138555789-138555789
0.5	0.5	0.333333	0.4	1	0.909091	0	0.916667	1:140372673-140372673
0.25	0.166667	0.375	0	0.928571	0	0	0.846154	1:142158783-142158783
0	0.176471	0	0.272727	0.833333	0.714286	0	0.714286	1:142789598-142789598
0.333333	0	0	0	0.857143	1	0.8	0	1:143357898-143357898
0.333333	0.416667	0.545455	0.285714	0	1	1	0.666667	1:145762830-145762830
0.888889	0.333333	0.636364	0.625	1	1	1	1	1:145764659-145764659
0.5	0.285714	0.25	0.357143	0	1	0.923077	0.857143	1:148958399-148958399
0	0.2	0	0	0	0.833333	0.833333	0.6	1:150514017-150514017
0.6	0.333333	0	0	1	1	1	1	1:152118913-152118913
0	0	0	0	0.666667	0.583333	0	0.6	1:156870883-156870883
0.5	0.375	0.666667	0.2	1	1	1	0	1:158263130-158263130
0.125	0.181818	0.133333	0.333333	0.333333	0.769231	1	0.8	1:159222279-159222279
0	0	0	0	1	0.714286	0	1	1:159383312-159383312
0	0.0714286	0.111111	0.307692	0.4	1	0.769231	0	1:159901148-159901148
0	0	0	0.0769231	0.666667	0.833333	0.571429	0.888889	1:160245055-160245055
0	0.214286	0	0	0.818182	0.615385	0.666667	1	1:160661495-160661495
0	0.166667	0	0.333333	0.8125	0.777778	0	0	1:160672109-160672109
0	0.6	0.333333	0.5625	1	0	1	1	1:162464207-162464207
0	0.533333	0.285714	0.6	1	0.928571	0	0	1:166855736-166855736
0.5	0.384615	0.2	0.2	0	1	0.923077	1	1:168042844-168042844
0.333333	0	0	0	0	1	0	0.714286	1:168105465-168105465
0.166667	0	0	0	0	1	0	0.9	1:170371684-170371684
0	0	0	0	0.6	0.454545	0.6	0.583333	1:171504962-171504962
0.111111	0.1	0.571429	0.666667	1	0.857143	0.8	1	1:174868384-174868384
0.166667	0	0.2	0.2	1	0	0.888889	0.772727	1:174908315-174908315
0	0	0	0	0.4	0.6	0	0.666667	1:176415128-176415128
0	0	0	0	0	0.571429	0.5	0	1:176433227-176433227
0.6	0.384615	0.6	1	0	0	0	0	1:176993378-176993378
0.333333	0.4	0.333333	0	1	1	0	1	1:184609695-184609695
0	0	0.357143	0.333333	1	1	0	0	1:186538184-186538184
0	0.4	0.133333	0.25	0.833333	0.9	0.666667	0	1:186777288-186777288
0.166667	0.166667	0	0.2	0	0.857143	0	0.833333	1:186969052-186969052
0.333333	0.222222	0.285714	0.5	0.9	1	0	1	1:190004875-190004875
0.166667	0	0.2	0.0714286	0.833333	0.75	0	0.8	1:192877782-192877782
0.333333	0.583333	0.307692	0.5	0.916667	1	0.833333	1	1:193715078-193715078
0	0.333333	0	0.166667	0.6	1	0.888889	0.875	1:194199482-194199482
0.2	0	0	0.166667	0	1	1	0.909091	10:3900254-3900254
0	0	0	0	0	0.714286	0.555556	0.8	10:4176965-4176965
0.142857	0.230769	0.142857	0.285714	1	0	0	0.857143	10:5639174-5639174
0.333333	0.375	0	0.5	1	0	0.923077	0.75	10:9027948-9027948
0.4	0	0.2	0.285714	0.909091	0	1	1	10:9374961-9374961
0	0	0.2	0.571429	1	0.8	1	0.9	10:12221342-12221342
0.714286	0.428571	0.375	0.5	1	1	0.8	1	10:12505589-12505589
0.25	0	0	0.333333	1	0.9375	0.6	1	10:12957913-12957913
0.272727	0.142857	0	0	0	1	0.714286	0.857143	10:13994102-13994102
0.333333	0.0909091	0	0.333333	0	1	0.8	1	10:13994174-13994174
0.166667	0.384615	0.2	0.125	0.923077	0.714286	1	0	10:16210410-16210410
0.222222	0.111111	0.125	0	0.857143	0.909091	0	0.8	10:17549481-17549481
0	0.0909091	0	0.2	1	0.8	0	0.833333	10:17694435-17694435
0	0.0625	0.166667	0.333333	1	0.615385	0.571429	0.818182	10:20828531-20828531
0	0	0	0.2	0	1	0	0.857143	10:22674731-22674731
0.2	0	0.0833333	0.2	0.875	0.833333	0.333333	0.5625	10:22984410-22984410
0	0.285714	0.142857	0.2	1	0	0.857143	0	10:24124494-24124494
0.222222	0.416667	0.4	0.2	0.846154	0.916667	1	0.882353	10:24469546-24469546
0.75	0.666667	0	0.4	0.111111	0	0.111111	0	10:25404098-25404098
0.428571	0.2	0.153846	0.333333	0.833333	0.857143	0.75	0.857143	10:28227847-28227847
0.666667	0.5	0.5	0.166667	1	1	0.928571	0.8	10:28438375-28438375
0.2	0.545455	0.6	0.166667	1	1	1	0	10:29749288-29749288
0	0	0	0	0.363636	0.5	0.666667	0.538462	10:29756736-29756736
0.25	0.333333	0.6	0	1	1	1	0	10:31760435-31760435
0.2	0.5	0.4	0.818182	1	1	1	1	10:33391024-33391024
0	0	0	0.166667	0	0.538462	1	0	10:39520138-39520138
0.727273	0.8	1	1	0.25	0.230769	0.571429	0.307692	10:40351194-40351194
1	0.666667	0.7	1	0	0.266667	0.0833333	0.333333	10:40434606-40434606
0.3	0.571429	0.666667	0	0	0	0	0	10:41523453-41523453
0.166667	0.375	0.285714	0	1	0	1	0	10:44442502-44442502
0	0	0	0	0.833333	0	0.833333	0	10:46894817-46894817
0.4	0	0.2	0	1	1	0	1	10:48749118-48749118
0	0	0.363636	0	0.5	0.8	0	0.857143	10:48929751-48929751
0.428571	0.285714	0.428571	0.222222	0	1	0	0.928571	10:52243449-52243449
0.285714	0.5	0.2	0	1	0.8	0.909091	0.666667	10:56475847-56475847
0	0	0	0	0.769231	0.375	0	0.714286	10:59528326-59528326
0.833333	0.384615	0.444444	0.625	1	0	1	1	10:64910114-64910114
1	0	1	1	0	0.2	0.571429	0.307692	10:79641717-79641717
0	0	0	0.444444	0.625	0.6	1	0.8	10:79833601-79833601
0	0	0.526316	0.615385	0	1	1	1	10:80731746-80731746
0.8	0.75	0.529412	0.75	1	1	1	0	10:82884629-82884629
0.538462	0.4	0.625	0.285714	1	1	1	0.8	10:86430969-86430969
0	0.25	0.133333	0.266667	1	0	0	0.714286	10:87597438-87597438
0	0.111111	0	0	0	0.8	0	0.916667	10:88090914-88090914
0.166667	0.222222	0.0714286	0	0	0.833333	0	0.846154	10:88090958-88090958
0.2	0.125	0.214286	0	0.833333	1	0	1	10:88090979-88090979
0.4	0.416667	0	0.571429	0.9375	1	1	1	10:88892780-88892780
0.384615	0	0	0.307692	0.75	0.8125	1	1	10:91743420-91743420
0	0.8	0	0.5	1	1	0.944444	1	10:92749724-92749724
0.2	0	0.166667	0	0.923077	0.916667	0.6	0	10:93769562-93769562
0	0.625	0.384615	0.714286	0	1	1	0	10:93822164-93822164
0.5	0.307692	0	0.428571	0.888889	0.833333	0.923077	1	10:95473228-95473228
0.0909091	0	0	0.285714	0.857143	0.923077	0.5	0	10:95583302-95583302
0	0.545455	0.6	0.2	0	0	0	0	10:96410123-96410123
0.142857	0	0.272727	0.166667	1	1	0.666667	0.833333	10:97550654-97550654
0.6	0	0.285714	0.4	1	0.923077	1	1	10:99782165-99782165
0.538462	0.285714	0.428571	0.333333	1	1	0	0.928571	10:102037023-102037023
0	0.571429	0.416667	0.6	0	1	0	1	10:103158090-103158090
0	0	0.0833333	0	0.727273	0.461538	0	0.8	10:103701663-103701663
0.0666667	0	0.333333	0	0	0.8	0	0.857143	10:104253285-104253285
0.2	0.2	0.285714	0.8	0.777778	1	1	1	10:105062896-105062896
0.5625	0.545455	0.25	0.5	0	1	0.8	1	10:105126892-105126892
0.2	0.166667	0.142857	0	0.9	0	0	0.636364	10:105128758-105128758
0.833333	1	0.857143	1	0	0.142857	0	0	10:106138242-106138242
0.5625	0	0.6	0.642857	1	1	1	0	10:107333446-107333446
0.235294	0	0.4	0.285714	1	1	0	1	10:108956611-108956611
0	0.4	0	0	0.555556	0.75	0	0.888889	10:109207285-109207285
0	0.142857	0.166667	0.222222	0.727273	0	0.666667	1	10:109601025-109601025
0.6	0	0.8	0.3	1	1	1	1	10:109772643-109772643
0.666667	0.3125	0.375	0.8	0	0.909091	0	1	10:112985398-112985398
0.222222	0.0909091	0.2	0	1	0.916667	0	0.8	10:113472615-113472615
0	0.875	0.888889	1	0	0	0	0	10:116919881-116919881
0.5	0.2	0	0.375	1	1	0	1	10:117457116-117457116
0	0.3	0	0.333333	0	1	1	0	10:118657406-118657406
0.272727	0.5	0.2	0	0.8	0.928571	0	0.692308	10:124347059-124347059
0	0	0	0	0.875	0.666667	0	1	10:125617990-125617990
0	0.428571	0	0.833333	1	1	0	1	10:126244678-126244678
0.333333	0.428571	0	0	1	0	0	1	10:128592412-128592412
0.181818	0.333333	0.2	0	1	0.666667	0.6	0.857143	11:4337117-4337117
0.1	0	0	0	0.857143	0.75	0.7	0.75	11:4337139-4337139
0.4	0	0	0.333333	0	1	1	1	11:7251302-7251302
0.5	0.461538	0.4	0.166667	1	0.857143	0.916667	1	11:9781036-9781036
0.2	0.166667	0	0	0.909091	0	1	0.923077	11:10511627-10511627
0	0.363636	0	0.428571	0	0	1	1	11:10589330-10589330
0.6	0	1	0.6	0	0	0	0	11:11717922-11717922
0.4	0	0.4	0.5	1	1	1	1	11:18931234-18931234
0.4	0	0	0.230769	1	1	1	0.833333	11:20560581-20560581
0.133333	0.285714	0.2	0.4	0.909091	0.6	0.857143	0.8	11:21084856-21084856
0	0.230769	0.0909091	0.428571	0	1	0	1	11:22585288-22585288
0.166667	0.4	0.0909091	0.25	0.7	0.909091	0.8	0	11:22837897-22837897
0	1	0	0.833333	0	0	0	0	11:23534377-23534377
0.625	0.666667	0.571429	0.538462	1	1	1	1	11:23879232-23879232
0	0.153846	0.333333	0.0769231	0.8	0.714286	0.8	0	11:25404414-25404414
0	0	0	0	0.875	0.727273	0	0.8	11:26013464-26013464
0	0	0	0	1	0.75	0	0	11:27210221-27210221
0.3	0.2	0	0.166667	0	0	0.875	0.857143	11:28417704-28417704
0.333333	0.4	0.363636	0.363636	0.833333	0.916667	1	1	11:28630986-28630986
0	0	0	0	0	0.461538	0	0.7	11:29560641-29560641
0	1	1	0.8	0	0	0	0	11:31748295-31748295
0	1	1	0	0	0.307692	0.2	0.2	11:32003124-32003124
0.4	0	0.75	0.7	1	1	1	1	11:36231887-36231887
0	0	0	0	0	0.727273	0	0.714286	11:36292696-36292696
0.666667	0.666667	0.75	0.454545	1	1	1	1	11:38353805-38353805
0	0	0	0	0.8	1	0	1	11:40028945-40028945
0	0	0	0	0	0	0.545455	1	11:41057994-41057994
0	0	0	0	0	1	1	0.666667	11:42358751-42358751
0.5	0	0.3	0.230769	0.875	0.875	0.888889	0	11:43701802-43701802
0	0.384615	0	0	1	0	0	1	11:43897918-43897918
0	0.6	0.666667	0	0	0	0	0	11:46345094-46345094
0	0	0	0	0	0.375	0	0.928571	11:46554256-46554256
0.125	0	0.0909091	0.25	0.8	0.833333	0.571429	0.555556	11:47400924-47400924
0.2	0.571429	0	0.285714	1	0.947368	0.833333	1	11:50970474-50970474
0.5	0	0	0.5	1	1	1	1	11:51234465-51234465
0	0.4	0.142857	0	1	1	0.875	0.8	11:52778458-52778458
0.1	0	0	0	0.714286	0.833333	0.6	0	11:54186298-54186298
0.428571	0.230769	0	0.230769	0.8	0	0.8	1	11:64381886-64381886
0	0	0	0	0.833333	0	0.8	0.8	11:64707626-64707626
0.142857	0.285714	0.363636	0	1	1	0.777778	0.923077	11:78411901-78411901
1	1	0.916667	0.9375	0.285714	0	0.545455	0.428571	11:83120033-83120033
1	1	0.833333	0.428571	0	0.166667	0	0.2	11:86432707-86432707
0	0	0	0	0.555556	0	0.333333	0.5	11:86583590-86583590
0.2	0	0	0	0.666667	0.5	0.4	0.75	11:86590806-86590806
0	0	0	0.125	0.875	1	0.428571	0	11:86853248-86853248
0	0	0	0	1	0	0.5	1	11:87664716-87664716
0	0	0.272727	0.333333	0.333333	0.846154	0.5	0.571429	11:89680187-89680187
0.272727	0.714286	0	0.625	1	1	0	1	11:91540626-91540626
0	0.181818	0	0.333333	0.928571	0	1	1	11:93295399-93295399
0.5	0.6	0.214286	0	1	1	0	0	11:94348245-94348245
0.4	0.166667	0.1	0.2	0.714286	1	0.714286	1	11:95153694-95153694
0	0	0.142857	0.2	0	0.818182	0.666667	0.571429	11:95217463-95217463
0	0.571429	0	0.6	1	0	1	1	11:95487923-95487923
0	0.583333	0	0	0	0.923077	0	1	11:103250329-103250329
0.2	0.4	0	0	0	0.833333	0.928571	0	11:104623073-104623073
0.375	0.666667	0	0.285714	0.875	0	0.888889	1	11:106416672-106416672
0	0.333333	0	0.142857	1	0	0.8	0.8	11:110292888-110292888
0	0.666667	0.333333	0.1	0.8	1	1	0	11:114521342-114521342
0	0	0	0	0.727273	0	0.8	0.5	11:116431004-116431004
0.166667	0	0	0	0.8	0	1	0	11:117194627-117194627
1	1	1	1	0	0.636364	0.571429	0.428571	11:119151059-119151059
0.142857	0.4	0.166667	0.25	0.75	0.833333	0.818182	0.833333	12:3475508-3475508
0	0	0	0.181818	0	0.6	0.6	0.769231	12:7096183-7096183
0	0	0.2	0	0	1	1	0	12:7629008-7629008
0.333333	0	0.333333	0.25	0.909091	0.933333	0	0	12:8220342-8220342
0.375	0.2	0.333333	0.625	0.818182	1	0.916667	1	12:8530551-8530551
0.230769	0.181818	0.125	0.411765	0.833333	0	0.875	0	12:11023770-11023770
0	0	0	0.166667	0	0.846154	0.615385	1	12:12522079-12522079
0.2	0.166667	0.2	0.333333	0	0	1	0.923077	12:12740366-12740366
0.2	0	0	0.25	1	0.714286	1	0	12:12849908-12849908
0.4	0	0	0	0.857143	0.928571	1	1	12:14244614-14244614
0	0.416667	0.25	0.230769	0.6	1	0.733333	1	12:17206227-17206227
0	0.2	0.2	0.3	0.857143	1	0.9	0.9	12:17206300-17206300
0.357143	0.333333	0	0.636364	1	0	1	1	12:22098212-22098212
0.428571	0.4	0	0.4	1	1	1	1	12:24874057-24874057
0	0.0769231	0	0.133333	0.5	0.666667	0.8	0	12:25213637-25213637
0	0.6	0.5	0.416667	1	1	1	1	12:26629758-26629758
0.2	0.545455	0	0.454545	1	0	1	1	12:26761450-26761450
0.2	0	0	0.166667	0.777778	0	0.8	0.833333	12:29941197-29941197
0.166667	0.0714286	0.117647	0	0.6	0.5	0.8	0.833333	12:30277422-30277422
0.6	0.571429	0	0	1	0	1	1	12:30653588-30653588
0	0	0	0	0.5	0.714286	0.428571	0	12:31260569-31260569
0	0	0	0.4	1	1	1	0	12:33100513-33100513
0	0	0	0	1	0.8	0	1	12:34463468-34463468
0.333333	0	0.230769	0.5	1	1	0.833333	1	12:36588828-36588828
1	1	0	0	0.8	0.434783	0.3125	0.388889	12:36980262-36980262
1	1	0	0.8	1	0.434783	0.294118	0.352941	12:36980266-36980266
1	0.928571	0	0.8	0	0.434783	0.3125	0.352941	12:36980270-36980270
0.230769	0.0714286	0.166667	0	1	0.8	1	0	12:40244200-40244200
0	0	0.538462	0.333333	1	0	1	1	12:40509856-40509856
0	0.6	0.25	0.5	1	1	0	1	12:40995633-40995633
0.352941	0.538462	0.714286	0.222222	1	1	1	0	12:42619317-42619317
0.0909091	0.166667	0.272727	0.333333	0.75	0.857143	0.5	0.4	12:43640086-43640086
0.153846	0.4	0.181818	0	1	1	0	0	12:43988601-43988601
0	0.2	0.6	0.166667	0.916667	0.785714	0.6	0	12:44919842-44919842
0	0.142857	0.0555556	0.5	0.8	0.833333	0	0.7	12:47253987-47253987
0	0	0	0	1	1	1	0	12:55758372-55758372
0	0.2	0.166667	0.333333	0.833333	0.818182	0.833333	1	12:57477071-57477071
0.470588	0.333333	0.363636	0.4	1	1	0.9	0	12:58935492-58935492
0.5	0	0	0.2	0.8	1	1	0.857143	12:59749456-59749456
0.285714	0	0	0.0833333	0.666667	0.818182	0.5	1	12:59885931-59885931
0.285714	0.4	0.363636	0	0.888889	1	1	0.9	12:61059062-61059062
0	0	0	0	1	0.8	1	1	12:62305209-62305209
0	0	0.2	0.363636	1	1	0.8	1	12:62390062-62390062
0.5	0.4	0.6	0.375	1	1	1	0	12:63708580-63708580
0.307692	0	0	0.2	0.8	0.857143	0.8	0.875	12:65573404-65573404
0.352941	0.153846	0.5	0.230769	1	0.846154	0.571429	0	12:67528134-67528134
0	0.461538	0.272727	0.307692	0.777778	0.666667	0.833333	0.923077	12:68009910-68009910
0	0	0	0	0.923077	0.928571	0.923077	1	12:72193872-72193872
0.2	0.285714	0.142857	0.2	0	0.909091	0.875	0	12:75334898-75334898
0	0.2	0	0	0.666667	0.3	0.833333	0.4	12:76722183-76722183
0.166667	0.25	0.166667	0	0	1	0.866667	0	12:79579722-79579722
0	0	0.1	0	0	0.388889	0	0.571429	12:79600706-79600706
0	0.4	0.375	0.2	1	1	0	1	12:81021244-81021244
0	0	0.142857	0.0714286	0	0.571429	0	0.909091	12:85691348-85691348
0	0	0	0	0.8	1	0	0	12:85691657-85691657
0	0	0	0.6	1	0	1	0	12:85691706-85691706
0.285714	0.363636	0.25	0	1	0.8	0.857143	0	12:85693954-85693954
0.555556	0.428571	0.833333	0.6	1	0	1	1	12:92093328-92093328
0.2	0.2	0	0.0833333	0.833333	0.8	0	0.833333	12:92098243-92098243
0.142857	0.166667	0.166667	0	0.8	0.866667	0.571429	0.888889	12:93409462-93409462
0	0.125	0.5	0	0.857143	1	0.8	0.833333	12:93537438-93537438
0.333333	0.454545	0.176471	0.25	0.875	0.8	1	1	12:96757459-96757459
0.333333	0.375	0.461538	0.4	0	0	0	0	12:99559485-99559485
0.636364	0	0	0.75	0.0714286	0	0	0.285714	12:99795382-99795382
0.2	0	0	0	1	0.846154	1	0.818182	12:102690752-102690752
0.230769	0.111111	0.166667	0.333333	0.714286	0.875	0.666667	0.833333	12:102814157-102814157
0.166667	0	0.545455	0	1	0	1	1	12:105537532-105537532
0.857143	0	1	0.875	0.125	0.142857	0.166667	0.142857	12:107955119-107955119
0.142857	0.2	0	0.25	0	0.727273	1	0.545455	12:110835892-110835892
0	0	0	0.166667	0	0.888889	0.875	0	12:112436561-112436561
0.166667	0.111111	0	0	0.5	0.785714	0.4	0.666667	12:113207956-113207956
0	0.615385	0.285714	0	1	1	1	1	12:114300505-114300505
0.65	0.714286	0.5	0.642857	1	0.95	1	1	12:114777070-114777070
0.2	0.230769	0.2	0.5	0.875	0.941176	0	0	13:3787420-3787420
0.111111	0	0.5	0	0.833333	0	1	1	13:11426061-11426061
0	0.2	0.266667	0	0.8	0.9375	0.666667	1	13:11986875-11986875
0.2	0.5	0.4	0.6	0	1	1	0.923077	13:15598239-15598239
0	0	0.181818	0	0.6	1	0.8	0.833333	13:16659180-16659180
0.2	0.0909091	0	0	0	0.714286	0.555556	0.533333	13:19418146-19418146
0	0	0	0.166667	0	1	1	0	13:25346839-25346839
0.166667	0.0769231	0.375	0.166667	1	0.857143	0	0.666667	13:25526840-25526840
0.923077	0.857143	0.571429	1	0	0	0	0	13:27373031-27373031
0	0	0	0.5	1	0.8	0	1	13:27809647-27809647
0.2	0.4	0	0.461538	0.666667	1	0	0.923077	13:29018485-29018485
0	0	0	0	0	0.7	0.583333	0.5	13:30725162-30725162
0.25	0	0	0.6	0.875	0.909091	0.833333	0.642857	13:30915615-30915615
0.454545	0.363636	0.375	0.333333	1	1	0.857143	1	13:39464168-39464168
0.0769231	0	0.2	0	0.8	0.833333	0	1	13:41453315-41453315
0.230769	0.125	0.125	0	0.666667	0.625	0.555556	0.6875	13:43435048-43435048
0	0.142857	0	0	0	0	1	1	13:44483756-44483756
0.833333	0.714286	0.5	0.428571	1	1	1	0	13:44813611-44813611
0.181818	0.0909091	0	0.0833333	0.4	0	0	0.909091	13:47099835-47099835
1	0	1	0.9375	0	0.466667	0.52381	0.416667	13:47433914-47433914
1	0	0.933333	0.933333	0	0.4	0.285714	0.416667	13:47433922-47433922
0	0	0	0.111111	0.636364	0.666667	1	0.777778	13:47620242-47620242
0	0.125	0.4	0	0.833333	1	1	1	13:48345665-48345665
0.0833333	0.2	0	0	0	0.8	1	0	13:49795704-49795704
0	0	0	0	0	0.857143	0.666667	0	13:51227927-51227927
0.2	0.375	0	0.285714	0	1	0.909091	0.923077	13:52861506-52861506
0	0.428571	0	0.5	0.888889	1	0	1	13:55869009-55869009
0.5	0.6	0.333333	0	0.833333	1	1	1	13:56503686-56503686
0.545455	0.615385	0.6	0.461538	0	1	1	0	13:58824019-58824019
0	0	0.0769231	0	0.5	0.625	0	0.4	13:63604930-63604930
0.2	0.214286	0	0.166667	1	1	0.8	0.4	13:63793262-63793262
0.4	0.1	0.117647	0	0.6	0.8	0.769231	0.714286	13:63794740-63794740
0	0.125	0.214286	0.6	0	1	0.6	0.857143	13:63973487-63973487
0.181818	0.142857	0	0	0.8	0.875	1	0	13:68586581-68586581
0	0	0	0	0.833333	0	0	1	13:68803678-68803678
0	0.230769	0	0	0	1	0.777778	0.875	13:68915774-68915774
0.166667	0	0	0	1	0.9	0.857143	0	13:72089715-72089715
0	0	0	0	0.666667	0.454545	0.777778	0	13:78713022-78713022
0	0.4	0.133333	0.333333	0.666667	1	0	0.933333	13:83890844-83890844
0.4375	0.285714	0	0.142857	0	1	0	0.8	13:87177219-87177219
0.222222	0.545455	0.545455	0.545455	0	0	0	0	13:91463274-91463274
0	0	0.25	0.6	0	1	1	0.833333	13:91739432-91739432
0.125	0	0.4	0.5	0	1	0	1	13:93371296-93371296
0	0.428571	0.6	0.1875	0.909091	1	0.75	1	13:94447165-94447165
0.666667	0.428571	0.4	0	1	1	1	1	13:96144639-96144639
0.2	0.0833333	0	0	0.857143	0.7	0.5	0.5	13:96321922-96321922
0.6	0.25	0.25	0.166667	0.8	0.777778	0.916667	0.833333	13:97564681-97564681
0.555556	0.2	0.25	1	1	1	0.875	1	13:97977821-97977821
0.555556	0	0.4	0.545455	1	1	1	1	13:100241863-100241863
0	1	0	1	0	0.2	0.166667	0	13:101700863-101700863
0	1	0	1	0	0.2	0.2	0.6	13:101700869-101700869
0.285714	0.25	0.1	0.111111	0.7	1	1	0	13:101939692-101939692
0.2	0	0.125	0	0	1	0	0.928571	13:102465614-102465614
0.2	0.25	0.111111	0.333333	0.727273	0.571429	0.833333	0.818182	13:105240644-105240644
0.166667	0.166667	0	0	0.818182	0	0	1	13:106691804-106691804
0.333333	0	0	0.454545	1	0	1	1	13:107348641-107348641
0	0.2	0.533333	0.666667	1	0	1	1	13:108912668-108912668
0	0	0.181818	0.153846	0.666667	0.833333	0	0.857143	13:108990077-108990077
0.2	0.333333	0	0.4	0	1	0	1	13:109703298-109703298
0	0.5	0	0.25	1	0	0.882353	0	13:110152269-110152269
0.25	0.125	0	0.2	0.928571	1	0.5	1	13:110373591-110373591
0.5	0.583333	0.666667	0	1	1	1	1	13:110752928-110752928
0.428571	0	0.4	0.25	0.833333	0.8	1	1	13:110874290-110874290
0.714286	0.875	0.928571	0.666667	0.2	0.1875	0	0.285714	13:112471487-112471487
0.714286	0.857143	0.909091	0.666667	0.166667	0.333333	0.2	0	13:112471510-112471510
1	0	1	0	0	0	0.4	0.2	13:112474337-112474337
1	1	1	0.666667	0.2	0.416667	0	0.142857	13:112474839-112474839
0	0.363636	0.357143	0.4	0	0	1	1	13:113696844-113696844
0.571429	0	0.384615	0.6	1	1	0	1	13:114264208-114264208
0.235294	0.1875	0.333333	0	0.625	0.666667	0.944444	0.8	13:119478024-119478024
0.363636	0	0	0.25	0	1	1	0.857143	14:9183236-9183236
0.333333	0.142857	0.2	0.625	0.6	0.75	0.909091	0.866667	14:9875859-9875859
0.625	0.6	0.4	0	1	1	1	0	14:10835761-10835761
0	0.6	0	0.142857	0.888889	0.933333	0	0.857143	14:11927090-11927090
0	0.4	0.4375	0.384615	1	1	1	0	14:12528547-12528547
0.375	0.5	0.5	0.4	0	0	1	1	14:17719239-17719239
0	0	0.333333	0.4	1	0	0.875	0.928571	14:19267825-19267825
0	0.4375	0.625	0.6	1	1	1	0	14:20960725-20960725
0.6	0.333333	0.8	0.5	0	1	1	1	14:22141292-22141292
0	0	0.333333	0	0.8	1	1	1	14:23220245-23220245
0.4	0.25	0	0.4	0.8	1	0.888889	1	14:23493428-23493428
0	0	0	0	0.6	0.5	0.3125	0	14:25861958-25861958
0	0	0	0.166667	1	0.888889	0.6	0	14:27757073-27757073
0	0	0	0.117647	0.833333	0.5	0.615385	0	14:29947359-29947359
0	0	0	0	1	1	0	0	14:29957831-29957831
0.714286	0	1	1	0	0	0	0	14:30266475-30266475
0.5	0.153846	0.666667	0.375	0.857143	0.733333	1	0.888889	14:33039604-33039604
0.2	0	0	0.2	0.9	0	0.916667	1	14:35394051-35394051
0	0	0.272727	0.2	1	0.9	1	1	14:36262662-36262662
0.133333	0	0	0.1875	0.75	0.6	0.5	1	14:36923339-36923339
0	0	0	0	0.833333	0	0	0.615385	14:36962214-36962214
0	0.2	0.2	0	1	0.777778	0	1	14:37188385-37188385
0.333333	0.416667	0.5	0.4	1	0	0	1	14:40607765-40607765
0	0.6	0.545455	0.454545	0.9	0.952381	1	1	14:43316044-43316044
0	0	0.142857	0.153846	0.68	0.571429	0.714286	0.5	14:43328059-43328059
0.4	0.454545	0.166667	0.6	1	1	1	0	14:43609200-43609200
0.357143	0	0.166667	0.428571	0	0.866667	0.9	0.909091	14:44679209-44679209
0.166667	0	0	0.2	0	1	0.8	1	14:45996421-45996421
0	0	0.0833333	0	0	0.833333	0.6	0.8	14:55444446-55444446
0.166667	0.5	0.166667	0.666667	0	1	1	1	14:58121041-58121041
0	0.333333	0	0.333333	1	0.916667	0.8	0	14:62418823-62418823
0	0.266667	0	0.166667	0	0.846154	0	1	14:62871517-62871517
0.6	0.25	0	0.428571	0.923077	0.8	1	1	14:64656608-64656608
0.166667	0.307692	0.214286	0	0.818182	0.916667	0.666667	0.666667	14:65818128-65818128
0.571429	0.5	0.333333	0.823529	0	1	1	1	14:66072295-66072295
0.0714286	0	0.111111	0.25	1	0.75	0	0.75	14:67041020-67041020
0	0.363636	0.4	0.2	1	0.866667	1	0	14:71218232-71218232
0.333333	0.4	0.4	0.4	1	0.916667	1	0	14:71544996-71544996
0	0.2	0.333333	0	1	1	0	0.833333	14:72423730-72423730
0.2	0.142857	0.0833333	0.166667	0.6	0.833333	0.8	0.777778	14:73057999-73057999
0.2	0	0.181818	0	0.428571	0.8	1	0.666667	14:73058014-73058014
0.3	0.428571	0.2	0.4	0	1	0	0.9	14:75451010-75451010
0	0.25	0	0.538462	1	1	0	0	14:75708746-75708746
0.769231	0.8	0.4	0.769231	0	0	0	0.222222	14:79484337-79484337
0.928571	0.833333	0.833333	0.833333	0	0.272727	0.2	0.166667	14:79484349-79484349
0	0.142857	0.6	0.6	1	1	0	1	14:80138188-80138188
0.428571	0	0	0	0.714286	1	1	1	14:81027843-81027843
0	0	0	0	0	0.666667	0.9	0	14:81076610-81076610
0.117647	0.166667	0.166667	0	0.571429	0.777778	1	0	14:82222233-82222233
0	0	0	0	0	0.8	0	0.666667	14:83760206-83760206
0.181818	0	0.2	0.5	0.714286	0.769231	0.75	0.714286	14:84202988-84202988
0.333333	0	0.75	0.875	0	0	0	0	14:84205765-84205765
0	0.727273	0.5	0.2	1	1	0	1	14:84979553-84979553
0	0.875	0.3125	0.2	1	0	1	1	14:85741887-85741887
0	0.2	0.222222	0.230769	0	1	0.857143	1	14:89844789-89844789
0.6	0.666667	0.428571	0.5	1	0.933333	0	1	14:90370258-90370258
0	0.285714	0	0.1	1	0.666667	0.6	0.2	14:91383833-91383833
0.6	0.181818	0.25	0.166667	1	0.894737	0.8	0.6	14:92178687-92178687
1	1	0	0.833333	0.375	0.333333	0	0	14:94753512-94753512
0.2	0.222222	0	0	0.818182	0	1	0	14:95093394-95093394
0	0	0	0	0	0	1	1	14:95450907-95450907
0	0.1	0.2	0.166667	0.666667	0	0	0.923077	14:95509613-95509613
0.8	0.25	0.181818	0.666667	0	1	0	0.941176	14:98065614-98065614
0.5	0.2	0.142857	0.285714	1	1	0.714286	0.916667	14:98145312-98145312
0	0	0	0.769231	1	1	1	1	14:98383291-98383291
0	0	0	0	0	0.833333	0.714286	0	14:98453333-98453333
0.8	0.25	0.285714	0	0	1	0	1	14:98981218-98981218
0	0	0	0.0769231	0.166667	0.444444	1	0.833333	14:99032901-99032901
1	1	0	0.875	0	0	0	0	14:99696384-99696384
0	1	1	0.928571	0	0	0	0	14:99705370-99705370
1	0.933333	0.875	0.9	0	0	0	0	14:99706049-99706049
1	0.909091	1	0.875	0	0	0	0	14:99709096-99709096
0	0.8	0.833333	1	0	0	0	0	14:99721412-99721412
0	0.8	1	0.833333	0	0	0	0	14:99725992-99725992
1	1	1	0.933333	0	0	0	0	14:99747316-99747316
0	1	0.833333	1	0	0	0	0	14:99748503-99748503
0.833333	0	0	1	0	0	0	0	14:99754634-99754634
1	1	1	0	0	0	0	0.166667	14:99755762-99755762
1	1	1	0	0	0	0	0	14:99756492-99756492
0.846154	0	0	0.714286	0	0	0	0	14:99762032-99762032
0.8	1	1	0.6	0	0	0	0	14:99762103-99762103
0.857143	0.666667	0.727273	0	0	0	0	0	14:99764878-99764878
0.833333	0	0	0.714286	0	0	0	0	14:99771511-99771511
0	1	1	1	0	0	0	0	14:99774427-99774427
1	1	0.8	1	0	0	0	0	14:99777355-99777355
1	1	0.875	1	0	0	0	0	14:99778883-99778883
1	0	0	1	0	0	0	0	14:99855250-99855250
0	0.7	0.8	0.8	0	0	0	0	14:99886036-99886036
1	0.9	0	0.8	0	0	0	0	14:99894039-99894039
0.944444	1	1	0	0	0	0	0	14:100117798-100117798
0	0.777778	0.833333	0	0	0	0	0	14:100119827-100119827
0	1	0.818182	0.923077	0	0	0	0	14:100125167-100125167
0.714286	0.6	0.714286	0.5	1	1	1	1	14:100126396-100126396
1	1	1	0.916667	0	0	0	0	14:100131008-100131008
0	0	1	0.833333	0	0	0	0	14:100149989-100149989
0.9	0.857143	1	1	0	0	0.142857	0	14:100150225-100150225
1	1	0	0	0	0	0	0	14:100152861-100152861
1	1	1	1	0	0	0	0	14:100159083-100159083
0	0	1	1	0	0	0	0	14:100166718-100166718
1	1	0.833333	0	0	0	0	0	14:100173562-100173562
1	0	1	1	0	0	0	0	14:100177640-100177640
0	0.8	0.833333	0	0	0	0	0	14:100177761-100177761
0	0.8	0	0.6	0	0	0	0	14:100181545-100181545
1	0.8	0.714286	0.666667	0	0	0	0	14:100182420-100182420
0.8	0.666667	1	0	0	0	0	0	14:100185085-100185085
0	0.8	0	1	0	0	0	0	14:100188764-100188764
0.833333	1	0	0.8	0	0	0	0	14:100193669-100193669
1	1	1	1	0	0	0	0	14:100227917-100227917
0.875	1	1	1	0	0	0	0	14:100227936-100227936
0.909091	1	1	0	0	0	0	0	14:100227997-100227997
1	1	1	0	0	0	0	0	14:100228066-100228066
0.846154	1	1	0.875	0	0	0	0	14:100232599-100232599
0	0.8	0	0.833333	0	0	0	0	14:100243196-100243196
0	0.857143	0	0.857143	0	0	0.1	0	14:100243548-100243548
0	0.5	0.857143	0.777778	0	0	0	0	14:100243811-100243811
0	0.928571	0.923077	0.833333	0	0	0	0	14:100244685-100244685
0	1	0.8	0	0	0	0	0	14:100247124-100247124
1	1	0.944444	1	0	0	0	0	14:100248313-100248313
1	1	1	1	0	0	0	0	14:100255847-100255847
0.857143	1	1	1	0	0	0	0	14:100258100-100258100
0.8	1	0.833333	0.933333	0	0	0	0	14:100270230-100270230
1	0	1	1	0	0	0	0	14:100271203-100271203
0	1	0.846154	0.8	0	0	0	0	14:100272335-100272335
0	1	1	0	0	0	0	0	14:100272930-100272930
1	0.571429	0	0.923077	0	0	0	0	14:100273803-100273803
0.833333	0.857143	0	0	0	0	0	0	14:100274041-100274041
0	0.8	0.8	0.857143	0	0	0	0	14:100279332-100279332
0.833333	0.714286	0	0	0	0	0	0	14:100279791-100279791
0.8	1	1	0	0	0	0	0	14:100279826-100279826
0	0.6	0	1	0	0	0	0	14:100280211-100280211
0	0.6	0	1	0	0	0	0	14:100280221-100280221
0.833333	0	0.833333	0	0	0	0	0	14:100281666-100281666
0.8	0.8	0	0.875	0	0	0	0	14:100399283-100399283
1	1	0	0.875	0	0	0	0	14:100400047-100400047
0	1	0	0.857143	0	0	0	0	14:100401904-100401904
1	0.8	0	0.571429	0	0	0	0	14:100405480-100405480
0	1	0	0.777778	0	0	0	0	14:100407173-100407173
1	0.714286	0.714286	0.5	0	0	0	0	14:100408216-100408216
1	0	0.8	0.8	0	0	0	0	14:100408733-100408733
0	1	0.8	0	0	0	0	0	14:100408918-100408918
1	0	0.8	0	0	0	0	0	14:100409367-100409367
1	0.666667	0	1	0	0	0	0	14:100409675-100409675
0.833333	0.833333	0.9	1	0	0	0	0	14:100411766-100411766
0.833333	1	0	0	0	0	0	0	14:100441697-100441697
1	0	0	1	0	0	0	0	14:100449039-100449039
0	0.9	0	1	0	0	0	0	14:100488902-100488902
0.833333	0.833333	0.923077	0.8	0	0	0	0	14:100502217-100502217
1	1	1	1	0	0	0	0	14:100503608-100503608
1	0.833333	0.833333	0	0	0	0	0	14:100513543-100513543
0.833333	1	1	0.866667	0	0	0	0	14:100546175-100546175
0.666667	0.833333	0	1	0	0	0	0	14:100575817-100575817
0.625	1	0	0	0	0	0	0	14:100577621-100577621
0.75	1	0.833333	0.909091	0	0	0	0	14:100586623-100586623
0.666667	0.75	0.4	0.666667	0	0	0	0	14:100586695-100586695
0.833333	0.909091	0.6	0	0	0	0	0	14:100587999-100587999
1	0.928571	0.933333	0	0	0	0	0	14:100589027-100589027
0.833333	0.8	1	0	0	0	0	0	14:100591529-100591529
0.875	0	1	0.8	0	0	0	0	14:100593178-100593178
0	0	1	1	0	0	0	0	14:100598819-100598819
0.909091	0	1	0	0	0	0	0	14:100609677-100609677
1	0.857143	1	0	0	0	0	0	14:100619311-100619311
1	0	1	1	0	0	0	0	14:100634691-100634691
1	0	1	1	0	0	0	0	14:100634711-100634711
0.857143	1	1	0.9	0	0	0	0	14:100670246-100670246
1	1	1	0.833333	0	0	0	0	14:100725632-100725632
0.428571	0.4	0	0.909091	0	0	0	0	14:101021180-101021180
0	1	0	1	0	0	0	0	14:101025907-101025907
0.833333	0.666667	0.8	0.769231	0	0	0	0	14:101038576-101038576
1	0.785714	0.875	1	0	0	0	0	14:101042951-101042951
0	0	1	0.8	0	0	0	0	14:101043715-101043715
0	1	1	1	0	0	0	0	14:101045277-101045277
0	1	0.857143	0	0	0	0	0	14:101047543-101047543
0.857143	0.8	0	0.666667	0	0	0	0	14:101048504-101048504
0.714286	1	0.857143	0.833333	0	0	0	0	14:101051476-101051476
0	0.666667	1	0.714286	0	0	0	0	14:101057587-101057587
0	0.6	0	1	0	0	0	0	14:101058198-101058198
1	0.833333	1	1	0	0	0	0	14:101060258-101060258
0	0	1	0.916667	0	0	0	0	14:101062365-101062365
1	0	0.8	0.888889	0	0	0	0	14:101066616-101066616
1	0	0	0.888889	0	0	0	0	14:101066626-101066626
1	0	0	0.75	0	0	0	0.142857	14:101066630-101066630
0.833333	0.333333	0.6	1	0	0	0	0	14:101067414-101067414
0.833333	0.9	0	0.933333	0	0	0	0	14:101069805-101069805
0.8	0.833333	0.8125	0	0	0	0	0	14:101070872-101070872
1	1	0	0.875	0	0	0	0	14:101084418-101084418
0.846154	0	1	1	0	0	0	0	14:101099142-101099142
1	0	0	1	0	0	0	0	14:101101755-101101755
0.6	0.666667	0.833333	1	0	0	0	0	14:101107597-101107597
0.818182	0.8	0	1	0	0	0	0	14:101117569-101117569
0.857143	0.6	0.625	0.833333	0	0	0	0	14:101118166-101118166
0.9	0.75	1	0.8	0	0	0	0	14:101122068-101122068
0.8	1	0.545455	0	0	0	0	0	14:101138791-101138791
1	0.875	0	0.8	0	0	0	0	14:101144858-101144858
1	0.8	0.4	1	0	0	0	0	14:101145486-101145486
0.9	0	1	1	0	0	0	0	14:101148039-101148039
0.916667	0	0	1	0	0	0	0	14:101149206-101149206
1	0.571429	0.923077	1	0	0	0	0	14:101151964-101151964
0.818182	0.8	1	0	0	0	0	0	14:101156933-101156933
0.8	1	1	0	0	0	0	0	14:101156971-101156971
1	0.857143	0.9	1	0	0	0	0	14:101157474-101157474
0	0.714286	0	0.714286	0	0	0	0	14:101158854-101158854
0.8	1	0.8	0	0	0	0	0	14:101167060-101167060
1	0.818182	1	0	0	0	0	0	14:101175555-101175555
0	0.866667	0.625	0	0	0	0	0	14:101178405-101178405
0.9	0.833333	0.909091	0	0	0	0	0	14:101181546-101181546
1	0.8	0	0.857143	0	0	0	0	14:101189187-101189187
1	0	0	0.857143	0	0	0	0	14:101200080-101200080
0	0.461538	0.636364	0.5	0	0	0	0	14:101201840-101201840
0.857143	0.9375	1	1	0	0	0	0	14:101202250-101202250
1	1	0	0	0	0.142857	0	0	14:101202544-101202544
0.571429	0.727273	0.692308	0.647059	0	0	0	0	14:101213910-101213910
0.75	0.8	0.875	1	0	0	0	0	14:101215465-101215465
0	0.666667	0.571429	0	0	0	0	0	14:101219229-101219229
0.692308	1	0	0.875	0	0	0	0	14:101219762-101219762
0.833333	0.888889	0.6	1	0	0	0	0	14:101219825-101219825
0.833333	0.833333	0	0	0	0	0	0	14:101220856-101220856
1	0.6	0.777778	0	0	0	0	0	14:101222456-101222456
0.916667	1	1	1	0	0	0	0	14:101222733-101222733
1	0.857143	1	1	0	0	0	0	14:101222738-101222738
1	0.875	1	1	0	0	0	0	14:101222748-101222748
0.727273	0	0	1	0	0	0	0	14:101224206-101224206
0.8	0.928571	0.818182	0.909091	0	0	0	0	14:101224622-101224622
0	1	0.909091	1	0	0	0	0	14:101224838-101224838
0.545455	0.833333	0.833333	0	0	0	0	0	14:101225768-101225768
1	0.9	1	0.833333	0	0	0	0	14:101226964-101226964
0	0.8	0.5	1	0	0	0	0	14:101227594-101227594
1	1	0	0	0	0	0	0	14:101234701-101234701
1	1	0	0	0	0	0	0	14:101241089-101241089
1	1	0.833333	0.6	0	0	0	0	14:101241506-101241506
0	0.75	0.75	0	0	0	0	0	14:101247926-101247926
0.714286	0.833333	0.9	0.666667	0	0	0	0	14:101248792-101248792
0	0.714286	0.875	0	0	0	0	0	14:101250807-101250807
0.8	0.857143	1	0.8	0	0	0	0	14:101252578-101252578
1	1	1	1	0	0	0	0	14:101258517-101258517
0.666667	0.833333	0.571429	0.8	0	0	0	0	14:101261265-101261265
0	1	0.846154	1	0	0	0	0	14:101265760-101265760
1	0.8	0.8	0	0	0	0	0	14:101266611-101266611
0	0.625	0	0.8	0	0	0	0	14:101266982-101266982
0.8	0.818182	0	0.823529	0	0	0	0	14:101268415-101268415
0.875	1	0	1	0	0	0	0	14:101273603-101273603
0.833333	0	0.923077	0.785714	0	0	0	0	14:101274590-101274590
0	0.727273	0.857143	0.666667	0	0	0	0	14:101281100-101281100
0.8	0	0.545455	0	0	0.166667	0	0	14:101282726-101282726
1	0.909091	0	1	0	0	0	0	14:101284387-101284387
0.8	0.666667	0.857143	0.875	0	0	0	0	14:101286893-101286893
0.777778	0	0	0.714286	0	0	0	0	14:101287244-101287244
0.8	0.666667	0.583333	0	0	0	0	0	14:101289035-101289035
0.8	0.75	0	0.75	0	0	0	0	14:101331784-101331784
1	1	0.933333	1	0	0	0	0	14:101350636-101350636
1	1	1	0	0	0	0	0	14:101419356-101419356
0.733333	0	0	0.875	0	0	0	0	14:101789160-101789160
0.666667	0.714286	0.692308	0	0	0	0	0	14:101797997-101797997
1	1	0	1	0	0	0	0	14:101800148-101800148
1	1	0.8	0	0	0	0	0	14:101806211-101806211
0	1	0	0.777778	0	0	0	0	14:101808730-101808730
1	0.714286	0	0	0	0	0	0	14:101819036-101819036
0.833333	0	1	1	0	0	0	0	14:101823423-101823423
1	0.8	0	1	0	0	0	0	14:101823614-101823614
1	0.833333	0	0	0	0	0	0	14:101823683-101823683
0	0.5	0	1	0	0	0	0	14:101834869-101834869
1	1	0	1	0	0	0	0	14:101837662-101837662
0.6	0.571429	0.8	0.909091	0	0	0	0	14:101838913-101838913
0	0	0.8	0.888889	0	0	0	0	14:101858297-101858297
0	1	0.923077	0	0	0	0	0	14:101897762-101897762
0.833333	0	0.571429	0	0	0	0	0	14:101940979-101940979
1	0.75	0.916667	0.8	0	0	0	0	14:101944259-101944259
0	0.833333	0	0.636364	0	0	0	0	14:101947206-101947206
0.615385	0.8	0	0	0	0	0	0	14:101951415-101951415
0	0.928571	0.923077	1	0	0	0	0	14:102059113-102059113
0.666667	0	0.8	0.636364	0	0	0	0	14:102118152-102118152
0	1	1	1	0	0	0	0	14:102252693-102252693
1	0.833333	1	1	0.25	0.222222	0.1	0	14:103124981-103124981
0	0	0.4	0.125	0.666667	0.75	0.733333	0.875	14:103663230-103663230
0	0.4	0.428571	0.538462	0	1	1	0	14:104938186-104938186
0.444444	0	0.2	0.4	0	0.923077	1	1	14:105847169-105847169
0	0.272727	0	0.4	0.8	0.833333	1	1	14:106186104-106186104
0.2	0.4	0.2	0	0	0.9	0	1	14:106192465-106192465
0	0	0	0	0	0.5	0.571429	0.666667	14:109432895-109432895
0.25	0.333333	0.6	0.714286	1	0	1	1	14:109546069-109546069
0.333333	0	0	0.0555556	0.764706	0.583333	0.555556	0.714286	14:114827640-114827640
0.714286	0.666667	0.5	0.8125	0	0	0	0	14:115129666-115129666
0	0	0	0	0	1	1	0	14:121785872-121785872
0	0	0	0	0.461538	0.769231	0.384615	0.8	15:5004053-5004053
0	0.25	0	0.5	0	0.75	1	1	15:6207085-6207085
0	0.333333	0.266667	0.571429	1	1	0	1	15:8492812-8492812
0.166667	0.409091	0.111111	0.272727	0.8	0.875	0	0.714286	15:9296849-9296849
0	0	0	0	1	0.666667	0	0.2	15:11005712-11005712
0	0.166667	0.214286	0.0714286	0	0.833333	0.833333	0.833333	15:11234311-11234311
0	0	0	0	1	0.916667	0	1	15:11447800-11447800
0	0.2	0	0.0909091	0.909091	0.9	0.833333	0.2	15:17128665-17128665
0	0.142857	0.4	0.285714	1	0.833333	0	0	15:19163873-19163873
0	0.166667	0.166667	0	0	1	0.714286	0	15:19224844-19224844
0.5	0.5	0.6	0.571429	1	1	0	1	15:20044978-20044978
0	0.6	0.5	0.5	1	1	1	1	15:22142918-22142918
0	0.388889	0.2	0.111111	0.909091	1	0	0.8	15:25272000-25272000
0.142857	0	0.333333	0.375	0.571429	1	0.888889	0.909091	15:26169068-26169068
0.4	0	0.25	0.375	1	1	0.846154	0.833333	15:28068549-28068549
0	0.285714	0.333333	0.166667	0.928571	1	0.857143	0.75	15:28520314-28520314
0.444444	0	0.4	0	1	1	1	0	15:31582848-31582848
0	0.384615	0.727273	0.6	1	1	1	0.909091	15:32352392-32352392
0.384615	0.363636	0.428571	0	0	1	1	1	15:33478620-33478620
0	0	0	0	0.142857	1	0.461538	0	15:35306603-35306603
0.545455	0.5	0.714286	0.571429	1	1	1	1	15:39867361-39867361
0.0666667	0.166667	0.153846	0.416667	0.555556	0.75	1	0	15:46149861-46149861
0.4	0	0.4	0.4	1	1	0	1	15:48421343-48421343
0	0.2	0.166667	0	1	1	1	1	15:54394763-54394763
0.4	0.2	0.7	0.416667	1	0	1	1	15:55937619-55937619
0	0.666667	0.8	0.4	1	1	1	1	15:56726008-56726008
0.2	0	0	0.375	1	0.6	0.8	0.875	15:57463660-57463660
0	1	1	1	0.285714	0	0	0.4	15:59056850-59056850
0	0.166667	0	0.214286	1	1	0	0	15:59531693-59531693
0	0.666667	0.8	1	0	0	0.2	0	15:60180066-60180066
0	0	0.142857	0	1	0.6	1	0	15:60873202-60873202
0.538462	0.666667	0.636364	0.75	0	0	0.166667	0.1	15:64018754-64018754
0.615385	0.875	0.909091	0.818182	0	0	0.333333	0.2	15:64018759-64018759
0	0.2	0.357143	0.333333	0	1	0	0.916667	15:67686111-67686111
0.833333	0.166667	0.8	0.384615	1	1	0	1	15:68731078-68731078
0.166667	0	0.214286	0	0	0	0.6	0.866667	15:69160992-69160992
0.5	0.5	0.2	0.714286	1	1	0	1	15:69699289-69699289
0.666667	0.4	0	0.538462	1	1	1	1	15:72125682-72125682
0	0	0	0.2	0.6	0.923077	1	0	15:72416016-72416016
1	0.833333	0	1	0.2	0	0	0	15:73173995-73173995
0	0	0	0	0.285714	0.4	0.416667	0.583333	15:75631879-75631879
0.454545	0.428571	0.428571	0	1	1	1	1	15:90591492-90591492
0.2	0.0909091	0.153846	0	0	0.833333	0	1	15:91181926-91181926
0.125	0.166667	0	0.333333	0	0.833333	1	0	15:91265256-91265256
0.428571	0	0	0.2	0.833333	1	0	0.916667	15:92822348-92822348
0.666667	0.4	0.5	0	1	1	0	1	15:92922522-92922522
0.5	0	0	0	0	0.9	1	1	15:93804264-93804264
0.2	0	0.333333	0.6	1	1	1	0	15:102805114-102805114
0.4	0.333333	0.333333	0.333333	0	1	1	1	16:5272670-5272670
0.384615	0	0.285714	0.2	0	1	1	0.923077	16:7098496-7098496
0	0	0	0.4	1	1	0	0	16:7269754-7269754
0.571429	0	0.2	0.125	0	0.954545	0	0.857143	16:8646121-8646121
0	0	0.166667	0	0.8	0.833333	1	0.692308	16:11569312-11569312
0	0.333333	0.214286	0.222222	0.857143	1	0.875	0	16:12436163-12436163
0.538462	0.428571	0.555556	0.666667	1	0	1	0	16:15048129-15048129
0.25	0	0.166667	0	0.666667	0.642857	0.857143	0.875	16:16586589-16586589
0	0.5	0	0.111111	1	1	0.9	0.882353	16:16774601-16774601
0.25	0.625	0.166667	0.615385	1	1	0	0	16:21023298-21023298
0	0	0	0	0.928571	0.4	0	0.25	16:22591142-22591142
0.3	0.166667	0.571429	0.8	1	1	0	1	16:23447826-23447826
0.6	0.8	0.4	0.153846	1	0.833333	1	1	16:24296560-24296560
0	0.0833333	0	0	0.6	0.4	0.857143	0.4	16:24527265-24527265
0	0.2	0.2	0.2	0.923077	0.833333	1	0.857143	16:25664438-25664438
1	0.8	1	1	0	1	1	0	16:27356565-27356565
0	0.214286	0	0.166667	0.833333	1	0.875	1	16:28776273-28776273
0	0	0	0.166667	0.6	0.75	0.8	0.733333	16:28816555-28816555
0.285714	0.333333	0.285714	0.285714	1	0.714286	1	1	16:29039829-29039829
0	0	0	0	0	0.538462	0.4	0.545455	16:29201021-29201021
0.1	0.6	0.5	0.555556	1	0	1	1	16:34285593-34285593
0.0833333	0	0	0	0	1	0	0.8	16:34364429-34364429
0.333333	0.181818	0.133333	0	0.833333	1	0.6	0.611111	16:40575774-40575774
0.0714286	0.0909091	0	0.166667	0.727273	0.8	0	0.6	16:40586157-40586157
0.333333	0.2	0.0833333	0.454545	0.8	1	0.714286	0.733333	16:45182500-45182500
0.214286	0.230769	0.4	0.333333	0.9	1	0.833333	0.666667	16:53890695-53890695
0.4	0.285714	0	0.4	0.8	1	1	1	16:54172800-54172800
0.4	0	0.142857	0.2	1	1	0.8	0.857143	16:54615710-54615710
0.6	0	0.454545	0.615385	1	1	0	1	16:56633567-56633567
0	0	0.363636	0.307692	0.833333	1	1	1	16:59563382-59563382
0.2	0.428571	0.461538	0.333333	1	0	1	1	16:61164576-61164576
0.0769231	0	0.047619	0	0	0.625	0.5	0.666667	16:61910178-61910178
0.0909091	0.230769	0.384615	0.266667	0.75	0.769231	0.833333	0.714286	16:64072974-64072974
0	0.833333	0.444444	0.181818	0	1	1	1	16:69225810-69225810
0	0	0.285714	0.6	0	1	0.875	0.941176	16:72036326-72036326
0	0.181818	0.181818	0	0.75	1	0.8	0	16:72505128-72505128
0	0.166667	0.416667	0.583333	0	1	1	0	16:73126023-73126023
0.4	0.5	0.5	0.5	1	1	1	1	16:74508354-74508354
0.333333	0	0.266667	0.285714	1	1	0	1	16:75453951-75453951
0.2	0.307692	0.125	0.545455	0	0.833333	1	1	16:75838314-75838314
0.75	0.6	0.5	0.538462	1	0.909091	1	0.933333	16:76022076-76022076
0.8	0.666667	0.384615	0.833333	1	1	1	1	16:77343632-77343632
0	0	0.214286	0.25	0.833333	1	0	1	16:80004619-80004619
0	0.4	0.5	0	0	1	1	1	16:80329812-80329812
0	0.166667	0	0.285714	0	0.909091	0	0.875	16:80567341-80567341
0.333333	0	0	0.333333	0	1	0	1	16:81767348-81767348
0.5	0.5	0.5	0.428571	0.9	1	0	1	16:83527773-83527773
0.5	0.6	0.6	0.666667	1	1	1	1	16:83584599-83584599
0	0	0	0	1	0.916667	0.8	0.8	16:85591346-85591346
0	0	0	0	0.833333	0.8	0.666667	0.5	16:85985221-85985221
0	0	0	0	0.571429	0.692308	0.125	0.2	16:89836293-89836293
0.142857	0	0	0.0769231	0.666667	0.8	0.571429	0.785714	16:90822484-90822484
0.2	0	0	0.153846	0.666667	0.666667	0.642857	0.866667	16:90822500-90822500
0.4	0	0.4	0.571429	1	1	1	0	17:4771769-4771769
0.833333	0.727273	0.642857	0.4	1	1	1	1	17:4969700-4969700
0.5	0.25	0.25	0.166667	0.8	1	0	0.923077	17:9205415-9205415
0.625	0.428571	0.666667	0.727273	1	0.952381	1	0.933333	17:13193108-13193108
0	0.0714286	0	0	0.545455	0.7	0.4	0.666667	17:15232092-15232092
0	0	1	0.230769	0	0	1	1	17:22876596-22876596
0.230769	0.2	0.2	0.363636	0	0.833333	0.833333	0.875	17:26240217-26240217
0.230769	0.363636	0	0.375	0.769231	1	1	0.785714	17:35801111-35801111
0	0	0	0.307692	0	0.923077	1	0.8	17:36924724-36924724
0	0.142857	0.1	0.375	0	1	0	0.769231	17:37546181-37546181
1	0	0.235294	0.333333	0	0	1	1	17:38738743-38738743
0	0.916667	0	1	0	0	0	0	17:42292869-42292869
0.5	0.692308	0	0	0	0	0	0	17:44525038-44525038
0.333333	0	0.571429	0.272727	1	1	0	1	17:51349917-51349917
0.857143	0	0.714286	0.8	0.181818	0.0909091	0.111111	0	17:51805907-51805907
1	1	1	1	1	0.461538	0.4375	0.4	17:52032820-52032820
1	1	1	0.923077	1	0.461538	0.4375	0.4	17:52032824-52032824
1	1	1	1	1	0.461538	0.4375	0.4	17:52032828-52032828
1	1	1	1	1	0.461538	0.357143	0.4	17:52032832-52032832
1	1	1	1	1	0.37037	0.4	0.4	17:52032836-52032836
1	1	1	0.923077	1	0.333333	0.4375	0.4	17:52032840-52032840
0	0	0	0.333333	0	0	1	1	17:57049348-57049348
0.428571	0.777778	0.5	0.6	1	1	1	1	17:59083348-59083348
0	0	0.6	0	0.857143	0.857143	1	0.75	17:62421875-62421875
0.5	0.333333	0.266667	0.4	1	0.909091	0.923077	0.833333	17:66911275-66911275
0	0	0	0.416667	1	0.769231	0	1	17:66931903-66931903
0.142857	0	0	0.2	0.75	0.833333	0.666667	0	17:68087018-68087018
0.166667	0.333333	0.571429	0.375	1	0.9	1	0	17:69454834-69454834
0	0.5	0.461538	0	1	1	1	1	17:70531996-70531996
0	0	0.0526316	0.3	0.666667	0.777778	0	0.4	17:71206012-71206012
0.230769	0	0	0.384615	1	1	0.818182	1	17:72396803-72396803
0.4	0.285714	0.4	0.333333	1	1	0	0	17:72465594-72465594
0.8	0.833333	0.8	0.6	0	0.166667	0	0	17:72926144-72926144
0.571429	0.4	0.333333	0.454545	0.8	1	1	0	17:75360308-75360308
0	0.8	0.285714	0.555556	1	1	0.923077	1	17:77934607-77934607
0	0	0.0833333	0.166667	0	1	0.6	1	17:80451603-80451603
0.333333	0.333333	0.2	0	1	1	0	1	17:81613237-81613237
0	0.142857	0.125	0	0.571429	0.666667	0	0.818182	17:82582565-82582565
0.416667	0.2	0	0.428571	1	0.8	1	0.8	17:83198203-83198203
0	0.0909091	0	0	0	0.666667	0.6	0.8	17:83198295-83198295
0	0.333333	0.733333	0.833333	0.111111	0.2	0	0.2	17:84423019-84423019
0.6	0.8	0.272727	0	1	1	0	1	17:85138231-85138231
0.5	0.714286	0.6	0.375	0	0	0	0	17:86336613-86336613
0.3	1	0	0.181818	1	1	0.888889	1	17:86665146-86665146
0.222222	0.714286	0.833333	0.125	0	1	1	1	17:86778799-86778799
0.8	0	0	0.3125	1	1	0	1	17:86896259-86896259
0.166667	0	0	0.555556	1	1	0.933333	1	17:86960503-86960503
0.166667	0.2	0	0	1	0	1	0.833333	17:87109768-87109768
0.454545	0	0.5	0.8	1	1	1	1	17:87190781-87190781
0.125	0.2	0.2	0.2	0.8	0	1	0.833333	17:90211355-90211355
0.625	0	0	0.375	1	1	1	0	17:90683023-90683023
0.333333	0.2	0.25	0	0.888889	1	0.8	0	17:91479725-91479725
0	0.2	0.230769	0.333333	0	0.875	0	0.75	17:91987843-91987843
0	0.2	0.285714	0	0.846154	1	1	0.8	17:93088018-93088018
0.4	0	0.545455	0.222222	0	1	1	0	18:4510153-4510153
0	0.5	0.272727	0	1	0	0	1	18:7339998-7339998
0	0	0.2	0	0	1	0.9	0.875	18:8127474-8127474
0	0.133333	0	0	0	1	0	0.666667	18:10961775-10961775
0	0	0	0	0	0.8	0.8	0.5	18:11222019-11222019
0	0	0	0	0	0.615385	0	0.833333	18:12676021-12676021
0	0.384615	0.4	0.25	0.8	1	1	0	18:13408411-13408411
0	0	0.0714286	0.166667	0.555556	0.75	0.714286	0	18:13639089-13639089
0.714286	0.666667	0.4	0.6	1	1	1	1	18:19960676-19960676
0.285714	0.25	0.6	0	0	0.8	0.857143	1	18:24970901-24970901
0	0.0555556	0	0	0.7	0.615385	0.5	0.5	18:28372984-28372984
0	0.272727	0	0	0.625	0.692308	0	0.8	18:28639864-28639864
0	0.0769231	0.176471	0.142857	0.588235	0.727273	1	0.428571	18:32769563-32769563
0	0	0	0	0.6	0.571429	0.857143	0.692308	18:32961855-32961855
0.6	0.6	0.2	0.2	0.857143	0	1	1	18:33676035-33676035
0	0.2	0	0	0.666667	0.8	0	1	18:36099440-36099440
0.142857	0	0.333333	0	1	0.875	0	0	18:40102638-40102638
0.375	0.6	0.4	0	1	1	0	1	18:41072762-41072762
0	0.6	0	0.214286	1	0	1	1	18:41203204-41203204
0	0.166667	0.2	0	1	1	0	0	18:41589285-41589285
0.333333	0	0	0	1	0	1	0	18:43049703-43049703
0	0	0	0.2	0	0.8	0	0.857143	18:44955572-44955572
0.4	0.2	0	0	1	1	0.9	0.8	18:48305250-48305250
0.4	0	0.25	0.153846	1	0.9	0.833333	0	18:50210101-50210101
0.333333	0	0	0	0	1	0	1	18:51205771-51205771
0.4	0.2	0.125	0.4	0.8	0.75	0.833333	1	18:52118957-52118957
0	0.285714	0.2	0.5	0.833333	0.916667	1	0.714286	18:54365057-54365057
0	0.714286	0.428571	0.642857	1	1	1	1	18:55658005-55658005
0	0.333333	0	0.333333	1	1	0.842105	0	18:57407246-57407246
0	0.285714	0.2	0.2	0.875	0.785714	0	0.833333	18:57553722-57553722
1	0.4	0.333333	0.2	0	1	1	1	18:58899781-58899781
0.571429	0.6875	0.571429	0.666667	0	1	1	1	18:59087375-59087375
0	0.375	0	0.416667	1	0.875	0	0	18:60804717-60804717
0	0.4	0.2	0.125	1	0	0	1	18:61854712-61854712
0.571429	0	0.25	0	0	0	0.923077	1	18:62327034-62327034
0	0	0	0	0.833333	0.6	0.75	0.6	18:62788695-62788695
0	0	0.166667	0.3	0.833333	0.6	0.857143	0.8	18:64798603-64798603
0.666667	0	1	0	0	0	0	0	18:65020575-65020575
0	0.384615	0.111111	0.333333	0.8	0.833333	0	0.933333	18:68662569-68662569
0.4	0.538462	0.8	0	1	1	1	1	18:69231996-69231996
0.0769231	0.133333	0.375	0	0.571429	0.857143	0.6	0.8	18:70766019-70766019
0.166667	0.214286	0.142857	0.428571	0.857143	1	0	0.875	18:73554390-73554390
0.6	0.5	0.266667	0.25	0.8	1	1	1	18:74419633-74419633
0	0	0	0.0625	0.666667	0.571429	0	0.625	18:76207702-76207702
0	0	0	0.25	0.733333	0.6	0.875	0.5	18:78472508-78472508
0.142857	0.2	0.222222	0	0.8	0.928571	0	0.8	18:78517206-78517206
0	0.181818	0.2	0.6	0.8	0.833333	0.8	0.833333	18:79198795-79198795
0	0	0.125	0	0.714286	0.909091	0.75	0	18:80172940-80172940
0.375	0.2	0.0714286	0.4	0.75	0	1	0	18:80327969-80327969
0.166667	0.222222	0.25	0.166667	1	0.5	1	0	18:80815939-80815939
0.5	0.333333	0.2	0.142857	0.833333	0	1	1	18:81909933-81909933
0.4	0.2	0	0	0	1	1	1	18:82128458-82128458
0.153846	0.444444	0.25	0	0.8	0.923077	0.8	1	18:82642024-82642024
0	0.125	0	0.2	0.625	0.571429	0.5	0.6	18:83435975-83435975
0	0.2	0.428571	0	1	0	1	0	18:84130851-84130851
0	0	0	0	0.857143	0	0	0.909091	18:85084117-85084117
0	0	0	0	0	0	1	1	19:3628598-3628598
0	0.142857	0.2	0.0833333	1	0.666667	0.8	0	19:5624155-5624155
0	0	0	0	0	0	0.857143	1	19:5974371-5974371
0.181818	0	0.0909091	0	0	0.642857	0.833333	0.538462	19:10057510-10057510
0.375	0	0.4	0.285714	1	1	0.875	1	19:10666695-10666695
1	0.416667	0.714286	0.571429	0	0	0.111111	0	19:11451111-11451111
0.166667	0.4	0.3	0.1	0.8	1	0	0.888889	19:11917585-11917585
0	0.2	0	0	0.6	1	0.857143	1	19:11917602-11917602
0.142857	0	0.6	0.454545	1	1	1	1	19:11917644-11917644
0.125	0.333333	0	0.125	1	1	0.916667	0.9	19:11917733-11917733
0	0	0	0	1	0.857143	1	1	19:11917743-11917743
0	0	0	0	0.8	1	0.833333	0	19:11918044-11918044
0	0	0	0	1	0	0	1	19:11921118-11921118
0	0	0	0	0	0.909091	0	1	19:11921627-11921627
0	0	0	0	1	1	1	1	19:11924403-11924403
0	0	0	0	0.8	1	1	1	19:11928542-11928542
0	0	0	0	1	1	0	1	19:11929763-11929763
0	0	0	0.125	0.8	1	1	1	19:11931139-11931139
0	0	0	0	0.8	0	1	0.928571	19:11932008-11932008
0	0	0	0	0.8	0	0.666667	0.846154	19:11932055-11932055
0	0	0	0	1	1	1	0	19:11940598-11940598
0	0	0	0	0	0.833333	1	0	19:11942120-11942120
0	0	0	0	0.833333	0	1	1	19:11942705-11942705
0	0	0	0	0.857143	0.928571	1	1	19:11944142-11944142
0	0	0	0	0	0.666667	1	0.8	19:11950485-11950485
0	0	0	0	0	0.857143	1	1	19:11951136-11951136
0	0	0	0	1	0.8	0	0	19:11952448-11952448
0	0	0	0	0	1	1	0.833333	19:11953249-11953249
0	0	0	0	1	0	1	1	19:11953434-11953434
0	0	0	0	0	0.8	1	1	19:11954887-11954887
0	0	0	0	0	1	1	1	19:11954896-11954896
0	0	0	0	1	0	1	0	19:11955644-11955644
0	0	0	0	0.857143	0.933333	0.916667	0	19:11956652-11956652
0	0	0	0	0	0.571429	1	0	19:11957343-11957343
0	0	0	0	1	1	0	1	19:11964282-11964282
0	0	0	0	0	1	1	1	19:11971478-11971478
0	0	0	0	0	1	1	0.8	19:11973402-11973402
0	0	0	0	0	1	0.933333	1	19:11978280-11978280
0	0	0	0	0	1	1	1	19:11982811-11982811
0	0	0	0	1	1	1	1	19:11984323-11984323
0	0	0	0	0	1	0	0.857143	19:11996532-11996532
0	0	0	0	0	0.666667	0.75	0	19:11996671-11996671
0	0	0	0	0.6	1	0	0.8	19:12047282-12047282
0	0	0	0	0.923077	1	0	0.875	19:12048113-12048113
0	0	0	0	1	1	0	0.857143	19:12048140-12048140
0	0	0	0	0.833333	1	0.8	0.857143	19:12048762-12048762
0	0	0	0	0.857143	0.75	1	0	19:12048956-12048956
0	0	0	0	0.9375	0.9375	0.714286	1	19:12052496-12052496
0	0	0	0	0	0	0.8	1	19:12070638-12070638
0	0	0	0	0	0.916667	0	0.5	19:12074935-12074935
0	0	0	0	0.8	0.857143	0	1	19:12078270-12078270
0	0	0	0	1	0.875	1	0.6	19:12079409-12079409
0	0	0	0	0	1	0.9	0.833333	19:12081584-12081584
0.2	0	0	0	0	0.714286	0.764706	0	19:12081818-12081818
0	0	0	0.0625	1	0.941176	1	0	19:12102192-12102192
0	0	0	0.0625	1	1	0.857143	0	19:12102206-12102206
0	0	0	0	0.8	0.666667	0.8	0.8	19:12106037-12106037
0	0	0	0	0	1	1	1	19:12153018-12153018
0	0	0	0	0.833333	0.833333	0	1	19:12153079-12153079
0	0	0	0	0	1	1	0.8	19:12157448-12157448
0	0	0	0	0	0.857143	0.9375	0	19:12162388-12162388
0	0	0	0	0.833333	0.857143	0	0	19:12164135-12164135
0	0	0	0	0	1	0	0.9	19:12166159-12166159
0	0	0	0	0	1	1	1	19:12183176-12183176
0	0	0	0	0	1	0	0.916667	19:12183451-12183451
0	0	0	0	1	0	0.888889	0.857143	19:12201497-12201497
0	0	0	0	1	0.833333	0	1	19:12203679-12203679
0	0	0	0	0.666667	0.833333	0	1	19:12308780-12308780
0	0	0	0	1	1	0.8	1	19:12423881-12423881
0	0	0	0	1	0.833333	0.928571	0	19:12495774-12495774
0	0	0	0	0	1	1	0	19:12495943-12495943
0	0	0	0	0.8	1	1	0	19:12509837-12509837
0	0	0	0	0	0.857143	1	0	19:12519421-12519421
0	0	0	0	0.666667	1	1	0.75	19:12523780-12523780
0	0	0	0	1	1	1	1	19:12524985-12524985
0	0	0	0	1	0	1	0	19:12530345-12530345
0	0	0	0	0	1	1	1	19:12533239-12533239
0	0	0	0	0	0.6875	0.4	0.6	19:12543365-12543365
0	0	0	0	1	0.8	1	1	19:12544012-12544012
0.111111	0	0	0	0	0.833333	1	0	19:12544321-12544321
0	0	0	0	0	0.8	0	0.909091	19:12545348-12545348
0	0	0	0	1	1	0	1	19:12545506-12545506
0	0	0	0	0	0	1	1	19:12547130-12547130
0	0	0	0	0.8	0.833333	1	0	19:12548165-12548165
0	0	0	0	0	0.882353	0.833333	0	19:12552372-12552372
0	0	0	0	1	0	1	0	19:12558512-12558512
0	0	0	0	0.8	1	1	0	19:12587176-12587176
0	0	0	0	1	0	1	1	19:12599157-12599157
0	0	0	0	0	0.833333	0	1	19:12607088-12607088
0	0	0	0	0	1	1	0	19:12614509-12614509
0	0	0	0	0	1	1	1	19:12615361-12615361
0	0	0	0	1	0	0	1	19:12625456-12625456
0	0	0	0	0	0.75	0	0.705882	19:12630836-12630836
0	0	0	0	1	0.909091	1	0.777778	19:12650401-12650401
0	0	0	0	0.9	0.666667	0.642857	1	19:12671882-12671882
0	0	0	0	0.857143	0.6	0.714286	0.9	19:12672362-12672362
0	0	0	0	0	0.8	1	1	19:12672446-12672446
0	0	0	0	0	0	1	1	19:12672645-12672645
0	0	0	0	0.666667	1	0.8	0.833333	19:12672715-12672715
0	0	0	0	1	1	0.6	0.684211	19:12673314-12673314
0	0	0	0	0	0.833333	0.923077	0	19:12675170-12675170
0	0	0	0	0.8	1	0.8	1	19:12676138-12676138
0	0	0	0	0.8	0.833333	0.555556	0.769231	19:12676224-12676224
0	0	0	0	0	0.9	0	1	19:12688227-12688227
0	0	0	0	0	0.857143	0.833333	1	19:12688403-12688403
0	0	0	0	0.666667	1	0	0.571429	19:12690362-12690362
0	0	0	0	1	0.333333	0	1	19:12693562-12693562
0	0	0	0	0.833333	0.857143	0	0.846154	19:12693738-12693738
0	0	0	0	0	0.818182	0.818182	0	19:12694014-12694014
0	0	0	0	0.875	0.8125	0.5	0	19:12694728-12694728
0	0	0.2	0	0.727273	1	0	0.928571	19:12696668-12696668
0	0	0	0	1	0	0	1	19:12697484-12697484
0	0	0	0	0.8	0.75	0	0	19:12699962-12699962
0	0	0	0	0	1	1	1	19:12700696-12700696
0	0	0	0	0	1	1	0.4	19:12702585-12702585
0	0	0	0	0.944444	0.888889	1	1	19:12704185-12704185
0	0	0	0	0.9	0	0	0.833333	19:12706695-12706695
0	0	0	0	1	0.857143	0.8	0.833333	19:12708293-12708293
0	0	0	0	1	1	1	1	19:12717621-12717621
0	0	0	0	0.8	0.571429	0.4	0.714286	19:12719299-12719299
0	0	0	0	0.8	1	1	1	19:12719326-12719326
0	0	0	0	1	0.8125	0.625	1	19:12719590-12719590
0	0	0	0	1	0	0	1	19:12722099-12722099
0	0	0	0	0.8	1	0.8	0.833333	19:12722707-12722707
0	0	0	0	1	0	0.857143	0	19:12723692-12723692
0	0	0	0	0	1	0	1	19:12724886-12724886
0	0	0	0	1	0.928571	0	0	19:12726420-12726420
0	0	0	0	1	1	0	1	19:12726562-12726562
0	0	0	0	1	0	1	1	19:12728493-12728493
0	0	0	0	1	1	1	1	19:12728626-12728626
0	0	0	0	1	1	0	1	19:12729089-12729089
0	0	0	0	0.857143	0.888889	1	0	19:12737495-12737495
0	0	0	0	0	1	0.818182	1	19:12739328-12739328
0	0	0	0	0	1	0.75	0	19:12739662-12739662
0	0	0	0	0	0	0.714286	0.875	19:12743456-12743456
0	0	0	0	0.916667	1	0	0	19:12744857-12744857
0	0	0	0	0	1	1	0	19:12746241-12746241
0	0	0	0	1	1	1	0	19:12746311-12746311
0	0	0	0	0	1	0.777778	1	19:12748085-12748085
0.125	0	0	0	1	0	1	1	19:12749421-12749421
0	0	0	0	0.555556	0.833333	0	0	19:12760202-12760202
0	0	0	0	0	1	0	0.777778	19:12762129-12762129
0	0	0	0	1	0	1	0	19:12763352-12763352
0	0	0	0	0	0	0.75	0.928571	19:12786304-12786304
0	0	0	0	0	1	0	1	19:12791842-12791842
0	0	0	0	1	1	1	0	19:12823418-12823418
0	0	0	0	1	1	1	1	19:12829124-12829124
0	0	0	0	0	0	1	0.857143	19:12830890-12830890
0	0	0	0	0	0.888889	1	0.8	19:12831824-12831824
0	0	0	0	0.833333	1	0	1	19:12856131-12856131
0	0	0	0	0	0.8	1	0.916667	19:12856713-12856713
0	0	0	0	0	0.833333	0.833333	0	19:12884520-12884520
0	0	0	0	1	0.8	0	1	19:12887974-12887974
0	0	0	0	0	0.916667	1	0.909091	19:12942737-12942737
0	0	0	0	0	0.666667	0.888889	0.857143	19:12965926-12965926
0	0	0	0	1	1	0	0	19:12981365-12981365
0	0	0	0	1	0.933333	1	0	19:12990041-12990041
0	0	0	0	1	0	1	0	19:13105084-13105084
0	0	0	0	1	0	1	1	19:13119659-13119659
0	0.6	0	0	1	0	1	1	19:13119711-13119711
0	0	0	0	0	0.8	0	1	19:13144362-13144362
0	0	0	0	1	0.857143	1	1	19:13146299-13146299
0	0	0	0	0.538462	0.6	0	0.4	19:13148122-13148122
0	0	0	0	1	0	0.666667	1	19:13176680-13176680
0	0	0	0	0	0	1	1	19:13191365-13191365
0	0	0	0	0	1	1	0.928571	19:13208073-13208073
0	0	0	0	1	0	0	1	19:13239383-13239383
0	0	0	0	0.714286	0.875	0	0.764706	19:13250477-13250477
0	0	0	0	0.5	0	1	1	19:13251333-13251333
0	0	0	0	1	0.666667	0	0	19:13253286-13253286
0	0	0	0	1	1	0.833333	0	19:13266556-13266556
0	0	0	0	1	0	0.5	1	19:13278620-13278620
0	0	0	0	0.875	0.727273	0	0.8	19:13278817-13278817
0	0	0	0	0.857143	1	0	1	19:13296210-13296210
0	0	0	0	0.714286	0.857143	0	1	19:13300139-13300139
0	0	0	0	0	0	0.875	0.666667	19:13301527-13301527
0	0	0	0	1	0.916667	0	0.846154	19:13303604-13303604
0	0	0	0	0	1	0	1	19:13305010-13305010
0	0	0	0	0.833333	1	1	0.785714	19:13320764-13320764
0	0	0	0	0	0.833333	0	0.923077	19:13321398-13321398
0	0	0	0	0.5	0.833333	0	0	19:13328627-13328627
0	0	0	0	1	1	1	0	19:13336326-13336326
0	0	0	0	1	0	0	1	19:13347965-13347965
0	0	0	0	0.857143	0.875	0	0.8	19:13349578-13349578
0	0	0	0	1	0.928571	0.857143	0	19:13351141-13351141
0	0.0769231	0	0	1	1	0.857143	1	19:13351170-13351170
0	0	0	0	1	1	1	1	19:13351350-13351350
0	0	0	0	0	1	0	1	19:13351887-13351887
0	0	0	0	0.8	0.714286	0	0.6	19:13359609-13359609
0	0	0	0	0.833333	0.8	1	1	19:13360530-13360530
0	0	0	0	0.75	1	0.857143	0.928571	19:13360657-13360657
0	0	0	0	0	1	1	0.857143	19:13360748-13360748
0	0	0	0	0.444444	0.733333	0	0	19:13362029-13362029
0	0	0	0	0.875	0.625	0	0.666667	19:13362873-13362873
0	0	0	0	0.933333	0.909091	1	1	19:13368143-13368143
0	0	0	0	1	0.4	0	0	19:13368459-13368459
0	0	0	0	0	0.714286	0	0.666667	19:13370543-13370543
0	0	0	0	1	0.818182	0.6	0.857143	19:13370770-13370770
0	0	0	0	0.4	0.777778	0.571429	0	19:13382179-13382179
0	0	0	0	1	1	0	0.833333	19:13383507-13383507
0	0	0	0	0.833333	1	0	0	19:13383957-13383957
0	0	0	0	1	0.875	0.8	1	19:13397466-13397466
0.111111	0	0	0	1	1	0	1	19:13398105-13398105
0	0	0	0	0.8	0.8	0	0	19:13399679-13399679
0	0	0	0	0.777778	0	0.666667	0	19:13404522-13404522
0	0	0	0	1	0	1	0.6	19:13405226-13405226
0	0	0	0	0.625	0.666667	0	0.8	19:13406378-13406378
0	0	0	0	1	0.909091	0	1	19:13414731-13414731
0	0	0	0	0.666667	0.909091	0	1	19:13414739-13414739
0	0	0	0	0	0	0.941176	0.714286	19:13416038-13416038
0	0	0	0	1	0.833333	0	0	19:13416594-13416594
0	0	0	0	0.857143	1	0	0	19:13416652-13416652
0	0	0	0	0	0.909091	0	0.666667	19:13420124-13420124
0	0	0	0	0.8	0.909091	0	0.857143	19:13420328-13420328
0	0	0	0	0.857143	0.941176	0	0	19:13422362-13422362
0	0	0	0	0	0.857143	1	0	19:13423419-13423419
0	0	0	0	0.8	0.909091	1	1	19:13423779-13423779
0	0	0	0	1	1	1	0	19:13424008-13424008
0	0	0	0	1	0.8	0	1	19:13432378-13432378
0	0	0	0	0.8	0.8	0	1	19:13434370-13434370
0	0	0	0	1	0.8	0.857143	0	19:13438861-13438861
0	0	0	0	1	1	1	1	19:13440134-13440134
0	0	0	0	0	0.75	0	0.916667	19:13441018-13441018
0	0	0	0	0.833333	1	0.8	1	19:13453657-13453657
0	0	0	0	0	0.875	0	1	19:13455633-13455633
0	0	0	0	1	0.8	1	0	19:13460528-13460528
0	0	0	0	0.833333	0.833333	0	0	19:13497242-13497242
0	0	0	0	1	0.933333	0	1	19:13529043-13529043
0	0	0	0	0	0.8	0.777778	0.666667	19:13561692-13561692
0	0	0	0	0.8	0	0.857143	0.8	19:13606865-13606865
0	0	0	0	1	0.857143	0	0	19:13609753-13609753
0	0	0	0	0.666667	1	0	0	19:13612450-13612450
0	0	0	0	0	1	1	0.909091	19:13645972-13645972
0	0	0	0	1	1	0	1	19:13659616-13659616
0	0	0	0	0.8	1	1	0	19:13669462-13669462
0	0	0	0	0	1	1	0	19:13669472-13669472
0	0	0	0	1	1	0	1	19:13683693-13683693
0	0	0	0.2	0.8	1	0.8	1	19:13707384-13707384
0	0	0	0	1	0.928571	0	1	19:13734906-13734906
0	0	0	0	0	1	1	0.8	19:13743887-13743887
0	0	0	0	0	0.8	1	0	19:13763070-13763070
0	0	0	0	0.833333	1	0	0	19:13767227-13767227
0	0	0	0	0	1	1	0.6	19:13778925-13778925
0	0	0	0	0.75	0.857143	0.833333	0	19:13781311-13781311
0	0	0	0	0	0	1	1	19:13783228-13783228
0.1875	0.2	0.1	0	0.5	0.888889	0	0.736842	19:13784528-13784528
0	0	0	0	1	0.923077	0	1	19:13786702-13786702
0	0	0	0	0	0.714286	0	0.8	19:13789729-13789729
0	0	0	0	0	1	0	1	19:13826370-13826370
0	0	0	0	1	1	1	0.8	19:13863902-13863902
0	0	0	0	1	1	0	0.9	19:13864794-13864794
0	0	0	0	0.8	0	0	0.833333	19:13868350-13868350
0	0	0	0	0	1	0.833333	0	19:13869738-13869738
0	0	0	0	0.857143	1	0	0.833333	19:13869906-13869906
0	0	0	0	0	0	1	1	19:13870916-13870916
0	0	0	0	0.8	0.928571	0	0.833333	19:13871348-13871348
0	0	0	0	1	0.923077	0.8	0.833333	19:13871366-13871366
0	0	0	0	1	0.833333	0.8	0	19:13873969-13873969
0	0	0	0	0.833333	0	0.9	0.333333	19:13875747-13875747
0	0	0	0	0	0.733333	0.666667	1	19:13879173-13879173
0	0	0	0	0.8	1	1	0.875	19:13879533-13879533
0	0	0	0	0.857143	1	0	0	19:13880486-13880486
0	0	0	0	1	0.857143	0.833333	0	19:13880509-13880509
0	0	0	0	1	0	0	1	19:13911660-13911660
0	0	0	0	0.857143	0.6	0	0.571429	19:13913411-13913411
0	0	0	0	0	0.846154	0.571429	0	19:13916376-13916376
0	0	0	0	0	0	0.857143	0.833333	19:13930710-13930710
0	0	0	0	0	0.8	1	0	19:13947388-13947388
0	0	0	0	1	1	0.909091	0	19:13948534-13948534
0	0	0	0	1	0	1	1	19:13948894-13948894
0	0	0	0	0.8	0.714286	0.7	1	19:13973054-13973054
0	0	0	0	1	0.8	0.8	1	19:13978670-13978670
0	0	0	0	0.857143	0.833333	0.875	1	19:13988068-13988068
0	0	0	0	1	0.666667	0	1	19:13996467-13996467
0	0	0	0	1	1	0	0.818182	19:13996509-13996509
0	0	0	0	0.909091	1	0.88	1	19:14013208-14013208
0	0	0	0	1	1	0	1	19:14019793-14019793
0	0	0	0	1	1	0.714286	1	19:14027292-14027292
0	0	0	0	1	0.833333	1	0.923077	19:14027506-14027506
0	0	0	0	0.714286	0.777778	0.666667	0	19:14032279-14032279
0	0	0	0	1	1	0.8	0.888889	19:14051088-14051088
0.333333	0	0.125	0.2	0	1	0.8	0.75	19:14068644-14068644
0	0	0	0	0	1	0	0.95	19:14103811-14103811
0	0	0	0	0	0.666667	0	0.8	19:14120155-14120155
0	0	0	0	0	0.928571	1	1	19:14134321-14134321
0	0	0	0	1	0.4	0.5	0	19:14141816-14141816
0	0	0	0	0	0	0.9	0.933333	19:14153676-14153676
0	0	0	0	0	0.75	0.888889	1	19:14154175-14154175
0	0	0	0	1	1	1	0	19:14154518-14154518
0	0	0	0	1	0.833333	0	0	19:14158927-14158927
0	0	0	0	1	0	1	1	19:14159244-14159244
0	0	0	0	0.8	0.833333	0.833333	1	19:14161479-14161479
0	0	0	0	1	1	0.833333	1	19:14164280-14164280
0	0	0	0	1	1	0.6	1	19:14165229-14165229
0	0	0	0	0	1	1	0.666667	19:14168507-14168507
0	0	0	0	1	0.909091	0.833333	0	19:14169149-14169149
0	0	0	0	0.833333	0.857143	0.9375	1	19:14171508-14171508
0	0	0	0	0	1	1	0.8	19:14176852-14176852
0	0	0	0	0.916667	0.833333	0	0.8	19:14177176-14177176
0	0	0	0	0	0.714286	0	1	19:14178125-14178125
0	0	0	0	0	1	1	0	19:14179413-14179413
0	0	0	0	0.833333	0.857143	1	0.909091	19:14181848-14181848
0	0	0	0	0	0.857143	1	0.666667	19:14182435-14182435
0	0	0	0	0.714286	0.8	0	0.5	19:14183286-14183286
0	0	0	0	0.888889	1	0.909091	1	19:14185719-14185719
0	0	0	0	1	0	0.916667	0.857143	19:14186578-14186578
0	0.0666667	0	0	0.8	0	0.9375	1	19:14186597-14186597
0	0	0	0	0	1	0	0.833333	19:14188721-14188721
0	0	0	0	1	1	1	1	19:14193571-14193571
0	0	0	0	1	1	1	1	19:14193573-14193573
0	0	0.461538	0.666667	1	1	1	1	19:14193759-14193759
0	0	0	0	0	0.6	1	0.5	19:14195627-14195627
0	0.142857	0	0	0.8	0.8	0	0.733333	19:14208025-14208025
0	0	0	0	0	1	1	0.888889	19:14209477-14209477
0	0	0	0	0	0	1	0.5	19:14258528-14258528
0	0	0	0	0	0	1	0.857143	19:14258539-14258539
0	0	0	0	1	0.714286	0	1	19:14269283-14269283
0	0	0	0	0	1	0	1	19:14281331-14281331
0	0	0	0	0.857143	0.777778	0	0	19:14282701-14282701
0	0	0	0	0.666667	0.777778	1	0.8	19:14284865-14284865
0	0	0	0	1	0.8	0	0.888889	19:14293883-14293883
0	0	0	0	1	0	1	1	19:14294528-14294528
0	0	0	0	1	1	0	0	19:14297374-14297374
0	0	0	0	0.909091	0	0.875	0.8	19:14305065-14305065
0	0	0	0	1	1	0.833333	0.833333	19:14312401-14312401
0	0	0	0	0	0.875	0.8	1	19:14312609-14312609
0	0	0	0	1	1	0	1	19:14318903-14318903
0	0	0	0	1	1	0.833333	0.818182	19:14332490-14332490
0	0	0	0	1	1	0	1	19:14337427-14337427
0	0	0	0	0.6	0.8	1	0.833333	19:14343085-14343085
0	0	0	0	1	0.875	1	0	19:14343642-14343642
0	0	0	0	0	1	1	1	19:14359929-14359929
0	0	0	0	0.888889	0.818182	0	1	19:14370861-14370861
0	0	0	0	0.333333	0	0.8	0.5	19:14370948-14370948
0	0	0	0	0	0.8	1	0	19:14374830-14374830
0	0	0	0	0	0.857143	1	0.833333	19:14394410-14394410
0	0	0	0	0.8	1	1	1	19:14403063-14403063
0	0	0	0	0	1	0	1	19:14403850-14403850
0	0	0	0	0	1	1	0.6	19:14404322-14404322
0	0	0	0	0	0	1	1	19:14404774-14404774
0	0	0	0	1	0.923077	1	0	19:14408418-14408418
0	0	0	0	0.666667	0.75	0.8	0	19:14408657-14408657
0	0	0	0	1	1	0.833333	1	19:14408771-14408771
0	0	0	0	0.857143	1	0.8	1	19:14412643-14412643
0	0	0	0	0	0	1	1	19:14418442-14418442
0	0	0	0	0.666667	0.833333	0.866667	0	19:14418662-14418662
0	0	0	0.4	1	0.875	0	0.916667	19:14418862-14418862
0	0	0	0	0.833333	0.8	1	1	19:14427534-14427534
0	0	0	0	0.857143	1	0	1	19:14431722-14431722
0	0	0	0	1	1	0	0	19:14446111-14446111
0	0	0	0	0.909091	0.833333	0	0	19:14465781-14465781
0	0	0	0	0	1	1	1	19:14478976-14478976
0	0	0.1	0	1	1	1	0	19:14480910-14480910
0	0	0	0	1	1	0.8	0	19:14483554-14483554
0	0	0	0	0	1	0	1	19:14488652-14488652
0	0	0.125	0	0.928571	1	1	0	19:14547661-14547661
0.2	0	0.125	0	1	0	1	1	19:14557807-14557807
0	0	0	0	0	1	0	1	19:14572960-14572960
0	0	0	0	0.928571	1	0.8	1	19:14574836-14574836
0	0	0	0	1	1	0	1	19:14581482-14581482
0	0	0	0	0	0.909091	1	0.833333	19:14582818-14582818
0	0	0	0.2	1	1	0	1	19:14589477-14589477
0	0	0	0	0	1	1	0.9	19:14595161-14595161
0	0	0	0	1	1	1	1	19:14616381-14616381
0	0	0	0	0	0.9	1	1	19:14625100-14625100
0	0	0	0	0	1	0	1	19:14625686-14625686
0	0	0	0	0	1	1	0.916667	19:14627347-14627347
0	0	0	0	1	1	0.9375	1	19:14628894-14628894
0	0	0	0	0	1	0.666667	1	19:14629176-14629176
0	0	0	0	1	0.875	1	0.833333	19:14630248-14630248
0	0	0	0	1	0.833333	1	0.714286	19:14630490-14630490
0	0	0	0	0.857143	1	0	0.8	19:14631009-14631009
0	0	0	0.2	1	1	0	1	19:14632577-14632577
0	0	0	0	1	0.833333	0	0	19:14634337-14634337
0.1	0	0	0.1	0.6	0.833333	1	0	19:14636374-14636374
0	0.571429	0	0	1	0	0	0.9375	19:14644578-14644578
0	0	0	0	1	1	1	0	19:14646622-14646622
0	0	0	0	0	0	0.666667	0.857143	19:14696225-14696225
0	0	0	0	1	0.916667	0	1	19:14698396-14698396
0	0	0	0	1	0.833333	0	0	19:14698650-14698650
0	0	0	0	1	0	1	1	19:14700084-14700084
0	0	0	0	0	1	1	1	19:14707931-14707931
0	0	0	0	0.909091	1	0.818182	0	19:14708142-14708142
0	0	0	0	1	1	0	1	19:14708450-14708450
0	0	0	0	1	0.8	0.833333	0	19:14708533-14708533
0	0	0	0	0.666667	0	0	0.8	19:14777237-14777237
0	0	0	0	1	1	1	1	19:14788796-14788796
0	0	0	0	0	1	0.875	0.818182	19:14789562-14789562
0	0	0	0	0.909091	0.928571	0	0.8	19:14791028-14791028
0	0	0	0	0.857143	0.714286	1	1	19:14793134-14793134
0	0	0	0	0.866667	0.833333	0.888889	0.625	19:14793760-14793760
0	0	0	0	0.833333	0	0.818182	0.714286	19:14796061-14796061
0	0	0	0	0.8	1	1	0	19:14796809-14796809
0	0	0	0	0	0.833333	1	0.818182	19:14800762-14800762
0	0	0	0	0	0	0.888889	0.666667	19:14800793-14800793
0	0	0	0	0	0.916667	0	1	19:14806059-14806059
0	0	0	0	0	0.666667	0.857143	0	19:14808990-14808990
0	0	0	0	1	1	1	0	19:14810632-14810632
0	0	0	0.0909091	0	1	0	1	19:14811563-14811563
0	0	0	0	1	1	0	0	19:14812514-14812514
0	0	0	0	0	1	0	0.6	19:14820424-14820424
0	0	0	0	1	1	0.9	0.933333	19:14823540-14823540
0	0	0	0	0	0.944444	1	1	19:14823875-14823875
0	0	0	0	0	0.888889	1	1	19:14823938-14823938
0	0	0	0	0	0.875	0.882353	1	19:14824989-14824989
0	0	0	0	1	0.5	0	0.666667	19:14827494-14827494
0	0	0	0	0	1	0	0.8	19:14830598-14830598
0	0	0	0	0	1	0	0.9	19:14831358-14831358
0	0	0	0	0	0.9	0	1	19:14831575-14831575
0	0	0	0	0	0	0.8	0.888889	19:14832600-14832600
0	0.166667	0	0	0	0.9	0	1	19:14832941-14832941
0	0.2	0	0	0	1	0	1	19:14832963-14832963
0	0	0	0.125	1	0	1	1	19:14887088-14887088
0	0.2	0	0	0	0.8	1	1	19:14888712-14888712
0	0	0	0	0	1	0	1	19:14909049-14909049
0	0	0	0	0.916667	0.444444	0	0.875	19:14913375-14913375
0.857143	1	0	0	0	0	0	0	19:14915575-14915575
0	0	0	0	1	1	1	0	19:14923555-14923555
0	0	0	0	0	0.714286	0.818182	0.833333	19:14925572-14925572
0	0	0	0	1	0.8	0.727273	0.444444	19:14927187-14927187
0	0	0	0	1	1	1	1	19:14928030-14928030
0	0	0	0	0.833333	1	0	0.9375	19:14936142-14936142
0	0.142857	0	0	1	1	0	1	19:14942642-14942642
0	0	0	0	1	0.875	1	1	19:14942721-14942721
0	0	0	0	0	1	1	0.8	19:14945029-14945029
0	0	0	0	0.777778	1	0	0	19:14949602-14949602
0	0	0	0	0	1	1	1	19:14950580-14950580
0	0	0	0	0.846154	0.833333	0	1	19:14950762-14950762
0	0	0	0	0	0.733333	0.833333	0	19:14953101-14953101
0	0	0	0	0	0	1	1	19:14954256-14954256
0	0	0	0	0	1	1	1	19:14954938-14954938
0	0	0	0	0	1	0	1	19:14955558-14955558
0	0	0	0	1	0	1	0	19:14956234-14956234
0	0	0	0	0.9	0	0.875	0.923077	19:14957370-14957370
0	0	0	0	0.8	1	0.888889	1	19:14960003-14960003
0	0	0	0	1	1	0.9	0	19:14963453-14963453
0	0	0	0	1	1	0	1	19:14963863-14963863
0	0	0	0	0	0.875	0	1	19:14967297-14967297
0	0	0	0	1	1	1	0	19:14975318-14975318
0	0	0	0	1	1	0	0.933333	19:14978268-14978268
0	0	0	0	0	0.916667	0	1	19:14991238-14991238
0	0	0	0	1	0.846154	1	1	19:14993103-14993103
0	0	0	0	0	0.833333	0	1	19:15081136-15081136
0	0.538462	0.5	0.538462	1	0	1	1	19:15360098-15360098
0.5	0.4	0.461538	0.4	0.923077	1	0	1	19:15366169-15366169
0.333333	0.4	0	0.444444	1	0.9375	1	1	19:15469336-15469336
0.5	0.285714	0.6	0.25	0.833333	1	0.928571	1	19:15489029-15489029
0.153846	0.1	0.2	0.4	0.75	1	0.666667	0.8	19:15511104-15511104
0	0.533333	0.4	0.25	1	0	1	0	19:15522009-15522009
0.5	0	0.5	0	0	1	1	1	19:15828161-15828161
0.4	0	0.444444	0.4	1	0	1	1	19:15922304-15922304
0.285714	0.375	0	0.333333	1	0	0	1	19:15938987-15938987
0.2	0.454545	0.2	0.230769	1	1	0	0.833333	19:15940311-15940311
0	0.636364	0.2	0.125	1	1	1	0	19:15945319-15945319
0	0.333333	0.142857	0.333333	0.75	1	1	1	19:15972694-15972694
0.666667	0	0.363636	0.4	1	0	1	1	19:16425701-16425701
0.333333	0.444444	0.333333	0.333333	1	1	0.866667	0.833333	19:16541248-16541248
0.461538	0	0	0.307692	1	0	1	1	19:16583610-16583610
0	0	0	0	0.5	1	0	0.833333	19:16820514-16820514
0	0.5	0.333333	0.333333	1	1	1	0.875	19:16825429-16825429
0.5	0.454545	0.545455	0.285714	0.833333	1	0	1	19:16825974-16825974
0.5	0.428571	0	0.4	0.916667	1	1	0.888889	19:16846480-16846480
0.4375	0.142857	0.1	0.142857	0	0.8	1	0.833333	19:16907274-16907274
0.384615	0.4	0.285714	0.2	0.8	0.933333	0.8	1	19:16907559-16907559
0.666667	0.4375	0.6	0.5	1	0.941176	1	1	19:16907695-16907695
0.4	0.333333	0.4	0.5	1	0	1	0	19:16915812-16915812
0.461538	0.4	0.6875	0.166667	0.875	0.933333	1	0.8	19:16924345-16924345
0.6	0.416667	0.5	0.166667	1	0	1	1	19:16924461-16924461
0.6	0.272727	0.285714	0.4	0	1	1	1	19:16925707-16925707
0.363636	0	0.166667	0.25	1	1	0.8	1	19:16932455-16932455
0	0	0.333333	0.142857	1	1	0.8	1	19:16940049-16940049
0.2	0	0	0.181818	1	1	0	1	19:16947667-16947667
0	0.428571	0.166667	0.2	0.666667	0	0.916667	0.833333	19:16957566-16957566
0.384615	0.166667	0.285714	0	0	1	1	1	19:16964002-16964002
0.2	0.411765	0	0.5	1	0	1	1	19:16964297-16964297
0.25	0.333333	0	0.333333	1	1	1	0	19:17001217-17001217
0.4	0.4	0.285714	0.4	0	1	0	1	19:17003297-17003297
0.5	0.25	0	0.8	1	1	1	1	19:17015336-17015336
0.285714	0.5	0	0.166667	0.909091	1	1	0	19:17033921-17033921
0.153846	0.266667	0	0.533333	0	0.857143	1	1	19:17034149-17034149
0	0.125	0	0.25	1	0.846154	0	0.846154	19:17036008-17036008
0.5	0.25	0.5	0.444444	0.833333	0.875	1	0.909091	19:17047151-17047151
0	0	0.461538	0.384615	1	1	1	1	19:17048367-17048367
0	0.4	0.5	0.5	0.916667	1	1	1	19:17048484-17048484
0.2	0	0.538462	0.4375	0.916667	1	1	0	19:17048553-17048553
0.545455	0.307692	0.5	0.428571	1	0.8	1	0	19:17057112-17057112
0.5	0	0.25	0.2	0	1	0.923077	1	19:17061510-17061510
0.35	0.4	0.2	0.416667	0.833333	0.846154	1	1	19:17077744-17077744
0.315789	0.230769	0	0.416667	1	0.916667	1	1	19:17077759-17077759
0.235294	0.181818	0.2	0.454545	0	0.75	1	1	19:17077788-17077788
0.6	0	0.428571	0.285714	1	1	1	1	19:17096133-17096133
0.285714	0.714286	0.384615	0.357143	1	1	0.857143	0.9	19:17100758-17100758
0	0	0	0.4	0	1	0	1	19:17102081-17102081
0.2	0.4	0	0.315789	1	0.909091	1	0.8	19:17110423-17110423
0.333333	0	0.294118	0.2	0	1	1	0	19:17111447-17111447
0.4	0	0.181818	0.4	1	0	1	1	19:17115949-17115949
0.428571	0	0	0.166667	0	0	1	1	19:17118377-17118377
0.2	0	0.4	0.272727	1	1	0.923077	0	19:17120948-17120948
0	0	0.4	0.272727	0	0	1	1	19:17121833-17121833
0	0.714286	0.333333	0.428571	0	1	1	1	19:17126750-17126750
0.833333	0	0.2	0.2	1	1	1	0	19:17144090-17144090
0.538462	0	0.2	0.2	0.833333	0.8	1	1	19:17144510-17144510
0	0	0.6	0.0714286	0.833333	0.857143	0	0.833333	19:17148517-17148517
0	0	0	0.8	1	0	1	0	19:17150318-17150318
0.5	0	0.4	0.5	1	1	1	0.8	19:17150781-17150781
0.166667	0	0	0	0	1	0	1	19:17155709-17155709
0	0	0.833333	0.363636	1	0.916667	0	1	19:17157866-17157866
0	0	0.833333	0.6	1	1	0	1	19:17157886-17157886
0.2	0	0	0.285714	1	0.8	0.857143	0.833333	19:17158257-17158257
0.333333	0	0.333333	0.4	1	0.833333	1	0	19:17161731-17161731
0.333333	0	0.125	0.4	0	1	1	0	19:17164817-17164817
0.375	0	0	0.6	1	1	0.833333	0	19:17165418-17165418
0	0	0.333333	0	0	1	0	1	19:17167907-17167907
0.4	0	0.4	0.333333	1	0	1	0	19:17168353-17168353
0.222222	0	0.4	0.333333	0.875	1	1	0.933333	19:17169640-17169640
0.3125	0	0.2	0.6	1	1	1	1	19:17172379-17172379
0.2	0	0.285714	0.6	0	1	0	0.909091	19:17178178-17178178
0.428571	0	0	0.6	1	1	0.928571	0.833333	19:17195860-17195860
0.6	0	0	0.4	1	0	1	1	19:17197432-17197432
0.166667	0	0	0.6	1	0.928571	1	1	19:17199019-17199019
0.428571	0	0	0	1	0.833333	0	1	19:17203810-17203810
0	0	0.6	0.333333	0	0	1	1	19:17208665-17208665
0.545455	0	0.2	0	0	0.941176	0	1	19:17210292-17210292
0.8	0	0.6	0.181818	1	1	0.916667	0	19:17211237-17211237
0.25	0	0.4	0.307692	1	1	1	0	19:17211325-17211325
0	0	0.357143	0.583333	1	1	1	0	19:17213660-17213660
0	0	0	0	0	1	0.8	0	19:17214989-17214989
0	0	0.166667	0	0	1	0	1	19:17215164-17215164
0.166667	0.2	0.285714	0.333333	1	1	0	0.9	19:17215648-17215648
0.4	0	0	0	1	1	1	1	19:17215685-17215685
0	0	0.461538	0.2	0	0	0.923077	0.833333	19:17217298-17217298
0.4	0	0.4	0.333333	0	1	0.875	0.916667	19:17223109-17223109
0.2	0	0.454545	0	0	1	1	1	19:17228393-17228393
0.6	0	0.166667	0.375	1	1	0.9	0	19:17229182-17229182
0.692308	0	0	0.571429	1	1	1	1	19:17233998-17233998
0.8	0	0	0	0.909091	1	1	1	19:17237728-17237728
0	0.142857	0.4	0.666667	0	1	1	1	19:17237879-17237879
0.375	0	0.3	0	0	1	0.857143	1	19:17238102-17238102
0	0	0.636364	0	0	1	1	1	19:17238620-17238620
0.363636	0	0	0.375	0	0	1	1	19:17239024-17239024
0	0	0	0.6	1	0	1	1	19:17244802-17244802
0.230769	0	0.222222	0	1	0	0	1	19:17245195-17245195
0	0	0	0.428571	0	1	1	0.888889	19:17250372-17250372
0	0	0.5	0.416667	0	1	0.875	1	19:17256975-17256975
0.333333	0	0.7	0.307692	1	0.818182	1	1	19:17257215-17257215
0.125	0	0.4	0.25	0	1	1	1	19:17257305-17257305
0	0	0.5	0.4	0	0.846154	1	1	19:17259424-17259424
0	0	0	0.4	0.857143	1	1	1	19:17259551-17259551
0	0	0.6	0	0	1	1	0	19:17262236-17262236
0	0	0	0.2	1	0.666667	0	0	19:17265494-17265494
0.375	0	0	0.6	1	1	0	1	19:17270814-17270814
0.454545	0	0.411765	0	1	0.833333	1	1	19:17279653-17279653
0.333333	0	0.714286	0.5	0.916667	1	0.8	1	19:17280015-17280015
0.5	0	0.428571	0	1	1	1	0	19:17287295-17287295
0.166667	0	0	0.4	1	0	0	1	19:17289623-17289623
0.222222	0	1	0.4	0.833333	1	1	1	19:17289786-17289786
0	0	0.6	0.363636	1	1	0	1	19:17293835-17293835
0	0	0	0.272727	0	0.857143	1	1	19:17294556-17294556
0	0	0	0	1	0.8	0.857143	0.833333	19:17294899-17294899
0.75	0	0	0	0	1	0	1	19:17300626-17300626
0.454545	0	0.4	0.428571	1	0.916667	0	1	19:17301856-17301856
0.3	0	0.727273	0.454545	0.875	1	1	1	19:17311289-17311289
0.4	0	0.6	0.545455	1	1	0	1	19:17311576-17311576
0	0	0.8	0.4	1	1	1	1	19:17320470-17320470
0.333333	0	0.142857	0.166667	1	1	0	0.833333	19:17323173-17323173
0.375	0	0	0	0	1	0.8	1	19:17323383-17323383
0	0	0.333333	0.166667	1	1	0	1	19:17327286-17327286
0	0	0.533333	0.4	1	1	0	1	19:17327587-17327587
0.583333	0	0.6	0	1	1	1	1	19:17329852-17329852
0.6	0	0.4	0.125	0	1	0	1	19:17330097-17330097
0.538462	0	0.5	0.2	1	1	1	0.833333	19:17331466-17331466
0	0	0.333333	0.2	1	0.8	1	0	19:17340876-17340876
0	0	0.25	0.571429	0.866667	0.818182	0	1	19:17342251-17342251
0	0	0.2	0.153846	0.833333	0.846154	0.833333	0	19:17350416-17350416
0.285714	0	0	0	0	1	1	0.909091	19:17350564-17350564
0	0	0	0.285714	0	1	0.875	0	19:17354382-17354382
0.375	0	0.142857	0.6	0.833333	1	0.8	1	19:17358680-17358680
0	0	0.2	0	1	0.833333	0.857143	0.8	19:17360346-17360346
0	0	0.166667	0.285714	1	1	1	1	19:17365667-17365667
0	0	0.285714	0.4	1	1	0.857143	1	19:17366057-17366057
0.5	0	0.272727	0	1	1	0	1	19:17367130-17367130
0.2	0	0	0	0.8	0.8	0	1	19:17374069-17374069
0	0	0.333333	0.6	0	1	1	1	19:17374822-17374822
0	0	0.6	0	1	1	1	1	19:17375030-17375030
0	0	0.6	0	0	0	1	1	19:17379438-17379438
0.4	0	0.4	0	1	1	0	1	19:17389711-17389711
0	0	0.6	0.285714	0	1	1	1	19:17391143-17391143
0.4	0	0.545455	0.428571	0.928571	0.75	0.833333	1	19:17391859-17391859
0.8	0	0.6	0.428571	0	1	0	1	19:17395808-17395808
0.714286	0	0	0.333333	1	0	1	1	19:17395951-17395951
0.5	0	0	0.666667	0.714286	1	1	1	19:17409182-17409182
0.454545	0	0	0.142857	0.8	1	1	1	19:17413669-17413669
0.428571	0	0.5	0.285714	0	0.909091	0.909091	0.857143	19:17420284-17420284
0.428571	0	0	0.166667	1	1	1	0	19:17425784-17425784
0.166667	0	0.7	0.6	0.75	1	1	0	19:17426055-17426055
0.2	0	0.2	0.5	0.833333	1	1	1	19:17428004-17428004
0.4	0	0.2	0.2	0	0.666667	0.714286	0.769231	19:17429587-17429587
0	0	0.5	0.4	0.916667	0.846154	1	0.923077	19:17436028-17436028
0	0	0	0.6	1	1	0.923077	1	19:17436491-17436491
0.428571	0	0	0.4	1	1	1	1	19:17443286-17443286
0	0	0	0.6	1	1	1	0	19:17443493-17443493
0	0	0.5	0.142857	0	0.833333	1	0	19:17443639-17443639
0.333333	0	0	0.4	1	0.857143	0.833333	0.875	19:17447978-17447978
0	0	0.2	0.333333	1	0	0.833333	1	19:17452803-17452803
0	0	0	0.428571	0.857143	0	1	0.909091	19:17452807-17452807
0.3	0	0.75	0.166667	0.888889	1	1	1	19:17457670-17457670
0	0	0	0.461538	1	1	1	0	19:17458808-17458808
0.6	0	0	0.375	0	1	1	1	19:17463569-17463569
0	0	0.428571	0.4	1	0.8	1	0.875	19:17463956-17463956
0.181818	0	0.3125	0.2	1	0.846154	0.6	1	19:17469858-17469858
0.2	0	0.363636	0.25	0.833333	0.923077	0	0.916667	19:17474417-17474417
0.7	0	0.2	0.4	1	1	1	0.916667	19:17474973-17474973
0.8	0	0	0.4	1	1	1	0.916667	19:17474988-17474988
0	0	0.285714	0.142857	0.75	0.833333	1	0.666667	19:17476268-17476268
0	0	0.444444	0.416667	0.916667	0.909091	0.916667	1	19:17476273-17476273
0	0	0.285714	0.714286	0	1	0.833333	0.875	19:17477350-17477350
0.428571	0	0	0.363636	0	1	1	1	19:17480313-17480313
0.666667	0	0	0.266667	0	1	0	1	19:17480409-17480409
0.454545	0	0.5	0.2	1	0	0.833333	1	19:17481686-17481686
0	0	0.25	0.4	1	0	1	1	19:17483658-17483658
0	0	0	0	0.6	0	1	1	19:17486612-17486612
0.166667	0	0.2	0.272727	0.714286	1	0.875	0	19:17487450-17487450
0.5	0	0.285714	0.555556	1	1	0.923077	0.928571	19:17487628-17487628
0	0	0	0.153846	0	0.8	1	0	19:17490676-17490676
0	0	0.571429	0.111111	1	1	1	0.666667	19:17490811-17490811
0.166667	0	0.666667	0.6	1	1	0	1	19:17495103-17495103
0.4	0	0.307692	0.5	1	1	1	1	19:17499999-17499999
0	0	0.285714	0	0.833333	0.875	1	1	19:17500112-17500112
0	0	0	0.4	0.909091	0.909091	0.923077	0.857143	19:17500196-17500196
0.416667	0	0.4	0.454545	1	1	0.941176	1	19:17503214-17503214
0.25	0	0.4	0.4	0	1	0.933333	0	19:17503619-17503619
0.222222	0	0.333333	0.5	0	1	1	1	19:17503645-17503645
0	0	0.142857	0.153846	1	0.923077	0.8	0	19:17503769-17503769
0.4	0	0.2	0.571429	1	0.9	1	0	19:17503957-17503957
0.6	0	0.5	0.642857	0	1	1	1	19:17506229-17506229
0.2	0	0.375	0.6	0.909091	1	0	0	19:17511195-17511195
0.6	0	0	0.333333	1	1	0	0	19:17514543-17514543
0.142857	0	0	0	1	0.909091	1	1	19:17515754-17515754
0.285714	0	0	0	1	1	1	0	19:17515814-17515814
0.272727	0	0	0.285714	0.833333	0.625	0	0.8	19:17516851-17516851
0	0	0	0.125	0.866667	0.8	0.857143	0.833333	19:17520019-17520019
0.428571	0	0	0	0.9	1	1	1	19:17521137-17521137
0.5	0	0.166667	0	1	0	1	0	19:17521169-17521169
0	0	0	0.2	0.636364	0	1	1	19:17521721-17521721
0.222222	0	0	0.533333	0	1	1	1	19:17522639-17522639
0.666667	0	0	0.2	0.909091	0.933333	1	1	19:17527653-17527653
0.5	0	0	0	0.875	0.928571	1	1	19:17527676-17527676
0	0	0.166667	0.538462	0	1	1	1	19:17539536-17539536
0.2	0	0	0.25	0.818182	1	0	0	19:17543241-17543241
0	0	0	0.454545	1	1	1	1	19:17543535-17543535
0.166667	0	0.428571	0	0.8	0	1	0.947368	19:17547743-17547743
0	0	0	0.533333	1	1	0.8	1	19:17550221-17550221
0.2	0	0	0.2	0	1	1	0	19:17555085-17555085
0	0	0.384615	0.333333	0	0	1	0.833333	19:17557897-17557897
0	0	0.583333	0.6	0	0.9375	1	0	19:17563379-17563379
0.6	0	0.5	0.142857	1	1	1	1	19:17563563-17563563
0.642857	0	0.384615	0.428571	1	1	0	1	19:17568968-17568968
0.5	0	0.4	0	1	1	0.8	1	19:17569747-17569747
0	0	0.4	0	1	0.769231	1	1	19:17571750-17571750
0	0	0	0.8	0.818182	0.666667	1	1	19:17572732-17572732
0	0	0	0.833333	0.909091	1	1	1	19:17572744-17572744
0.4	0	0	0	0	1	0.9	1	19:17577249-17577249
0	0	0.5	0.384615	0.8	1	0.875	0.8	19:17577680-17577680
0.166667	0	0	0	0	0.857143	0	1	19:17579230-17579230
0.5	0	0.6	0.333333	1	1	0.8	1	19:17583754-17583754
0.666667	0	0	0.857143	1	1	1	1	19:17584743-17584743
0.5	0	0.8	1	1	1	1	1	19:17584756-17584756
0.5	0	0.8	0.857143	1	1	1	1	19:17584779-17584779
0.2	0	0	0.2	0.833333	1	0	0.857143	19:17586735-17586735
0	0	0	0.333333	0	0.833333	0	0.833333	19:17587197-17587197
0.4	0	0.4	0	1	1	1	1	19:17588305-17588305
0.166667	0	0	0.454545	0	1	1	1	19:17588468-17588468
0.285714	0	0.714286	0.142857	1	1	0	0.9	19:17590032-17590032
0.166667	0	0.5	0	1	0.933333	0	0	19:17594219-17594219
0.428571	0	0	0.636364	1	1	0	0	19:17599381-17599381
0	0	0	0.2	0	0	1	1	19:17601889-17601889
0.571429	0	0	0	0	1	1	0.933333	19:17607567-17607567
0.142857	0	0	0	0.875	1	1	0	19:17608367-17608367
0	0	0	0.4	1	1	0	0.928571	19:17611767-17611767
0.8	0	0.454545	0	1	1	1	0.9	19:17613535-17613535
0.6	0	0.461538	0.285714	1	0	0.875	0	19:17620518-17620518
0.583333	0	0.285714	0.5	1	0.923077	0.8	1	19:17625038-17625038
0.833333	0	0.166667	0.538462	1	1	0.818182	1	19:17636445-17636445
0.428571	0	0	0.285714	0	1	1	1	19:17636981-17636981
0.428571	0	0	0.666667	1	0.714286	0.857143	1	19:17638409-17638409
0.384615	0	0	0.333333	1	1	1	1	19:17638478-17638478
0.333333	0	0.8	0.4	0.833333	1	0.875	1	19:17638566-17638566
0	0	0.6	0.6	1	0	1	1	19:17652192-17652192
0	0	0.5	0.2	0	0	1	1	19:17653002-17653002
0.25	0	0.4	0.416667	1	0	1	1	19:17654594-17654594
0.4	0	0.428571	0.6	0.8	0.857143	1	1	19:17657752-17657752
0.285714	0	0	0	0	0.727273	0	0.777778	19:17661291-17661291
0.428571	0	0	0	0.8	1	1	1	19:17673370-17673370
0	0	0	0	0.6	0	0	0.571429	19:17673879-17673879
0.333333	0	0	0.25	0.8	1	1	0.818182	19:17683101-17683101
0.666667	0	0	0	0	1	1	1	19:17686818-17686818
0.333333	0	0.571429	0.428571	0	1	1	1	19:17690427-17690427
0	0	0.272727	0.666667	1	1	1	1	19:17691735-17691735
0	0	0.666667	0.4	0	0.9	1	1	19:17692281-17692281
0	0	0.571429	0	0.923077	1	1	0	19:17692333-17692333
0	0	0.428571	0	0.928571	1	0.866667	1	19:17692385-17692385
0	0	0.333333	0	1	1	1	1	19:17694051-17694051
0.375	0	0.3	0.2	0	0.833333	0.928571	1	19:17695345-17695345
0.571429	0	0.363636	0	1	0	1	1	19:17697171-17697171
0	0	0.166667	0	0	0	1	0.8	19:17697399-17697399
0.166667	0	0.615385	0	1	1	1	1	19:17698401-17698401
0.375	0	0.214286	0	0	1	1	1	19:17698776-17698776
0.428571	0	0.461538	0.166667	0.8	0.833333	1	1	19:17699672-17699672
0.5	0	0.4	0	0	1	0	1	19:17703194-17703194
0.2	0	0.333333	0.444444	1	1	1	1	19:17710803-17710803
0	0	0.285714	0.3125	0	1	1	0	19:17723230-17723230
0.4	0	0	0	0	1	0.833333	1	19:17735805-17735805
0	0	0	0	0	0	1	0.857143	19:17738241-17738241
0	0	0.142857	0.4	0.928571	0	1	1	19:17738436-17738436
0.4	0	0	0.333333	1	0.8	1	0.909091	19:17739587-17739587
0.625	0	0.6	0.333333	1	1	1	1	19:17744553-17744553
0	0	0.2	0	0.952381	1	1	1	19:17747408-17747408
0.2	0	0.2	0.2	0.75	0.857143	0.9	0	19:17752316-17752316
0.5	0	0.272727	0.142857	1	1	1	0	19:17752442-17752442
0.538462	0	0	0.333333	0.875	1	1	1	19:17754995-17754995
0.272727	0	0	0	0	1	1	0	19:17755345-17755345
0	0	0.571429	0	1	0.916667	0	0	19:17761589-17761589
0	0	0.285714	0.428571	1	1	1	0	19:17761981-17761981
0	0	0	0.166667	0	1	1	0	19:17765185-17765185
0.428571	0	0.571429	0.625	1	1	1	0.833333	19:17767092-17767092
0.25	0	0.444444	0.571429	1	1	1	1	19:17768200-17768200
0.428571	0	0.333333	0	1	1	1	1	19:17768558-17768558
0.285714	0	0.571429	0.375	0	1	1	1	19:17776423-17776423
0.333333	0	0	0.333333	0.933333	1	0	1	19:17782144-17782144
0	0	0	0.285714	1	0	0.8	1	19:17783664-17783664
0.4	0	0	0.533333	1	1	0	0	19:17785569-17785569
0.285714	0	0.333333	0.375	1	1	1	1	19:17786203-17786203
0	0	0	0.2	1	0	0.833333	1	19:17787844-17787844
0.4	0	0	0	1	0	1	1	19:17788116-17788116
0.8	0	0.571429	0	1	1	1	1	19:17790082-17790082
0.5	0	0.857143	0.583333	0	1	1	0.916667	19:17799639-17799639
0.5	0	0	0.454545	0	0.833333	1	1	19:17804169-17804169
0.375	0	0	0	0.857143	0	1	0.866667	19:17806949-17806949
0.5	0	0.4	0	0.909091	0.9	1	1	19:17807705-17807705
0.714286	0	0.454545	0.6	0.8	1	1	0	19:17810593-17810593
0	0	0.4	0.571429	0.846154	1	0	1	19:17811578-17811578
0.333333	0	0.4	0.125	0.923077	0.833333	0	0	19:17811822-17811822
0	0	0	0.0909091	1	0.769231	0.714286	0.833333	19:17812680-17812680
0.5	0	0.555556	0	1	1	1	0	19:17813940-17813940
0.333333	0	0.555556	0.666667	1	0.923077	0	1	19:17822330-17822330
0.142857	0	0.5	0.3125	0	1	1	1	19:17823748-17823748
0	0	0.428571	0.625	1	1	0	1	19:17833790-17833790
0.583333	0	0.5	0.833333	1	0.933333	0.833333	1	19:17834791-17834791
0.8	0	0	0	0.916667	1	1	0	19:17859408-17859408
0.285714	0	0	0.166667	0	0.9	0.833333	0	19:17861936-17861936
0	0	0.4	0	0	0.75	0	1	19:17879817-17879817
0.4	0	0.4	0	0	1	1	0.866667	19:17883218-17883218
0.272727	0	0.222222	0.153846	0.666667	0	0.909091	1	19:17895504-17895504
0	0	0.166667	0.142857	0.909091	1	0.875	0	19:17918459-17918459
0.571429	0	0	0	1	1	0	1	19:17926655-17926655
0.571429	0	0	0	1	1	0	1	19:17926661-17926661
0.2	0	0	0.5	1	1	0.857143	0.833333	19:17943393-17943393
0.4	0	0.6	0	0	1	1	0.833333	19:17948222-17948222
0.4	0	0.571429	0	0.8	1	1	1	19:17951386-17951386
0	0	0	0.333333	0.8	0.857143	1	0	19:17964237-17964237
0.3125	0	0.2	0.444444	0.875	0.833333	0	1	19:17968137-17968137
0.222222	0	0	0.5	0	1	1	0	19:17987541-17987541
0.333333	0	0	0.5	1	0.846154	0	0.857143	19:17987646-17987646
0.384615	0	0.615385	0	1	0	0.923077	0.923077	19:17990598-17990598
0.166667	0	0	0.1	0	1	0.5	1	19:17991976-17991976
0.2	0	0.4	0.8	1	1	1	0	19:17994095-17994095
0.230769	0	0.25	0.25	0.8	0	1	0.846154	19:18002042-18002042
0.5	0	0	0.2	0	1	1	0	19:18008577-18008577
0	0	0.625	0.6	1	1	0.928571	0.916667	19:18011991-18011991
0	0	0.2	0	0.923077	0	1	1	19:18016045-18016045
0	0	0.2	0.666667	0.8	0	1	1	19:18020841-18020841
0.6	0	0	0.166667	1	0.777778	0	0.636364	19:18021060-18021060
0	0	0.333333	0.5	1	1	0	1	19:18033933-18033933
0.6	0	0.25	0	1	1	1	0.833333	19:18039664-18039664
0	0	0.666667	0.4	1	0	1	1	19:18043093-18043093
0.285714	0	0.6	0.333333	0	0.8	1	0.75	19:18056061-18056061
0.2	0	0	0	0.875	1	0	0.833333	19:18061500-18061500
0	0	0.2	0.333333	1	1	0.8	1	19:18074136-18074136
0.166667	0	0	0	0	1	0.888889	1	19:18085949-18085949
0.2	0	0.2	0	1	1	0	1	19:18090891-18090891
0.272727	0	0	0	0	1	1	0	19:18094793-18094793
0	0	0.666667	0	1	1	0	1	19:18110113-18110113
0.2	0	0	0	1	1	0.875	0	19:18124285-18124285
0.166667	0	0	0.2	0	0.888889	0.666667	1	19:18124374-18124374
0	0	0.454545	0.3	0.857143	1	0	0.666667	19:18129985-18129985
0.4	0	0	0.166667	1	0	0	0.818182	19:18130434-18130434
0.222222	0	0.4	0.230769	0.8	0.785714	0.833333	0.8	19:18145624-18145624
0	0.166667	0.416667	0.666667	0.625	1	0	1	19:18256734-18256734
0.444444	0	0	0.6	0	1	0	1	19:19301263-19301263
0.142857	0	0	0	0.6	0	0	0.846154	19:21549844-21549844
0	0	0	0	0.818182	0.642857	0.857143	0.833333	19:21550112-21550112
0.2	0.166667	0.0714286	0.166667	0.571429	0.571429	0	0.785714	19:27046699-27046699
0	0.294118	0.230769	0.4	0.833333	0.928571	0.833333	0.777778	19:28258370-28258370
0	0.5	0.166667	0.2	1	0.923077	0	1	19:28569646-28569646
0	0	0.428571	0.25	0.6	0.8	0.857143	1	19:36792746-36792746
0.384615	0	0.666667	0.333333	1	1	1	0	19:38589603-38589603
0	0.166667	0	0.0833333	0	0.642857	0.7	0.875	19:38616903-38616903
0.454545	0.4	0.266667	0.2	0.909091	1	0.8	0.857143	19:40885658-40885658
0.666667	0.285714	0.571429	0.625	1	1	1	0	19:42467602-42467602
1	0.8	1	0.928571	0.4	0.25	0.375	0.533333	19:47911619-47911619
0.333333	0	0.0769231	0.2	0.5	1	0.769231	0	19:48603795-48603795
0	0	0	0	0.857143	0	0.714286	0.75	19:49976153-49976153
0	0.0625	0	0	0.428571	0.461538	0.833333	0	19:50849398-50849398
0.428571	0.5	0.7	0.6	1	1	0	1	19:51594243-51594243
[truncated: 2,840 more rows]
