# Supplementary material for: Ferritin heavy chain supports stability and function of the regulatory T cell lineage
Source: EMBO J. 2024 Mar 18;43(8):4. doi: 10.1038/s44318-024-00064-x (PMC11021483; doi:10.1038/s44318-024-00064-x)
Supplement: Supplementary file 8 — Source Data Fig. 7 [file 44318_2024_64_MOESM8_ESM.zip]

Archive with 19 entries (10 files):
- Figure_7/
- Figure_7/7D/
- Figure_7/7C/
- Figure_7/7B/
- Figure_7/7E/
- Figure_7/7G/
- Figure_7/7F/
- Figure_7/7A/
- Figure_7/7H/
- Figure_7/7D/Fig_7D.xlsx
- Figure_7/7C/Figure_7C.xlsx
- Figure_7/7B/Figure_7B.pdf
- Figure_7/7E/Figure 7E.xlsx
- Figure_7/7G/Figure 7G.xlsx
- Figure_7/7F/Figure 7F.xlsx
- Figure_7/7A/FTH.tif
- Figure_7/7A/Actin.tif
- Figure_7/7A/Figure_7A.pdf
- Figure_7/7H/Figure 7H.xlsx
