# Supplementary material for: Ferritin heavy chain supports stability and function of the regulatory T cell lineage
Source: EMBO J. 2024 Mar 18;43(8):4. doi: 10.1038/s44318-024-00064-x (PMC11021483; doi:10.1038/s44318-024-00064-x)
Supplement: Supplementary file 8 — Source Data Fig. 7 [file 44318_2024_64_MOESM8_ESM.zip › Figure_7/7D/Fig_7D.xlsx]

## Sheet: README
All the numbers indicate mean fluorescence intensity (MFI) for FOXP3 (MFIx10^3)
Samples	Foxp3GFP	Data on column B-J
	Foxp3GFP-FTH∆/∆	Data on column K-U
Organ	spleen	Data on row 3
	mesenteric lymph nodes (MLN)	Data on row 4

## Sheet: Data
	Foxp3GFP									Foxp3GFP-FTH∆/∆
Spleen	2.866	2.763	2.957	2.841	2.791	2.628	2.669	2.615	2.987	2.426	2.432	2.361	2.343	2.506	2.525	2.343	2.549	2.181	2.355	2.381
MLN	2.174	2.023	1.749	2.207	2.308	2.393	2.51	1.989	2.096	1.535	1.161	1.106	2.158	1.979	2.153	1.824	1.66	1.804	1.562	1.605
