# Supplementary material for: Ferritin heavy chain supports stability and function of the regulatory T cell lineage
Source: EMBO J. 2024 Mar 18;43(8):4. doi: 10.1038/s44318-024-00064-x (PMC11021483; doi:10.1038/s44318-024-00064-x)
Supplement: Supplementary file 8 — Source Data Fig. 7 [file 44318_2024_64_MOESM8_ESM.zip › Figure_7/7C/Figure_7C.xlsx]

## Sheet: README
FOXP3-GFP MFI of CD4+ Foxp3-GFP+ Nrp1+ and CD4+ Foxp3-GFP+ Nrp1- Tregs in the mesenteric lymph nodes
Foxp3 GFP-Cre	n=8 individual mice from 2 independent experiments (line 4-11)
Foxp3 GFP-CreFth1fl/fl	n=8 individual mice from 2 independent experiments (line 12-19)

## Sheet: Sheet1
		Sample ID	Nrp1- Treg	Nrp1+ Treg
Foxp3 GFP-Cre	Experiment 1	20231016_Exp1_Treg_Fth1_LN_Spleen_LN_001.fcs	2961	3826
		20231016_Exp1_Treg_Fth1_LN_Spleen_LN_002.fcs	2837	3708
		20231016_Exp1_Treg_Fth1_LN_Spleen_LN_003.fcs	3010	3826
		20231016_Exp1_Treg_Fth1_LN_Spleen_LN_004.fcs	3046	3939
	Experiment 2	20231106_Exp2_Treg_Fth1_LN_Spleen_LN_001.fcs	2990	3715
		20231106_Exp2_Treg_Fth1_LN_Spleen_LN_002.fcs	2975	3698
		20231106_Exp2_Treg_Fth1_LN_Spleen_LN_003.fcs	2996	3912
		20231106_Exp2_Treg_Fth1_LN_Spleen_LN_004.fcs	2899	3758
Foxp3 GFP-CreFth1fl/fl	Experiment 1	20231016_Exp1_Treg_Fth1_LN_Spleen_LN_005.fcs	2342	2689
		20231016_Exp1_Treg_Fth1_LN_Spleen_LN_006.fcs	2630	2784
		20231016_Exp1_Treg_Fth1_LN_Spleen_LN_007.fcs	2601	2810
		20231016_Exp1_Treg_Fth1_LN_Spleen_LN_008.fcs	2500	2917
	Experiment 2	20231106_Exp2_Treg_Fth1_LN_Spleen_LN_005.fcs	2538	2654
		20231106_Exp2_Treg_Fth1_LN_Spleen_LN_006.fcs	2763	2782
		20231106_Exp2_Treg_Fth1_LN_Spleen_LN_007.fcs	2622	2800
		20231106_Exp2_Treg_Fth1_LN_Spleen_LN_008.fcs	2482	2855
