# Supplementary material for: Ferritin heavy chain supports stability and function of the regulatory T cell lineage
Source: EMBO J. 2024 Mar 18;43(8):4. doi: 10.1038/s44318-024-00064-x (PMC11021483; doi:10.1038/s44318-024-00064-x)
Supplement: Supplementary file 8 — Source Data Fig. 7 [file 44318_2024_64_MOESM8_ESM.zip › Figure_7/7E/Figure 7E.xlsx]

## Sheet: README
All values indicate mean fluorescence intensity of GFP analysed in TdT+ cells from the spleen and lymph nodes (LN), each value was from one mouse, indicated as one dot in the figure
Samples	CD45.1+Foxp3GFPRosa26Td/Td
	CD45.1+Foxp3GFPRosa26Td/Td FthΔ/Δ
Cell populations analysed	notes
TdT+CD4+CD45.2+	Treg+ex-Treg

## Sheet: data
		Foxp3GFPcre+Td+ n=10										Foxp3GFPcre+Td+Fthfl/fl n=10
	Spleen	3674	3207	3456	3295	3115	3647	2585	3065	2289	2992	2406	2227	2775	1988	2821	3018	1951	2429	2039	2737
	LN	5815	4764	5065	4396	4589	5517	4090	3904	3855	5194	3898	3323	2365	3492	4319	4038	2234	2982	3491	3994
