# Supplementary material for: Ferritin heavy chain supports stability and function of the regulatory T cell lineage
Source: EMBO J. 2024 Mar 18;43(8):4. doi: 10.1038/s44318-024-00064-x (PMC11021483; doi:10.1038/s44318-024-00064-x)
Supplement: Supplementary file 8 — Source Data Fig. 7 [file 44318_2024_64_MOESM8_ESM.zip › Figure_7/7G/Figure 7G.xlsx]

## Sheet: README
All values indicate relative mRNA expression of GFP compared to Arbp0 analysed in TdT+ cells from the spleen and lymph nodes (LN), each value was from one mouse, indicated as one dot in the figure
		column
Samples	Foxp3GFPRosa26Td/Td	C-F
	Foxp3GFPRosa26Td/Td FthΔ/Δ	G-I
Cell populations analysed	notes
TdT+CD4+	Treg+ex-Treg

## Sheet: Sheet1
		Foxp3GFPcre+TdT+				Foxp3GFPcre+TdT+Fthfl/fl
	Spleen	0.0238898	0.0222316	0.0167179	0.0150228	0.00976113	0.0137003	0.0123799
	LN	0.0242112	0.0180938	0.0293488	0.0202045	0.00630388	0.00932819	0.00660819
