# Supplementary material for: Ferritin heavy chain supports stability and function of the regulatory T cell lineage
Source: EMBO J. 2024 Mar 18;43(8):4. doi: 10.1038/s44318-024-00064-x (PMC11021483; doi:10.1038/s44318-024-00064-x)
Supplement: Supplementary file 8 — Source Data Fig. 7 [file 44318_2024_64_MOESM8_ESM.zip › Figure_7/7F/Figure 7F.xlsx]

## Sheet: README
All values indicate mean fluorescence intensity of Foxp3 analysed in the spleen and lymph nodes (LN), each value was from one mouse, indicated as one dot in the figure
Samples	CD45.1+Foxp3GFPRosa26Td/Td
	CD45.1+Foxp3GFPRosa26Td/Td FthΔ/Δ
Cell populations analysed	notes
Foxp3GFP +TdT+CD4+CD45.2+	Treg
Experiment 1 is shown as representative experiment on Figure 8E
Experiment 2 is NOT shown on Figure 8E

## Sheet: Exp1
		Foxp3GFPcre+Td+						Foxp3GFPcre+Td+Fthfl/fl
	Spleen	28800	27275	27262	27849	26275	27758	19674	20508	18946	25093	25630	22859
	LN	32497	34502	29144	30048	37430	31052	32418	26724	25157	23314	28579

## Sheet: Exp2
		Foxp3GFPcre+Td+				Foxp3GFPcre+Td+Fthfl/fl
	Spleen	16128	13532	18272	16510	13842	12517	10544	11242
	LN	15285	16613	15816	15369	16550	13066	12016	11822
