# Supplementary material for: Ferritin heavy chain supports stability and function of the regulatory T cell lineage
Source: EMBO J. 2024 Mar 18;43(8):4. doi: 10.1038/s44318-024-00064-x (PMC11021483; doi:10.1038/s44318-024-00064-x)
Supplement: Supplementary file 8 — Source Data Fig. 7 [file 44318_2024_64_MOESM8_ESM.zip › Figure_7/7H/Figure 7H.xlsx]

## Sheet: README
All values indicate relative mRNA expression of genes compared to Arbp0 analysed in TdT+ cells from the spleen and lymph nodes (LN), each value was from one mouse, indicated as one dot in the figure
		column
Samples	Foxp3GFPRosa26Td/Td	C-F
	Foxp3GFPRosa26Td/Td FthΔ/Δ	G-I
Cell populations analysed	notes
TdT+CD4+	Treg+ex-Treg

## Sheet: Sheet1
	Left panel	Foxp3GFPcre+TdT+				Foxp3GFPcre+TdT+Fthfl/fl
	Spleen	0.318265	0.271126	0.190584	0.192504	0.279133	0.266808	0.198848
	LN	0.262617	0.236283	0.225662	0.227341	0.185859	0.190309	0.173293
	Middle panel	Foxp3GFPcre+TdT+				Foxp3GFPcre+TdT+Fthfl/fl
	Spleen	0.159878	0.229548	0.202546	0.197319	0.0427253	0.0359197	0.0344991
	LN	0.168828	0.177647	0.188467	0.169798	0.0135109	0.0139259	0.0121619
	Right panel	Foxp3GFPcre+TdT+				Foxp3GFPcre+TdT+Fthfl/fl
	Spleen	0.303191	0.491734	0.322137	0.392566	0.36192	0.419717	0.278388
	LN	0.273647	0.263603	0.327428	0.297414	0.248604	0.266938	0.265568
