# Supplementary material for: Ferritin heavy chain supports stability and function of the regulatory T cell lineage
Source: EMBO J. 2024 Mar 18;43(8):4. doi: 10.1038/s44318-024-00064-x (PMC11021483; doi:10.1038/s44318-024-00064-x)
Supplement: Supplementary file 9 — Source Data Fig. 8 [file 44318_2024_64_MOESM9_ESM.zip]

Archive with 19 entries (9 files):
- Figure_8/
- Figure_8/8I/
- Figure_8/8G/
- Figure_8/8F/
- Figure_8/8H/
- Figure_8/8J/
- Figure_8/8D/
- Figure_8/8C/
- Figure_8/8B/
- Figure_8/8E/
- Figure_8/8I/Fig8I.xlsx
- Figure_8/8G/Figure 8G.xlsx
- Figure_8/8F/Figure 8F.xlsx
- Figure_8/8H/Fig8H.xlsx
- Figure_8/8J/Fig8J.xlsx
- Figure_8/8D/Fig8D.xlsx
- Figure_8/8C/Figure 8C.xlsx
- Figure_8/8B/Figure 8B.xlsx
- Figure_8/8E/Figure 8E.xlsx
