# Supplementary material for: Ferritin heavy chain supports stability and function of the regulatory T cell lineage
Source: EMBO J. 2024 Mar 18;43(8):4. doi: 10.1038/s44318-024-00064-x (PMC11021483; doi:10.1038/s44318-024-00064-x)
Supplement: Supplementary file 9 — Source Data Fig. 8 [file 44318_2024_64_MOESM9_ESM.zip › Figure_8/8I/Fig8I.xlsx]

## Sheet: README
All values indicate percentage of cells (%) analysed in the tumor
Samples	Fthlox	n=10 individual mice, from 3 independent experiments (column C)
	Foxp3CreFthlox	n=9 individual mice, from 3 independent experiments (column D)
Cell populations analysed	CD4+Foxp3+ (%)
Experiments	Exp 1
	Exp 2
	Exp 3

## Sheet: Data
		CD4+Foxp3+ (%)
		Fthlox	Foxp3CreFthlox
	Exp1	44.1	17.1
		57.8	23.9
		57.9
	Exp2	67.6	32.5
		56	34.5
		66.2	33.4
	Exp3	57	26.7
		42.5	28.1
		42	23.2
		48.4	26.6
