# Supplementary material for: Ferritin heavy chain supports stability and function of the regulatory T cell lineage
Source: EMBO J. 2024 Mar 18;43(8):4. doi: 10.1038/s44318-024-00064-x (PMC11021483; doi:10.1038/s44318-024-00064-x)
Supplement: Supplementary file 9 — Source Data Fig. 8 [file 44318_2024_64_MOESM9_ESM.zip › Figure_8/8G/Figure 8G.xlsx]

## Sheet: README
Values in the left panel indicate percentage of cells (%) analysed in the spleen (lines 3-4)
Values in the right panel indicate number of cells analysed in the spleen (lines 7-8)
Samples	Foxp3Cre	n=6 individual mice (lines 3 and 7)
	Foxp3CreFthlox	n=6 individual mice (lines 4 and 8)
Cell populations analysed	IFNg +CD4+

## Sheet: Sheet1
	Left panel	FOXP3Cre-GFP	23.2	16.7	14.1	9.82	13	11.1
		FOXP3Cre-GFP FthΔ/Δ	21.4	28.4	21	14.3	21.4	14.4
	Right panel	FOXP3Cre-GFP	3.5966e+06	2.38581e+06	4.60397e+06	1.0449e+06	1.61571e+06	1.73114e+06
		FOXP3Cre-GFP FthΔ/Δ	5.5234e+06	6.87175e+06	8.14908e+06	2.61551e+06	5.97303e+06	3.76759e+06
