# Supplementary material for: Ferritin heavy chain supports stability and function of the regulatory T cell lineage
Source: EMBO J. 2024 Mar 18;43(8):4. doi: 10.1038/s44318-024-00064-x (PMC11021483; doi:10.1038/s44318-024-00064-x)
Supplement: Supplementary file 9 — Source Data Fig. 8 [file 44318_2024_64_MOESM9_ESM.zip › Figure_8/8F/Figure 8F.xlsx]

## Sheet: README
Values in the left panel indicate percentage of cells (%) analysed in the spleen (lines 3-4)
Values in the right panel indicate number of cells analysed in the spleen (lines 7-8)
Samples	Foxp3Cre	n=6 individual mice (lines 3 and 7)
	Foxp3CreFthlox	n=6 individual mice (lines 4 and 8)
Cell populations analysed	Foxp3GFP +CD4+

## Sheet: Sheet1
	Left panel	FOXP3Cre-GFP	11	8.21	6.91	9.77	10	10.2
		FOXP3Cre-GFP FthΔ/Δ	5.71	5.01	5.73	5.38	4.86	4.73
	Right panel	FOXP3Cre-GFP	2.5845e+06	1.41235e+06	3.01013e+06	1.80414e+06	2.12809e+06	3.08881e+06
		FOXP3Cre-GFP FthΔ/Δ	1.86709e+06	1.99113e+06	3.10369e+06	1.91194e+06	2.62623e+06	2.32114e+06
