# Supplementary material for: Ferritin heavy chain supports stability and function of the regulatory T cell lineage
Source: EMBO J. 2024 Mar 18;43(8):4. doi: 10.1038/s44318-024-00064-x (PMC11021483; doi:10.1038/s44318-024-00064-x)
Supplement: Supplementary file 9 — Source Data Fig. 8 [file 44318_2024_64_MOESM9_ESM.zip › Figure_8/8H/Fig8H.xlsx]

## Sheet: README
Diameter (cm)	Columns B-K
Tumor volume (mm3)	Columns N-W
	Content	Column	Notes
Samples	FTHLOX	B and N
	FOXP3CREFTHLOX	B and N
Mouse Tag	mouse identification number	C and O
Days of monotoring	Days	D-K and P-W	For the diameter it is shown two measurements taken perpendicularly (L and W)

## Sheet: Data
	Diameter (cm)												Tumor volume (mm3)
		Days post tumour inoculation	13		15		17		19					Days post tumour inoculation	13		15		17		19
		Mouse Tag	diameter 1 (L)	diameter 2 (W)	diameter 1 (L)	diameter 2 (W)	diameter 1 (L)	diameter 2 (W)	diameter 1 (L)	diameter 2 (W)				Mouse Tag
	FTHLOX	327	0.56	0.45	0.57	0.78	0.63	0.83	0.91	0.68			FTHLOX	327	66.20323458		155.1431429		197.8820316		254.7439363
		330	0.47	0.35	0.91	0.9	1.01	0.91	1.14	0.914				330	34.9162224		387.8861299		461.1291182		556.6150801
		328	0.56	0.34	0.79	0.79	0.812	0.91	1.3	1.01				328	43.4789266		258.0237433		332.4103442		787.3638782
		329	0.44	0.4	0.75	1.3	0.87	1.28	0.905	1.25				329	38.64091479		503.8315055		614.995915		629.674761
		307	0.22	0.3	0.21	0.36	0.67	0.59	0.902	0.71				307	8.873486665		10.87830149		130.067448		268.2104699
		308	0.52	0.62	1.3	0.9	1.109	1.32	1.4	1.303				308	95.80119963		662.3037138		926.9079642		1289.398245
		309	0.49	0.35	0.56	0.68	0.78	0.891	0.91	1.025				309	37.16846145		122.9769754		303.2053484		471.4398439
		311	0.43	0.53	0.9	0.9	0.91	0.94	0.91	0.98				311	56.93703998		381.51		414.0304347		440.7370898
		313	0.35	0.37	0.67	0.69	0.78	0.906	0.75	1.075				313	24.38838545		164.4993696		310.8941844		378.8636938
	FOXP3CREFTHLOX	314	NA	NA	0.45	0.46	0.51	0.49	0.67	0.68			FOXP3CREFTHLOX	314			49.28717381		65.37742059		160.9362846
		315	0.15	0.2	0.5	0.47	0.72	0.68	0.91	0.71				315	2.719319768		59.61838278		179.2835782		271.7865803
		316	NA	NA	0.5	0.57	0.56	0.61	0.655	0.54				316			79.62431106		104.4852992		110.0857201
		326	NA	NA	0.15	0.2	0.49	0.61	0.7	0.7				326			2.719319768		85.51991691		179.5033333
		331	0.34	0.35	0.57	0.78	0.59	0.77	0.67	0.79				331	21.48319348		155.1431429		160.2479576		201.5260714
		310	NA	NA	0.15	0.2	0.3	0.33	0.39	0.412				310			2.719319768		16.30163593		33.70708004
		312	NA	NA	0.3	0.46	0.41	0.49	0.51	0.45				312			26.82853927		47.12466792		57.53769139
