# Supplementary material for: Ferritin heavy chain supports stability and function of the regulatory T cell lineage
Source: EMBO J. 2024 Mar 18;43(8):4. doi: 10.1038/s44318-024-00064-x (PMC11021483; doi:10.1038/s44318-024-00064-x)
Supplement: Supplementary file 9 — Source Data Fig. 8 [file 44318_2024_64_MOESM9_ESM.zip › Figure_8/8J/Fig8J.xlsx]

## Sheet: README
All values indicate percentage of cells (%) analysed in the tumor
Samples	Fthlox	n=7 individual mice, from 2 independent experiments (column C)
	Foxp3CreFthlox	n=7 individual mice, from 2 independent experiments (column D)
Cell populations analysed	CD4+Foxp3-CD25+ (%)
Experiments	Exp 1
	Exp 2

## Sheet: Data
		CD4+Foxp3-CD25+ (%)
		Fthlox	Foxp3CreFthlox
	Exp1	1.34	4.69
		1.56	4.07
		1.72	4.5
	Exp2	3.02	5.88
		2.48	2.83
		2.37	5.87
		2.76	6.38
