# Supplementary material for: Ferritin heavy chain supports stability and function of the regulatory T cell lineage
Source: EMBO J. 2024 Mar 18;43(8):4. doi: 10.1038/s44318-024-00064-x (PMC11021483; doi:10.1038/s44318-024-00064-x)
Supplement: Supplementary file 9 — Source Data Fig. 8 [file 44318_2024_64_MOESM9_ESM.zip › Figure_8/8D/Fig8D.xlsx]

## Sheet: README
All values indicate percentage of cells (%) analysed in the spinal cord of an individual mouse
Samples	Fthlox/lox	3 individual mice analyzed (lines B4-B6, lines G4-G6 )
	Foxp3CreFthlox	4 individual mice analyzed (lines C4-C7, lines H4-H7)
Cell populations analysed	IFNg +CD4+	columns B and C
	IL-17A+ CD4+	columns G and H

## Sheet: Data
	IFNg +CD4+					IL-17A+ CD4+
	Fthlox/lox	Foxp3CreFthlox				Fthlox/lox	Foxp3CreFthlox
	18.6	27.4				16.7	20
	20.4	33.9				17.2	22
	20.4	35.6				17.3	21.8
		35.6					20.7
