# Supplementary material for: Ferritin heavy chain supports stability and function of the regulatory T cell lineage
Source: EMBO J. 2024 Mar 18;43(8):4. doi: 10.1038/s44318-024-00064-x (PMC11021483; doi:10.1038/s44318-024-00064-x)
Supplement: Supplementary file 9 — Source Data Fig. 8 [file 44318_2024_64_MOESM9_ESM.zip › Figure_8/8C/Figure 8C.xlsx]

## Sheet: README
All values indicate disease score of EAE model
Samples	Fth fl/fl	18 mice analyzed, columns C-T
	Foxp3CreFthlox	20 mice analyzed, columns U-NA
days post inoculation	from day 0 to day 34	lines 3-37

## Sheet: Sheet1
	Days	Fth fl/fl																		Foxp3CreFthlox
	0	0	0	0	0	0	0	0	0	0	0	0	0	0	0	0	0	0	0	0	0	0	0	0	0	0	0	0	0	0	0	0	0	0	0	0	0	0	0
	1	0	0	0	0	0	0	0	0	0	0	0	0	0	0	0	0	0	0	0	0	0	0	0	0	0	0	0	0	0	0	0	0	0	0	0	0	0	0
	2	0	0	0	0	0	0	0	0	0	0	0	0	0	0	0	0	0	0	0	0	0	0	0	0	0	0	0	0	0	0	0	0	0	0	0	0	0	0
	3	0	0	0	0	0	0	0	0	0	0	0	0	0	0	0	0	0	0	0	0	0	0	0	0	0	0	0	0	0	0	0	0	0	0	0	0	0	0
	4	0	0	0	0	0	0	0	0	0	0	0	0	0	0	0	0	0	0	0	0	0	0	0	0	0	0	0	0	0	0	0	0	0	0	0	0	0	0
	5	0	0	0	0	0	0	0	0	0	0	0	0	0	0	0	0	0	0	0	0	0	0	0	0	0	0	0	0	0	0	0	0	0	0	0	0	0	0
	6	0	0	0	0	0	0	0	0	0	0	0	0	0	0	0	0	0	0	0	0	0	0	0	0	0	0	0	0	0	0	0	0	0	0	0	0	0	0
	7	0	0	0	0	0	0	0	0	0	0	0	0	0	0	0	0	0	0	0	0	0	0	0	0	0	0	0	0	0	0	0	0	0	0	0	0	0	0
	8	0	0	0	0	0	0	0	0	0	0	0	0	0	0	0	0	0	0	0	0	0	0	0	0	0	0	0	0	0	0	0	0	0	0	0	0	0	0
	9	0	0	0	0	0	0	0	0	0	0	0	0	0	0	0	0	0	0	0	0	0	0	0	0	0	0	0	0	0	0	0	0	0	0	0	0	0	0
	10	0	0	0	0	0	0	0	0	0	0	0	0	0	0	0	0	0	0	0	0	0	0	0	0	0	0	0	0	0	0	0	0	0	0	0	0	0	0
	11	0	0	0	0	0	0	0	0	0	0	0	0	0	0	0	0	0	0	0	0	0	0	0	0	0	0	0	0	0	0	0	0	0	0	0	0	0	0
	12	0	0	0	0	0	0	0	0	0	0	0	0	0	0	0	0	0	0	0	0	0	0	0	0	0	0	0	0	0	0	0	0	0	0	0	0	0	0
	13	0	0	0	0	0	0	0	0	0	0	0	0	0	0	0	0	0	0	0	0	0	0	0	0	0	0	0	0	0	0	0	0	0	0	0	0	0	0
	14	0	0	0	0	0	0	0	0	0	0	0	0	0	0	0	0	0	0	1	0	0	0	0	0	0	0	0	0	0	0	0	0	0	0	0	0	0	0
	15	0	0	1	0	0	0	0	0	0	0	0	0	0	0	0	0	0	0	2	0	0	1	1	0	0	0	0	0	0	0	0	0	0	0	0	0	0	1
	16	0	0	0	0	0	0	1	0	0	0	0	0	0	0	0	0	0	0	3	0	0	2	2	2	0	0	0	0	0	0	0	0	0	1	0	0	1	2
	17	0	0	2	2	2	0	2	1	0	0	0	1	0	1	0	0	0	0	3	0	1	3	3	3	0	0	0	2	0	2	1	1	0	2	0	1	2	3
	18	1	0	2	2	2	0	3	2	0	0	0	1	0	1	0	0	0	0	3	1	1	2	3	4	0	0	1	2	1	2	1	2	1	2	0	2	3	3
	19	1	0	2	2	2	0	3	3	1	0	0	2	1	1	1	0	1	1	3	2	1	2	3	4	0	0	2	2	2	3	1	2	2	2	1	3	3	3
	20	1	0	2	2	2	0	3	3	1	0	0	3	1	2	1	0	1	1	3	2	1	2	4	4	0	0.5	3	2	2	3	1	3	3	2	2	3	3	3
	21	1	0	2	2	2	0	3	3	1	0	0	3	1	2	1	1	1	1	3	2	2	2	4	4	0	0.5	3	2	2	3	1	4	4	2	2	4	3	3
	22	2	0	2	2	2	0	2	3	1	0	0	3	1	2	1	1	2	2	3	2	2	2	4	4	0	1	4	3	2	3	1	3	3	2	4	4	4	4
	23	2	0	2	2	2	0	2	3	1	0	0	3	0	2	0				3	2	2	1	4	3	0	2	3	3	1	3	2	2	3	2
	24	1	0	2	1	1	0	2	2	1	0	0	3	0	1	0				2	2	2	1	4	3	0	1	3	2	1	3	2	2	3	2
	25	1	0	1	1	1	0	2	2	1	0	0	3	0	1	0				2	2	2	1	4	3	0	1	3	2	1	3	2	2	3	1
	26	1	0	1	1	1	0	2	2	1	0	0	3	0	1	0				2	2	2	1	4	3	0	1	3	1	1	3	2	2	3	1
	27	1	0	0	1	1	0	2	2	1	0	0	3	0	1	0				2	2	1	1	4	3	0	1	3	2	1	3	2	2	3	1
	28	1	0	0	1	1	0	2	2	1	0	0	3	0	1	0				2	2	1	1	4	3	0	1	3	1	1	3	2	2	3	1
	29	1	0	0	1	1	0	2	2	1	0	0	2	0	1	0				2	2	1	1	4	3	0	0	2	0	2	2	1	2	2	1
	30	1	0	0	1	1	0	2	2	1	0	0	2	0	1	0				2	2	1	1	3	3	0	0	2	0	2	2	1	2	2	1
	31	1	0	0	1	1	0	2	2	1	0	0	1	0	1	0				2	2	1	1	3	3	0	0	2	0	2	2	1	2	2	1
	32	1	0	0	1	1	0	2	2	1	0	0	1	0	1	0				1	2	1	1	3	3	0	0	2	0	2	1	0	1	2	1
	33	1	0	0	1	1	0													2	2	1	1	3	3	0
	34	1	0	0	1	1	0	1	2	1	0	0	1	0	1	0				1	2	1	1	3	3	0	0	2	0	2	1	0	1	2	1
