# Supplementary material for: Ferritin heavy chain supports stability and function of the regulatory T cell lineage
Source: EMBO J. 2024 Mar 18;43(8):4. doi: 10.1038/s44318-024-00064-x (PMC11021483; doi:10.1038/s44318-024-00064-x)
Supplement: Supplementary file 9 — Source Data Fig. 8 [file 44318_2024_64_MOESM9_ESM.zip › Figure_8/8E/Figure 8E.xlsx]

## Sheet: README
Values in left Panel indicate death incidents, 1 is death event, 0 is no death is observed (lines 2-22)
Values in right Panel indicate pathogen load (lines 28-44)
Samples	Foxp3Cre	n=9 individual mice from 2 independent experiments
	Foxp3CreFthlox	n=9 individual mice from 2 independent experiments
days post inoculation	from day 0 to day 15

## Sheet: Sheet1
	Left panel	days post inoculation	FOXP3Cre-GFP	FOXP3Cre-GFP FthΔ/Δ
	exp1	15		0
		11		1
		10		1
		8		1
		15	0
		15	0
		15	0
		15	0
	Exp2	7		1
		7		1
		8		1
		8		1
		10		1
		15	0
		15	0
		15	0
		15	0
		15	0
	Right Panel	days post inoculation	FOXP3Cre-GFP									FOXP3Cre-GFP FthΔ/Δ
		0	0	0	0	0	0	0	0	0	0	0	0	0	0	0	0	0	0	0
		1
		2
		3	407171	569570	1117531	1030274						412170	426050	433442	127106
		4	1677072	1324416	3273457	3197660	1.44954e+06	1.31367e+06	2.33491e+06	310911	488005	2507733	2069125	1526972	673901	183569	314265	1.034e+06	643235	859987
		5	4595746	1829523	1737818	5379783	2.02433e+06	3.32139e+06	2.55471e+06	3.14711e+06	1.23034e+06	2500742	2107449	3030660	2174101	948322	1.65766e+06	2.08295e+06	2.36049e+06	994509
		6	6010975	1428866	841650	2203746	2.32194e+06	900908	696769	3.15638e+06	2.22906e+06	6011005	4387249	4694418	6406580	3.07664e+06	2.11554e+06	1.84949e+06	2.14131e+06	1.70582e+06
		7	230672	377001		215986	645491	581001	0	625199	0	143157	45202.5	103296	165761	1.50999e+06	871419	898132	490809	1599381
		8	77821.2	6246.31		55614.8						61332	29044.3	50424.6	34461.9
		9	18258.2	6511.62			47637.6					16660.1	7898.24	28316.5	13554.8	17485.8	24264.2	4223.41	0	48206
		10		12329								10901	5844.57	7280.3	0	16264.2	0	0	0	0
		11		266591								17057.6	0	0	0	0	0	0	0	0
		12		443963								0	0	0	0	0	0	21054.7	70763.8	0
		13		0								0	0	0	0
		14		28515.7								0	0	0	0
		15		0								0	0	0	0	120812	123756	12636.8	169866	119257
