# Supplementary material for: Ferritin heavy chain supports stability and function of the regulatory T cell lineage
Source: EMBO J. 2024 Mar 18;43(8):4. doi: 10.1038/s44318-024-00064-x (PMC11021483; doi:10.1038/s44318-024-00064-x)
Supplement: Supplementary file 10 — EV and Appendix Figure Source Data [file 44318_2024_64_MOESM10_ESM.zip]

Archive with 64 entries (30 files):
- Source.Files.EV/Appendix_S1/
- Source.Files.EV/Appendix_S1/Appendix_S1.xlsx
- Source.Files.EV/Appendix_S2/
- Source.Files.EV/Appendix_S2/Appendix_S2.xlsx
- Source.Files.EV/EV1/
- Source.Files.EV/EV1/1A/
- Source.Files.EV/EV1/1A/EV1A.xlsx
- Source.Files.EV/EV1/1B/
- Source.Files.EV/EV1/1B/1B.xlsx
- Source.Files.EV/EV1/1B/1B_DATA.pdf
- Source.Files.EV/EV1/1C/
- Source.Files.EV/EV1/1C/1C.xlsx
- Source.Files.EV/EV1/1D/
- Source.Files.EV/EV1/1D/1D.xlsx
- Source.Files.EV/EV1/1E/
- Source.Files.EV/EV1/1E/1E.xlsx
- Source.Files.EV/EV1/1F/
- Source.Files.EV/EV1/1F/1F.xlsx
- Source.Files.EV/EV1/1G/
- Source.Files.EV/EV1/1G/1G.xlsx
- Source.Files.EV/EV2/
- Source.Files.EV/EV2/2A/
- Source.Files.EV/EV2/2A/2A.xlsx
- Source.Files.EV/EV2/2D/
- Source.Files.EV/EV2/2D/2D.xlsx
- Source.Files.EV/EV2/2E/
- Source.Files.EV/EV2/2E/2E.xlsx
- Source.Files.EV/EV3/
- Source.Files.EV/EV3/3B/
- Source.Files.EV/EV3/3B/EV3B.xlsx
- Source.Files.EV/EV3/3C/
- Source.Files.EV/EV3/3C/EV3C.xlsx
- Source.Files.EV/EV3/3D/
- Source.Files.EV/EV3/3D/EV3D.xlsx
- Source.Files.EV/EV3/3E/
- Source.Files.EV/EV3/3E/EV3E.xlsx
- Source.Files.EV/EV3/3G/
- Source.Files.EV/EV3/3G/EV3G.xlsx
- Source.Files.EV/EV4/
- Source.Files.EV/EV4/4C/
- Source.Files.EV/EV4/4C/EV4C.xlsx
- Source.Files.EV/EV4/4E/
- Source.Files.EV/EV4/4E/EV4E.xlsx
- Source.Files.EV/EV4/4H/
- Source.Files.EV/EV4/4H/4H.xlsx
- Source.Files.EV/EV4/4I/
- Source.Files.EV/EV4/4I/4I.xlsx
- Source.Files.EV/EV4/4J/
- Source.Files.EV/EV4/4J/4J.xlsx
- Source.Files.EV/EV5/
- Source.Files.EV/EV5/5A/
- Source.Files.EV/EV5/5A/5A.xlsx
- Source.Files.EV/EV5/5B/
- Source.Files.EV/EV5/5B/5B.xlsx
- Source.Files.EV/EV5/5C/
- Source.Files.EV/EV5/5C/5C.xlsx
- Source.Files.EV/EV5/5D/
- Source.Files.EV/EV5/5D/5D.xlsx
- Source.Files.EV/EV5/5E/
- Source.Files.EV/EV5/5E/5E.xlsx
- Source.Files.EV/EV5/5F/
- Source.Files.EV/EV5/5F/5F.xlsx
- Source.Files.EV/EV5/5G/
- Source.Files.EV/EV5/5G/5G.xlsx
