# Supplementary material for: Ferritin heavy chain supports stability and function of the regulatory T cell lineage
Source: EMBO J. 2024 Mar 18;43(8):4. doi: 10.1038/s44318-024-00064-x (PMC11021483; doi:10.1038/s44318-024-00064-x)
Supplement: Supplementary file 10 — EV and Appendix Figure Source Data [file 44318_2024_64_MOESM10_ESM.zip › Source.Files.EV/Appendix_S1/Appendix_S1.xlsx]

## Sheet: README
mRNA analysis of Fth expression in Tregs, memiry T cells and naive Tcells
Samples	Tregs	n=3
	memory T cells	n=3
	naive T cells	n=3
Raw data	CT Arbp0	column I-J
	Mean CT Arbp0	column K
	STD Arbp0	column L
	CT Fth	column O-P
	Mean CT Fth	column Q
	STD Fth	column R
	dCt	column T
	2^dCt	column U

## Sheet: Data
		Tregs	memory T cells	naive T cells			Arbp0							Fth
		0.082	0.139063	0.11481				1	2	Mean	STD			1	2	Mean	STD		dCT	2^dCt
		0.100931	0.193563	0.128223			Tregs 1	19.8552	19.9086	19.8819	0.0377326		Tregs 1	23.534	23.4554	23.4947	0.0555516		-3.61281	0.0817401
		0.119384	0.162427	0.130834			Tregs 2	19.3543	20.047	19.7006	0.489796		Tregs 2	22.9159	23.1024	23.0092	0.131874		-3.30855	0.100931
							Tregs 3	21.8314	21.5376	21.6845	0.207747		Tregs 3	24.6518	24.8498	24.7508	0.140025		-3.06631	0.119384
							T memory1	20.1666	20.0428	20.1047	0.0875589		T memory1	22.8336	23.0683	22.9509	0.165974		-2.84619	0.139063
							T memory2	23.7784	23.6397	23.709	0.0981273		T memory2	25.8861	26.2703	26.0782	0.271681		-2.36912	0.193563
							T memory3	21.8067	21.8541	21.8304	0.0335179		T memory3	24.4684	24.4367	24.4525	0.0223992		-2.62214	0.162427
							T naive 1	17.4441	17.4183	17.4312	0.0182519		T naive 1	20.3226	20.7852	20.5539	0.327146		-3.12268	0.11481
							T naive 2	18.2759	18.0977	18.1868	0.126013		T naive 2	21.3746	20.9256	21.1501	0.317495		-2.96328	0.128223
							T naive 3	17.6089	17.4812	17.5451	0.0903143		T naive 3	20.4907	20.4679	20.4793	0.0161385		-2.93419	0.130834
