# Supplementary material for: Ferritin heavy chain supports stability and function of the regulatory T cell lineage
Source: EMBO J. 2024 Mar 18;43(8):4. doi: 10.1038/s44318-024-00064-x (PMC11021483; doi:10.1038/s44318-024-00064-x)
Supplement: Supplementary file 10 — EV and Appendix Figure Source Data [file 44318_2024_64_MOESM10_ESM.zip › Source.Files.EV/Appendix_S2/Appendix_S2.xlsx]

## Sheet: README
mRNA analysis of Fth expression in tTreg (thymus Treg), pTreg (peripheral Treg) and iTreg (in vitro induced Treg)
Samples	tTreg	n=6
	pTreg	n=7
	iTreg	n=4
Fold Change (2^dCt)	summary table	column B-D
Raw data	CT Arbp0	column G-H
	Mean CT Arbp0	column I
	STD Arbp0	column J
	CT Fth	column N-O
	Mean CT Fth	column P
	STD Fth	column Q
	dCt	column T
	2^dCt	column U

## Sheet: Data
	Fold Change (2^dCt)
	tTreg	pTreg	iTreg		Arbp0							Fth
	0.195	0.164	0.342			CT1	CT2	Mean	STD				CT1	CT2	Mean	STD			dCT	2^dCt
	0.229	0.255	0.37		iTreg a	20.9615	21.0004	20.981	0.0274746			iTreg a	22.4521	22.6077	22.5299	0.110062		iTreg a	-1.54896	0.341757
	0.261	0.26	0.406		iTreg b	20.4183	20.6538	20.536	0.166505			iTreg b	21.8183	22.1243	21.9713	0.216381		iTreg b	-1.43528	0.369775
	0.398	0.42	0.357		iTreg c	22.3231	22.5127	22.4179	0.134089			iTreg c	23.6515	23.7822	23.7169	0.0924181		iTreg c	-1.29897	0.406415
	0.534	0.533			iTreg d	21.2731	21.2494	21.2612	0.0167287			iTreg d	22.6298	22.8645	22.7471	0.166003		iTreg d	-1.48591	0.357024
	0.446	0.586			pTreg exp1	22.6992	23.4549	23.0771	0.534368			pTreg exp1	25.5604	25.806	25.6832	0.173695		pTreg exp1	-2.60617	0.164235
		0.888			pTreg exp2a	23.2226	23.3022	23.2624	0.0562433			pTreg exp2a	25.1351	25.3349	25.235	0.141254		pTreg exp2a	-1.9726	0.254794
					pTreg exp2b	23.2713	23.1815	23.2264	0.0635251			pTreg exp2b	25.3521	24.9896	25.1708	0.256303		pTreg exp2b	-1.94444	0.259816
					tTreg exp2a	23.5392	23.5693	23.5542	0.0213122			tTreg exp2a	25.9868	25.8438	25.9153	0.101067		tTreg exp2a	-2.36106	0.194648
					tTreg exp2b	23.901	23.8244	23.8627	0.0541821			tTreg exp2b	26.1374	25.8447	25.991	0.206966		tTreg exp2b	-2.12835	0.228719
					tTreg exp2c	24.8825	24.6869	24.7847	0.138295			tTreg exp2c	26.5185	26.9235	26.721	0.28642		tTreg exp2c	-1.93628	0.261289
					pTreg exp3a	23.3896	24.0932	23.7414	0.497578			pTreg exp3a	24.6712	25.3156	24.9934	0.455718		pTreg exp3a	-1.25201	0.419863
					pTreg exp3b	24.0456	24.166	24.1058	0.0851159			pTreg exp3b	24.4194	25.6064	25.0129	0.839358		pTreg exp3b	-0.907099	0.533256
					pTreg exp3c	25.6933	25.6418	25.6675	0.0363962			pTreg exp3c	26.1808	26.698	26.4394	0.365703		pTreg exp3c	-0.771827	0.585675
					pTreg exp3d	28.8175	28.7704	28.794	0.0332722			pTreg exp3d	29.7695	28.1599	28.9647	1.13815		pTreg exp3d	-0.170757	0.888377
					tTreg exp3a	27.0034	26.9796	26.9915	0.0168588			tTreg exp3a	28.4556	28.1847	28.3202	0.191598		tTreg exp3a	-1.32867	0.398134
					tTreg exp3b	26.3428	26.45	26.3964	0.0757792			tTreg exp3b	26.7069	27.8962	27.3015	0.840951		tTreg exp3b	-0.905159	0.533974
					tTreg exp3c	27.902	27.9577	27.9298	0.0394219			tTreg exp3c	29.4094	28.7795	29.0944	0.445392		tTreg exp3c	-1.16461	0.446086
