# Supplementary material for: Ferritin heavy chain supports stability and function of the regulatory T cell lineage
Source: EMBO J. 2024 Mar 18;43(8):4. doi: 10.1038/s44318-024-00064-x (PMC11021483; doi:10.1038/s44318-024-00064-x)
Supplement: Supplementary file 10 — EV and Appendix Figure Source Data [file 44318_2024_64_MOESM10_ESM.zip › Source.Files.EV/EV1/1A/EV1A.xlsx]

## Sheet: README
All values indicate relative Fth mRNA expression of genes compared to Arbp0 analysed in GFP+ cells from the mesenteric lymph nodes (LN), each value was from one mouse, indicated as one dot in the figure
		column	row
Samples	Foxp3GFP	C-E	2
	Foxp3GFP FthΔ/Δ	C-E	3
Cell populations analysed	notes
GFP+CD4+	Treg

## Sheet: Sheet1
	Foxp3 Cre GFP	0.082	0.100931	0.119384
	Foxp3 Cre GFP Fth del	0.00182361	0.00132373	0.00110402
