# Supplementary material for: Ferritin heavy chain supports stability and function of the regulatory T cell lineage
Source: EMBO J. 2024 Mar 18;43(8):4. doi: 10.1038/s44318-024-00064-x (PMC11021483; doi:10.1038/s44318-024-00064-x)
Supplement: Supplementary file 10 — EV and Appendix Figure Source Data [file 44318_2024_64_MOESM10_ESM.zip › Source.Files.EV/EV1/1B/1B.xlsx]

## Sheet: README
Mean Fluorescence Intensity (MFI) of Fe2+ in Tregs isolated from Mesenteric Lymph Nodes
Samples	Foxp3Cre	3 individual mice (line 2 B-D)
	Foxp3CreFthlox	3 individual mice (line 3 B-D)

## Sheet: Data
Foxp3Cre	491	1165	997
Foxp3CreFthlox	2372	2007	2610
