# Supplementary material for: Ferritin heavy chain supports stability and function of the regulatory T cell lineage
Source: EMBO J. 2024 Mar 18;43(8):4. doi: 10.1038/s44318-024-00064-x (PMC11021483; doi:10.1038/s44318-024-00064-x)
Supplement: Supplementary file 10 — EV and Appendix Figure Source Data [file 44318_2024_64_MOESM10_ESM.zip › Source.Files.EV/EV1/1C/1C.xlsx]

## Sheet: README
Values in the left panel indicate percentage of cells (%) analysed in the spleen
Values in the right panel indicate number of cells analysed in the spleen
Samples	Foxp3Cre	4 individual mice ( line 3 D-G, line 7 D-G)
	Foxp3CreFthlox	4 individual mice ( line 4 D-G, line 8 D-G)
Cell populations analysed	CXCR5+PD1+CD4+
Group	sample name in the raw FCS data
FOXP3Cre-GFP	KF1SPL, KF2SPL, KM1SPL, KM2SPL
FOXP3Cre-GFP FthΔ/Δ	WF1SPL, WF2SPL, WM1SPL, WM2SPL

## Sheet: Sheet1
	Left panel	FOXP3Cre-GFP	32.9	28.6	27.6	41.9
		FOXP3Cre-GFP FthΔ/Δ	56.2	52.6	62.7	61.9
	Right panel	FOXP3Cre-GFP	400135	276081	307836	390446
		FOXP3Cre-GFP FthΔ/Δ	218874	257736	261707	221256
