# Supplementary material for: Ferritin heavy chain supports stability and function of the regulatory T cell lineage
Source: EMBO J. 2024 Mar 18;43(8):4. doi: 10.1038/s44318-024-00064-x (PMC11021483; doi:10.1038/s44318-024-00064-x)
Supplement: Supplementary file 10 — EV and Appendix Figure Source Data [file 44318_2024_64_MOESM10_ESM.zip › Source.Files.EV/EV1/1D/1D.xlsx]

## Sheet: README
All values indicate cell numbers
Samples	Fthlox	6 individual mice analyzed (lines C4-C9, lines G4-G9)
	Foxp3CreFthlox	8 individual mice analyzed (lines D4-D11, lines H4-H11)
Cell populations analysed	CD4+CD44highCD62Llow Foxp3-	columns C and D
	CD8+CD44highCD62Llow Foxp3-	columns G and H

## Sheet: Data
	Number
		CD4+CD44highCD62Llow Foxp3-				CD8+CD44highCD62Llow Foxp3-
		Fthlox	Foxp3CreFthlox			Fthlox	Foxp3CreFthlox
		1081914	2471118			611251	1226175
		1018981	3342702			395115	1329106
		1149590	3639219			452298	1392134
		971989	2539116			357588	943796
		1038440	2811780			334292	1174699
		1094946	2887843			441787	1280791
			2591567				1020920
			2799545				1292556
