# Supplementary material for: Ferritin heavy chain supports stability and function of the regulatory T cell lineage
Source: EMBO J. 2024 Mar 18;43(8):4. doi: 10.1038/s44318-024-00064-x (PMC11021483; doi:10.1038/s44318-024-00064-x)
Supplement: Supplementary file 10 — EV and Appendix Figure Source Data [file 44318_2024_64_MOESM10_ESM.zip › Source.Files.EV/EV1/1E/1E.xlsx]

## Sheet: README
All values indicate cell numbers
Samples	Fthlox	6 individual mice analyzed (lines C4-C9, lines G4-G9)
	Foxp3CreFthlox	8 individual mice analyzed (lines D4-D11, lines H4-H11)
Cell populations analysed	CD4+CD44highCD62Llow Foxp3-	columns C and D
	CD8+CD44highCD62Llow Foxp3-	columns G and H

## Sheet: Data
	Number
		CD4+CD44highCD62Llow Foxp3-				CD8+CD44highCD62Llow Foxp3-
		Fthlox	Foxp3CreFthlox			Fthlox	Foxp3CreFthlox
		145320	405601			89153.2	258110
		135682	438796			54560.1	274248
		118041	540416			52148.2	382448
		159210	403095			97436.5	260332
		149022	388473			53711.2	177562
		176470	284437			63904.3	139736
			324452				151368
			404313				158782
