# Supplementary material for: Ferritin heavy chain supports stability and function of the regulatory T cell lineage
Source: EMBO J. 2024 Mar 18;43(8):4. doi: 10.1038/s44318-024-00064-x (PMC11021483; doi:10.1038/s44318-024-00064-x)
Supplement: Supplementary file 10 — EV and Appendix Figure Source Data [file 44318_2024_64_MOESM10_ESM.zip › Source.Files.EV/EV1/1F/1F.xlsx]

## Sheet: README
All values indicate percentage of cells (%) analysed in the spleen
Samples	Fthlox	5 individual mice analyzed (lines D4-D8,)
	Foxp3CreFthlox	5 individual mice analyzed (lines E4-E8)
Cell populations analysed	IFNy CD4+ Foxp3- T cells (%)	columns D and E
	IFNy CD8 T cells (%)	columns I and J

## Sheet: Data
			IFNy CD4+ Foxp3- T cells (%)					IFNy CD8 T cells (%)
			Fthlox	Foxp3CreFthlox				Fthlox	Foxp3CreFthlox
			5.58	14				11.8	15.7
			5.35	19				10.36	17
			4.2	17.9				11.5	25.1
			4.7	13.5				13.7	21.9
			2.9	18.1				10.1	23.2
