# Supplementary material for: Ferritin heavy chain supports stability and function of the regulatory T cell lineage
Source: EMBO J. 2024 Mar 18;43(8):4. doi: 10.1038/s44318-024-00064-x (PMC11021483; doi:10.1038/s44318-024-00064-x)
Supplement: Supplementary file 10 — EV and Appendix Figure Source Data [file 44318_2024_64_MOESM10_ESM.zip › Source.Files.EV/EV1/1G/1G.xlsx]

## Sheet: README
All values indicate percentage of cells (%) analysed in mesenteric lymph nodes (MLN)
Samples	Fthlox	5 individual mice analyzed (lines D4-D8, lines I4-I8)
	Foxp3CreFthlox	5 individual mice analyzed (lines E4-E8, lines J4-J8)
Cell populations analysed	IFNy CD4+ Foxp3- T cells (%)	columns D and E
	IFNy CD8 T cells (%)	columns I and J

## Sheet: Data
		MLN	IFNy CD4+ Foxp3- T cells (%)				MLN	IFNy CD8 T cells (%)
			Fthlox	Foxp3CreFthlox				Fthlox	Foxp3CreFthlox
			1.51	3.84				8.7	16.6
			2.36	4.21				11.3	14.6
			1.94	3.67				12.3	16.4
			1.68	4.03				9.22	14.9
			1.79	4.3				7.66	13.9
