# Supplementary material for: Ferritin heavy chain supports stability and function of the regulatory T cell lineage
Source: EMBO J. 2024 Mar 18;43(8):4. doi: 10.1038/s44318-024-00064-x (PMC11021483; doi:10.1038/s44318-024-00064-x)
Supplement: Supplementary file 10 — EV and Appendix Figure Source Data [file 44318_2024_64_MOESM10_ESM.zip › Source.Files.EV/EV2/2A/2A.xlsx]

## Sheet: README
All values indicate percentage (%) inhibition of naive T (Tn) cell proliferation
Samples	Foxp3CreGFP	columns C-F
	Foxp3CreGFPFthlox	columns G-J
Columns B indicates the proportion of naive T (Tn) cells per regulatory T cells (Treg)

## Sheet: Data
	Proportion Tn/Treg	Foxp3GFP				Foxp3CreGFPFthlox
	8	10.44	10.9526	9.96155	9.36352	19.4789	15.2584	14.8654	19.6497
	4	18.4537	17.4284	18.4537	21.0167	36.053	33.1482	37.5908	48.1845
	2	48.1845	43.0585	33.8317	28.8765	38.9577	56.7279	65.1004	76.8902
	1	106.792	101.324	92.4391	99.4447	100.299	122.17	119.607	115.335
