# Supplementary material for: Ferritin heavy chain supports stability and function of the regulatory T cell lineage
Source: EMBO J. 2024 Mar 18;43(8):4. doi: 10.1038/s44318-024-00064-x (PMC11021483; doi:10.1038/s44318-024-00064-x)
Supplement: Supplementary file 10 — EV and Appendix Figure Source Data [file 44318_2024_64_MOESM10_ESM.zip › Source.Files.EV/EV2/2D/2D.xlsx]

## Sheet: README
All values indicate percentages
Samples	Fthlox	7 individual mice analyzed (lines C4-C9, lines G4-G9)
	Foxp3CreFthlox	8 individual mice analyzed (lines D4-D11, lines H4-H11)
Cell populations analysed	CD4+CD44highCD62Llow Foxp3+ in MLN	columns C and D
	CD8+CD44highCD62Llow Foxp3+ in Spleen	columns G and H
	Raw FCS file in the same folders as EV1D and E

## Sheet: Data
	Number
		MLN				Spleen
		Fthlox	Foxp3CreFthlox			Fthlox	Foxp3CreFthlox
		19.5	36.9			20.7	34
		42.2	47.3			34.2	39.2
		29.4	57.7			30.1	38.3
		39.6	52.7			34.1	40.2
		44.6	36.8			30.3	39.2
		28.7	40.6			33.4	39.9
		34.8	39.5			30.1	42.2
			33.6				37.6
