# Supplementary material for: Ferritin heavy chain supports stability and function of the regulatory T cell lineage
Source: EMBO J. 2024 Mar 18;43(8):4. doi: 10.1038/s44318-024-00064-x (PMC11021483; doi:10.1038/s44318-024-00064-x)
Supplement: Supplementary file 10 — EV and Appendix Figure Source Data [file 44318_2024_64_MOESM10_ESM.zip › Source.Files.EV/EV2/2E/2E.xlsx]

## Sheet: README
All values indicate percentage of cells (%) analysed in the spleen
Samples	Fthlox	5 individual mice analyzed (lines D4-D8)
	Foxp3CreFthlox	5 individual mice analyzed (lines E4-E8)
Cell populations analysed	IFNy CD4+ Foxp3+ T cells (%)	columns D and E
Raw FCS file in the same folders as EV1F

## Sheet: Data
			IFNy CD4+ Foxp3+ T cells (%)
			Fthlox	Foxp3CreFthlox
			3.25	4.85
			3.28	4.99
			1.38	5.05
			2.14	7.14
			1.62	6.58
