# Supplementary material for: Ferritin heavy chain supports stability and function of the regulatory T cell lineage
Source: EMBO J. 2024 Mar 18;43(8):4. doi: 10.1038/s44318-024-00064-x (PMC11021483; doi:10.1038/s44318-024-00064-x)
Supplement: Supplementary file 10 — EV and Appendix Figure Source Data [file 44318_2024_64_MOESM10_ESM.zip › Source.Files.EV/EV3/3B/EV3B.xlsx]

## Sheet: README
All values indicate relative Fth mRNA expression of genes compared to Arbp0 analysed in GFP+TdT+ (Treg) and GFP-TdT+(ex-Treg) cells from the lymph nodes (LN), each value was from one mouse, indicated as one dot in the figure
		column	row
Samples	Tregs from Foxp3GFP-TdT	B-F	2
	Tregs from Foxp3GFP-TdT-FtHΔ/Δ	G-K	2
	ex-Tregs from Foxp3GFP-TdT	B-F	3
	ex-Tregs from Foxp3GFP-TdT-FtHΔ/Δ	G-M	3
Cell populations analysed	notes
GFP+tdT+CD4+	Treg
GFP-tdT+CD4+	ex-Treg

## Sheet: Sheet1
	Foxp3GFP-TdT					Foxp3GFP-TdT-FtHΔ/Δ
TREG	0.202543	0.0900172	0.141684	0.0968455	0.0906017	0.00483806	0.00213118	0.00263214	0.000744458	0.000172994
Ex-TREG	0.419601	0.267215	0.0961386	0.0739495	0.0674159	0.00835689	0.0304346	0.0077433	0.00694689	0.00778383	0.002245	0.000706873
