# Supplementary material for: Ferritin heavy chain supports stability and function of the regulatory T cell lineage
Source: EMBO J. 2024 Mar 18;43(8):4. doi: 10.1038/s44318-024-00064-x (PMC11021483; doi:10.1038/s44318-024-00064-x)
Supplement: Supplementary file 10 — EV and Appendix Figure Source Data [file 44318_2024_64_MOESM10_ESM.zip › Source.Files.EV/EV3/3C/EV3C.xlsx]

## Sheet: README
Values in the left panel indicate mean fluorescent intensity of cells analysed in the lymph nodes
Values in the right panel indicate mean fluorescent intensity of cells analysed in the spleen
		column	row
Samples	Tregs from Foxp3GFP-TdT in LN	C-E	3
	Tregs from Foxp3GFP-TdT-FtHΔ/Δ in LN	F-H	3
	ex-Tregs from Foxp3GFP-TdT in LN	C-E	4
	ex-Tregs from Foxp3GFP-TdT-FtHΔ/Δ in LN	F-H	4
	Tregs from Foxp3GFP-TdT in spleen	C-E	8
	Tregs from Foxp3GFP-TdT-FtHΔ/Δ in spleen	F-H	8
	ex-Tregs from Foxp3GFP-TdT in spleen	C-E	9
	ex-Tregs from Foxp3GFP-TdT-FtHΔ/Δ in spleen	F-H	9
Cell populations analysed	Treg	Foxp3GFP +TdT+CD4+
	ex-Treg	Foxp3GFP-TdT+CD4+

## Sheet: Sheet1
		LN
Left panel		Foxp3GFP-TdT			Foxp3GFP-TdT-FtHΔ/Δ
	TREG	2708	2836	3006	5113	5917	5597
	Ex-TREG	5280	5590	5644	8707	9412	9827
		SPLEEN
Right panel		Foxp3GFP-TdT			Foxp3GFP-TdT-FtHΔ/Δ
	TREG	2425	2149	3257	4003	4266	4199
	Ex-TREG	6297	6288	7997	8983	8476	8020
