# Supplementary material for: Ferritin heavy chain supports stability and function of the regulatory T cell lineage
Source: EMBO J. 2024 Mar 18;43(8):4. doi: 10.1038/s44318-024-00064-x (PMC11021483; doi:10.1038/s44318-024-00064-x)
Supplement: Supplementary file 10 — EV and Appendix Figure Source Data [file 44318_2024_64_MOESM10_ESM.zip › Source.Files.EV/EV3/3D/EV3D.xlsx]

## Sheet: Readme
Values indicate ratio for CD71+Ki67+ of cells analysed in the spleen
		column	row
Samples	Tregs from Foxp3GFP-TdT in spleen	C-E	4
	Tregs from Foxp3GFP-TdT-FtHΔ/Δ in spleen	F-H	4
	ex-Tregs from Foxp3GFP-TdT in spleen	C-E	5
	ex-Tregs from Foxp3GFP-TdT-FtHΔ/Δ in spleen	F-H	5
Cell populations analysed	Treg	Foxp3GFP +TdT+CD4+
	ex-Treg	Foxp3GFP-TdT+CD4+

## Sheet: Sheet1
		SPLEEN
		Foxp3GFP-TdT			Foxp3GFP-TdT-FtHΔ/Δ
	TREG	27.2	35.9	21.4	47.5	44.4	40.9
	Ex-TREG	41.1	47.4	32.3	59.9	56.3	56.6
