# Supplementary material for: Ferritin heavy chain supports stability and function of the regulatory T cell lineage
Source: EMBO J. 2024 Mar 18;43(8):4. doi: 10.1038/s44318-024-00064-x (PMC11021483; doi:10.1038/s44318-024-00064-x)
Supplement: Supplementary file 10 — EV and Appendix Figure Source Data [file 44318_2024_64_MOESM10_ESM.zip › Source.Files.EV/EV3/3E/EV3E.xlsx]

## Sheet: README
Values in the left panel indicate mean fluorescent intensity for CD71 of cells analysed in the lymph nodes
Values in the right panel indicate mean fluorescent intensity for CD71 of cells analysed in the spleen
		column	row
Samples	Ki67+Tregs from Foxp3GFP-TdT in LN	C-H	3
	Ki67+Tregs from Foxp3GFP-TdT-FtHΔ/Δ in LN	I-N	3
	Ki67+ex-Tregs from Foxp3GFP-TdT in LN	C-H	4
	Ki67+ex-Tregs from Foxp3GFP-TdT-FtHΔ/Δ in LN	I-M	4
	Ki67+Tregs from Foxp3GFP-TdT in spleen	C-H	8
	Ki67+Tregs from Foxp3GFP-TdT-FtHΔ/Δ in spleen	I-N	8
	Ki67+ex-Tregs from Foxp3GFP-TdT in spleen	C-H	9
	Ki67+ex-Tregs from Foxp3GFP-TdT-FtHΔ/Δ in spleen	I-N	9
Cell populations analysed	Ki67+ Treg	Foxp3GFP +TdT+Ki67+CD4+
	Ki67+ ex-Treg	Foxp3GFP-TdT+Ki67+CD4+

## Sheet: Sheet1
Left panel	LN
		Foxp3GFP-TdT						Foxp3GFP-TdT-FtHΔ/Δ
	Ki67+ Treg	5116	3504	5704	3347	2445	1313	4987	4504	4992	1812	1780	1865
	Ki67+ ex-Treg	7795	6305	11270	4513	3366	3954	10406	7788	22830	2920	2869
Right panel	Spleen
		Foxp3GFP-TdT						Foxp3GFP-TdT-FtHΔ/Δ
	Ki67+ Treg	4256	5107	5898	3910	3308	2655	4422	4830	6237	3158	2518	3105
	Ki67+ ex-Treg	5224	6268	6646	3931	3414	3279	6258	4480	6986	2620	2348	2348
