# Supplementary material for: Ferritin heavy chain supports stability and function of the regulatory T cell lineage
Source: EMBO J. 2024 Mar 18;43(8):4. doi: 10.1038/s44318-024-00064-x (PMC11021483; doi:10.1038/s44318-024-00064-x)
Supplement: Supplementary file 10 — EV and Appendix Figure Source Data [file 44318_2024_64_MOESM10_ESM.zip › Source.Files.EV/EV3/3G/EV3G.xlsx]

## Sheet: README
Values in all panels indicate percentage of cells (%) analysed in the thymus
Samples	CD45.1+Foxp3GFPRosa26Td/Td
	CD45.1+Foxp3GFPRosa26Td/Td FthΔ/Δ
Cell populations analysed		row	column
	CD4-CD8-CD45.1+	5 and 6	C-L
	CD4-CD8-CD45.2+	5 and 6	M-V
	CD4+CD8+CD45.1+	9 and 10	C-L
	CD4+CD8+CD45.2+	9 and 10	M-V
	CD4+CD8-CD45.1+	13 and 14	C-L
	CD4+CD8-CD45.2+	13 and 14	M-V
	CD4-CD8+CD45.1+	17 and 18	C-L
	CD4-CD8+CD45.2+	17 and 18	M-V
	Foxp3+CD45.1+	21 and 22	C-L
	Foxp3+CD45.2+	21 and 22	M-V

## Sheet: Sheet1
	Left Panel :CD4-CD8-	CD45.1										CD45.2
	CD45.1+Foxp3GFPRosa26Td/Td	7.88	15.6	77.8	47.5	30.5	23.5	19.8	27.5	21.2	32.5	91.8	82.1	21.9	28	51.7	54.8	75.7	68	76.2	59.3
	CD45.1+Foxp3GFPRosa26Td/Td FthΔ/Δ	34.2	52.7	24.1	50	31.1	28.8	16.8	34.5	34.8	28.1	64.5	46.4	74	37.2	57.7	64.4	81.2	60.8	59.8	65.3
	Middle left Panel: CD4+CD8+	CD45.1										CD45.2
	CD45.1+Foxp3GFPRosa26Td/Td	5.84	32.3	83.7	64.7	57.7	39.8	27.6	31.9	44.8	30.9	94.1	67.5	16.2	35.1	42	59.9	72.1	67.9	54.9	68.9
	CD45.1+Foxp3GFPRosa26Td/Td FthΔ/Δ	38.3	41.5	40.8	45.3	24.5	43	31.7	34.9	39.5	23.9	61.2	58.4	59.1	54.5	75.3	56.9	68.1	65	60.3	76
	Middle Panel: CD4+CD8-	CD45.1										CD45.2
	CD45.1+Foxp3GFPRosa26Td/Td	19.8	33.4	52.9	58.8	54	53.4	23.2	38.9	44.5	33.8	79.8	66.6	46.6	41.1	45.7	45.7	76.6	60.9	55.3	66.1
	CD45.1+Foxp3GFPRosa26Td/Td FthΔ/Δ	34.3	22.4	46.8	35	35.6	41.8	36.6	28.6	39.8	31.6	64.7	77.5	53	64.7	64.2	58	63.2	71.3	60.1	68.3
	Middle right Panel: CD4-CD8+	CD45.1										CD45.2
	CD45.1+Foxp3GFPRosa26Td/Td	30.2	42.5	42.4	51.8	48.5	58.3	26.8	41.7	39.2	40.7	69.3	56.5	55.6	47.9	51.1	41.6	73.1	58.3	59.7	59.2
	CD45.1+Foxp3GFPRosa26Td/Td FthΔ/Δ	35.1	36.7	49.9	38.6	44.1	43.4	44.6	28.1	40.2	38.7	63.5	63.2	49.6	61.3	55.9	56.6	55.3	71.8	59.6	61.2
	Right Panel :Foxp3	CD45.1										CD45.2
	CD45.1+Foxp3GFPRosa26Td/Td	37.4	49.5	52.9	54.8	63	59.8	35.1	55.8	65.2	48.4	62.6	50.5	47.1	44	36.6	39.3	64	43.8	34.3	50.5
	CD45.1+Foxp3GFPRosa26Td/Td FthΔ/Δ	48.8	64.2	61.3	46.5	59.7	56.6	73.8	51.3	58.7	63.1	51.2	35.8	38.7	52.7	40.1	43.1	25.5	47.9	40.6	35.6
