# Supplementary material for: Ferritin heavy chain supports stability and function of the regulatory T cell lineage
Source: EMBO J. 2024 Mar 18;43(8):4. doi: 10.1038/s44318-024-00064-x (PMC11021483; doi:10.1038/s44318-024-00064-x)
Supplement: Supplementary file 10 — EV and Appendix Figure Source Data [file 44318_2024_64_MOESM10_ESM.zip › Source.Files.EV/EV4/4C/EV4C.xlsx]

## Sheet: README
Values in the left panel indicate percentage of CD62L lowCD44high cells (%) analysed in the lymph nodes
Values in the right panel indicate number of CD62L lowCD44high cells analysed in the lymph nodes
Samples	CD45.1+Foxp3GFPRosa26Td/Td
	CD45.1+Foxp3GFPRosa26Td/Td FthΔ/Δ
Cell populations analysed	CD4+CD45.2+
	CD8+CD45.2+

## Sheet: Sheet1
fraction	CD45.1+Foxp3GFPRosa26Td/Td CD4	CD45.1+Foxp3GFPRosa26Td/Td FthΔ/Δ CD4	CD45.1+Foxp3GFPRosa26Td/Td CD8	CD45.1+Foxp3GFPRosa26Td/TdFthΔ/ΔCD8
left panel	11.1	22.3	5.36	7.86
	13.7	26	6.75	5.6
	11.4	25.6	5.82	12.6
	17.3	15.5	6.02	3.75
	43.8	40.4	16.7	17
	6.63	5.71	1.29	1.71
	9.89	32.6	2.53	6.59
	6.77	5.76	1.34	2.02
	16.7	4.87	9.14	1.33
	4.09	3.39	1.38	1.22
number	CD45.1+Foxp3GFPRosa26Td/Td CD4	CD45.1+Foxp3GFPRosa26Td/Td FthΔ/Δ CD4	CD45.1+Foxp3GFPRosa26Td/Td CD8	CD45.1+Foxp3GFPRosa26Td/TdFthΔ/ΔCD8
rightpanel	640388	40864.3	330713	16466.4
	65639.6	352248	37816.1	107816
	32466.3	11494.9	16868.9	10884.9
	53447.9	276514	15867.6	47999.5
	51541.4	11788	11811.5	7373.24
	298966	95972.1	36728.6	18901.9
	518609	134932	4298	2478
	219533	671009	1066	4635
	63261	399797	1523	2368
	1267694	1604672	6613	7712
