# Supplementary material for: Ferritin heavy chain supports stability and function of the regulatory T cell lineage
Source: EMBO J. 2024 Mar 18;43(8):4. doi: 10.1038/s44318-024-00064-x (PMC11021483; doi:10.1038/s44318-024-00064-x)
Supplement: Supplementary file 10 — EV and Appendix Figure Source Data [file 44318_2024_64_MOESM10_ESM.zip › Source.Files.EV/EV4/4E/EV4E.xlsx]

## Sheet: README
All values indicate relative Fth mRNA expression of genes compared to Arbp0 analysed in CD4+GFP+TdT+ cells from the mesenteric lymph nodes (LN), each value was from one mouse, indicated as one dot in the figure
		column	row
Samples	Tregs from Foxp3GFP-TdT	C-F	2
	Tregs from Foxp3GFP-TdT-FtHΔ/Δ	C-F	3
Cell populations analysed	notes
GFP+tdT+CD4+	Treg

## Sheet: Sheet1
	Tregs from Foxp3GFP-TdT	0.0900172	0.141684	0.0968455	0.0906017
	Tregs from Foxp3GFP-TdT-FtHΔ/Δ	0.00213118	0.00263214	0.000744458	0.000172994
