# Supplementary material for: Ferritin heavy chain supports stability and function of the regulatory T cell lineage
Source: EMBO J. 2024 Mar 18;43(8):4. doi: 10.1038/s44318-024-00064-x (PMC11021483; doi:10.1038/s44318-024-00064-x)
Supplement: Supplementary file 10 — EV and Appendix Figure Source Data [file 44318_2024_64_MOESM10_ESM.zip › Source.Files.EV/EV4/4H/4H.xlsx]

## Sheet: README
Values show percentage of Foxp3+ conventional T (Tconv) or in vitro induced Treg (iTreg) cells
Samples	Tconv cells Foxp3 Fth	Column C
	iTreg Foxp3 Fth	Column D
	Tconv cells Foxp3 FthΔ/Δ	Column E
	iTreg Foxp3 FthΔ/Δ	Column F
Each value represents the average of different wells from 5 independent experiments

## Sheet: Data
		Tconv cells Foxp3 Fth	iTreg Foxp3 Fth	Tconv cells Foxp3 FthΔ/Δ	iTreg Foxp3 FthΔ/Δ
	experiment 1	3.365	87.5	2.275	88.25
	experiment 2	1.49	84.35	0.875	74.95
	experiment 3	2.25	78.7333	2.60667	79.8
	experiment 4	5.535	93.0167	6.165	93.9833
	experiment 5	11.54	97.6	7.47	97.85
