# Supplementary material for: Ferritin heavy chain supports stability and function of the regulatory T cell lineage
Source: EMBO J. 2024 Mar 18;43(8):4. doi: 10.1038/s44318-024-00064-x (PMC11021483; doi:10.1038/s44318-024-00064-x)
Supplement: Supplementary file 10 — EV and Appendix Figure Source Data [file 44318_2024_64_MOESM10_ESM.zip › Source.Files.EV/EV4/4J/4J.xlsx]

## Sheet: README
Values show percentage (%) of proliferating (CD4+Foxp3+) iTREG cells stained with carboxyfluorescein succinimidyl ester (CFSE)
Samples	iTreg Foxp3 Fth	Column B-G	each value corresponds to 1 out of 6 technical replicates from one representative experiment
	iTreg Foxp3 FthΔ/Δ	Column H-M	each value corresponds to 1 out of 6 technical replicates from one representative experiment
Number of cell divisions		Column A

## Sheet: Data
No. Divisions	iTreg Foxp3 Fth						iTreg Foxp3 FthΔ/Δ
1	0.75	0.99	1.08	1.18	0.9	1.67	1.18	1.27	1.11	0.99	0.96	1.12
2	4.6	4.37	4.73	4.7	4.22	6.4	4.78	4.88	4.87	4.85	4.78	4.62
3	11.9	12.6	12.7	13.1	11.5	14.5	13.3	13.5	13.3	13.2	13.3	12
4	20.8	22.3	23.2	23.7	22.2	22.9	22.8	22.8	23.1	22.5	23.3	22.8
5	23.9	24.1	23	22	21.9	21.6	21.6	24	24.6	24.2	24.4	24.2
6	18.2	18	17.8	17	18.2	17.2	19	18.5	18.2	18.6	18.1	18.7
7	12.9	12.3	12.4	13.1	12.8	9.96	12.2	11.9	11.8	11.6	12.1	13.3
8	6.08	5.77	5.54	3.99	3.85	4.02	4.54	3.76	3.3	4.51	3.28	3.7
