# Supplementary material for: Ferritin heavy chain supports stability and function of the regulatory T cell lineage
Source: EMBO J. 2024 Mar 18;43(8):4. doi: 10.1038/s44318-024-00064-x (PMC11021483; doi:10.1038/s44318-024-00064-x)
Supplement: Supplementary file 10 — EV and Appendix Figure Source Data [file 44318_2024_64_MOESM10_ESM.zip › Source.Files.EV/EV5/5A/5A.xlsx]

## Sheet: README
Oxygen consumption rates (OCR) per technical replicate, over time, of T-reg cells and T-conv cells isolated from control Foxp3CreGFP mice. OCR value per million cells, measured using a Seahorse flux 96F analyzer, using the seahorse mito-stress test.
Samples	Tconv from Foxp3CreGFP	columns B-M
	Treg from Foxp3CreGFP	columns N-S
1 representative experiment out of 3
Each column represents a technical replicate

## Sheet: Data
	OCR (pmol/min/106 cells)
Time (minutes)	FoxP3GFP T-conv												FoxP3GFP T-regs
1.41343	238.889	303.148	285.967	361.017	277.146	314.516	210.33	259.635	165.404	343.07	211.21	224.827	211.429	140.92	250.3	207.265	270.594	308.315
10.0577	227.905	277.205	279.676	345.23	266.024	288.74	218.179	229.235	136.431	313.442	219.446	148.437	187.942	131.187	195.316	199.578	236.138	267.537
18.6989	238.254	262.611	317.633	325.349	265.176	271.931	218.4	213.493	155.56	299.925	209.08	129.186	163.871	132.339	187.969	188.567	223.616	246.741
27.4321	73.0834	276.238	111.01	126.497	58.3227	87.9447	214.264	1.10728	-22.401	120.716	9.69461	-68.7741	102.896	63.8	43.8501	36.9373	67.6703	131.265
36.0588	72.8741	278.402	157.367	131.986	61.3251	82.0319	222.695	22.2087	-28.1664	115.716	28.0187	-68.5372	96.6333	115.577	39.1104	35.58	42.729	121.374
44.7052	61.3866	275.091	198.146	119.193	64.924	74.6775	227.92	14.1103	-34.4489	111.239	21.6892	-67.7506	96.1959	180.918	41.6983	33.6125	11.7584	117.573
53.4542	542.783	733.17	693.751	681.929	656.862	621.576	641.821	503.893	497.819	608.048	568.304	425.965	213.13	296.526	161.714	161.217	157.495	230.078
62.097	506.356	747.813	698.883	645.267	627.946	587.995	665.611	500.014	447.842	579.583	512.279	401.814	182.492	280.389	137.528	139.56	121.082	212.232
70.7429	496.869	742.519	708.915	634.902	614.147	581.336	679.859	496.224	461.686	562.918	513.064	404.609	178.846	299.742	142.068	142.781	106.476	210.38
79.5047	33.4845	64.2089	194.164	81.8923	38.1307	57.0054	21.7483	-43.0498	-52.2344	73.0161	-0.13738	-107.032	50.627	206.512	35.0448	7.71074	-31.8344	108.175
88.1386	34.1125	57.3205	211.998	81.113	39.1168	50.6998	30.7503	-11.523	-59.5453	85.5028	22.464	-101.343	31.5258	215.052	39.314	14.3764	-27.2139	128.321
96.778	23.9809	40.5728	204.099	76.968	32.5554	48.574	25.9111	-24.9851	-63.4358	72.3298	31.2871	-102.131	18.0055	220.24	44.1283	20.0725	-31.1811	120.792
