# Supplementary material for: Ferritin heavy chain supports stability and function of the regulatory T cell lineage
Source: EMBO J. 2024 Mar 18;43(8):4. doi: 10.1038/s44318-024-00064-x (PMC11021483; doi:10.1038/s44318-024-00064-x)
Supplement: Supplementary file 10 — EV and Appendix Figure Source Data [file 44318_2024_64_MOESM10_ESM.zip › Source.Files.EV/EV5/5C/5C.xlsx]

## Sheet: README
Oxygen consumption rates (OCR) per technical replicate, over time, of T-reg cells and T-conv cells isolated from FoxP3GFP-FTHΔ/Δ mice. OCR value per million cells, measured using a Seahorse flux 96F analyzer, using the seahorse mito-stress test.
Samples	Tconv from Foxp3CreGFP-FTHΔ/Δ	columns B-M
	Treg from Foxp3CreGFP-FTHΔ/Δ	columns N-P
1 representative experiment out of 3
Each column represents a technical replicate

## Sheet: Data
	OCR (pmol/min/106 cells)
Time (minutes)	FoxP3GFP-FTHΔ/Δ T-conv												FoxP3GFP-FTHΔ/Δ T-regs
1.41343	311.508	332.622	301.177	357.624	309.727	377.765	359.796	350.514	356.288	270.403	358.853	301.926	322.185	334.409	382.981
10.0577	275.213	318.181	287.798	338.707	294.694	333.083	352.481	339.759	329.081	258.643	327.973	281.458	300.545	291.481	340.432
18.6989	280.397	307.227	298.048	320.465	312.064	286.476	359.783	322.781	332.808	256.28	346.077	269.548	295.361	296.247	317.812
27.4321	97.2699	96.3674	106.326	99.8603	104.346	72.3206	150.413	121.22	100.852	45.8074	130.182	71.6882	91.1308	84.7694	315.831
36.0588	89.3047	90.7691	101.747	97.3295	93.5192	68.7528	154.854	108.135	96.2193	54.9334	133.437	65.6921	89.0695	98.9674	327.945
44.7052	90.0898	81.3233	97.9812	81.8683	94.9155	197.255	138.476	113.713	98.4996	31.1113	123.209	61.3809	78.7457	82.8167	321.915
53.4542	505.237	575.732	556.644	644.684	577.224	590.427	703.998	623.292	580.827	539.946	554.684	474.354	461.767	416.046	613.94
62.097	480.071	529.59	535.626	595.76	539.542	554.482	674.576	586.823	565.899	504.482	527.85	452.025	419.072	380.707	584.504
70.7429	467.643	514.964	519.949	593.691	523.102	540.837	641.319	571.623	552.305	497.31	514.261	449.993	400.16	368.663	573.031
79.5047	55.3971	48.8353	82.0281	61.1683	70.6926	15.4687	122.579	80.1934	59.8919	9.33212	79.6779	43.511	53.0054	53.652	92.4954
88.1386	55.2926	66.9519	79.1611	65.347	62.6446	16.0386	135.615	73.2657	73.2213	0.98843	78.5778	51.2025	56.7081	61.2661	98.0955
96.778	55.7302	47.3994	64.9833	60.6972	54.6369	15.9599	116.77	64.9404	64.9729	1.15796	61.2084	46.3871	56.5553	43.9943	73.476
