# Supplementary material for: Ferritin heavy chain supports stability and function of the regulatory T cell lineage
Source: EMBO J. 2024 Mar 18;43(8):4. doi: 10.1038/s44318-024-00064-x (PMC11021483; doi:10.1038/s44318-024-00064-x)
Supplement: Supplementary file 10 — EV and Appendix Figure Source Data [file 44318_2024_64_MOESM10_ESM.zip › Source.Files.EV/EV5/5D/5D.xlsx]

## Sheet: README
Oxygen consumption rates (OCR) per technical replicate, over time, of T-reg cells and T-conv cells isolated from Foxp3CreGFP-FTHΔ/Δ mice. OCR value per million cells, measured using a Seahorse flux 96F analyzer, using the seahorse mito-stress test.
Parameters were derived according to manufacturer's instructions, according to the figure below:
Samples	Tconv from Foxp3CreGFP-FTHΔ/Δ	columns B-M
	Treg from Foxp3CreGFP-FTHΔ/Δ	columns N-P
1 representative experiment out of 3
Each column represents a technical replicate

## Sheet: Data
	OCR (pmol/min/106 cells)
	FoxP3GFP T-conv												FoxP3GFP T-regs
Spare Respiratory capacity	224.8	268.5	258.6	324.2	265.2	304	344.2	300.5	248	283.7	208.6	204.8	166.4	119.8	296.1
