# Supplementary material for: Ferritin heavy chain supports stability and function of the regulatory T cell lineage
Source: EMBO J. 2024 Mar 18;43(8):4. doi: 10.1038/s44318-024-00064-x (PMC11021483; doi:10.1038/s44318-024-00064-x)
Supplement: Supplementary file 10 — EV and Appendix Figure Source Data [file 44318_2024_64_MOESM10_ESM.zip › Source.Files.EV/EV5/5E/5E.xlsx]

## Sheet: README
Values represent intermediate metabolites concentration obtained from targeted metabolomics analyzes of splenic Treg cells
Samples	Foxp3GFP (Spleen)				4 mice	columns B-E
	Foxp3GFP-FthD/D (Spleen)				4 mice	columns F-I
Metabolites	Column A

## Sheet: Data
Metabolites	Foxp3GFP (Spleen)				Foxp3GFP-FthD/D (Spleen)
Citrate	1.23	4.75	2.11	1	1.7	2.55	2.42	1.85
Fumarate	0.07	0.52	0.46	0.22	0.22	0.23	0.35	0.24
Isocitrate	0.03	0.12	0.07	0.02	0.04	0.05	0.06	0.04
Ketoglutarate	0.04	0.23	0.22	0.06	0.06	0.06	0.07	0.08
D,L-2-hydroxyglutarate	0.02	0.21	0.23	0.06	0.06	0.09	0.09	0.07
Succinate	0.69	9.48	8.81	2.62	1.69	3.36	4.46	3.16
Cis-aconitate	0.03	0.27	0.15	0.02	0.01	0.1	0.09	0.03
Pyruvate	0.09	0.26	0.24	0.09		0.13		0.19
Malate	0.42	1.92	1.78	0.77	0.67	0.69	0.87	0.68
Aspartate	0.99	3.86	4.55	2.71	2.15	6.68	6.34	5.59
Glutamate	1.62	14.69	14.71	4.52	3.76	5.93	6.65	4.83
Glutamine	0.51	7.42	11.98	1.97	1.23	2.58	3.5	3.16
Itaconic acid	0.01	0.02	0.02	0.02	0.02	0.02	0.02	0.03
Lactate	25.56	303.12	352.55	94.02	66.35	112.27	128.52	112.12
