# Supplementary material for: Ferritin heavy chain supports stability and function of the regulatory T cell lineage
Source: EMBO J. 2024 Mar 18;43(8):4. doi: 10.1038/s44318-024-00064-x (PMC11021483; doi:10.1038/s44318-024-00064-x)
Supplement: Supplementary file 10 — EV and Appendix Figure Source Data [file 44318_2024_64_MOESM10_ESM.zip › Source.Files.EV/EV5/5F/5F.xlsx]

## Sheet: README
Percentage or cell number of IFNg positive CD4+ or CD8+ cells in the tumors
Samples	Foxp3GFP	column D-J	n= 7 mice
	Foxp3GFP-FtHΔ/Δ	column K-P	n= 5-6 mice

## Sheet: Data
		Percentage	Foxp3GFP							Foxp3GFP-FtHΔ/Δ
		CD4+IFNg+	19.6	14.4	10.4	4.84	4.17	16.2	8.03	32.4	32.6	12	31.7	5.43	15.9
		CD8+IFNg+	46.2	41.9	10.3	8.25	7.27	41.9	8.49	48.7	41.7	21.2	46.6	6.91	35.3
		Cell number	Foxp3GFP							Foxp3GFP-FtHΔ/Δ
		CD4+IFNg+	24.6115	70.3159	7.62463	6.94847	1.91675	113.727	37.1306	152.322	181.692	161.538	37.317	111.144
		CD8+IFNg+	58.0128	204.6	7.55132	11.844	3.34168	294.145	39.2577	228.953	320.99	237.467	47.4881	246.754
