# Supplementary material for: Ferritin heavy chain supports stability and function of the regulatory T cell lineage
Source: EMBO J. 2024 Mar 18;43(8):4. doi: 10.1038/s44318-024-00064-x (PMC11021483; doi:10.1038/s44318-024-00064-x)
Supplement: Supplementary file 10 — EV and Appendix Figure Source Data [file 44318_2024_64_MOESM10_ESM.zip › Source.Files.EV/EV5/5G/5G.xlsx]

## Sheet: README
Percentage or cell number of granzyme B (GrzmB) positive CD4+ or CD8+ cells in the tumors
Samples	Foxp3GFP	column D-J	n= 6-7 mice
	Foxp3GFP-FtHΔ/Δ	column K-P	n= 6 mice

## Sheet: Data
		Percentage	Foxp3GFP							Foxp3GFP-FtHΔ/Δ
		CD8+ GrzmB+	26.8	11.9	9.62	10	47.7	23		15	14.7	15.1	31.9	40.5	37.4
		Cell number	Foxp3GFP							Foxp3GFP-FtHΔ/Δ
		CD8+ GrzmB+	33.6524	58.1083	55.6452	13.8108	4.59653	334.862	106.352	70.5195	762.638	228.63	162.558	278.331	261.433
